# Supplementary material for: A Landscape of Pharmacogenomic Interactions in Cancer
Source: Cell. 2016 Jul 28;166(3):740–54. doi: 10.1016/j.cell.2016.06.017 (PMC4967469; doi:10.1016/j.cell.2016.06.017)
Supplement: Table S1. Lists of Cancer Types, Samples, Studies, Cell Lines, and Screened Compounds, Related to Figure 1 — (A) Cancer types included in the study, with definition of corresponding TCGA labels, indicating the tissue of origin of the samples. (B) Number of samples included in the studies, across cancer types and sample types (cell line or tumor), and their level of characterization. (C) Studies from which the patient tumor data was derived. (D) Complete list of tumor samples, with corresponding studies, molecular data availability, information about hypermutator and microsatellite instability status, and TCGA identifier mapping across molecular data types. (E) Annotated complete list of cell lines included in the study with annotations, screening setting information and molecular/drug-response data availability. (F) List of screened compounds, with corresponding targets, targeted process/pathways and additional information. (G) Compound clustering based on AUC pattern similarity. [file mmc2.xlsx]

## Sheet: TableS1A-CancerTypes_inStudy
	Table S1A - Cancer types included in the study, related to Figure 1
	TCGA Label	Definition
	ACC	Adrenocortical carcinoma
	ALL	Acute lymphoblastic leukemia
	BLCA	Bladder Urothelial Carcinoma
	BRCA	Breast invasive carcinoma
	CESC	Cervical squamous cell carcinoma and endocervical adenocarcinoma
	CLL	Chronic Lymphocytic Leukemia
	COREAD	Colon adenocarcinoma and Rectum adenocarcinoma
	DLBC	Lymphoid Neoplasm Diffuse Large B-cell Lymphoma
	ESCA	Esophageal carcinoma
	GBM	Glioblastoma multiforme
	HNSC	Head and Neck squamous cell carcinoma
	KIRC	Kidney renal clear cell carcinoma
	LAML	Acute Myeloid Leukemia
	LCML	Chronic Myelogenous Leukemia
	LGG	Brain Lower Grade Glioma
	LIHC	Liver hepatocellular carcinoma
	LUAD	Lung adenocarcinoma
	LUSC	Lung squamous cell carcinoma
	MB	Medulloblastoma
	MESO	Mesothelioma
	MM	Multiple Myeloma
	NB	Neuroblastoma
	OV	Ovarian serous cystadenocarcinoma
	PAAD	Pancreatic adenocarcinoma
	PRAD	Prostate adenocarcinoma
	SCLC	Small Cell Lung Cancer
	SKCM	Skin Cutaneous Melanoma
	STAD	Stomach adenocarcinoma
	THCA	Thyroid carcinoma
	UCEC	Uterine Corpus Endometrial Carcinoma

## Sheet: TableS1B-n.samples
	Table S1B - Number of samples and fully characterised samples, related to Figure 1
	Cancer Type	Primary Tumors		Cell Lines
		Total number of samples	Total number of fully characterised samples (all data-omics available)	Total number of samples	Total number of fully characterised samples (all data-omics available, including drug-response)	Included in Cancer Specific Analyses
	BRCA	1430	449	51	48	YES
	HNSC	590	282	42	40	YES
	LUAD	713	99	64	60	YES
	COAD/READ	599	200	51	46	YES
	THCA	500	319	16	15	YES
	SKCM	494	248	55	50	YES
	GBM	659	104	36	34	YES
	KIRC	510	239	32	29	YES
	UCEC	532	119	9	9	NO
	OV	577	0	34	30	YES
	LGG	408	164	17	17	YES
	LUSC	493	73	15	15	YES
	STAD	426	64	25	24	YES
	PRAD	336	175	6	6	NO
	LAML	200	180	28	24	YES
	BLCA	253	92	19	19	YES
	ESCA	272	0	35	35	YES
	LIHC	295	0	17	15	YES
	PAAD	286	0	30	29	YES
	CLL	289	0	3	3	NO
	NB	210	0	32	29	NO
	CESC	211	0	14	13	NO
	MB	204	0	4	4	NO
	ALL	121	0	26	24	NO
	SCLC	27	0	66	56	NO
	DLBC	51	0	35	30	YES
	MM	69	0	18	17	NO
	MESO	94	0	21	21	NO
	ACC	77	0	1	1	NO
	LCML	0	0	10	10	NO
	OTHERS (KICH, KIRP, SARC, UCS)	363	0	0	0	NO
	not classified	0	0	189	175	NO
	TOTAL	11289	2807	1001	928	18

## Sheet: TableS1C-Studies
	Table S1C - List of studies from which the primary tumor data were derived, related to Figure 1
	Project name	Project description	TCGA label	Cancer Type
	ALL_Leuven	ALL (Leuven University)	ALL	Acute myeloid leukemia
	ALL_Memphis	ALL (Memphis Hospital)	ALL	Acute myeloid leukemia
	ALL_NewSamples	ALL (New Samples AlexandrovEtAl)	ALL	Acute myeloid leukemia
	Bcell_lymphoma	DLBC (New Samples AlexandrovEtAl)	DLBC	Difuse B cell lymphoma
	Esophageal_DFCI	ESCA (Dana Farber Cancer Institute)	ESCA	Esophageal carcinoma
	icgc_snp_de_Pedbrain	MB (German Cancer Research Centre)	MB	Medulloblastoma
	icgc_snp_es_CLL	CLL (Spain)	CLL	Chronic lymphocytic leukemia
	icgc_snp_fr_Liver	LIHC (International Agency for Cancer Research)	LIHC	Liver hepatocarcinoma
	icgc_snp_hopkins_Breast	BRCA (Johns Hopkins)	BRCA	Breast carcinoma
	icgc_snp_hopkins_Colon	COAD/READ (Johns Hopkins)	COAD/READ	Colorectal adenocarcinoma
	icgc_snp_hopkins_GBM	GBM (Johns Hopkins)	GBM	Glioblastoma multiforme
	icgc_snp_hopkins_Panc	PAAD (Johns Hopkins)	PAAD	Pancreas adenocarcinoma
	icgc_snp_oicr_Panc	PAAD (Ontario Institute for Cancer Research)	PAAD	Pancreas adenocarcinoma
	icgc_snp_qcmg_Panc	PAAD (Queensland Centre for Genome Medicine)	PAAD	Pancreas adenocarcinoma
	icgc_snp_sanger_Breast	BRCA (Sanger Institute)	BRCA	Breast carcinoma
	icgc_snp_tsp_Lung	LUAD (Washington University)	LUAD	Lung adenocarcinoma
	literature_breast_BC	BRCA (British Columbia University)	BRCA	Breast carcinoma
	literature_breast_carcinoma_BROAD	BRCA (Broad Institute)	BRCA	Breast carcinoma
	literature_breast_WU	BRCA (Washington University)	BRCA	Breast carcinoma
	literature_CLL_DF	CLL (Dana Farber Cancer Institute)	CLL	Chronic lymphocytic leukemia
	literature_gastric_PFIZER	STAD (PFIZER)	STAD	Stomach adenocarcinoma
	literature_HNSCC_BROAD	HNSCC (Broad Institute)	HNSC	Head and neck squamous cell carcinoma
	literature_SCLC_JHU	SCLC (Johns Hopkins)	SCLC	Small cell lung carcinoma
	literature_SCLC_UCOLOGNE	SCLC (University of Cologne)	SCLC	Small cell lung carcinoma
	Liver_ICGC	LIHC (Riken)	LIHC	Liver hepatocarcinoma
	Medulloblastoma_NewSamples	MB (New Samples AlexandrovEtAl)	MB	Medulloblastoma
	Melanoma_BROAD	SKCM (Broad Institute)	SKCM	Skin carcinoma
	Myeloma_NewSamples	MM (New Samples AlexandrovEtAl)	MM	Myeloma
	Neuroblastoma_BROAD	NB (Broad Institute)	NB	Neuroblastoma
	tcga_acc	ACC (TCGA)	ACC	Adrenocortical carcinoma
	tcga_blca	BLCA (TCGA)	BLCA	Bladder carcinoma
	tcga_breast	BRCA (TCGA)	BRCA	Breast carcinoma
	tcga_cesc	CESC (TCGA)	CESC	Cervical squamous carcinoma
	tcga_coadread	COAD/READ (TCGA)	COAD/READ	Colon adenocarcinoma/Rectal adenocarcinoma
	tcga_glioblastoma	GBM (TCGA)	GBM	Glioblastoma multiforme
	tcga_hnsc	HNSCC (TCGA)	HNSC	Head and neck squamous cell carcinoma
	tcga_kidney	KIRC (TCGA)	KIRC	Kidney renal clear cell carcinoma
	tcga_kirp	KIRP (TCGA)	KIRP	Kidney renal papillary carcinoma
	tcga_kich	KICH (TCGA)	KICH	Kidney chromophome
	tcga_laml	LAML (TCGA)	LAML	Acute myeloid leukemia
	tcga_lgg	LGG (TCGA)	LGG	Lower grade glioma
	tcga_luad	LUAD (TCGA)	LUAD	Lung adenocarcinoma
	tcga_lusc	LUSC (TCGA)	LUSC	Lung squamous cell carcinoma
	tcga_meso	MESO (TCGA)	MESO	Mesothelioma
	tcga_ovary	OV (TCGA)	OV	Serous ovarian adenocarcinoma
	tcga_paad	PAAD (TCGA)	PAAD	Pancreas adenocarcinoma
	tcga_sarc	SARC (TCGA)	SARC	Sarcoma
	tcga_prad	PRAD (TCGA)	PRAD	Prostate adenocarcinoma
	tcga_skcm	SKCM (TCGA)	SKCM	Skin carcinoma
	tcga_stad	STAD (TCGA)	STAD	Stomach adenocarcinoma
	tcga_thca	THCA (TCGA)	THCA	Thyroid carcinoma
	tcga_uteri	UCEC (TCGA)	UCEC	Uterine corpus endometrioid carcinoma
	tcga_ucs	UCS (TCGA)	UCS	Uterine carcinosarcoma

## Sheet: TableS1D-PrimTumSamples_&_data
	Table S1D - List primary tumour samples with data availability across the different omics, related to Figure 1
	Patient id	Cancer Type (TCGA Label)	Available Data ? (Y)es or (N)o			Hypermutator	Microsatellite (MS) instability (I) Status = (S)table, (L)ow, (H)igh	WES data Sample Name	CNA Data Sample Names	Methylation Data Sample Names
			Whole Exome Sequencing (WES)	Copy Number Alterations (CNA)	Methylation
	TCGA-06-5411	GBM	Y	Y	Y	N/A	N/A	TCGA-06-5411-01A-01D-1696-08	SEXES_p_TCGA_b111_SNP_N_GenomeWideSNP_6_C06_780392	TCGA-06-5411-01A-01D-1697-05
	TCGA-38-4631	LUAD	Y	Y	Y	N/A	N/A	TCGA-38-4631-01A-01D-1753-08	BURST_p_TCGA_b119_SNP_N_GenomeWideSNP_6_D10_787082	TCGA-38-4631-01A-01D-1756-05
	TCGA-44-6778	LUAD	Y	Y	Y	N/A	N/A	TCGA-44-6778-01A-11D-1855-08	IMPLY_p_TCGA_b127_144_SNP_N_GenomeWideSNP_6_E05_808438	TCGA-44-6778-01A-11D-1856-05
	TCGA-A3-3358	KIRC	Y	Y	Y	N/A	N/A	TCGA-A3-3358-01A-01D-1534-10	SOOKS_p_TCGA_b90_SNP_N_GenomeWideSNP_6_B09_748472	TCGA-A3-3358-01A-01D-1536-05
	TCGA-AA-3663	COAD/READ	Y	Y	Y	N/A	MSI-H	TCGA-AA-3663-01	GRIPS_p_TCGA_b116_SNP_N_GenomeWideSNP_6_F07_781438	TCGA-AA-3663-01A-01D-1721-05
	TCGA-AZ-4315	COAD/READ	Y	Y	Y	N/A	MSS/MSI-L	TCGA-AZ-4315-01	FAMED_p_TCGAb66and76_SNP_N_GenomeWideSNP_6_D06_730124	TCGA-AZ-4315-01A-01D-1407-05
	TCGA-CA-6717	COAD/READ	Y	Y	Y	N/A	MSS/MSI-L	TCGA-CA-6717-01	BAIZE_p_TCGA_b138_SNP_N_GenomeWideSNP_6_C03_808916	TCGA-CA-6717-01A-11D-1837-05
	TCGA-CM-6162	COAD/READ	Y	Y	Y	N/A	MSI-H	TCGA-CM-6162-01	SNORT_p_TCGA_b89_SNP_N_GenomeWideSNP_6_A08_777272	TCGA-CM-6162-01A-11D-1651-05
	TCGA-CN-5356	HNSC	Y	Y	Y	N/A	N/A	TCGA-CN-5356-01A-01D-1434-08	BALMS_p_TCGAb54and67_SNP_N_GenomeWideSNP_6_D10_730442	TCGA-CN-5356-01A-01D-1433-05
	TCGA-CN-5360	HNSC	Y	Y	Y	N/A	N/A	TCGA-CN-5360-01A-01D-1434-08	BALMS_p_TCGAb54and67_SNP_N_GenomeWideSNP_6_E07_730502	TCGA-CN-5360-01A-01D-1433-05
	TCGA-CR-7365	HNSC	Y	Y	Y	N/A	N/A	TCGA-CR-7365-01A-11D-2012-08	BISON_p_TCGA_164_173_175_SNP_N_GenomeWideSNP_6_D04_863404	TCGA-CR-7365-01A-11D-2014-05
	TCGA-CV-7091	HNSC	Y	Y	Y	N/A	N/A	TCGA-CV-7091-01A-11D-2012-08	PEAKY_p_TCGA_b164_SNP_N_GenomeWideSNP_6_E12_863690	TCGA-CV-7091-01A-11D-2014-05
	TCGA-E9-A1NH	BRCA	Y	Y	Y	N/A	N/A	TCGA-E9-A1NH-01A-11D-A14G-09	CHEEP_p_TCGA_b120_121_SNP_N_GenomeWideSNP_6_C02_777676	TCGA-E9-A1NH-01A-11D-A14H-05
	TCGA-E9-A22B	BRCA	Y	Y	Y	N/A	N/A	TCGA-E9-A22B-01A-11D-A159-09	USAGE_p_TCGA_132_133_136_SNP_N_GenomeWideSNP_6_D03_787592	TCGA-E9-A22B-01A-11D-A161-05
	TCGA-EJ-5499	PRAD	Y	Y	Y	N/A	N/A	TCGA-EJ-5499	VOLVA_p_TCGA_b91_SNP_2N_GenomeWideSNP_6_C05_755380	TCGA-EJ-5499-01A-01D-1578-05
	TCGA-ER-A19P	SKCM	Y	Y	Y	N/A	N/A	TCGA-ER-A19P	LIGER_p_TCGA_166_180_SNP_N_GenomeWideSNP_6_H09_896630	TCGA-ER-A19P-06A-11D-A19B-05
	TCGA-G2-A3IE	BLCA	Y	Y	Y	N/A	N/A	TCGA-G2-A3IE-01A-11D-A20D-08	OKRAS_p_TCGA_198_199_200_SNP_N_GenomeWideSNP_6_C08_955374	TCGA-G2-A3IE-01A-11D-A211-05
	TCGA-GC-A3I6	BLCA	Y	Y	Y	N/A	N/A	TCGA-GC-A3I6-01A-11D-A20D-08	OKRAS_p_TCGA_198_199_200_SNP_N_GenomeWideSNP_6_F05_955438	TCGA-GC-A3I6-01A-11D-A211-05
	TCGA-A6-5660	COAD/READ	Y	Y	Y	N/A	MSS/MSI-L	TCGA-A6-5660-01	SNORT_p_TCGA_b89_SNP_N_GenomeWideSNP_6_F07_777284	TCGA-A6-5660-01A-01D-1651-05
	TCGA-CM-5860	COAD/READ	Y	Y	Y	N/A	MSS/MSI-L	TCGA-CM-5860-01	SNORT_p_TCGA_b89_SNP_N_GenomeWideSNP_6_D04_777296	TCGA-CM-5860-01A-01D-1651-05
	TCGA-CM-6676	COAD/READ	Y	Y	Y	N/A	MSS/MSI-L	TCGA-CM-6676-01	BAIZE_p_TCGA_b138_SNP_N_GenomeWideSNP_6_C12_808826	TCGA-CM-6676-01A-11D-1837-05
	TCGA-G4-6307	COAD/READ	Y	Y	Y	N/A	MSS/MSI-L	TCGA-G4-6307-01	STALL_p_TCGA_b116_126_SNP_N_GenomeWideSNP_6_C04_781636	TCGA-G4-6307-01A-11D-1721-05
	TCGA-05-4405	LUAD	Y	Y	Y	N/A	N/A	TCGA-05-4405-01A-21D-1855-08	IMPLY_p_TCGA_b127_144_SNP_N_GenomeWideSNP_6_G12_808508	TCGA-05-4405-01A-21D-1856-05
	TCGA-05-4417	LUAD	Y	Y	Y	N/A	N/A	TCGA-05-4417-01A-22D-1855-08	IMPLY_p_TCGA_b127_144_SNP_N_GenomeWideSNP_6_G01_808404	TCGA-05-4417-01A-22D-1856-05
	TCGA-B0-5699	KIRC	Y	Y	Y	N/A	N/A	TCGA-B0-5699-01	SOOKS_p_TCGA_b90_SNP_N_GenomeWideSNP_6_D07_748574	TCGA-B0-5699-01A-11D-1536-05
	TCGA-BA-4078	HNSC	Y	Y	Y	N/A	N/A	TCGA-BA-4078-01A-01D-1434-08	BALMS_p_TCGAb54and67_SNP_N_GenomeWideSNP_6_G04_730340	TCGA-BA-4078-01A-01D-1433-05
	TCGA-BH-A0HP	BRCA	Y	Y	Y	N/A	N/A	TCGA-BH-A0HP-01A-12D-A099-09	SHAWM_p_TCGAb72_SNP_N_GenomeWideSNP_6_G08_698134	TCGA-BH-A0HP-01A-12D-A10P-05
	TCGA-CD-5800	STAD	Y	Y	Y	N/A	MSS/MSI-L	TCGA-CD-5800	SLITS_p_TCGA_b95_SNP_N_GenomeWideSNP_6_E08_764218	TCGA-CD-5800-01A-11D-1601-05
	TCGA-CW-5580	KIRC	Y	Y	Y	N/A	N/A	TCGA-CW-5580-01A-01D-1669-08	OWNED_p_TCGA_b102_105_SNP_N_GenomeWideSNP_6_C12_777010	TCGA-CW-5580-01A-01D-1670-05
	TCGA-DA-A1I0	SKCM	Y	Y	Y	N/A	N/A	TCGA-DA-A1I0	COMMY_p_TCGA_194_198_SNP_N_GenomeWideSNP_6_H01_955514	TCGA-DA-A1I0-06A-11D-A211-05
	TCGA-EB-A1NK	SKCM	Y	Y	Y	N/A	N/A	TCGA-EB-A1NK	ALANG_p_TCGA_180_SNP_1N_GenomeWideSNP_6_H11_895930	TCGA-EB-A1NK-01A-11D-A19B-05
	TCGA-EE-A182	SKCM	Y	Y	Y	N/A	N/A	TCGA-EE-A182	LIGER_p_TCGA_166_180_SNP_N_GenomeWideSNP_6_G04_896518	TCGA-EE-A182-06A-11D-A19B-05
	TCGA-EE-A29M	SKCM	Y	Y	Y	N/A	N/A	TCGA-EE-A29M	RETCH_p_TCGA_180_SNP_2N_GenomeWideSNP_6_G06_895786	TCGA-EE-A29M-06A-11D-A19B-05
	TCGA-EE-A2A2	SKCM	Y	Y	Y	N/A	N/A	TCGA-EE-A2A2	RETCH_p_TCGA_180_SNP_2N_GenomeWideSNP_6_E05_895788	TCGA-EE-A2A2-06A-11D-A19B-05
	TCGA-EE-A2GD	SKCM	Y	Y	Y	N/A	N/A	TCGA-EE-A2GD	CANST_p_TCGA_180_SNP_3N_GenomeWideSNP_6_G11_895540	TCGA-EE-A2GD-06A-11D-A19B-05
	TCGA-EE-A2GI	SKCM	Y	Y	Y	N/A	N/A	TCGA-EE-A2GI	CANST_p_TCGA_180_SNP_3N_GenomeWideSNP_6_H01_895494	TCGA-EE-A2GI-06A-11D-A19B-05
	TCGA-EE-A2GO	SKCM	Y	Y	Y	N/A	N/A	TCGA-EE-A2GO	CANST_p_TCGA_180_SNP_3N_GenomeWideSNP_6_E08_895514	TCGA-EE-A2GO-06A-11D-A19B-05
	TCGA-EE-A2GP	SKCM	Y	Y	Y	N/A	N/A	TCGA-EE-A2GP	CANST_p_TCGA_180_SNP_3N_GenomeWideSNP_6_B05_895528	TCGA-EE-A2GP-06A-11D-A19C-05
	TCGA-EE-A2GR	SKCM	Y	Y	Y	N/A	N/A	TCGA-EE-A2GR	CANST_p_TCGA_180_SNP_3N_GenomeWideSNP_6_D04_895536	TCGA-EE-A2GR-06A-11D-A19C-05
	TCGA-EE-A2GU	SKCM	Y	Y	Y	N/A	N/A	TCGA-EE-A2GU	CANST_p_TCGA_180_SNP_3N_GenomeWideSNP_6_H03_895630	TCGA-EE-A2GU-06A-11D-A19B-05
	TCGA-EE-A2MI	SKCM	Y	Y	Y	N/A	N/A	TCGA-EE-A2MI	CANST_p_TCGA_180_SNP_3N_GenomeWideSNP_6_F01_895674	TCGA-EE-A2MI-06A-11D-A19C-05
	TCGA-EE-A2MJ	SKCM	Y	Y	Y	N/A	N/A	TCGA-EE-A2MJ	CANST_p_TCGA_180_SNP_3N_GenomeWideSNP_6_C09_895558	TCGA-EE-A2MJ-06A-11D-A19C-05
	TCGA-EE-A3AC	SKCM	Y	Y	Y	N/A	N/A	TCGA-EE-A3AC	AVANT_p_TCGA_180_SNP_4N_GenomeWideSNP_6_G07_895332	TCGA-EE-A3AC-06A-11D-A19B-05
	TCGA-EE-A3JD	SKCM	Y	Y	Y	N/A	N/A	TCGA-EE-A3JD	OKRAS_p_TCGA_198_199_200_SNP_N_GenomeWideSNP_6_G03_955296	TCGA-EE-A3JD-06A-11D-A211-05
	TCGA-F1-6177	STAD	Y	Y	Y	N/A	MSI-H	TCGA-F1-6177	SALLY_p_TCGA_129_134_148_149_N_GenomeWideSNP_6_C06_802068	TCGA-F1-6177-01A-11D-1801-05
	TCGA-FS-A1ZA	SKCM	Y	Y	Y	N/A	N/A	TCGA-FS-A1ZA	ALANG_p_TCGA_180_SNP_1N_GenomeWideSNP_6_D02_895998	TCGA-FS-A1ZA-06A-11D-A19C-05
	TCGA-GN-A26A	SKCM	Y	Y	Y	N/A	N/A	TCGA-GN-A26A	RETCH_p_TCGA_180_SNP_2N_GenomeWideSNP_6_B09_895840	TCGA-GN-A26A-06A-11D-A19D-05
	TCGA-GN-A26C	SKCM	Y	Y	Y	N/A	N/A	TCGA-GN-A26C	RETCH_p_TCGA_180_SNP_2N_GenomeWideSNP_6_D10_895854	TCGA-GN-A26C-01A-11D-A19D-05
	TCGA-HC-7210	PRAD	Y	Y	Y	N/A	N/A	TCGA-HC-7210	ODDLY_p_TCGASNP_165_184_N_GenomeWideSNP_6_D04_1051592	TCGA-HC-7210-01A-11D-2116-05
	TCGA-HI-7171	PRAD	Y	Y	Y	N/A	N/A	TCGA-HI-7171	ODDLY_p_TCGASNP_165_184_N_GenomeWideSNP_6_B09_1051680	TCGA-HI-7171-01A-12D-2116-05
	TCGA-39-5028	LUSC	Y	Y	Y	N/A	N/A	TCGA-39-5028-01A-01D-1441-08	GRITH_p_TCGAb46and77_SNP_N_GenomeWideSNP_6_A07_730274	TCGA-39-5028-01A-01D-1440-05
	TCGA-AA-3492	COAD/READ	Y	Y	Y	N/A	MSI-H	TCGA-AA-3492-01	FAMED_p_TCGAb66and76_SNP_N_GenomeWideSNP_6_A04_730118	TCGA-AA-3492-01A-01D-1407-05
	TCGA-AA-3502	COAD/READ	Y	Y	Y	N/A	MSS/MSI-L	TCGA-AA-3502-01	FAMED_p_TCGAb66and76_SNP_N_GenomeWideSNP_6_B05_730008	TCGA-AA-3502-01A-01D-1407-05
	TCGA-BH-A1FN	BRCA	Y	Y	Y	N/A	N/A	TCGA-BH-A1FN-01A-11D-A13L-09	RANDS_p_TCGA_b109_SNP_1N_GenomeWideSNP_6_F02_771894	TCGA-BH-A1FN-01A-11D-A13K-05
	TCGA-C4-A0EZ	BLCA	Y	Y	Y	N/A	N/A	TCGA-C4-A0EZ-01A-21D-A10S-08	AMAZE_p_TCGASNP_b86_87_88_N_GenomeWideSNP_6_A11_735446	TCGA-C4-A0EZ-01A-21D-A10W-05
	TCGA-D3-A2J7	SKCM	Y	Y	Y	N/A	N/A	TCGA-D3-A2J7	CANST_p_TCGA_180_SNP_3N_GenomeWideSNP_6_G04_895568	TCGA-D3-A2J7-06A-11D-A19B-05
	TCGA-D3-A3C8	SKCM	Y	Y	Y	N/A	N/A	TCGA-D3-A3C8	AVANT_p_TCGA_180_SNP_4N_GenomeWideSNP_6_B03_895410	TCGA-D3-A3C8-06A-12D-A19D-05
	TCGA-D8-A1JK	BRCA	Y	Y	Y	N/A	N/A	TCGA-D8-A1JK-01A-11D-A13L-09	BEAUX_p_TCGA_b109_SNP_2N_GenomeWideSNP_6_D11_772176	TCGA-D8-A1JK-01A-11D-A13K-05
	TCGA-EE-A181	SKCM	Y	Y	Y	N/A	N/A	TCGA-EE-A181	LIGER_p_TCGA_166_180_SNP_N_GenomeWideSNP_6_G03_896632	TCGA-EE-A181-06A-11D-A19B-05
	TCGA-F1-6874	STAD	Y	Y	Y	N/A	MSI-H	TCGA-F1-6874	TREAD_p_TCGA_b146_152_SNP_N_GenomeWideSNP_6_A07_809476	TCGA-F1-6874-01A-11D-1883-05
	TCGA-05-4410	LUAD	Y	Y	Y	N/A	N/A	TCGA-05-4410-01A-21D-1855-08	IMPLY_p_TCGA_b127_144_SNP_N_GenomeWideSNP_6_F11_808396	TCGA-05-4410-01A-21D-1856-05
	TCGA-06-6695	GBM	Y	Y	Y	N/A	N/A	TCGA-06-6695-01A-11D-1845-08	PULED_p_TCGA_130_157_N_GenomeWideSNP_6_E07_831700	TCGA-06-6695-01A-11D-1844-05
	TCGA-33-6737	LUSC	Y	Y	Y	N/A	N/A	TCGA-33-6737-01A-11D-1817-08	GUCKS_p_TCGA_b129_140_SNP_N_GenomeWideSNP_6_E05_802144	TCGA-33-6737-01A-11D-1818-05
	TCGA-38-4632	LUAD	Y	Y	Y	N/A	N/A	TCGA-38-4632-01A-01D-1753-08	BURST_p_TCGA_b119_SNP_N_GenomeWideSNP_6_E03_787132	TCGA-38-4632-01A-01D-1756-05
	TCGA-39-5022	LUSC	Y	Y	Y	N/A	N/A	TCGA-39-5022-01A-21D-1817-08	GUCKS_p_TCGA_b129_140_SNP_N_GenomeWideSNP_6_A11_802292	TCGA-39-5022-01A-21D-1818-05
	TCGA-39-5030	LUSC	Y	Y	Y	N/A	N/A	TCGA-39-5030-01A-01D-1441-08	GRITH_p_TCGAb46and77_SNP_N_GenomeWideSNP_6_A08_730150	TCGA-39-5030-01A-01D-1440-05
	TCGA-64-5781	LUAD	Y	Y	Y	N/A	N/A	TCGA-64-5781-01A-01D-1625-08	DUNGS_p_TCGA_b84_115_SNP_N_GenomeWideSNP_6_D01_771532	TCGA-64-5781-01A-01D-1626-05
	TCGA-75-6211	LUAD	Y	Y	Y	N/A	N/A	TCGA-75-6211-01A-11D-1753-08	BURST_p_TCGA_b119_SNP_N_GenomeWideSNP_6_C07_787196	TCGA-75-6211-01A-11D-1756-05
	TCGA-91-6828	LUAD	Y	Y	Y	N/A	N/A	TCGA-91-6828-01A-11D-1855-08	IMPLY_p_TCGA_b127_144_SNP_N_GenomeWideSNP_6_A12_808362	TCGA-91-6828-01A-11D-1856-05
	TCGA-91-6836	LUAD	Y	Y	Y	N/A	N/A	TCGA-91-6836-01A-21D-1855-08	IMPLY_p_TCGA_b127_144_SNP_N_GenomeWideSNP_6_C06_808490	TCGA-91-6836-01A-21D-1856-05
	TCGA-A6-6141	COAD/READ	Y	Y	Y	N/A	MSS/MSI-L	TCGA-A6-6141-01	KNELT_p_TCGA_b123_131_SNP_N_GenomeWideSNP_6_D02_787806	TCGA-A6-6141-01A-11D-1772-05
	TCGA-AA-3510	COAD/READ	Y	Y	Y	N/A	MSS/MSI-L	TCGA-AA-3510-01	FAMED_p_TCGAb66and76_SNP_N_GenomeWideSNP_6_A01_729958	TCGA-AA-3510-01A-01D-1407-05
	TCGA-AD-6889	COAD/READ	Y	Y	Y	N/A	MSI-H	TCGA-AD-6889-01	PULED_p_TCGA_130_157_N_GenomeWideSNP_6_A10_831794	TCGA-AD-6889-01A-11D-1926-05
	TCGA-AX-A06H	UCEC	Y	Y	Y	N/A	MSI-H	TCGA-AX-A06H-01A-11D-A122-09	CARRS_p_TCGASNP_b92_N_GenomeWideSNP_6_B03_735588	TCGA-AX-A06H-01A-11D-A123-05
	TCGA-AZ-4616	COAD/READ	Y	Y	Y	N/A	MSS/MSI-L	TCGA-AZ-4616-01	BAIZE_p_TCGA_b138_SNP_N_GenomeWideSNP_6_E04_808902	TCGA-AZ-4616-01A-21D-1837-05
	TCGA-AZ-6605	COAD/READ	Y	Y	Y	N/A	MSS/MSI-L	TCGA-AZ-6605-01	BAIZE_p_TCGA_b138_SNP_N_GenomeWideSNP_6_C02_808874	TCGA-AZ-6605-01A-11D-1837-05
	TCGA-B0-5099	KIRC	Y	Y	Y	N/A	N/A	TCGA-B0-5099-01A-01D-1421-08	NINES_p_TCGAb68_SNP_N_GenomeWideSNP_6_B09_730574	TCGA-B0-5099-01A-01D-1418-05
	TCGA-B7-5816	STAD	Y	Y	Y	N/A	MSI-H	TCGA-B7-5816	SLITS_p_TCGA_b95_SNP_N_GenomeWideSNP_6_A11_764142	TCGA-B7-5816-01A-21D-1601-05
	TCGA-BA-5149	HNSC	Y	Y	Y	N/A	N/A	TCGA-BA-5149-01A-01D-1512-08	ETUIS_p_TCGASNP_b80_83_N_GenomeWideSNP_6_B05_734660	TCGA-BA-5149-01A-01D-1511-05
	TCGA-BJ-A0ZB	THCA	Y	Y	Y	N/A	N/A	TCGA-BJ-A0ZB	AMAZE_p_TCGASNP_b86_87_88_N_GenomeWideSNP_6_F12_735484	TCGA-BJ-A0ZB-01A-11D-A10W-05
	TCGA-BL-A3JM	BLCA	Y	Y	Y	N/A	N/A	TCGA-BL-A3JM-01A-12D-A21A-08	XYLEM_p_TCGASNP_207_212_N_GenomeWideSNP_6_E02_1051158	TCGA-BL-A3JM-01A-12D-A21B-05
	TCGA-BR-6457	STAD	Y	Y	Y	N/A	MSS/MSI-L	TCGA-BR-6457	GUCKS_p_TCGA_b129_140_SNP_N_GenomeWideSNP_6_D01_802148	TCGA-BR-6457-01A-21D-1801-05
	TCGA-BT-A20J	BLCA	Y	Y	Y	N/A	N/A	TCGA-BT-A20J-01A-11D-A14W-08	FOXED_p_TCGA_b122_128_SNP_N_GenomeWideSNP_6_F03_781824	TCGA-BT-A20J-01A-11D-A14Z-05
	TCGA-BT-A3PJ	BLCA	Y	Y	Y	N/A	N/A	TCGA-BT-A3PJ-01A-21D-A21Z-08	BASIC_p_TCGASNP_219_221_223_N_GenomeWideSNP_6_D02_1148644	TCGA-BT-A3PJ-01A-21D-A223-05
	TCGA-CF-A1HS	BLCA	Y	Y	Y	N/A	N/A	TCGA-CF-A1HS-01A-11D-A13W-08	HORNS_p_TCGA_b110_113_SNP_N_GenomeWideSNP_6_B10_772410	TCGA-CF-A1HS-01A-11D-A13Z-05
	TCGA-CG-5718	STAD	Y	Y	Y	N/A	MSS/MSI-L	TCGA-CG-5718	SLITS_p_TCGA_b95_SNP_N_GenomeWideSNP_6_B10_764156	TCGA-CG-5718-01A-11D-1601-05
	TCGA-CJ-4902	KIRC	Y	Y	Y	N/A	N/A	TCGA-CJ-4902-01A-01D-1429-08	TARSI_p_TCGAb70_SNP_N_GenomeWideSNP_6_A03_741920	TCGA-CJ-4902-01A-01D-1424-05
	TCGA-CJ-4920	KIRC	Y	Y	Y	N/A	N/A	TCGA-CJ-4920-01A-01D-1429-08	TARSI_p_TCGAb70_SNP_N_GenomeWideSNP_6_C05_741910	TCGA-CJ-4920-01A-01D-1424-05
	TCGA-CV-7245	HNSC	Y	Y	Y	N/A	N/A	TCGA-CV-7245-01A-11D-2012-08	PEAKY_p_TCGA_b164_SNP_N_GenomeWideSNP_6_D08_863726	TCGA-CV-7245-01A-11D-2014-05
	TCGA-D3-A1QA	SKCM	Y	Y	Y	N/A	N/A	TCGA-D3-A1QA	ALANG_p_TCGA_180_SNP_1N_GenomeWideSNP_6_H09_895876	TCGA-D3-A1QA-06A-11D-A19B-05
	TCGA-D3-A2J8	SKCM	Y	Y	Y	N/A	N/A	TCGA-D3-A2J8	CANST_p_TCGA_180_SNP_3N_GenomeWideSNP_6_D12_895542	TCGA-D3-A2J8-06A-11D-A19B-05
	TCGA-D3-A3C7	SKCM	Y	Y	Y	N/A	N/A	TCGA-D3-A3C7	AVANT_p_TCGA_180_SNP_4N_GenomeWideSNP_6_G02_895328	TCGA-D3-A3C7-06A-11D-A19B-05
	TCGA-D5-5537	COAD/READ	Y	Y	Y	N/A	MSS/MSI-L	TCGA-D5-5537-01	SERVO_p_TCGA_157_158_159_SNP_N_GenomeWideSNP_6_C02_831408	TCGA-D5-5537-01A-21D-1926-05
	TCGA-D5-6927	COAD/READ	Y	Y	Y	N/A	MSI-H	TCGA-D5-6927-01	SERVO_p_TCGA_157_158_159_SNP_N_GenomeWideSNP_6_A09_831306	TCGA-D5-6927-01A-21D-1926-05
	TCGA-D5-6930	COAD/READ	Y	Y	Y	N/A	MSI-H	TCGA-D5-6930-01	SERVO_p_TCGA_157_158_159_SNP_N_GenomeWideSNP_6_C06_831324	TCGA-D5-6930-01A-11D-1926-05
	TCGA-D7-6522	STAD	Y	Y	Y	N/A	MSS/MSI-L	TCGA-D7-6522	SALLY_p_TCGA_129_134_148_149_N_GenomeWideSNP_6_A09_801950	TCGA-D7-6522-01A-11D-1801-05
	TCGA-DA-A1HV	SKCM	Y	Y	Y	N/A	N/A	TCGA-DA-A1HV	LIGER_p_TCGA_166_180_SNP_N_GenomeWideSNP_6_E04_896472	TCGA-DA-A1HV-06A-21D-A19B-05
	TCGA-DA-A1HW	SKCM	Y	Y	Y	N/A	N/A	TCGA-DA-A1HW	LIGER_p_TCGA_166_180_SNP_N_GenomeWideSNP_6_D07_896570	TCGA-DA-A1HW-06A-11D-A19D-05
	TCGA-EB-A24D	SKCM	Y	Y	Y	N/A	N/A	TCGA-EB-A24D	RETCH_p_TCGA_180_SNP_2N_GenomeWideSNP_6_D08_895708	TCGA-EB-A24D-01A-11D-A19C-05
	TCGA-EE-A2GB	SKCM	Y	Y	Y	N/A	N/A	TCGA-EE-A2GB	CANST_p_TCGA_180_SNP_3N_GenomeWideSNP_6_B07_895534	TCGA-EE-A2GB-06A-11D-A19C-05
	TCGA-EE-A2GC	SKCM	Y	Y	Y	N/A	N/A	TCGA-EE-A2GC	CANST_p_TCGA_180_SNP_3N_GenomeWideSNP_6_B06_895562	TCGA-EE-A2GC-06A-11D-A19C-05
	TCGA-EE-A2MD	SKCM	Y	Y	Y	N/A	N/A	TCGA-EE-A2MD	CANST_p_TCGA_180_SNP_3N_GenomeWideSNP_6_C12_895624	TCGA-EE-A2MD-06A-11D-A19C-05
	TCGA-EE-A2MS	SKCM	Y	Y	Y	N/A	N/A	TCGA-EE-A2MS	AVANT_p_TCGA_180_SNP_4N_GenomeWideSNP_6_C06_895406	TCGA-EE-A2MS-06A-11D-A19C-05
	TCGA-EE-A3JI	SKCM	Y	Y	Y	N/A	N/A	TCGA-EE-A3JI	GLIAS_p_TCGA_204_205_206_207_N_GenomeWideSNP_6_G02_1051858	TCGA-EE-A3JI-06A-11D-A21B-05
	TCGA-ER-A19N	SKCM	Y	Y	Y	N/A	N/A	TCGA-ER-A19N	LIGER_p_TCGA_166_180_SNP_N_GenomeWideSNP_6_C09_896596	TCGA-ER-A19N-06A-11D-A19C-05
	TCGA-FG-6692	LGG	Y	Y	Y	N/A	N/A	TCGA-FG-6692	TREAD_p_TCGA_b146_152_SNP_N_GenomeWideSNP_6_E12_809484	TCGA-FG-6692-01A-11D-1894-05
	TCGA-G2-A3IB	BLCA	Y	Y	Y	N/A	N/A	TCGA-G2-A3IB-01A-11D-A20D-08	OKRAS_p_TCGA_198_199_200_SNP_N_GenomeWideSNP_6_C06_955368	TCGA-G2-A3IB-01A-11D-A211-05
	TCGA-G4-6306	COAD/READ	Y	Y	Y	N/A	MSS/MSI-L	TCGA-G4-6306-01	KNELT_p_TCGA_b123_131_SNP_N_GenomeWideSNP_6_A05_787818	TCGA-G4-6306-01A-11D-1772-05
	TCGA-AA-3489	COAD/READ	Y	Y	Y	N/A	MSS/MSI-L	TCGA-AA-3489-01	BAIZE_p_TCGA_b138_SNP_N_GenomeWideSNP_6_H02_808784	TCGA-AA-3489-01A-21D-1837-05
	TCGA-AY-6197	COAD/READ	Y	Y	Y	N/A	MSI-H	TCGA-AY-6197-01	GRIPS_p_TCGA_b116_SNP_N_GenomeWideSNP_6_D11_781536	TCGA-AY-6197-01A-11D-1721-05
	TCGA-BJ-A0YZ	THCA	Y	Y	Y	N/A	N/A	TCGA-BJ-A0YZ	AMAZE_p_TCGASNP_b86_87_88_N_GenomeWideSNP_6_A03_735420	TCGA-BJ-A0YZ-01A-11D-A10W-05
	TCGA-DA-A1IC	SKCM	Y	Y	Y	N/A	N/A	TCGA-DA-A1IC	ALANG_p_TCGA_180_SNP_1N_GenomeWideSNP_6_D06_895936	TCGA-DA-A1IC-06A-11D-A19C-05
	TCGA-DK-A2I2	BLCA	Y	Y	Y	N/A	N/A	TCGA-DK-A2I2-01A-11D-A17V-08	WHIRR_p_TCGA_168_169_170_redo_N_GenomeWideSNP_6_C05_845156	TCGA-DK-A2I2-01A-11D-A17Y-05
	TCGA-E2-A1LB	BRCA	Y	Y	Y	N/A	N/A	TCGA-E2-A1LB-01A-11D-A142-09	GOOFS_p_TCGA_b117_118_SNP_N_GenomeWideSNP_6_C01_778114	TCGA-E2-A1LB-01A-11D-A145-05
	TCGA-EE-A3AB	SKCM	Y	Y	Y	N/A	N/A	TCGA-EE-A3AB	AVANT_p_TCGA_180_SNP_4N_GenomeWideSNP_6_E10_895294	TCGA-EE-A3AB-06A-11D-A19B-05
	TCGA-21-5786	LUSC	Y	Y	Y	N/A	N/A	TCGA-21-5786-01A-01D-1632-08	STOPS_p_TCGA_b101_114_SNP_N_GenomeWideSNP_6_B06_771694	TCGA-21-5786-01A-01D-1633-05
	TCGA-22-5472	LUSC	Y	Y	Y	N/A	N/A	TCGA-22-5472-01A-01D-1632-08	STOPS_p_TCGA_b101_114_SNP_N_GenomeWideSNP_6_C01_771824	TCGA-22-5472-01A-01D-1633-05
	TCGA-50-5051	LUAD	Y	Y	Y	N/A	N/A	TCGA-50-5051-01A-21D-1855-08	IMPLY_p_TCGA_b127_144_SNP_N_GenomeWideSNP_6_D07_808502	TCGA-50-5051-01A-21D-1856-05
	TCGA-50-6595	LUAD	Y	Y	Y	N/A	N/A	TCGA-50-6595-01A-12D-1855-08	IMPLY_p_TCGA_b127_144_SNP_N_GenomeWideSNP_6_C02_808454	TCGA-50-6595-01A-12D-1856-05
	TCGA-A1-A0SO	BRCA	Y	Y	Y	N/A	N/A	TCGA-A1-A0SO-01A-22D-A099-09	SHAWM_p_TCGAb72_SNP_N_GenomeWideSNP_6_F07_697996	TCGA-A1-A0SO-01A-22D-A10P-05
	TCGA-AA-3511	COAD/READ	Y	Y	Y	N/A	MSS/MSI-L	TCGA-AA-3511-01	BAIZE_p_TCGA_b138_SNP_N_GenomeWideSNP_6_A10_808862	TCGA-AA-3511-01A-21D-1837-05
	TCGA-AR-A251	BRCA	Y	Y	Y	N/A	N/A	TCGA-AR-A251-01A-12D-A167-09	EXINE_p_TCGA_b142_SNP_N_GenomeWideSNP_6_E09_802490	TCGA-AR-A251-01A-12D-A16A-05
	TCGA-AZ-6601	COAD/READ	Y	Y	Y	N/A	N/A	TCGA-AZ-6601-01	KNELT_p_TCGA_b123_131_SNP_N_GenomeWideSNP_6_B07_787734	TCGA-AZ-6601-01A-11D-1772-05
	TCGA-B6-A0WZ	BRCA	Y	Y	Y	N/A	N/A	TCGA-B6-A0WZ-01A-11D-A10G-09	SHUCK_p_TCGAb74and75_SNP_N_GenomeWideSNP_6_E05_731014	TCGA-B6-A0WZ-01A-11D-A10A-05
	TCGA-BR-6458	STAD	Y	Y	Y	N/A	MSS/MSI-L	TCGA-BR-6458	GUCKS_p_TCGA_b129_140_SNP_N_GenomeWideSNP_6_D03_802140	TCGA-BR-6458-01A-11D-1801-05
	TCGA-BR-6706	STAD	Y	Y	Y	N/A	MSS/MSI-L	TCGA-BR-6706	TREAD_p_TCGA_b146_152_SNP_N_GenomeWideSNP_6_F07_809318	TCGA-BR-6706-01A-11D-1883-05
	TCGA-CG-5726	STAD	Y	Y	Y	N/A	MSI-H	TCGA-CG-5726	SLITS_p_TCGA_b95_SNP_N_GenomeWideSNP_6_D03_764246	TCGA-CG-5726-01A-11D-1601-05
	TCGA-CK-5916	COAD/READ	Y	Y	Y	N/A	MSI-H	TCGA-CK-5916-01	SNORT_p_TCGA_b89_SNP_N_GenomeWideSNP_6_A11_777358	TCGA-CK-5916-01A-11D-1651-05
	TCGA-CM-5861	COAD/READ	Y	Y	Y	N/A	MSI-H	TCGA-CM-5861-01	SNORT_p_TCGA_b89_SNP_N_GenomeWideSNP_6_D07_777238	TCGA-CM-5861-01A-01D-1651-05
	TCGA-CM-6171	COAD/READ	Y	Y	Y	N/A	MSI-H	TCGA-CM-6171-01	BUBBY_p_TCGA_b89_105_SNP_N_GenomeWideSNP_6_B10_777548	TCGA-CM-6171-01A-11D-1651-05
	TCGA-CN-5365	HNSC	Y	Y	Y	N/A	N/A	TCGA-CN-5365-01A-01D-1434-08	BALMS_p_TCGAb54and67_SNP_N_GenomeWideSNP_6_D04_730484	TCGA-CN-5365-01A-01D-1433-05
	TCGA-CN-6020	HNSC	Y	Y	Y	N/A	N/A	TCGA-CN-6020-01A-11D-1683-08	FISTS_p_TCGA_b107_121_SNP_N_GenomeWideSNP_6_D03_777770	TCGA-CN-6020-01A-11D-1684-05
	TCGA-CR-7385	HNSC	Y	Y	Y	N/A	N/A	TCGA-CR-7385-01A-11D-2012-08	BISON_p_TCGA_164_173_175_SNP_N_GenomeWideSNP_6_D08_863246	TCGA-CR-7385-01A-11D-2014-05
	TCGA-CV-7252	HNSC	Y	Y	Y	N/A	N/A	TCGA-CV-7252-01A-11D-2012-08	BISON_p_TCGA_164_173_175_SNP_N_GenomeWideSNP_6_B06_863222	TCGA-CV-7252-01A-11D-2014-05
	TCGA-CV-7253	HNSC	Y	Y	Y	N/A	N/A	TCGA-CV-7253-01A-11D-2012-08	BISON_p_TCGA_164_173_175_SNP_N_GenomeWideSNP_6_E07_863302	TCGA-CV-7253-01A-11D-2014-05
	TCGA-D3-A2JF	SKCM	Y	Y	Y	N/A	N/A	TCGA-D3-A2JF	CANST_p_TCGA_180_SNP_3N_GenomeWideSNP_6_E02_895622	TCGA-D3-A2JF-06A-11D-A19B-05
	TCGA-D9-A1JW	SKCM	Y	Y	Y	N/A	N/A	TCGA-D9-A1JW	ALANG_p_TCGA_180_SNP_1N_GenomeWideSNP_6_D11_896016	TCGA-D9-A1JW-06A-11D-A19D-05
	TCGA-DA-A1HY	SKCM	Y	Y	Y	N/A	N/A	TCGA-DA-A1HY	LIGER_p_TCGA_166_180_SNP_N_GenomeWideSNP_6_F05_896552	TCGA-DA-A1HY-06A-11D-A19D-05
	TCGA-DK-A1A6	BLCA	Y	Y	Y	N/A	N/A	TCGA-DK-A1A6-01A-11D-A13W-08	HORNS_p_TCGA_b110_113_SNP_N_GenomeWideSNP_6_A04_772348	TCGA-DK-A1A6-01A-11D-A13Z-05
	TCGA-DK-A1AF	BLCA	Y	Y	Y	N/A	N/A	TCGA-DK-A1AF-01A-11D-A13W-08	HORNS_p_TCGA_b110_113_SNP_N_GenomeWideSNP_6_A02_772344	TCGA-DK-A1AF-01A-11D-A13Z-05
	TCGA-DM-A0X9	COAD/READ	Y	Y	Y	N/A	MSS/MSI-L	TCGA-DM-A0X9-01	USAGE_p_TCGA_132_133_136_SNP_N_GenomeWideSNP_6_A03_787614	TCGA-DM-A0X9-01A-11D-A153-05
	TCGA-DU-5854	LGG	Y	Y	Y	N/A	N/A	TCGA-DU-5854	CABAL_p_TCGA_b112_125_SNP_N_GenomeWideSNP_6_E03_780744	TCGA-DU-5854-01A-11D-1706-05
	TCGA-E5-A2PC	BLCA	Y	Y	Y	N/A	N/A	TCGA-E5-A2PC-01A-11D-A202-08	TYPED_p_TCGA_188_192_Mirn_SNP_N_GenomeWideSNP_6_C12_913854	TCGA-E5-A2PC-01A-11D-A203-05
	TCGA-EE-A29L	SKCM	Y	Y	Y	N/A	N/A	TCGA-EE-A29L	RETCH_p_TCGA_180_SNP_2N_GenomeWideSNP_6_G05_895744	TCGA-EE-A29L-06A-12D-A19B-05
	TCGA-EE-A2A0	SKCM	Y	Y	Y	N/A	N/A	TCGA-EE-A2A0	RETCH_p_TCGA_180_SNP_2N_GenomeWideSNP_6_H07_895764	TCGA-EE-A2A0-06A-11D-A19B-05
	TCGA-EE-A2M5	SKCM	Y	Y	Y	N/A	N/A	TCGA-EE-A2M5	CANST_p_TCGA_180_SNP_3N_GenomeWideSNP_6_D02_895564	TCGA-EE-A2M5-06A-12D-A19C-05
	TCGA-EE-A2MC	SKCM	Y	Y	Y	N/A	N/A	TCGA-EE-A2MC	CANST_p_TCGA_180_SNP_3N_GenomeWideSNP_6_H05_895554	TCGA-EE-A2MC-06A-12D-A19C-05
	TCGA-EE-A2MH	SKCM	Y	Y	Y	N/A	N/A	TCGA-EE-A2MH	CANST_p_TCGA_180_SNP_3N_GenomeWideSNP_6_C10_895600	TCGA-EE-A2MH-06A-11D-A19C-05
	TCGA-EE-A2MM	SKCM	Y	Y	Y	N/A	N/A	TCGA-EE-A2MM	AVANT_p_TCGA_180_SNP_4N_GenomeWideSNP_6_G05_895296	TCGA-EE-A2MM-06A-11D-A19B-05
	TCGA-EE-A2MT	SKCM	Y	Y	Y	N/A	N/A	TCGA-EE-A2MT	AVANT_p_TCGA_180_SNP_4N_GenomeWideSNP_6_A11_895454	TCGA-EE-A2MT-06A-11D-A19C-05
	TCGA-EE-A3AA	SKCM	Y	Y	Y	N/A	N/A	TCGA-EE-A3AA	AVANT_p_TCGA_180_SNP_4N_GenomeWideSNP_6_G06_895372	TCGA-EE-A3AA-06A-11D-A19B-05
	TCGA-EE-A3J5	SKCM	Y	Y	Y	N/A	N/A	TCGA-EE-A3J5	COMMY_p_TCGA_194_198_SNP_N_GenomeWideSNP_6_E11_955610	TCGA-EE-A3J5-06A-11D-A211-05
	TCGA-ER-A193	SKCM	Y	Y	Y	N/A	N/A	TCGA-ER-A193	LIGER_p_TCGA_166_180_SNP_N_GenomeWideSNP_6_D02_896504	TCGA-ER-A193-06A-12D-A19C-05
	TCGA-ER-A19D	SKCM	Y	Y	Y	N/A	N/A	TCGA-ER-A19D	LIGER_p_TCGA_166_180_SNP_N_GenomeWideSNP_6_C11_896560	TCGA-ER-A19D-06A-11D-A19C-05
	TCGA-ER-A19H	SKCM	Y	Y	Y	N/A	N/A	TCGA-ER-A19H	LIGER_p_TCGA_166_180_SNP_N_GenomeWideSNP_6_G07_896548	TCGA-ER-A19H-06A-12D-A19B-05
	TCGA-F4-6856	COAD/READ	Y	Y	Y	N/A	MSI-H	TCGA-F4-6856-01	SERVO_p_TCGA_157_158_159_SNP_N_GenomeWideSNP_6_E12_831330	TCGA-F4-6856-01A-11D-1926-05
	TCGA-FS-A1ZC	SKCM	Y	Y	Y	N/A	N/A	TCGA-FS-A1ZC	ALANG_p_TCGA_180_SNP_1N_GenomeWideSNP_6_F04_895928	TCGA-FS-A1ZC-06A-11D-A19C-05
	TCGA-FS-A1ZS	SKCM	Y	Y	Y	N/A	N/A	TCGA-FS-A1ZS	ALANG_p_TCGA_180_SNP_1N_GenomeWideSNP_6_B02_896050	TCGA-FS-A1ZS-06A-12D-A19C-05
	TCGA-G4-6304	COAD/READ	Y	Y	Y	N/A	MSI-H	TCGA-G4-6304-01	SERVO_p_TCGA_157_158_159_SNP_N_GenomeWideSNP_6_G11_831412	TCGA-G4-6304-01A-11D-1926-05
	TCGA-GN-A269	SKCM	Y	Y	Y	N/A	N/A	TCGA-GN-A269	RETCH_p_TCGA_180_SNP_2N_GenomeWideSNP_6_B11_895684	TCGA-GN-A269-01A-11D-A19D-05
	TCGA-H4-A2HQ	BLCA	Y	Y	Y	N/A	N/A	TCGA-H4-A2HQ-01A-11D-A17V-08	WHIRR_p_TCGA_168_169_170_redo_N_GenomeWideSNP_6_A08_845278	TCGA-H4-A2HQ-01A-11D-A17Y-05
	TCGA-AD-6888	COAD/READ	Y	Y	Y	N/A	MSS/MSI-L	TCGA-AD-6888-01	PULED_p_TCGA_130_157_N_GenomeWideSNP_6_C09_831772	TCGA-AD-6888-01A-11D-1926-05
	TCGA-AZ-6598	COAD/READ	Y	Y	Y	N/A	MSI-H	TCGA-AZ-6598-01	KNELT_p_TCGA_b123_131_SNP_N_GenomeWideSNP_6_C09_787784	TCGA-AZ-6598-01A-11D-1772-05
	TCGA-EE-A3AE	SKCM	Y	Y	Y	N/A	N/A	TCGA-EE-A3AE	AVANT_p_TCGA_180_SNP_4N_GenomeWideSNP_6_H07_895330	TCGA-EE-A3AE-06A-11D-A19B-05
	TCGA-ER-A19A	SKCM	Y	Y	Y	N/A	N/A	TCGA-ER-A19A	LIGER_p_TCGA_166_180_SNP_N_GenomeWideSNP_6_C12_896530	TCGA-ER-A19A-06A-21D-A19C-05
	TCGA-F4-6570	COAD/READ	Y	Y	Y	N/A	MSI-H	TCGA-F4-6570-01	KNELT_p_TCGA_b123_131_SNP_N_GenomeWideSNP_6_D04_787742	TCGA-F4-6570-01A-11D-1772-05
	TCGA-HC-7077	PRAD	Y	Y	Y	N/A	N/A	TCGA-HC-7077	WITED_p_TCGA_b161_171_SNP_N_GenomeWideSNP_6_D06_845032	TCGA-HC-7077-01A-11D-1963-05
	TCGA-AD-5900	COAD/READ	Y	Y	Y	N/A	MSI-H	TCGA-AD-5900-01	SNORT_p_TCGA_b89_SNP_N_GenomeWideSNP_6_B07_777198	TCGA-AD-5900-01A-11D-1651-05
	TCGA-AJ-A23M	UCEC	Y	Y	Y	N/A	MSS/MSI-L	TCGA-AJ-A23M-01A-11D-A159-09	GIRTH_p_TCGA_b108_137_SNP_N_GenomeWideSNP_6_G02_787976	TCGA-AJ-A23M-01A-11D-A161-05
	TCGA-B0-5096	KIRC	Y	Y	Y	N/A	N/A	TCGA-B0-5096-01A-01D-1421-08	NINES_p_TCGAb68_SNP_N_GenomeWideSNP_6_D05_730698	TCGA-B0-5096-01A-01D-1418-05
	TCGA-CR-7370	HNSC	Y	Y	Y	N/A	N/A	TCGA-CR-7370-01A-11D-2129-08	MAULS_p_TCGA_189_190_SNP_N_GenomeWideSNP_6_C10_932682	TCGA-CR-7370-01A-11D-2130-05
	TCGA-CV-7411	HNSC	Y	Y	Y	N/A	N/A	TCGA-CV-7411-01A-11D-2078-08	CLUBS_p_TCGA_186_188_SNP_N_GenomeWideSNP_6_D09_913986	TCGA-CV-7411-01A-11D-2079-05
	TCGA-CV-7414	HNSC	Y	Y	Y	N/A	N/A	TCGA-CV-7414-01A-11D-2078-08	TYPED_p_TCGA_188_192_Mirn_SNP_N_GenomeWideSNP_6_E07_913950	TCGA-CV-7414-01A-11D-2079-05
	TCGA-D3-A2J6	SKCM	Y	Y	Y	N/A	N/A	TCGA-D3-A2J6	CANST_p_TCGA_180_SNP_3N_GenomeWideSNP_6_D07_895530	TCGA-D3-A2J6-06A-11D-A19D-05
	TCGA-D3-A2JL	SKCM	Y	Y	Y	N/A	N/A	TCGA-D3-A2JL	CANST_p_TCGA_180_SNP_3N_GenomeWideSNP_6_G09_895512	TCGA-D3-A2JL-06A-11D-A19B-05
	TCGA-G9-6361	PRAD	Y	Y	Y	N/A	N/A	TCGA-G9-6361	WITED_p_TCGA_b161_171_SNP_N_GenomeWideSNP_6_C11_844988	TCGA-G9-6361-01A-21D-1963-05
	TCGA-BA-6872	HNSC	Y	Y	Y	N/A	N/A	TCGA-BA-6872-01A-11D-1870-08	GROVE_p_TCGA_b145_153_SNP_N_GenomeWideSNP_6_B12_809286	TCGA-BA-6872-01A-11D-1871-05
	TCGA-BB-4223	HNSC	Y	Y	Y	N/A	N/A	TCGA-BB-4223-01A-01D-1434-08	BALMS_p_TCGAb54and67_SNP_N_GenomeWideSNP_6_C06_730408	TCGA-BB-4223-01A-01D-1433-05
	TCGA-BH-A0HX	BRCA	Y	Y	Y	N/A	N/A	TCGA-BH-A0HX-01A-21W-A071-09	BITES_p_TCGAb61_SNP_S_GenomeWideSNP_6_G07_697158	TCGA-BH-A0HX-01A-21D-A10P-05
	TCGA-CN-4726	HNSC	Y	Y	Y	N/A	N/A	TCGA-CN-4726-01A-01D-1434-08	BALMS_p_TCGAb54and67_SNP_N_GenomeWideSNP_6_A05_730424	TCGA-CN-4726-01A-01D-1433-05
	TCGA-CR-6484	HNSC	Y	Y	Y	N/A	N/A	TCGA-CR-6484-01A-11D-1870-08	GROVE_p_TCGA_b145_153_SNP_N_GenomeWideSNP_6_C05_809266	TCGA-CR-6484-01A-11D-1871-05
	TCGA-D3-A3C1	SKCM	Y	Y	Y	N/A	N/A	TCGA-D3-A3C1	AVANT_p_TCGA_180_SNP_4N_GenomeWideSNP_6_H12_895304	TCGA-D3-A3C1-06A-12D-A19B-05
	TCGA-35-5375	LUAD	Y	Y	Y	N/A	N/A	TCGA-35-5375-01A-01D-1625-08	DUNGS_p_TCGA_b84_115_SNP_N_GenomeWideSNP_6_F10_771526	TCGA-35-5375-01A-01D-1626-05
	TCGA-44-6777	LUAD	Y	Y	Y	N/A	N/A	TCGA-44-6777-01A-11D-1855-08	IMPLY_p_TCGA_b127_144_SNP_N_GenomeWideSNP_6_E03_808432	TCGA-44-6777-01A-11D-1856-05
	TCGA-49-4487	LUAD	Y	Y	Y	N/A	N/A	TCGA-49-4487-01A-21D-1855-08	IMPLY_p_TCGA_b127_144_SNP_N_GenomeWideSNP_6_G06_808442	TCGA-49-4487-01A-21D-1856-05
	TCGA-76-4926	GBM	Y	Y	Y	N/A	N/A	TCGA-76-4926-01B-01D-1486-08	KHADI_p_TCGAb79_PlusRedos_SNP_N_GenomeWideSNP_6_H07_729888	TCGA-76-4926-01B-01D-1481-05
	TCGA-AD-6964	COAD/READ	Y	Y	Y	N/A	MSI-H	TCGA-AD-6964-01	PULED_p_TCGA_130_157_N_GenomeWideSNP_6_H11_831762	TCGA-AD-6964-01A-11D-1926-05
	TCGA-AZ-6599	COAD/READ	Y	Y	Y	N/A	MSS/MSI-L	TCGA-AZ-6599-01	KNELT_p_TCGA_b123_131_SNP_N_GenomeWideSNP_6_D03_787760	TCGA-AZ-6599-01A-11D-1772-05
	TCGA-CN-4730	HNSC	Y	Y	Y	N/A	N/A	TCGA-CN-4730-01A-01D-1434-08	BALMS_p_TCGAb54and67_SNP_N_GenomeWideSNP_6_B05_730384	TCGA-CN-4730-01A-01D-1433-05
	TCGA-D1-A160	UCEC	Y	Y	Y	N/A	MSI-H	TCGA-D1-A160-01A-11D-A122-09	CARRS_p_TCGASNP_b92_N_GenomeWideSNP_6_F04_735660	TCGA-D1-A160-01A-11D-A123-05
	TCGA-D5-6928	COAD/READ	Y	Y	Y	N/A	MSI-H	TCGA-D5-6928-01	SERVO_p_TCGA_157_158_159_SNP_N_GenomeWideSNP_6_A10_831328	TCGA-D5-6928-01A-11D-1926-05
	TCGA-DA-A3F8	SKCM	Y	Y	Y	N/A	N/A	TCGA-DA-A3F8	COMMY_p_TCGA_194_198_SNP_N_GenomeWideSNP_6_G12_955498	TCGA-DA-A3F8-06A-11D-A211-05
	TCGA-GN-A265	SKCM	Y	Y	Y	N/A	N/A	TCGA-GN-A265	RETCH_p_TCGA_180_SNP_2N_GenomeWideSNP_6_G10_895734	TCGA-GN-A265-06A-21D-A19C-05
	TCGA-05-4427	LUAD	Y	Y	Y	N/A	N/A	TCGA-05-4427-01A-21D-1855-08	IMPLY_p_TCGA_b127_144_SNP_N_GenomeWideSNP_6_H02_808500	TCGA-05-4427-01A-21D-1856-05
	TCGA-22-4613	LUSC	Y	Y	Y	N/A	N/A	TCGA-22-4613-01A-01D-1441-08	GRITH_p_TCGAb46and77_SNP_N_GenomeWideSNP_6_G01_730194	TCGA-22-4613-01A-01D-1440-05
	TCGA-70-6722	LUSC	Y	Y	Y	N/A	N/A	TCGA-70-6722-01A-11D-1817-08	GUCKS_p_TCGA_b129_140_SNP_N_GenomeWideSNP_6_D08_802190	TCGA-70-6722-01A-11D-1818-05
	TCGA-A2-A0EU	BRCA	Y	Y	Y	N/A	N/A	TCGA-A2-A0EU-01A-22W-A071-09	BITES_p_TCGAb61_SNP_S_GenomeWideSNP_6_B10_697116	TCGA-A2-A0EU-01A-22D-A10P-05
	TCGA-AR-A1AY	BRCA	Y	Y	Y	N/A	N/A	TCGA-AR-A1AY-01A-21D-A12Q-09	JOUAL_p_TCGA_b96_SNP_N_GenomeWideSNP_6_C08_747904	TCGA-AR-A1AY-01A-21D-A12R-05
	TCGA-B5-A11J	UCEC	Y	Y	Y	N/A	MSI-H	TCGA-B5-A11J-01A-11D-A122-09	CARRS_p_TCGASNP_b92_N_GenomeWideSNP_6_F03_735656	TCGA-B5-A11J-01A-11D-A123-05
	TCGA-B8-4622	KIRC	Y	Y	Y	N/A	N/A	TCGA-B8-4622-01	PLENA_p_TCGAb63and64_SNP_N_GenomeWideSNP_6_D04_697376, RARER_p_TCGA_MixedRedos_N_GenomeWideSNP_6_D12_747784	TCGA-B8-4622-01A-02D-1275-05
	TCGA-CA-6718	COAD/READ	Y	Y	Y	N/A	MSS/MSI-L	TCGA-CA-6718-01	BAIZE_p_TCGA_b138_SNP_N_GenomeWideSNP_6_F03_808850	TCGA-CA-6718-01A-11D-1837-05
	TCGA-CH-5761	PRAD	Y	Y	Y	N/A	N/A	TCGA-CH-5761	CLEAR_p_TCGA_b91_SNP_1N_GenomeWideSNP_6_D06_755680	TCGA-CH-5761-01A-11D-1578-05
	TCGA-CR-6481	HNSC	Y	Y	Y	N/A	N/A	TCGA-CR-6481-01A-11D-1870-08	GROVE_p_TCGA_b145_153_SNP_N_GenomeWideSNP_6_B10_809152	TCGA-CR-6481-01A-11D-1871-05
	TCGA-CV-6952	HNSC	Y	Y	Y	N/A	N/A	TCGA-CV-6952-01A-11D-1912-08	MIRES_p_TCGA_151_SNP_N_GenomeWideSNP_6_F10_831608	TCGA-CV-6952-01A-11D-1913-05
	TCGA-E2-A10B	BRCA	Y	Y	Y	N/A	N/A	TCGA-E2-A10B-01A-11D-A10M-09	ETUIS_p_TCGASNP_b80_83_N_GenomeWideSNP_6_B03_734686	TCGA-E2-A10B-01A-11D-A10N-05
	TCGA-EE-A20F	SKCM	Y	Y	Y	N/A	N/A	TCGA-EE-A20F	RETCH_p_TCGA_180_SNP_2N_GenomeWideSNP_6_H03_895746	TCGA-EE-A20F-06A-21D-A19B-05
	TCGA-EE-A29R	SKCM	Y	Y	Y	N/A	N/A	TCGA-EE-A29R	RETCH_p_TCGA_180_SNP_2N_GenomeWideSNP_6_F01_895798	TCGA-EE-A29R-06A-11D-A19C-05
	TCGA-EE-A29S	SKCM	Y	Y	Y	N/A	N/A	TCGA-EE-A29S	RETCH_p_TCGA_180_SNP_2N_GenomeWideSNP_6_E12_895776	TCGA-EE-A29S-06A-11D-A19C-05
	TCGA-EE-A3AF	SKCM	Y	Y	Y	N/A	N/A	TCGA-EE-A3AF	AVANT_p_TCGA_180_SNP_4N_GenomeWideSNP_6_H08_895350	TCGA-EE-A3AF-06A-11D-A19B-05
	TCGA-ER-A2NC	SKCM	Y	Y	Y	N/A	N/A	TCGA-ER-A2NC	AVANT_p_TCGA_180_SNP_4N_GenomeWideSNP_6_C05_895450	TCGA-ER-A2NC-06A-11D-A19C-05
	TCGA-32-1979	GBM	Y	Y	Y	N/A	N/A	TCGA-32-1979-01A-01D-1696-08	SEXES_p_TCGA_b111_SNP_N_GenomeWideSNP_6_C12_780568	TCGA-32-1979-01A-01D-1697-05
	TCGA-39-5031	LUSC	Y	Y	Y	N/A	N/A	TCGA-39-5031-01A-01D-1441-08	GRITH_p_TCGAb46and77_SNP_N_GenomeWideSNP_6_A09_730268	TCGA-39-5031-01A-01D-1440-05
	TCGA-BF-A1PZ	SKCM	Y	Y	Y	N/A	N/A	TCGA-BF-A1PZ	ALANG_p_TCGA_180_SNP_1N_GenomeWideSNP_6_G11_896042	TCGA-BF-A1PZ-01A-11D-A19D-05
	TCGA-CM-6674	COAD/READ	Y	Y	Y	N/A	MSI-H	TCGA-CM-6674-01	BAIZE_p_TCGA_b138_SNP_N_GenomeWideSNP_6_F04_808910	TCGA-CM-6674-01A-11D-1837-05
	TCGA-CN-5364	HNSC	Y	Y	Y	N/A	N/A	TCGA-CN-5364-01A-01D-1434-08	BALMS_p_TCGAb54and67_SNP_N_GenomeWideSNP_6_A09_730356	TCGA-CN-5364-01A-01D-1433-05
	TCGA-DO-A2HM	THCA	Y	Y	Y	N/A	N/A	TCGA-DO-A2HM	FLUES_p_TCGASNP_228_229_230_N_GenomeWideSNP_6_B12_1148816	TCGA-DO-A2HM-01B-11D-A22G-05
	TCGA-EE-A29N	SKCM	Y	Y	Y	N/A	N/A	TCGA-EE-A29N	RETCH_p_TCGA_180_SNP_2N_GenomeWideSNP_6_F02_895680	TCGA-EE-A29N-06A-12D-A19C-05
	TCGA-EE-A3AD	SKCM	Y	Y	Y	N/A	N/A	TCGA-EE-A3AD	AVANT_p_TCGA_180_SNP_4N_GenomeWideSNP_6_H06_895430	TCGA-EE-A3AD-06A-11D-A19B-05
	TCGA-G4-6626	COAD/READ	Y	Y	Y	N/A	MSS/MSI-L	TCGA-G4-6626-01	KNELT_p_TCGA_b123_131_SNP_N_GenomeWideSNP_6_D05_787780	TCGA-G4-6626-01A-11D-1772-05
	TCGA-HT-7604	LGG	Y	Y	Y	N/A	N/A	TCGA-HT-7604	MAULS_p_TCGA_189_190_SNP_N_GenomeWideSNP_6_A06_932698	TCGA-HT-7604-01A-11D-2087-05
	TCGA-IH-A3EA	SKCM	Y	Y	Y	N/A	N/A	TCGA-IH-A3EA	COMMY_p_TCGA_194_198_SNP_N_GenomeWideSNP_6_F03_955598	TCGA-IH-A3EA-01A-11D-A211-05
	TCGA-34-5927	LUSC	Y	Y	Y	N/A	N/A	TCGA-34-5927-01A-11D-1817-08	GUCKS_p_TCGA_b129_140_SNP_N_GenomeWideSNP_6_F07_802180	TCGA-34-5927-01A-11D-1818-05
	TCGA-49-6743	LUAD	Y	Y	Y	N/A	N/A	TCGA-49-6743-01A-11D-1855-08	IMPLY_p_TCGA_b127_144_SNP_N_GenomeWideSNP_6_C01_808346	TCGA-49-6743-01A-11D-1856-05
	TCGA-50-6590	LUAD	Y	Y	Y	N/A	N/A	TCGA-50-6590-01A-12D-1855-08	IMPLY_p_TCGA_b127_144_SNP_N_GenomeWideSNP_6_B08_808402	TCGA-50-6590-01A-12D-1856-05
	TCGA-76-6282	GBM	Y	Y	Y	N/A	N/A	TCGA-76-6282-01A-11D-1696-08	SEXES_p_TCGA_b111_SNP_N_GenomeWideSNP_6_A05_780420	TCGA-76-6282-01A-11D-1697-05
	TCGA-A6-6649	COAD/READ	Y	Y	Y	N/A	MSS/MSI-L	TCGA-A6-6649-01	KNELT_p_TCGA_b123_131_SNP_N_GenomeWideSNP_6_E03_787660	TCGA-A6-6649-01A-11D-1772-05
	TCGA-B0-5698	KIRC	Y	Y	Y	N/A	N/A	TCGA-B0-5698-01A-11D-1669-08	BUBBY_p_TCGA_b89_105_SNP_N_GenomeWideSNP_6_A11_777506	TCGA-B0-5698-01A-11D-1670-05
	TCGA-BF-A1PV	SKCM	Y	Y	Y	N/A	N/A	TCGA-BF-A1PV	ALANG_p_TCGA_180_SNP_1N_GenomeWideSNP_6_F11_895970	TCGA-BF-A1PV-01A-11D-A19D-05
	TCGA-BF-A1Q0	SKCM	Y	Y	Y	N/A	N/A	TCGA-BF-A1Q0	ALANG_p_TCGA_180_SNP_1N_GenomeWideSNP_6_D07_895884	TCGA-BF-A1Q0-01A-21D-A19D-05
	TCGA-D3-A2JA	SKCM	Y	Y	Y	N/A	N/A	TCGA-D3-A2JA	CANST_p_TCGA_180_SNP_3N_GenomeWideSNP_6_G05_895636	TCGA-D3-A2JA-06A-11D-A19B-05
	TCGA-D5-6540	COAD/READ	Y	Y	Y	N/A	MSI-H	TCGA-D5-6540-01	GRIPS_p_TCGA_b116_SNP_N_GenomeWideSNP_6_E04_781520	TCGA-D5-6540-01A-11D-1721-05
	TCGA-D7-5579	STAD	Y	Y	Y	N/A	N/A	TCGA-D7-5579	SLITS_p_TCGA_b95_SNP_N_GenomeWideSNP_6_C04_764192	TCGA-D7-5579-01A-01D-1601-05
	TCGA-DA-A1I5	SKCM	Y	Y	Y	N/A	N/A	TCGA-DA-A1I5	LIGER_p_TCGA_166_180_SNP_N_GenomeWideSNP_6_D03_896508	TCGA-DA-A1I5-06A-11D-A19C-05
	TCGA-EE-A180	SKCM	Y	Y	Y	N/A	N/A	TCGA-EE-A180	GLIAS_p_TCGA_204_205_206_207_N_GenomeWideSNP_6_G04_1051808	TCGA-EE-A180-06A-11D-A21B-05
	TCGA-FD-A3B4	BLCA	Y	Y	Y	N/A	N/A	TCGA-FD-A3B4-01A-12D-A202-08	TYPED_p_TCGA_188_192_Mirn_SNP_N_GenomeWideSNP_6_D04_913826	TCGA-FD-A3B4-01A-12D-A203-05
	TCGA-FS-A1ZK	SKCM	Y	Y	Y	N/A	N/A	TCGA-FS-A1ZK	ALANG_p_TCGA_180_SNP_1N_GenomeWideSNP_6_C10_895888	TCGA-FS-A1ZK-06A-11D-A19C-05
	TCGA-FY-A3I4	THCA	Y	Y	Y	N/A	N/A	TCGA-FY-A3I4	GLIAS_p_TCGA_204_205_206_207_N_GenomeWideSNP_6_C04_1051732	TCGA-FY-A3I4-01A-11D-A21B-05
	TCGA-HT-7607	LGG	Y	Y	Y	N/A	N/A	TCGA-HT-7607	MAULS_p_TCGA_189_190_SNP_N_GenomeWideSNP_6_G05_932806	TCGA-HT-7607-01A-11D-2087-05
	TCGA-E9-A1R2	BRCA	Y	Y	Y	N/A	N/A	TCGA-E9-A1R2-01A-11D-A14G-09	CHEEP_p_TCGA_b120_121_SNP_N_GenomeWideSNP_6_G08_777668	TCGA-E9-A1R2-01A-11D-A14H-05
	TCGA-05-4384	LUAD	Y	Y	Y	N/A	N/A	TCGA-05-4384-01A-01D-1753-08	BURST_p_TCGA_b119_SNP_N_GenomeWideSNP_6_C08_787146	TCGA-05-4384-01A-01D-1756-05
	TCGA-21-5784	LUSC	Y	Y	Y	N/A	N/A	TCGA-21-5784-01A-01D-1632-08	STOPS_p_TCGA_b101_114_SNP_N_GenomeWideSNP_6_A11_771706	TCGA-21-5784-01A-01D-1633-05
	TCGA-76-4935	GBM	Y	Y	Y	N/A	N/A	TCGA-76-4935-01A-01D-1486-08	KHADI_p_TCGAb79_PlusRedos_SNP_N_GenomeWideSNP_6_C06_729778	TCGA-76-4935-01A-01D-1481-05
	TCGA-A6-6137	COAD/READ	Y	Y	Y	N/A	MSS/MSI-L	TCGA-A6-6137-01	KNELT_p_TCGA_b123_131_SNP_N_GenomeWideSNP_6_A08_787684	TCGA-A6-6137-01A-11D-1772-05
	TCGA-B0-5092	KIRC	Y	Y	Y	N/A	N/A	TCGA-B0-5092-01A-01D-1421-08	NINES_p_TCGAb68_SNP_N_GenomeWideSNP_6_E08_730626	TCGA-B0-5092-01A-01D-1418-05
	TCGA-B0-5692	KIRC	Y	Y	Y	N/A	N/A	TCGA-B0-5692-01A-11D-1534-10	SOOKS_p_TCGA_b90_SNP_N_GenomeWideSNP_6_A11_748626	TCGA-B0-5692-01A-11D-1536-05
	TCGA-BA-5152	HNSC	Y	Y	Y	N/A	N/A	TCGA-BA-5152-01A-02D-1870-08	GROVE_p_TCGA_b145_153_SNP_N_GenomeWideSNP_6_C11_809124	TCGA-BA-5152-01A-02D-1871-05
	TCGA-CF-A3MH	BLCA	Y	Y	Y	N/A	N/A	TCGA-CF-A3MH-01A-11D-A20D-08	OKRAS_p_TCGA_198_199_200_SNP_N_GenomeWideSNP_6_C10_955466	TCGA-CF-A3MH-01A-11D-A211-05
	TCGA-CK-6748	COAD/READ	Y	Y	Y	N/A	MSS/MSI-L	TCGA-CK-6748-01	BAIZE_p_TCGA_b138_SNP_N_GenomeWideSNP_6_D11_808832	TCGA-CK-6748-01A-11D-1837-05
	TCGA-CV-7177	HNSC	Y	Y	Y	N/A	N/A	TCGA-CV-7177-01A-11D-2012-08	PEAKY_p_TCGA_b164_SNP_N_GenomeWideSNP_6_A10_863764	TCGA-CV-7177-01A-11D-2014-05
	TCGA-D3-A1Q8	SKCM	Y	Y	Y	N/A	N/A	TCGA-D3-A1Q8	ALANG_p_TCGA_180_SNP_1N_GenomeWideSNP_6_G01_895902	TCGA-D3-A1Q8-06A-11D-A19D-05
	TCGA-D3-A3MR	SKCM	Y	Y	Y	N/A	N/A	TCGA-D3-A3MR	GLIAS_p_TCGA_204_205_206_207_N_GenomeWideSNP_6_E07_1051908	TCGA-D3-A3MR-06A-11D-A21B-05
	TCGA-D8-A1X7	BRCA	Y	Y	Y	N/A	N/A	TCGA-D8-A1X7-01A-11D-A14K-09	BULGY_p_TCGA_bM1_124_SNP_N_GenomeWideSNP_6_B03_780850	TCGA-D8-A1X7-01A-11D-A14N-05
	TCGA-EE-A20I	SKCM	Y	Y	Y	N/A	N/A	TCGA-EE-A20I	RETCH_p_TCGA_180_SNP_2N_GenomeWideSNP_6_G04_895726	TCGA-EE-A20I-06A-11D-A19B-05
	TCGA-FD-A3B3	BLCA	Y	Y	Y	N/A	N/A	TCGA-FD-A3B3-01A-12D-A202-08	TYPED_p_TCGA_188_192_Mirn_SNP_N_GenomeWideSNP_6_B09_913896	TCGA-FD-A3B3-01A-12D-A203-05
	TCGA-GN-A268	SKCM	Y	Y	Y	N/A	N/A	TCGA-GN-A268	RETCH_p_TCGA_180_SNP_2N_GenomeWideSNP_6_G08_895686	TCGA-GN-A268-06A-11D-A19B-05
	TCGA-HC-7750	PRAD	Y	Y	Y	N/A	N/A	TCGA-HC-7750	CLADE_p_TCGASNP_184_195_N_GenomeWideSNP_6_F08_1039836	TCGA-HC-7750-01A-11D-2116-05
	TCGA-22-5473	LUSC	Y	Y	Y	N/A	N/A	TCGA-22-5473-01A-01D-1632-08	STOPS_p_TCGA_b101_114_SNP_N_GenomeWideSNP_6_A12_771752	TCGA-22-5473-01A-01D-1633-05
	TCGA-CN-6011	HNSC	Y	Y	Y	N/A	N/A	TCGA-CN-6011-01A-11D-1683-08	FISTS_p_TCGA_b107_121_SNP_N_GenomeWideSNP_6_D08_777884	TCGA-CN-6011-01A-11D-1684-05
	TCGA-AZ-6600	COAD/READ	Y	Y	Y	N/A	MSS/MSI-L	TCGA-AZ-6600-01	KNELT_p_TCGA_b123_131_SNP_N_GenomeWideSNP_6_B04_787654	TCGA-AZ-6600-01A-11D-1772-05
	TCGA-D3-A2JG	SKCM	Y	Y	Y	N/A	N/A	TCGA-D3-A2JG	CANST_p_TCGA_180_SNP_3N_GenomeWideSNP_6_G07_895506	TCGA-D3-A2JG-06A-11D-A19B-05
	TCGA-EJ-7330	PRAD	Y	Y	Y	N/A	N/A	TCGA-EJ-7330	CLADE_p_TCGASNP_184_195_N_GenomeWideSNP_6_G06_1039962	TCGA-EJ-7330-01A-11D-2116-05
	TCGA-85-6560	LUSC	Y	Y	Y	N/A	N/A	TCGA-85-6560-01A-11D-1817-08	GUCKS_p_TCGA_b129_140_SNP_N_GenomeWideSNP_6_A12_802304	TCGA-85-6560-01A-11D-1818-05
	TCGA-B0-4815	KIRC	Y	Y	Y	N/A	N/A	TCGA-B0-4815-01A-01D-1501-10	MANIA_p_TCGASNP_b82and51R_N_GenomeWideSNP_6_C12_734878	TCGA-B0-4815-01A-01D-1500-05
	TCGA-CN-5374	HNSC	Y	Y	Y	N/A	N/A	TCGA-CN-5374-01A-01D-1434-08	BALMS_p_TCGAb54and67_SNP_N_GenomeWideSNP_6_G07_730398	TCGA-CN-5374-01A-01D-1433-05
	TCGA-CZ-4865	KIRC	Y	Y	Y	N/A	N/A	TCGA-CZ-4865-01A-02D-1501-10	MANIA_p_TCGASNP_b82and51R_N_GenomeWideSNP_6_G05_734824	TCGA-CZ-4865-01A-02D-1500-05
	TCGA-D5-6932	COAD/READ	Y	Y	Y	N/A	MSS/MSI-L	TCGA-D5-6932-01	SERVO_p_TCGA_157_158_159_SNP_N_GenomeWideSNP_6_H04_831462	TCGA-D5-6932-01A-11D-1926-05
	TCGA-EW-A1OV	BRCA	Y	Y	Y	N/A	N/A	TCGA-EW-A1OV-01A-11D-A142-09	GOOFS_p_TCGA_b117_118_SNP_N_GenomeWideSNP_6_F02_777994	TCGA-EW-A1OV-01A-11D-A145-05
	TCGA-B0-4852	KIRC	Y	Y	Y	N/A	N/A	TCGA-B0-4852-01A-01D-1501-10	MANIA_p_TCGASNP_b82and51R_N_GenomeWideSNP_6_B11_734868	TCGA-B0-4852-01A-01D-1500-05
	TCGA-BR-6852	STAD	Y	Y	Y	N/A	MSI-H	TCGA-BR-6852	TREAD_p_TCGA_b146_152_SNP_N_GenomeWideSNP_6_C11_809310	TCGA-BR-6852-01A-11D-1883-05
	TCGA-CR-6472	HNSC	Y	Y	Y	N/A	N/A	TCGA-CR-6472-01A-11D-1870-08	GROVE_p_TCGA_b145_153_SNP_N_GenomeWideSNP_6_E11_809296	TCGA-CR-6472-01A-11D-1871-05
	TCGA-CV-6961	HNSC	Y	Y	Y	N/A	N/A	TCGA-CV-6961-01A-21D-1912-08	MIRES_p_TCGA_151_SNP_N_GenomeWideSNP_6_B08_831490	TCGA-CV-6961-01A-21D-1913-05
	TCGA-D1-A0ZS	UCEC	Y	Y	Y	N/A	MSI-H	TCGA-D1-A0ZS-01A-11D-A122-09	CARRS_p_TCGASNP_b92_N_GenomeWideSNP_6_C02_735654	TCGA-D1-A0ZS-01A-11D-A123-05
	TCGA-EJ-7788	PRAD	Y	Y	Y	N/A	N/A	TCGA-EJ-7788	CLADE_p_TCGASNP_184_195_N_GenomeWideSNP_6_C02_1039974	TCGA-EJ-7788-01A-11D-2116-05
	TCGA-G4-6628	COAD/READ	Y	Y	Y	N/A	MSI-H	TCGA-G4-6628-01	BAIZE_p_TCGA_b138_SNP_N_GenomeWideSNP_6_C04_808786	TCGA-G4-6628-01A-11D-1837-05
	TCGA-GN-A262	SKCM	Y	Y	Y	N/A	N/A	TCGA-GN-A262	RETCH_p_TCGA_180_SNP_2N_GenomeWideSNP_6_H10_895866	TCGA-GN-A262-06A-11D-A19B-05
	TCGA-74-6578	GBM	Y	Y	Y	N/A	N/A	TCGA-74-6578-01A-11D-1845-08	PULED_p_TCGA_130_157_N_GenomeWideSNP_6_A09_831774	TCGA-74-6578-01A-11D-1844-05
	TCGA-B5-A11Y	UCEC	Y	Y	Y	N/A	MSS/MSI-L	TCGA-B5-A11Y-01A-21D-A10M-09	DEBUT_p_TCGAb45_81_wRedosSNP_N_GenomeWideSNP_6_B08_729554	TCGA-B5-A11Y-01A-21D-A10N-05
	TCGA-BG-A0VW	UCEC	Y	Y	Y	N/A	MSI-H	TCGA-BG-A0VW-01A-11D-A122-09	CARRS_p_TCGASNP_b92_N_GenomeWideSNP_6_H03_735634	TCGA-BG-A0VW-01A-11D-A123-05
	TCGA-EE-A17X	SKCM	Y	Y	Y	N/A	N/A	TCGA-EE-A17X	LIGER_p_TCGA_166_180_SNP_N_GenomeWideSNP_6_F04_896484	TCGA-EE-A17X-06A-11D-A19C-05
	TCGA-BF-A1PX	SKCM	Y	Y	Y	N/A	N/A	TCGA-BF-A1PX	ALANG_p_TCGA_180_SNP_1N_GenomeWideSNP_6_D08_896040	TCGA-BF-A1PX-01A-12D-A19D-05
	TCGA-CV-6938	HNSC	Y	Y	Y	N/A	N/A	TCGA-CV-6938-01A-11D-1912-08	MIRES_p_TCGA_151_SNP_N_GenomeWideSNP_6_H02_831674	TCGA-CV-6938-01A-11D-1913-05
	TCGA-EE-A2MP	SKCM	Y	Y	Y	N/A	N/A	TCGA-EE-A2MP	AVANT_p_TCGA_180_SNP_4N_GenomeWideSNP_6_C07_895312	TCGA-EE-A2MP-06A-11D-A19C-05
	TCGA-FS-A1ZR	SKCM	Y	Y	Y	N/A	N/A	TCGA-FS-A1ZR	ALANG_p_TCGA_180_SNP_1N_GenomeWideSNP_6_C08_895914	TCGA-FS-A1ZR-06A-21D-A19C-05
	TCGA-G4-6309	COAD/READ	Y	Y	Y	N/A	MSI-H	TCGA-G4-6309-01	BAIZE_p_TCGA_b138_SNP_N_GenomeWideSNP_6_G10_808888	TCGA-G4-6309-01A-21D-1837-05
	TCGA-HT-7470	LGG	Y	Y	Y	N/A	N/A	TCGA-HT-7470	MAULS_p_TCGA_189_190_SNP_N_GenomeWideSNP_6_B12_932762	TCGA-HT-7470-01A-12D-2087-05
	TCGA-76-6280	GBM	Y	Y	Y	N/A	N/A	TCGA-76-6280-01A-21D-1845-08	PULED_p_TCGA_130_157_N_GenomeWideSNP_6_B09_831806	TCGA-76-6280-01A-21D-1844-05
	TCGA-BT-A2LA	BLCA	Y	Y	Y	N/A	N/A	TCGA-BT-A2LA-01A-11D-A18F-08	BISON_p_TCGA_164_173_175_SNP_N_GenomeWideSNP_6_F08_863276	TCGA-BT-A2LA-01A-11D-A18G-05
	TCGA-CN-4735	HNSC	Y	Y	Y	N/A	N/A	TCGA-CN-4735-01A-01D-1434-08	BALMS_p_TCGAb54and67_SNP_N_GenomeWideSNP_6_A03_730402	TCGA-CN-4735-01A-01D-1433-05
	TCGA-50-5072	LUAD	Y	Y	Y	N/A	N/A	TCGA-50-5072-01A-21D-1855-08	IMPLY_p_TCGA_b127_144_SNP_N_GenomeWideSNP_6_D09_808476	TCGA-50-5072-01A-21D-1856-05
	TCGA-B5-A11H	UCEC	Y	Y	Y	N/A	MSI-H	TCGA-B5-A11H-01A-11D-A122-09	CARRS_p_TCGASNP_b92_N_GenomeWideSNP_6_C11_735730	TCGA-B5-A11H-01A-11D-A123-05
	TCGA-CV-6960	HNSC	Y	Y	Y	N/A	N/A	TCGA-CV-6960-01A-41D-2012-08	PEAKY_p_TCGA_b164_SNP_N_GenomeWideSNP_6_A07_863786	TCGA-CV-6960-01A-41D-2014-05
	TCGA-CV-7243	HNSC	Y	Y	Y	N/A	N/A	TCGA-CV-7243-01A-11D-2012-08	PEAKY_p_TCGA_b164_SNP_N_GenomeWideSNP_6_D04_863756	TCGA-CV-7243-01A-11D-2014-05
	TCGA-G4-6299	COAD/READ	Y	Y	Y	N/A	MSS/MSI-L	TCGA-G4-6299-01	KNELT_p_TCGA_b123_131_SNP_N_GenomeWideSNP_6_B08_787764	TCGA-G4-6299-01A-11D-1772-05
	TCGA-AU-6004	COAD/READ	Y	Y	Y	N/A	MSI-H	TCGA-AU-6004-01	GRIPS_p_TCGA_b116_SNP_N_GenomeWideSNP_6_A07_781462	TCGA-AU-6004-01A-11D-1721-05
	TCGA-BA-6869	HNSC	Y	Y	Y	N/A	N/A	TCGA-BA-6869-01A-11D-1870-08	GROVE_p_TCGA_b145_153_SNP_N_GenomeWideSNP_6_A11_809160	TCGA-BA-6869-01A-11D-1871-05
	TCGA-CG-5728	STAD	Y	Y	Y	N/A	N/A	TCGA-CG-5728	SLITS_p_TCGA_b95_SNP_N_GenomeWideSNP_6_D07_764296	TCGA-CG-5728-01A-11D-1601-05
	TCGA-GV-A3JV	BLCA	Y	Y	Y	N/A	N/A	TCGA-GV-A3JV-01A-11D-A21Z-08	LOLLS_p_TCGASNP_223_225_N_GenomeWideSNP_6_B10_1151972	TCGA-GV-A3JV-01A-11D-A223-05
	TCGA-85-6561	LUSC	Y	Y	Y	N/A	N/A	TCGA-85-6561-01A-11D-1817-08	GUCKS_p_TCGA_b129_140_SNP_N_GenomeWideSNP_6_B05_802226	TCGA-85-6561-01A-11D-1818-05
	TCGA-AO-A0JC	BRCA	Y	Y	Y	N/A	N/A	TCGA-AO-A0JC-01A-11W-A071-09	BITES_p_TCGAb61_SNP_S_GenomeWideSNP_6_D12_697044	TCGA-AO-A0JC-01A-11D-A10P-05
	TCGA-B0-5695	KIRC	Y	Y	Y	N/A	N/A	TCGA-B0-5695-01	SOOKS_p_TCGA_b90_SNP_N_GenomeWideSNP_6_B10_748570	TCGA-B0-5695-01A-11D-1536-05
	TCGA-BH-A0DK	BRCA	Y	Y	Y	N/A	N/A	TCGA-BH-A0DK-01A-21W-A071-09	BITES_p_TCGAb61_SNP_S_GenomeWideSNP_6_G06_697140	TCGA-BH-A0DK-01A-21D-A10P-05
	TCGA-CV-7180	HNSC	Y	Y	Y	N/A	N/A	TCGA-CV-7180-01A-11D-2012-08	PEAKY_p_TCGA_b164_SNP_N_GenomeWideSNP_6_H08_863626	TCGA-CV-7180-01A-11D-2014-05
	TCGA-D1-A174	UCEC	Y	Y	Y	N/A	MSI-H	TCGA-D1-A174-01A-11D-A12J-09	SCAUR_p_TCGA_b94_SNP_N_GenomeWideSNP_6_B04_755224	TCGA-D1-A174-01A-11D-A12K-05
	TCGA-DK-A3IQ	BLCA	Y	Y	Y	N/A	N/A	TCGA-DK-A3IQ-01A-31D-A20D-08	OKRAS_p_TCGA_198_199_200_SNP_N_GenomeWideSNP_6_E12_955440	TCGA-DK-A3IQ-01A-31D-A211-05
	TCGA-EE-A3AH	SKCM	Y	Y	Y	N/A	N/A	TCGA-EE-A3AH	AVANT_p_TCGA_180_SNP_4N_GenomeWideSNP_6_H09_895462	TCGA-EE-A3AH-06A-11D-A19B-05
	TCGA-G9-7525	PRAD	Y	Y	Y	N/A	N/A	TCGA-G9-7525	BASIC_p_TCGASNP_219_221_223_N_GenomeWideSNP_6_A02_1148704	TCGA-G9-7525-01A-31D-2261-05
	TCGA-33-4583	LUSC	Y	Y	Y	N/A	N/A	TCGA-33-4583-01A-01D-1441-08	GRITH_p_TCGAb46and77_SNP_N_GenomeWideSNP_6_A06_730304	TCGA-33-4583-01A-01D-1440-05
	TCGA-CG-4441	STAD	Y	Y	Y	N/A	MSS/MSI-L	TCGA-CG-4441	GUCKS_p_TCGA_b129_140_SNP_N_GenomeWideSNP_6_C06_802290	TCGA-CG-4441-01A-01D-1801-05
	TCGA-CM-5348	COAD/READ	Y	Y	Y	N/A	MSS/MSI-L	TCGA-CM-5348-01	GRIPS_p_TCGA_b116_SNP_N_GenomeWideSNP_6_A11_781464	TCGA-CM-5348-01A-21D-1721-05
	TCGA-CN-4731	HNSC	Y	Y	Y	N/A	N/A	TCGA-CN-4731-01A-01D-1434-08	BALMS_p_TCGAb54and67_SNP_N_GenomeWideSNP_6_B07_730400	TCGA-CN-4731-01A-01D-1433-05
	TCGA-D1-A101	UCEC	Y	Y	Y	N/A	MSI-H	TCGA-D1-A101-01A-12D-A10M-09	DEBUT_p_TCGAb45_81_wRedosSNP_N_GenomeWideSNP_6_B07_729536	TCGA-D1-A101-01A-12D-A10N-05
	TCGA-D1-A17F	UCEC	Y	Y	Y	N/A	MSI-H	TCGA-D1-A17F-01A-11D-A12J-09	SCAUR_p_TCGA_b94_SNP_N_GenomeWideSNP_6_A07_755346	TCGA-D1-A17F-01A-11D-A12K-05
	TCGA-D8-A1XL	BRCA	Y	Y	Y	N/A	N/A	TCGA-D8-A1XL-01A-11D-A14K-09	BULGY_p_TCGA_bM1_124_SNP_N_GenomeWideSNP_6_C06_780898	TCGA-D8-A1XL-01A-11D-A14N-05
	TCGA-AA-3655	COAD/READ	Y	Y	Y	N/A	MSS/MSI-L	TCGA-AA-3655-01	GRIPS_p_TCGA_b116_SNP_N_GenomeWideSNP_6_F01_781390	TCGA-AA-3655-01A-02D-1721-05
	TCGA-B6-A0X7	BRCA	Y	Y	Y	N/A	N/A	TCGA-B6-A0X7-01A-11D-A10M-09	ETUIS_p_TCGASNP_b80_83_N_GenomeWideSNP_6_G10_734632	TCGA-B6-A0X7-01A-11D-A10N-05
	TCGA-C4-A0F6	BLCA	Y	Y	Y	N/A	N/A	TCGA-C4-A0F6-01A-11D-A10S-08	AMAZE_p_TCGASNP_b86_87_88_N_GenomeWideSNP_6_F02_735478	TCGA-C4-A0F6-01A-11D-A10W-05
	TCGA-CA-5796	COAD/READ	Y	Y	Y	N/A	MSS/MSI-L	TCGA-CA-5796-01	SNORT_p_TCGA_b89_SNP_N_GenomeWideSNP_6_F08_777252	TCGA-CA-5796-01A-01D-1651-05
	TCGA-CK-6746	COAD/READ	Y	Y	Y	N/A	MSI-H	TCGA-CK-6746-01	BAIZE_p_TCGA_b138_SNP_N_GenomeWideSNP_6_A11_808856	TCGA-CK-6746-01A-11D-1837-05
	TCGA-CQ-6229	HNSC	Y	Y	Y	N/A	N/A	TCGA-CQ-6229-01A-11D-1912-08	MIRES_p_TCGA_151_SNP_N_GenomeWideSNP_6_H11_831540	TCGA-CQ-6229-01A-11D-1913-05
	TCGA-CR-7371	HNSC	Y	Y	Y	N/A	N/A	TCGA-CR-7371-01A-11D-2012-08	BISON_p_TCGA_164_173_175_SNP_N_GenomeWideSNP_6_A12_863278	TCGA-CR-7371-01A-11D-2014-05
	TCGA-CZ-4859	KIRC	Y	Y	Y	N/A	N/A	TCGA-CZ-4859-01A-02D-1429-08	TARSI_p_TCGAb70_SNP_N_GenomeWideSNP_6_E09_742076	TCGA-CZ-4859-01A-02D-1424-05
	TCGA-D5-5541	COAD/READ	Y	Y	Y	N/A	MSS/MSI-L	TCGA-D5-5541-01	BUBBY_p_TCGA_b89_105_SNP_N_GenomeWideSNP_6_B07_777546	TCGA-D5-5541-01A-01D-1651-05
	TCGA-G4-6588	COAD/READ	Y	Y	Y	N/A	MSI-H	TCGA-G4-6588-01	KNELT_p_TCGA_b123_131_SNP_N_GenomeWideSNP_6_A12_787710	TCGA-G4-6588-01A-11D-1772-05
	TCGA-05-5428	LUAD	Y	Y	Y	N/A	N/A	TCGA-05-5428-01A-01D-1625-08	DUNGS_p_TCGA_b84_115_SNP_N_GenomeWideSNP_6_A03_771604	TCGA-05-5428-01A-01D-1626-05
	TCGA-18-3417	LUSC	Y	Y	Y	N/A	N/A	TCGA-18-3417-01A-01D-1441-08	GRITH_p_TCGAb46and77_SNP_N_GenomeWideSNP_6_C02_730188	TCGA-18-3417-01A-01D-1440-05
	TCGA-18-5592	LUSC	Y	Y	Y	N/A	N/A	TCGA-18-5592-01A-01D-1632-08	STOPS_p_TCGA_b101_114_SNP_N_GenomeWideSNP_6_F11_771802	TCGA-18-5592-01A-01D-1633-05
	TCGA-56-6546	LUSC	Y	Y	Y	N/A	N/A	TCGA-56-6546-01A-11D-1817-08	GUCKS_p_TCGA_b129_140_SNP_N_GenomeWideSNP_6_E12_802222	TCGA-56-6546-01A-11D-1818-05
	TCGA-64-5779	LUAD	Y	Y	Y	N/A	N/A	TCGA-64-5779-01A-01D-1625-08	DUNGS_p_TCGA_b84_115_SNP_N_GenomeWideSNP_6_C11_771478	TCGA-64-5779-01A-01D-1626-05
	TCGA-A6-6653	COAD/READ	Y	Y	Y	N/A	MSI-H	TCGA-A6-6653-01	KNELT_p_TCGA_b123_131_SNP_N_GenomeWideSNP_6_C03_787670	TCGA-A6-6653-01A-11D-1772-05
	TCGA-AA-3712	COAD/READ	Y	Y	Y	N/A	MSS/MSI-L	TCGA-AA-3712-01	GRIPS_p_TCGA_b116_SNP_N_GenomeWideSNP_6_C03_781414	TCGA-AA-3712-01A-21D-1721-05
	TCGA-AZ-5403	COAD/READ	Y	Y	Y	N/A	MSS/MSI-L	TCGA-AZ-5403-01	SNORT_p_TCGA_b89_SNP_N_GenomeWideSNP_6_C10_777346	TCGA-AZ-5403-01A-01D-1651-05
	TCGA-B8-5550	KIRC	Y	Y	Y	N/A	N/A	TCGA-B8-5550-01	SOOKS_p_TCGA_b90_SNP_N_GenomeWideSNP_6_D08_748474	TCGA-B8-5550-01A-01D-1536-05
	TCGA-CA-5254	COAD/READ	Y	Y	Y	N/A	MSS/MSI-L	TCGA-CA-5254-01	BAIZE_p_TCGA_b138_SNP_N_GenomeWideSNP_6_A12_808728	TCGA-CA-5254-01A-21D-1837-05
	TCGA-D1-A16Y	UCEC	Y	Y	Y	N/A	MSS/MSI-L	TCGA-D1-A16Y-01A-31D-A12J-09	SCAUR_p_TCGA_b94_SNP_N_GenomeWideSNP_6_C12_755220	TCGA-D1-A16Y-01A-31D-A12K-05
	TCGA-D7-6528	STAD	Y	Y	Y	N/A	MSS/MSI-L	TCGA-D7-6528	SALLY_p_TCGA_129_134_148_149_N_GenomeWideSNP_6_C04_801934	TCGA-D7-6528-01A-11D-1801-05
	TCGA-DQ-7588	HNSC	Y	Y	Y	N/A	N/A	TCGA-DQ-7588-01A-11D-2078-08	TYPED_p_TCGA_188_192_Mirn_SNP_N_GenomeWideSNP_6_E04_913890	TCGA-DQ-7588-01A-11D-2079-05
	TCGA-EJ-7791	PRAD	Y	Y	Y	N/A	N/A	TCGA-EJ-7791	CLADE_p_TCGASNP_184_195_N_GenomeWideSNP_6_F05_1039920	TCGA-EJ-7791-01A-11D-2116-05
	TCGA-ER-A2NG	SKCM	Y	Y	Y	N/A	N/A	TCGA-ER-A2NG	AVANT_p_TCGA_180_SNP_4N_GenomeWideSNP_6_G10_895424	TCGA-ER-A2NG-06A-11D-A19B-05
	TCGA-F4-6807	COAD/READ	Y	Y	Y	N/A	MSS/MSI-L	TCGA-F4-6807-01	BAIZE_p_TCGA_b138_SNP_N_GenomeWideSNP_6_B01_808886	TCGA-F4-6807-01A-11D-1837-05
	TCGA-FS-A1ZP	SKCM	Y	Y	Y	N/A	N/A	TCGA-FS-A1ZP	ALANG_p_TCGA_180_SNP_1N_GenomeWideSNP_6_B03_895944	TCGA-FS-A1ZP-06A-11D-A19C-05
	TCGA-FY-A3R9	THCA	Y	Y	Y	N/A	N/A	TCGA-FY-A3R9	LOLLS_p_TCGASNP_223_225_N_GenomeWideSNP_6_H03_1151946	TCGA-FY-A3R9-01A-11D-A223-05
	TCGA-G2-A2ES	BLCA	Y	Y	Y	N/A	N/A	TCGA-G2-A2ES-01A-11D-A17V-08	WHIRR_p_TCGA_168_169_170_redo_N_GenomeWideSNP_6_C12_845256	TCGA-G2-A2ES-01A-11D-A17Y-05
	TCGA-BG-A0W1	UCEC	Y	Y	Y	N/A	MSS/MSI-L	TCGA-BG-A0W1-01A-12D-A10G-09	SHUCK_p_TCGAb74and75_SNP_N_GenomeWideSNP_6_E10_730962	TCGA-BG-A0W1-01A-12D-A10A-05
	TCGA-CN-5369	HNSC	Y	Y	Y	N/A	N/A	TCGA-CN-5369-01A-01D-1434-08	BALMS_p_TCGAb54and67_SNP_N_GenomeWideSNP_6_E04_730492	TCGA-CN-5369-01A-01D-1433-05
	TCGA-E9-A22E	BRCA	Y	Y	Y	N/A	N/A	TCGA-E9-A22E-01A-11D-A159-09	USAGE_p_TCGA_132_133_136_SNP_N_GenomeWideSNP_6_F12_787636	TCGA-E9-A22E-01A-11D-A161-05
	TCGA-ER-A198	SKCM	Y	Y	Y	N/A	N/A	TCGA-ER-A198	LIGER_p_TCGA_166_180_SNP_N_GenomeWideSNP_6_E06_896524	TCGA-ER-A198-06A-11D-A19B-05
	TCGA-FI-A2F8	UCEC	Y	Y	Y	N/A	MSS/MSI-L	TCGA-FI-A2F8-01A-12D-A17D-09	TATTY_p_TCGA_b52_156_SNP_N_GenomeWideSNP_6_E12_808998	TCGA-FI-A2F8-01A-12D-A17F-05
	TCGA-DM-A28E	COAD/READ	Y	Y	Y	N/A	MSS/MSI-L	TCGA-DM-A28E-01	HELVE_p_TCGA_b139_154_155_SNP_N_GenomeWideSNP_6_H08_808566	TCGA-DM-A28E-01A-11D-A16X-05
	TCGA-43-5668	LUSC	Y	Y	Y	N/A	N/A	TCGA-43-5668-01A-01D-1632-08	STOPS_p_TCGA_b101_114_SNP_N_GenomeWideSNP_6_B07_771762	TCGA-43-5668-01A-01D-1633-05
	TCGA-A2-A0EN	BRCA	Y	Y	Y	N/A	N/A	TCGA-A2-A0EN-01A-13D-A099-09	SHAWM_p_TCGAb72_SNP_N_GenomeWideSNP_6_F09_698140	TCGA-A2-A0EN-01A-13D-A10P-05
	TCGA-B0-4824	KIRC	Y	Y	Y	N/A	N/A	TCGA-B0-4824-01	PLENA_p_TCGAb63and64_SNP_N_GenomeWideSNP_6_E11_697338	TCGA-B0-4824-01A-01D-1275-05
	TCGA-C8-A1HI	BRCA	Y	Y	Y	N/A	N/A	TCGA-C8-A1HI-01A-11D-A135-09	GAMMA_p_TCGA_b103_104_SNP_N_GenomeWideSNP_6_B04_755920	TCGA-C8-A1HI-01A-11D-A138-05
	TCGA-CZ-5987	KIRC	Y	Y	Y	N/A	N/A	TCGA-CZ-5987-01A-11D-1669-08	OWNED_p_TCGA_b102_105_SNP_N_GenomeWideSNP_6_F08_777074	TCGA-CZ-5987-01A-11D-1670-05
	TCGA-D1-A17M	UCEC	Y	Y	Y	N/A	MSI-H	TCGA-D1-A17M-01A-21D-A12J-09	SCAUR_p_TCGA_b94_SNP_N_GenomeWideSNP_6_H04_755284	TCGA-D1-A17M-01A-21D-A12K-05
	TCGA-EE-A20H	SKCM	Y	Y	Y	N/A	N/A	TCGA-EE-A20H	RETCH_p_TCGA_180_SNP_2N_GenomeWideSNP_6_D09_895692	TCGA-EE-A20H-06A-11D-A19C-05
	TCGA-EU-5907	KIRC	Y	Y	Y	N/A	N/A	TCGA-EU-5907-01A-11D-1669-08	OWNED_p_TCGA_b102_105_SNP_N_GenomeWideSNP_6_E07_777148	TCGA-EU-5907-01A-11D-1670-05
	TCGA-EY-A1GS	UCEC	Y	Y	Y	N/A	MSS/MSI-L	TCGA-EY-A1GS-01A-11D-A13L-09	HORNS_p_TCGA_b110_113_SNP_N_GenomeWideSNP_6_F11_772394	TCGA-EY-A1GS-01A-11D-A13K-05
	TCGA-63-5131	LUSC	Y	Y	Y	N/A	N/A	TCGA-63-5131-01A-01D-1441-08	GRITH_p_TCGAb46and77_SNP_N_GenomeWideSNP_6_C12_730146	TCGA-63-5131-01A-01D-1440-05
	TCGA-DK-A1AG	BLCA	Y	Y	Y	N/A	N/A	TCGA-DK-A1AG-01A-11D-A13W-08	HORNS_p_TCGA_b110_113_SNP_N_GenomeWideSNP_6_E01_772322	TCGA-DK-A1AG-01A-11D-A13Z-05
	TCGA-EE-A2GL	SKCM	Y	Y	Y	N/A	N/A	TCGA-EE-A2GL	CANST_p_TCGA_180_SNP_3N_GenomeWideSNP_6_E06_895604	TCGA-EE-A2GL-06A-11D-A19B-05
	TCGA-FW-A3I3	SKCM	Y	Y	Y	N/A	N/A	TCGA-FW-A3I3	GLIAS_p_TCGA_204_205_206_207_N_GenomeWideSNP_6_G01_1051834	TCGA-FW-A3I3-06A-11D-A21B-05
	TCGA-33-4582	LUSC	Y	Y	Y	N/A	N/A	TCGA-33-4582-01A-01D-1441-08	GRITH_p_TCGAb46and77_SNP_N_GenomeWideSNP_6_B06_730232	TCGA-33-4582-01A-01D-1440-05
	TCGA-70-6723	LUSC	Y	Y	Y	N/A	N/A	TCGA-70-6723-01A-11D-1817-08	GUCKS_p_TCGA_b129_140_SNP_N_GenomeWideSNP_6_E01_802156	TCGA-70-6723-01A-11D-1818-05
	TCGA-AX-A0IS	UCEC	Y	Y	Y	N/A	MSS/MSI-L	TCGA-AX-A0IS-01A-12D-A10M-09	DEBUT_p_TCGAb45_81_wRedosSNP_N_GenomeWideSNP_6_A07_729418	TCGA-AX-A0IS-01A-12D-A10N-05
	TCGA-BG-A187	UCEC	Y	Y	Y	N/A	MSS/MSI-L	TCGA-BG-A187-01A-11D-A12J-09	SCAUR_p_TCGA_b94_SNP_N_GenomeWideSNP_6_E12_755360	TCGA-BG-A187-01A-11D-A12K-05
	TCGA-CH-5751	PRAD	Y	Y	Y	N/A	N/A	TCGA-CH-5751	CLEAR_p_TCGA_b91_SNP_1N_GenomeWideSNP_6_B12_755724	TCGA-CH-5751-01A-11D-1578-05
	TCGA-CM-4744	COAD/READ	Y	Y	Y	N/A	MSS/MSI-L	TCGA-CM-4744-01	FAMED_p_TCGAb66and76_SNP_N_GenomeWideSNP_6_B12_730042	TCGA-CM-4744-01A-01D-1407-05
	TCGA-D5-6529	COAD/READ	Y	Y	Y	N/A	MSS/MSI-L	TCGA-D5-6529-01	KNELT_p_TCGA_b123_131_SNP_N_GenomeWideSNP_6_E04_787766	TCGA-D5-6529-01A-11D-1772-05
	TCGA-D5-6926	COAD/READ	Y	Y	Y	N/A	MSS/MSI-L	TCGA-D5-6926-01	SERVO_p_TCGA_157_158_159_SNP_N_GenomeWideSNP_6_B12_831300	TCGA-D5-6926-01A-11D-1926-05
	TCGA-DK-A1AA	BLCA	Y	Y	Y	N/A	N/A	TCGA-DK-A1AA-01A-11D-A13W-08	HORNS_p_TCGA_b110_113_SNP_N_GenomeWideSNP_6_C04_772308	TCGA-DK-A1AA-01A-11D-A13Z-05
	TCGA-G2-A2EL	BLCA	Y	Y	Y	N/A	N/A	TCGA-G2-A2EL-01A-12D-A18F-08	BISON_p_TCGA_164_173_175_SNP_N_GenomeWideSNP_6_H02_863238	TCGA-G2-A2EL-01A-12D-A18G-05
	TCGA-22-5478	LUSC	Y	Y	Y	N/A	N/A	TCGA-22-5478-01A-01D-1632-08	STOPS_p_TCGA_b101_114_SNP_N_GenomeWideSNP_6_B04_771684	TCGA-22-5478-01A-01D-1633-05
	TCGA-67-4679	LUAD	Y	Y	Y	N/A	N/A	TCGA-67-4679-01B-01D-1753-08	BURST_p_TCGA_b119_SNP_N_GenomeWideSNP_6_D04_787092	TCGA-67-4679-01B-01D-1756-05
	TCGA-A5-A0GQ	UCEC	Y	Y	Y	N/A	MSS/MSI-L	TCGA-A5-A0GQ-01A-11D-A122-09	CARRS_p_TCGASNP_b92_N_GenomeWideSNP_6_A10_735620	TCGA-A5-A0GQ-01A-11D-A123-05
	TCGA-AN-A0XW	BRCA	Y	Y	Y	N/A	N/A	TCGA-AN-A0XW-01A-11D-A10G-09	SHUCK_p_TCGAb74and75_SNP_N_GenomeWideSNP_6_D11_730968	TCGA-AN-A0XW-01A-11D-A10A-05
	TCGA-BG-A0YV	UCEC	Y	Y	Y	N/A	MSS/MSI-L	TCGA-BG-A0YV-01A-11D-A10M-09	DEBUT_p_TCGAb45_81_wRedosSNP_N_GenomeWideSNP_6_B10_729412	TCGA-BG-A0YV-01A-11D-A10N-05
	TCGA-BH-A0GY	BRCA	Y	Y	Y	N/A	N/A	TCGA-BH-A0GY-01A-11W-A071-09	BITES_p_TCGAb61_SNP_S_GenomeWideSNP_6_G04_697204	TCGA-BH-A0GY-01A-11D-A10P-05
	TCGA-CD-5798	STAD	Y	Y	Y	N/A	MSS/MSI-L	TCGA-CD-5798	SLITS_p_TCGA_b95_SNP_N_GenomeWideSNP_6_A01_764228	TCGA-CD-5798-01A-11D-1601-05
	TCGA-CJ-5683	KIRC	Y	Y	Y	N/A	N/A	TCGA-CJ-5683-01A-11D-1534-10	SOOKS_p_TCGA_b90_SNP_N_GenomeWideSNP_6_C02_748456	TCGA-CJ-5683-01A-11D-1536-05
	TCGA-CN-5359	HNSC	Y	Y	Y	N/A	N/A	TCGA-CN-5359-01A-01D-1434-08	BALMS_p_TCGAb54and67_SNP_N_GenomeWideSNP_6_G05_730428	TCGA-CN-5359-01A-01D-1433-05
	TCGA-CV-7242	HNSC	Y	Y	Y	N/A	N/A	TCGA-CV-7242-01A-11D-2012-08	PEAKY_p_TCGA_b164_SNP_N_GenomeWideSNP_6_C02_863636	TCGA-CV-7242-01A-11D-2014-05
	TCGA-EE-A185	SKCM	Y	Y	Y	N/A	N/A	TCGA-EE-A185	LIGER_p_TCGA_166_180_SNP_N_GenomeWideSNP_6_G05_896566	TCGA-EE-A185-06A-11D-A19B-05
	TCGA-EE-A29V	SKCM	Y	Y	Y	N/A	N/A	TCGA-EE-A29V	RETCH_p_TCGA_180_SNP_2N_GenomeWideSNP_6_E10_895748	TCGA-EE-A29V-06A-12D-A19C-05
	TCGA-ER-A19F	SKCM	Y	Y	Y	N/A	N/A	TCGA-ER-A19F	LIGER_p_TCGA_166_180_SNP_N_GenomeWideSNP_6_G06_896458	TCGA-ER-A19F-06A-11D-A19B-05
	TCGA-G4-6315	COAD/READ	Y	Y	Y	N/A	MSS/MSI-L	TCGA-G4-6315-01	STALL_p_TCGA_b116_126_SNP_N_GenomeWideSNP_6_A10_781668	TCGA-G4-6315-01A-11D-1721-05
	TCGA-D3-A1Q4	SKCM	Y	Y	Y	N/A	N/A	TCGA-D3-A1Q4	ALANG_p_TCGA_180_SNP_1N_GenomeWideSNP_6_H06_896020	TCGA-D3-A1Q4-06A-11D-A19B-05
	TCGA-EE-A29C	SKCM	Y	Y	Y	N/A	N/A	TCGA-EE-A29C	RETCH_p_TCGA_180_SNP_2N_GenomeWideSNP_6_F07_895742	TCGA-EE-A29C-06A-21D-A19C-05
	TCGA-EE-A3J7	SKCM	Y	Y	Y	N/A	N/A	TCGA-EE-A3J7	COMMY_p_TCGA_194_198_SNP_N_GenomeWideSNP_6_F09_955540	TCGA-EE-A3J7-06A-11D-A211-05
	TCGA-G4-6293	COAD/READ	Y	Y	Y	N/A	MSS/MSI-L	TCGA-G4-6293-01	GRIPS_p_TCGA_b116_SNP_N_GenomeWideSNP_6_D02_781530	TCGA-G4-6293-01A-11D-1721-05
	TCGA-14-0740	GBM	Y	Y	Y	N/A	N/A	TCGA-14-0740-01B-01D-1845-08	PULED_p_TCGA_130_157_N_GenomeWideSNP_6_B08_831740	TCGA-14-0740-01B-01D-1844-05
	TCGA-34-5236	LUSC	Y	Y	Y	N/A	N/A	TCGA-34-5236-01A-21D-1817-08	GUCKS_p_TCGA_b129_140_SNP_N_GenomeWideSNP_6_B06_802168	TCGA-34-5236-01A-21D-1818-05
	TCGA-34-5928	LUSC	Y	Y	Y	N/A	N/A	TCGA-34-5928-01A-11D-1817-08	GUCKS_p_TCGA_b129_140_SNP_N_GenomeWideSNP_6_D07_802284	TCGA-34-5928-01A-11D-1818-05
	TCGA-AD-6895	COAD/READ	Y	Y	Y	N/A	MSI-H	TCGA-AD-6895-01	PULED_p_TCGA_130_157_N_GenomeWideSNP_6_A12_831746	TCGA-AD-6895-01A-11D-1926-05
	TCGA-AR-A24Q	BRCA	Y	Y	Y	N/A	N/A	TCGA-AR-A24Q-01A-12D-A167-09	EXINE_p_TCGA_b142_SNP_N_GenomeWideSNP_6_C04_802476	TCGA-AR-A24Q-01A-12D-A16A-05
	TCGA-AY-6196	COAD/READ	Y	Y	Y	N/A	MSS/MSI-L	TCGA-AY-6196-01	GRIPS_p_TCGA_b116_SNP_N_GenomeWideSNP_6_A10_781442	TCGA-AY-6196-01A-11D-1721-05
	TCGA-B0-4823	KIRC	Y	Y	Y	N/A	N/A	TCGA-B0-4823-01A-02D-1421-08	NINES_p_TCGAb68_SNP_N_GenomeWideSNP_6_D04_730522	TCGA-B0-4823-01A-02D-1418-05
	TCGA-B0-5109	KIRC	Y	Y	Y	N/A	N/A	TCGA-B0-5109-01A-02D-1421-08	NINES_p_TCGAb68_SNP_N_GenomeWideSNP_6_B05_730694	TCGA-B0-5109-01A-02D-1418-05
	TCGA-B6-A0RI	BRCA	Y	Y	Y	N/A	N/A	TCGA-B6-A0RI-01A-11W-A071-09	BITES_p_TCGAb61_SNP_S_GenomeWideSNP_6_B11_697062	TCGA-B6-A0RI-01A-11D-A10P-05
	TCGA-CM-5864	COAD/READ	Y	Y	Y	N/A	MSS/MSI-L	TCGA-CM-5864-01	SNORT_p_TCGA_b89_SNP_N_GenomeWideSNP_6_F03_777196	TCGA-CM-5864-01A-01D-1651-05
	TCGA-CM-6679	COAD/READ	Y	Y	Y	N/A	MSS/MSI-L	TCGA-CM-6679-01	BAIZE_p_TCGA_b138_SNP_N_GenomeWideSNP_6_B08_808912	TCGA-CM-6679-01A-11D-1837-05
	TCGA-CN-5370	HNSC	Y	Y	Y	N/A	N/A	TCGA-CN-5370-01A-01D-2012-08	PEAKY_p_TCGA_b164_SNP_N_GenomeWideSNP_6_D05_863608	TCGA-CN-5370-01A-01D-2014-05
	TCGA-CQ-5334	HNSC	Y	Y	Y	N/A	N/A	TCGA-CQ-5334-01A-01D-1683-08	FISTS_p_TCGA_b107_121_SNP_N_GenomeWideSNP_6_B07_777778	TCGA-CQ-5334-01A-01D-1684-05
	TCGA-CR-7374	HNSC	Y	Y	Y	N/A	N/A	TCGA-CR-7374-01A-11D-2012-08	BISON_p_TCGA_164_173_175_SNP_N_GenomeWideSNP_6_E02_863364	TCGA-CR-7374-01A-11D-2014-05
	TCGA-CV-6433	HNSC	Y	Y	Y	N/A	N/A	TCGA-CV-6433-01A-11D-1683-08	FISTS_p_TCGA_b107_121_SNP_N_GenomeWideSNP_6_G01_777786	TCGA-CV-6433-01A-11D-1684-05
	TCGA-CZ-5460	KIRC	Y	Y	Y	N/A	N/A	TCGA-CZ-5460-01A-01D-1501-10	MANIA_p_TCGASNP_b82and51R_N_GenomeWideSNP_6_D12_734880	TCGA-CZ-5460-01A-01D-1500-05
	TCGA-D1-A17H	UCEC	Y	Y	Y	N/A	MSI-H	TCGA-D1-A17H-01A-11D-A12J-09	SCAUR_p_TCGA_b94_SNP_N_GenomeWideSNP_6_B09_755236	TCGA-D1-A17H-01A-11D-A12K-05
	TCGA-D5-6535	COAD/READ	Y	Y	Y	N/A	MSS/MSI-L	TCGA-D5-6535-01	GRIPS_p_TCGA_b116_SNP_N_GenomeWideSNP_6_D01_781374	TCGA-D5-6535-01A-11D-1721-05
	TCGA-DK-A1AB	BLCA	Y	Y	Y	N/A	N/A	TCGA-DK-A1AB-01A-11D-A13W-08	HORNS_p_TCGA_b110_113_SNP_N_GenomeWideSNP_6_F07_772336	TCGA-DK-A1AB-01A-11D-A13Z-05
	TCGA-DK-A3IN	BLCA	Y	Y	Y	N/A	N/A	TCGA-DK-A3IN-01A-11D-A20D-08	OKRAS_p_TCGA_198_199_200_SNP_N_GenomeWideSNP_6_D07_955430	TCGA-DK-A3IN-01A-11D-A211-05
	TCGA-DM-A1D0	COAD/READ	Y	Y	Y	N/A	MSS/MSI-L	TCGA-DM-A1D0-01	USAGE_p_TCGA_132_133_136_SNP_N_GenomeWideSNP_6_E03_787534	TCGA-DM-A1D0-01A-11D-A153-05
	TCGA-DM-A28F	COAD/READ	Y	Y	Y	N/A	MSS/MSI-L	TCGA-DM-A28F-01	HELVE_p_TCGA_b139_154_155_SNP_N_GenomeWideSNP_6_F02_808604	TCGA-DM-A28F-01A-11D-A16X-05
	TCGA-EE-A20C	SKCM	Y	Y	Y	N/A	N/A	TCGA-EE-A20C	RETCH_p_TCGA_180_SNP_2N_GenomeWideSNP_6_E04_895806	TCGA-EE-A20C-06A-11D-A19B-05
	TCGA-ER-A19G	SKCM	Y	Y	Y	N/A	N/A	TCGA-ER-A19G	LIGER_p_TCGA_166_180_SNP_N_GenomeWideSNP_6_E08_896452	TCGA-ER-A19G-06A-11D-A19B-05
	TCGA-F4-6806	COAD/READ	Y	Y	Y	N/A	MSS/MSI-L	TCGA-F4-6806-01	BAIZE_p_TCGA_b138_SNP_N_GenomeWideSNP_6_D01_808894	TCGA-F4-6806-01A-11D-1837-05
	TCGA-FD-A3N5	BLCA	Y	Y	Y	N/A	N/A	TCGA-FD-A3N5-01A-11D-A21A-08	XYLEM_p_TCGASNP_207_212_N_GenomeWideSNP_6_B04_1051198	TCGA-FD-A3N5-01A-11D-A21B-05
	TCGA-FG-7634	LGG	Y	Y	Y	N/A	N/A	TCGA-FG-7634	PHYLE_p_TCGA_189_193_Rec_SNP_N_GenomeWideSNP_6_E04_932592	TCGA-FG-7634-01A-11D-2087-05
	TCGA-FY-A3I5	THCA	Y	Y	Y	N/A	N/A	TCGA-FY-A3I5	LOLLS_p_TCGASNP_223_225_N_GenomeWideSNP_6_B02_1151876	TCGA-FY-A3I5-01B-11D-A223-05
	TCGA-G4-6317	COAD/READ	Y	Y	Y	N/A	MSS/MSI-L	TCGA-G4-6317-01	LEMUR_p_TCGA_116_163_164_183_N_GenomeWideSNP_6_A02_914388, STALL_p_TCGA_b116_126_SNP_N_GenomeWideSNP_6_B11_781656	TCGA-G4-6317-01A-11D-1721-05, TCGA-G4-6317-02A-11D-2064-05
	TCGA-A2-A25E	BRCA	Y	Y	Y	N/A	N/A	TCGA-A2-A25E-01A-11D-A167-09	EXINE_p_TCGA_b142_SNP_N_GenomeWideSNP_6_E01_802482	TCGA-A2-A25E-01A-11D-A16A-05
	TCGA-B0-5120	KIRC	Y	Y	Y	N/A	N/A	TCGA-B0-5120-01A-01D-1421-08	NINES_p_TCGAb68_SNP_N_GenomeWideSNP_6_G10_730520	TCGA-B0-5120-01A-01D-1418-05
	TCGA-BB-4225	HNSC	Y	Y	Y	N/A	N/A	TCGA-BB-4225-01A-01D-1434-08	BALMS_p_TCGAb54and67_SNP_N_GenomeWideSNP_6_D02_730376	TCGA-BB-4225-01A-01D-1433-05
	TCGA-BT-A20O	BLCA	Y	Y	Y	N/A	N/A	TCGA-BT-A20O-01A-21D-A14W-08	FOXED_p_TCGA_b122_128_SNP_N_GenomeWideSNP_6_F05_781904	TCGA-BT-A20O-01A-21D-A14Z-05
	TCGA-CD-5801	STAD	Y	Y	Y	N/A	MSS/MSI-L	TCGA-CD-5801	SLITS_p_TCGA_b95_SNP_N_GenomeWideSNP_6_E10_764130	TCGA-CD-5801-01A-11D-1601-05
	TCGA-CM-6675	COAD/READ	Y	Y	Y	N/A	MSS/MSI-L	TCGA-CM-6675-01	BAIZE_p_TCGA_b138_SNP_N_GenomeWideSNP_6_F11_808860	TCGA-CM-6675-01A-11D-1837-05
	TCGA-CN-4740	HNSC	Y	Y	Y	N/A	N/A	TCGA-CN-4740-01A-01D-1434-08	BALMS_p_TCGAb54and67_SNP_N_GenomeWideSNP_6_A08_730464	TCGA-CN-4740-01A-01D-1433-05
	TCGA-D5-5540	COAD/READ	Y	Y	Y	N/A	MSS/MSI-L	TCGA-D5-5540-01	BUBBY_p_TCGA_b89_105_SNP_N_GenomeWideSNP_6_F10_777508	TCGA-D5-5540-01A-01D-1651-05
	TCGA-D8-A1Y1	BRCA	Y	Y	Y	N/A	N/A	TCGA-D8-A1Y1-01A-21D-A14K-09	BULGY_p_TCGA_bM1_124_SNP_N_GenomeWideSNP_6_D03_780900	TCGA-D8-A1Y1-01A-21D-A14N-05
	TCGA-DK-A1A5	BLCA	Y	Y	Y	N/A	N/A	TCGA-DK-A1A5-01A-11D-A13W-08	HORNS_p_TCGA_b110_113_SNP_N_GenomeWideSNP_6_B12_772400	TCGA-DK-A1A5-01A-11D-A13Z-05
	TCGA-E2-A1IG	BRCA	Y	Y	Y	N/A	N/A	TCGA-E2-A1IG-01A-11D-A142-09	GOOFS_p_TCGA_b117_118_SNP_N_GenomeWideSNP_6_C02_778018	TCGA-E2-A1IG-01A-11D-A145-05
	TCGA-F7-7848	HNSC	Y	Y	Y	N/A	N/A	TCGA-F7-7848-01A-11D-2129-08	MAULS_p_TCGA_189_190_SNP_N_GenomeWideSNP_6_G10_932786	TCGA-F7-7848-01A-11D-2130-05
	TCGA-19-5950	GBM	Y	Y	Y	N/A	N/A	TCGA-19-5950-01A-11D-1696-08	SEXES_p_TCGA_b111_SNP_N_GenomeWideSNP_6_A07_780424	TCGA-19-5950-01A-11D-1697-05
	TCGA-22-5477	LUSC	Y	Y	Y	N/A	N/A	TCGA-22-5477-01A-01D-1632-08	STOPS_p_TCGA_b101_114_SNP_N_GenomeWideSNP_6_B02_771736	TCGA-22-5477-01A-01D-1633-05
	TCGA-34-5231	LUSC	Y	Y	Y	N/A	N/A	TCGA-34-5231-01A-21D-1817-08	GUCKS_p_TCGA_b129_140_SNP_N_GenomeWideSNP_6_A10_802150	TCGA-34-5231-01A-21D-1818-05
	TCGA-37-5819	LUSC	Y	Y	Y	N/A	N/A	TCGA-37-5819-01A-01D-1632-08	STOPS_p_TCGA_b101_114_SNP_N_GenomeWideSNP_6_B05_771768	TCGA-37-5819-01A-01D-1633-05
	TCGA-39-5021	LUSC	Y	Y	Y	N/A	N/A	TCGA-39-5021-01A-01D-1441-08	GRITH_p_TCGAb46and77_SNP_N_GenomeWideSNP_6_E03_730212	TCGA-39-5021-01A-01D-1440-05
	TCGA-49-6767	LUAD	Y	Y	Y	N/A	N/A	TCGA-49-6767-01A-11D-1855-08	IMPLY_p_TCGA_b127_144_SNP_N_GenomeWideSNP_6_C10_808372	TCGA-49-6767-01A-11D-1856-05
	TCGA-50-5049	LUAD	Y	Y	Y	N/A	N/A	TCGA-50-5049-01A-01D-1625-08	DUNGS_p_TCGA_b84_115_SNP_N_GenomeWideSNP_6_F06_771634	TCGA-50-5049-01A-01D-1626-05
	TCGA-75-5126	LUAD	Y	Y	Y	N/A	N/A	TCGA-75-5126-01A-01D-1753-08	BURST_p_TCGA_b119_SNP_N_GenomeWideSNP_6_D05_787084	TCGA-75-5126-01A-01D-1756-05
	TCGA-A2-A0SW	BRCA	Y	Y	Y	N/A	N/A	TCGA-A2-A0SW-01A-11D-A099-09	SHAWM_p_TCGAb72_SNP_N_GenomeWideSNP_6_B03_698024	TCGA-A2-A0SW-01A-11D-A10P-05
	TCGA-AB-2988	LAML	Y	Y	Y	N/A	N/A	TCGA-AB-2988-03A-01D-0739-09	TCGA_AB_2988_03A_01D_0756_21	TCGA-AB-2988-03A-01D-0742-05
	TCGA-B0-4827	KIRC	Y	Y	Y	N/A	N/A	TCGA-B0-4827-01A-02D-1421-08	NINES_p_TCGAb68_SNP_N_GenomeWideSNP_6_B02_730538	TCGA-B0-4827-01A-02D-1418-05
	TCGA-BA-5556	HNSC	Y	Y	Y	N/A	N/A	TCGA-BA-5556-01A-01D-1512-08	ETUIS_p_TCGASNP_b80_83_N_GenomeWideSNP_6_B11_734672	TCGA-BA-5556-01A-01D-1511-05
	TCGA-BP-5200	KIRC	Y	Y	Y	N/A	N/A	TCGA-BP-5200-01	TARSI_p_TCGAb70_SNP_N_GenomeWideSNP_6_B10_741894	TCGA-BP-5200-01A-01D-1424-05
	TCGA-BT-A0YX	BLCA	Y	Y	Y	N/A	N/A	TCGA-BT-A0YX-01A-11D-A10S-08	AMAZE_p_TCGASNP_b86_87_88_N_GenomeWideSNP_6_C09_735556	TCGA-BT-A0YX-01A-11D-A10W-05
	TCGA-BT-A20P	BLCA	Y	Y	Y	N/A	N/A	TCGA-BT-A20P-01A-11D-A14W-08	FOXED_p_TCGA_b122_128_SNP_N_GenomeWideSNP_6_D10_781864	TCGA-BT-A20P-01A-11D-A14Z-05
	TCGA-CR-6473	HNSC	Y	Y	Y	N/A	N/A	TCGA-CR-6473-01A-11D-1870-08	GROVE_p_TCGA_b145_153_SNP_N_GenomeWideSNP_6_C08_809278	TCGA-CR-6473-01A-11D-1871-05
	TCGA-CR-6474	HNSC	Y	Y	Y	N/A	N/A	TCGA-CR-6474-01A-11D-1870-08	GROVE_p_TCGA_b145_153_SNP_N_GenomeWideSNP_6_A07_809132	TCGA-CR-6474-01A-11D-1871-05
	TCGA-D6-6825	HNSC	Y	Y	Y	N/A	N/A	TCGA-D6-6825-01A-21D-1912-08	MIRES_p_TCGA_151_SNP_N_GenomeWideSNP_6_C11_831526	TCGA-D6-6825-01A-21D-1913-05
	TCGA-DM-A1D6	COAD/READ	Y	Y	Y	N/A	MSS/MSI-L	TCGA-DM-A1D6-01	USAGE_p_TCGA_132_133_136_SNP_N_GenomeWideSNP_6_E08_787572	TCGA-DM-A1D6-01A-21D-A153-05
	TCGA-DM-A1D7	COAD/READ	Y	Y	Y	N/A	MSS/MSI-L	TCGA-DM-A1D7-01	USAGE_p_TCGA_132_133_136_SNP_N_GenomeWideSNP_6_C06_787478	TCGA-DM-A1D7-01A-11D-A153-05
	TCGA-EE-A183	SKCM	Y	Y	Y	N/A	N/A	TCGA-EE-A183	LIGER_p_TCGA_166_180_SNP_N_GenomeWideSNP_6_H06_896448	TCGA-EE-A183-06A-11D-A19B-05
	TCGA-EE-A2GT	SKCM	Y	Y	Y	N/A	N/A	TCGA-EE-A2GT	CANST_p_TCGA_180_SNP_3N_GenomeWideSNP_6_D03_895522	TCGA-EE-A2GT-06A-12D-A19C-05
	TCGA-EE-A2M6	SKCM	Y	Y	Y	N/A	N/A	TCGA-EE-A2M6	CANST_p_TCGA_180_SNP_3N_GenomeWideSNP_6_D01_895574	TCGA-EE-A2M6-06A-12D-A19C-05
	TCGA-EE-A2MF	SKCM	Y	Y	Y	N/A	N/A	TCGA-EE-A2MF	GLIAS_p_TCGA_204_205_206_207_N_GenomeWideSNP_6_E09_1051900	TCGA-EE-A2MF-06A-11D-A21B-05
	TCGA-EW-A1P4	BRCA	Y	Y	Y	N/A	N/A	TCGA-EW-A1P4-01A-21D-A142-09	GOOFS_p_TCGA_b117_118_SNP_N_GenomeWideSNP_6_G03_777974	TCGA-EW-A1P4-01A-21D-A145-05
	TCGA-F4-6459	COAD/READ	Y	Y	Y	N/A	MSS/MSI-L	TCGA-F4-6459-01	KNELT_p_TCGA_b123_131_SNP_N_GenomeWideSNP_6_B09_787706	TCGA-F4-6459-01A-11D-1772-05
	TCGA-44-6776	LUAD	Y	Y	Y	N/A	N/A	TCGA-44-6776-01A-11D-1855-08	IMPLY_p_TCGA_b127_144_SNP_N_GenomeWideSNP_6_F06_808506	TCGA-44-6776-01A-11D-1856-05
	TCGA-AA-3662	COAD/READ	Y	Y	Y	N/A	N/A	TCGA-AA-3662-01	GRIPS_p_TCGA_b116_SNP_N_GenomeWideSNP_6_F04_781504	TCGA-AA-3662-01A-01D-1721-05
	TCGA-AA-3713	COAD/READ	Y	Y	Y	N/A	MSI-H	TCGA-AA-3713-01	GRIPS_p_TCGA_b116_SNP_N_GenomeWideSNP_6_A01_781494	TCGA-AA-3713-01A-21D-1721-05
	TCGA-AZ-6608	COAD/READ	Y	Y	Y	N/A	N/A	TCGA-AZ-6608-01	BAIZE_p_TCGA_b138_SNP_N_GenomeWideSNP_6_C11_808772	TCGA-AZ-6608-01A-11D-1837-05
	TCGA-CG-4437	STAD	Y	Y	Y	N/A	MSS/MSI-L	TCGA-CG-4437	GUCKS_p_TCGA_b129_140_SNP_N_GenomeWideSNP_6_A04_802200	TCGA-CG-4437-01A-01D-1801-05
	TCGA-CG-5725	STAD	Y	Y	Y	N/A	N/A	TCGA-CG-5725	SLITS_p_TCGA_b95_SNP_N_GenomeWideSNP_6_A04_764110	TCGA-CG-5725-01A-11D-1601-05
	TCGA-CH-5772	PRAD	Y	Y	Y	N/A	N/A	TCGA-CH-5772	CLEAR_p_TCGA_b91_SNP_1N_GenomeWideSNP_6_D12_755742	TCGA-CH-5772-01A-11D-1578-05
	TCGA-CM-4743	COAD/READ	Y	Y	Y	N/A	MSI-H	TCGA-CM-4743-01	GRIPS_p_TCGA_b116_SNP_N_GenomeWideSNP_6_C12_781512	TCGA-CM-4743-01A-01D-1721-05
	TCGA-CM-5344	COAD/READ	Y	Y	Y	N/A	MSS/MSI-L	TCGA-CM-5344-01	GRIPS_p_TCGA_b116_SNP_N_GenomeWideSNP_6_A08_781514	TCGA-CM-5344-01A-21D-1721-05
	TCGA-CM-6167	COAD/READ	Y	Y	Y	N/A	MSS/MSI-L	TCGA-CM-6167-01	BUBBY_p_TCGA_b89_105_SNP_N_GenomeWideSNP_6_B05_777516	TCGA-CM-6167-01A-11D-1651-05
	TCGA-CM-6677	COAD/READ	Y	Y	Y	N/A	MSS/MSI-L	TCGA-CM-6677-01	BAIZE_p_TCGA_b138_SNP_N_GenomeWideSNP_6_G02_808848	TCGA-CM-6677-01A-11D-1837-05
	TCGA-CU-A0YN	BLCA	Y	Y	Y	N/A	N/A	TCGA-CU-A0YN-01A-21D-A10S-08	AMAZE_p_TCGASNP_b86_87_88_N_GenomeWideSNP_6_F05_735440	TCGA-CU-A0YN-01A-21D-A10W-05
	TCGA-CV-7440	HNSC	Y	Y	Y	N/A	N/A	TCGA-CV-7440-01A-11D-2129-08	MAULS_p_TCGA_189_190_SNP_N_GenomeWideSNP_6_C06_932788	TCGA-CV-7440-01A-11D-2130-05
	TCGA-CZ-5465	KIRC	Y	Y	Y	N/A	N/A	TCGA-CZ-5465-01A-01D-1806-10	MANIA_p_TCGASNP_b82and51R_N_GenomeWideSNP_6_G07_734866	TCGA-CZ-5465-01A-01D-1500-05
	TCGA-D5-6541	COAD/READ	Y	Y	Y	N/A	MSS/MSI-L	TCGA-D5-6541-01	GRIPS_p_TCGA_b116_SNP_N_GenomeWideSNP_6_C04_781532	TCGA-D5-6541-01A-11D-1721-05
	TCGA-05-4415	LUAD	Y	Y	Y	N/A	N/A	TCGA-05-4415-01A-22D-1855-08	IMPLY_p_TCGA_b127_144_SNP_N_GenomeWideSNP_6_B12_808466	TCGA-05-4415-01A-22D-1856-05
	TCGA-05-4424	LUAD	Y	Y	Y	N/A	N/A	TCGA-05-4424-01A-22D-1855-08	IMPLY_p_TCGA_b127_144_SNP_N_GenomeWideSNP_6_C08_808410	TCGA-05-4424-01A-22D-1856-05
	TCGA-39-5016	LUSC	Y	Y	Y	N/A	N/A	TCGA-39-5016-01A-01D-1441-08	GRITH_p_TCGAb46and77_SNP_N_GenomeWideSNP_6_D12_730306	TCGA-39-5016-01A-01D-1440-05
	TCGA-44-6779	LUAD	Y	Y	Y	N/A	N/A	TCGA-44-6779-01A-11D-1855-08	IMPLY_p_TCGA_b127_144_SNP_N_GenomeWideSNP_6_E09_808482	TCGA-44-6779-01A-11D-1856-05
	TCGA-49-4514	LUAD	Y	Y	Y	N/A	N/A	TCGA-49-4514-01A-21D-1855-08	IMPLY_p_TCGA_b127_144_SNP_N_GenomeWideSNP_6_B04_808352	TCGA-49-4514-01A-21D-1856-05
	TCGA-73-4676	LUAD	Y	Y	Y	N/A	N/A	TCGA-73-4676-01A-01D-1753-08	BURST_p_TCGA_b119_SNP_N_GenomeWideSNP_6_F05_787178	TCGA-73-4676-01A-01D-1756-05
	TCGA-AA-3496	COAD/READ	Y	Y	Y	N/A	MSS/MSI-L	TCGA-AA-3496-01	BAIZE_p_TCGA_b138_SNP_N_GenomeWideSNP_6_F09_808870	TCGA-AA-3496-01A-21D-1837-05
	TCGA-B0-4822	KIRC	Y	Y	Y	N/A	N/A	TCGA-B0-4822-01	PLENA_p_TCGAb63and64_SNP_N_GenomeWideSNP_6_B05_697280	TCGA-B0-4822-01A-01D-1275-05
	TCGA-B0-5711	KIRC	Y	Y	Y	N/A	N/A	TCGA-B0-5711-01A-11D-1669-08	BUBBY_p_TCGA_b89_105_SNP_N_GenomeWideSNP_6_C07_777390	TCGA-B0-5711-01A-11D-1670-05
	TCGA-BA-4074	HNSC	Y	Y	Y	N/A	N/A	TCGA-BA-4074-01A-01D-1434-08	BALMS_p_TCGAb54and67_SNP_N_GenomeWideSNP_6_F07_730470	TCGA-BA-4074-01A-01D-1433-05
	TCGA-BA-4076	HNSC	Y	Y	Y	N/A	N/A	TCGA-BA-4076-01A-01D-1434-08	BALMS_p_TCGAb54and67_SNP_N_GenomeWideSNP_6_D06_730414	TCGA-BA-4076-01A-01D-1433-05
	TCGA-BS-A0UL	UCEC	Y	Y	Y	N/A	MSI-H	TCGA-BS-A0UL-01A-11D-A10G-09	SHUCK_p_TCGAb74and75_SNP_N_GenomeWideSNP_6_H05_731004	TCGA-BS-A0UL-01A-11D-A10A-05
	TCGA-CK-5913	COAD/READ	Y	Y	Y	N/A	MSI-H	TCGA-CK-5913-01	SNORT_p_TCGA_b89_SNP_N_GenomeWideSNP_6_C02_777230	TCGA-CK-5913-01A-11D-1651-05
	TCGA-CS-6667	LGG	Y	Y	Y	N/A	N/A	TCGA-CS-6667	LEMUR_p_TCGA_116_163_164_183_N_GenomeWideSNP_6_C04_914436	TCGA-CS-6667-01A-12D-2025-05
	TCGA-CV-5439	HNSC	Y	Y	Y	N/A	N/A	TCGA-CV-5439-01A-01D-1683-08	FISTS_p_TCGA_b107_121_SNP_N_GenomeWideSNP_6_G07_777948	TCGA-CV-5439-01A-01D-1684-05
	TCGA-CV-5441	HNSC	Y	Y	Y	N/A	N/A	TCGA-CV-5441-01A-01D-1512-08	ETUIS_p_TCGASNP_b80_83_N_GenomeWideSNP_6_B06_734694	TCGA-CV-5441-01A-01D-1511-05
	TCGA-CV-7248	HNSC	Y	Y	Y	N/A	N/A	TCGA-CV-7248-01A-11D-2012-08	PEAKY_p_TCGA_b164_SNP_N_GenomeWideSNP_6_D11_863672	TCGA-CV-7248-01A-11D-2014-05
	TCGA-CW-5585	KIRC	Y	Y	Y	N/A	N/A	TCGA-CW-5585-01A-01D-1534-10	HILLY_p_TCGA_b90_wRedos_SNP_N_GenomeWideSNP_6_F01_748128	TCGA-CW-5585-01A-01D-1536-05
	TCGA-CZ-5468	KIRC	Y	Y	Y	N/A	N/A	TCGA-CZ-5468-01A-01D-1501-10	MANIA_p_TCGASNP_b82and51R_N_GenomeWideSNP_6_G10_734834	TCGA-CZ-5468-01A-01D-1500-05
	TCGA-D1-A1NX	UCEC	Y	Y	Y	N/A	MSS/MSI-L	TCGA-D1-A1NX-01A-11D-A16D-09	WRIED_p_TCGA_143_147_150_Hahn_N_GenomeWideSNP_6_C09_799852	TCGA-D1-A1NX-01A-11D-A16G-05
	TCGA-D3-A2JO	SKCM	Y	Y	Y	N/A	N/A	TCGA-D3-A2JO	CANST_p_TCGA_180_SNP_3N_GenomeWideSNP_6_E03_895608	TCGA-D3-A2JO-06A-11D-A19B-05
	TCGA-D3-A3ML	SKCM	Y	Y	Y	N/A	N/A	TCGA-D3-A3ML	GLIAS_p_TCGA_204_205_206_207_N_GenomeWideSNP_6_F10_1051918	TCGA-D3-A3ML-06A-11D-A21B-05
	TCGA-D5-6534	COAD/READ	Y	Y	Y	N/A	MSS/MSI-L	TCGA-D5-6534-01	SERVO_p_TCGA_157_158_159_SNP_N_GenomeWideSNP_6_E11_831418	TCGA-D5-6534-01A-21D-1926-05
	TCGA-D5-6923	COAD/READ	Y	Y	Y	N/A	MSS/MSI-L	TCGA-D5-6923-01	SERVO_p_TCGA_157_158_159_SNP_N_GenomeWideSNP_6_A11_831302	TCGA-D5-6923-01A-11D-1926-05
	TCGA-D6-6826	HNSC	Y	Y	Y	N/A	N/A	TCGA-D6-6826-01A-11D-1912-08	MIRES_p_TCGA_151_SNP_N_GenomeWideSNP_6_D04_831590	TCGA-D6-6826-01A-11D-1913-05
	TCGA-D7-5578	STAD	Y	Y	Y	N/A	MSS/MSI-L	TCGA-D7-5578	SLITS_p_TCGA_b95_SNP_N_GenomeWideSNP_6_B11_764146	TCGA-D7-5578-01A-01D-1601-05
	TCGA-D7-6822	STAD	Y	Y	Y	N/A	MSS/MSI-L	TCGA-D7-6822	TREAD_p_TCGA_b146_152_SNP_N_GenomeWideSNP_6_B05_809354	TCGA-D7-6822-01A-11D-1883-05
	TCGA-DA-A1I1	SKCM	Y	Y	Y	N/A	N/A	TCGA-DA-A1I1	LIGER_p_TCGA_166_180_SNP_N_GenomeWideSNP_6_G02_896612	TCGA-DA-A1I1-06A-12D-A19B-05
	TCGA-DA-A1I7	SKCM	Y	Y	Y	N/A	N/A	TCGA-DA-A1I7	LIGER_p_TCGA_166_180_SNP_N_GenomeWideSNP_6_F03_896606	TCGA-DA-A1I7-06A-22D-A19C-05
	TCGA-EE-A29G	SKCM	Y	Y	Y	N/A	N/A	TCGA-EE-A29G	RETCH_p_TCGA_180_SNP_2N_GenomeWideSNP_6_H05_895728	TCGA-EE-A29G-06A-12D-A19B-05
	TCGA-EE-A3JA	SKCM	Y	Y	Y	N/A	N/A	TCGA-EE-A3JA	COMMY_p_TCGA_194_198_SNP_N_GenomeWideSNP_6_G02_955622	TCGA-EE-A3JA-06A-11D-A211-05
	TCGA-EJ-5524	PRAD	Y	Y	Y	N/A	N/A	TCGA-EJ-5524	VOLVA_p_TCGA_b91_SNP_2N_GenomeWideSNP_6_A04_755386	TCGA-EJ-5524-01A-01D-1578-05
	TCGA-F4-6703	COAD/READ	Y	Y	Y	N/A	MSI-H	TCGA-F4-6703-01	BAIZE_p_TCGA_b138_SNP_N_GenomeWideSNP_6_F01_808840	TCGA-F4-6703-01A-11D-1837-05
	TCGA-FS-A1Z7	SKCM	Y	Y	Y	N/A	N/A	TCGA-FS-A1Z7	ALANG_p_TCGA_180_SNP_1N_GenomeWideSNP_6_F05_895962	TCGA-FS-A1Z7-06A-11D-A19C-05
	TCGA-G2-A2EJ	BLCA	Y	Y	Y	N/A	N/A	TCGA-G2-A2EJ-01A-11D-A17V-08	WHIRR_p_TCGA_168_169_170_redo_N_GenomeWideSNP_6_C10_845098	TCGA-G2-A2EJ-01A-11D-A17Y-05
	TCGA-49-4488	LUAD	Y	Y	Y	N/A	N/A	TCGA-49-4488-01A-01D-1753-08	BURST_p_TCGA_b119_SNP_N_GenomeWideSNP_6_B06_787120	TCGA-49-4488-01A-01D-1756-05
	TCGA-55-5899	LUAD	Y	Y	Y	N/A	N/A	TCGA-55-5899-01A-11D-1625-08	DUNGS_p_TCGA_b84_115_SNP_N_GenomeWideSNP_6_C02_771474	TCGA-55-5899-01A-11D-1626-05
	TCGA-75-5122	LUAD	Y	Y	Y	N/A	N/A	TCGA-75-5122-01A-01D-1753-08	BURST_p_TCGA_b119_SNP_N_GenomeWideSNP_6_C10_787242	TCGA-75-5122-01A-01D-1756-05
	TCGA-91-6829	LUAD	Y	Y	Y	N/A	N/A	TCGA-91-6829-01A-21D-1855-08	IMPLY_p_TCGA_b127_144_SNP_N_GenomeWideSNP_6_D10_808344	TCGA-91-6829-01A-21D-1856-05
	TCGA-B0-4710	KIRC	Y	Y	Y	N/A	N/A	TCGA-B0-4710-01	MANIA_p_TCGASNP_b82and51R_N_GenomeWideSNP_6_E10_734996	TCGA-B0-4710-01A-01D-1500-05
	TCGA-BB-4224	HNSC	Y	Y	Y	N/A	N/A	TCGA-BB-4224-01A-01D-1434-08	BALMS_p_TCGAb54and67_SNP_N_GenomeWideSNP_6_A01_730336	TCGA-BB-4224-01A-01D-1433-05
	TCGA-BT-A20N	BLCA	Y	Y	Y	N/A	N/A	TCGA-BT-A20N-01A-11D-A14W-08	FOXED_p_TCGA_b122_128_SNP_N_GenomeWideSNP_6_F12_781758	TCGA-BT-A20N-01A-11D-A14Z-05
	TCGA-CG-5733	STAD	Y	Y	Y	N/A	N/A	TCGA-CG-5733	SLITS_p_TCGA_b95_SNP_N_GenomeWideSNP_6_C11_764168	TCGA-CG-5733-01A-11D-1601-05
	TCGA-CU-A0YR	BLCA	Y	Y	Y	N/A	N/A	TCGA-CU-A0YR-01A-12D-A10S-08	AMAZE_p_TCGASNP_b86_87_88_N_GenomeWideSNP_6_E11_735426	TCGA-CU-A0YR-01A-12D-A10W-05
	TCGA-DQ-5629	HNSC	Y	Y	Y	N/A	N/A	TCGA-DQ-5629-01A-01D-1870-08	GROVE_p_TCGA_b145_153_SNP_N_GenomeWideSNP_6_F02_809190	TCGA-DQ-5629-01A-01D-1871-05
	TCGA-G4-6310	COAD/READ	Y	Y	Y	N/A	N/A	TCGA-G4-6310-01	STALL_p_TCGA_b116_126_SNP_N_GenomeWideSNP_6_C07_781682	TCGA-G4-6310-01A-11D-1721-05
	TCGA-HT-7854	LGG	Y	Y	Y	N/A	N/A	TCGA-HT-7854	BASIC_p_TCGASNP_219_221_223_N_GenomeWideSNP_6_D07_1148700	TCGA-HT-7854-01A-11D-2254-05
	TCGA-06-5415	GBM	Y	Y	Y	N/A	N/A	TCGA-06-5415-01A-01D-1486-08	KHADI_p_TCGAb79_PlusRedos_SNP_N_GenomeWideSNP_6_B12_729856	TCGA-06-5415-01A-01D-1481-05
	TCGA-39-5024	LUSC	Y	Y	Y	N/A	N/A	TCGA-39-5024-01A-21D-1817-08	GUCKS_p_TCGA_b129_140_SNP_N_GenomeWideSNP_6_B03_802182	TCGA-39-5024-01A-21D-1818-05
	TCGA-43-6647	LUSC	Y	Y	Y	N/A	N/A	TCGA-43-6647-01A-11D-1817-08	GUCKS_p_TCGA_b129_140_SNP_N_GenomeWideSNP_6_A01_802142	TCGA-43-6647-01A-11D-1818-05
	TCGA-50-5055	LUAD	Y	Y	Y	N/A	N/A	TCGA-50-5055-01A-01D-1625-08	DUNGS_p_TCGA_b84_115_SNP_N_GenomeWideSNP_6_G11_771644	TCGA-50-5055-01A-01D-1626-05
	TCGA-50-5931	LUAD	Y	Y	Y	N/A	N/A	TCGA-50-5931-01A-11D-1753-08	BURST_p_TCGA_b119_SNP_N_GenomeWideSNP_6_E08_787136	TCGA-50-5931-01A-11D-1756-05
	TCGA-50-6594	LUAD	Y	Y	Y	N/A	N/A	TCGA-50-6594-01A-11D-1753-08	BURST_p_TCGA_b119_SNP_N_GenomeWideSNP_6_A01_787162	TCGA-50-6594-01A-11D-1756-05
	TCGA-63-5128	LUSC	Y	Y	Y	N/A	N/A	TCGA-63-5128-01A-01D-1441-08	GRITH_p_TCGAb46and77_SNP_N_GenomeWideSNP_6_C07_730298	TCGA-63-5128-01A-01D-1440-05
	TCGA-63-6202	LUSC	Y	Y	Y	N/A	N/A	TCGA-63-6202-01A-11D-1817-08	GUCKS_p_TCGA_b129_140_SNP_N_GenomeWideSNP_6_B09_802214	TCGA-63-6202-01A-11D-1818-05
	TCGA-67-6217	LUAD	Y	Y	Y	N/A	N/A	TCGA-67-6217-01A-11D-1753-08	BURST_p_TCGA_b119_SNP_N_GenomeWideSNP_6_A06_787200	TCGA-67-6217-01A-11D-1756-05
	TCGA-A3-3387	KIRC	Y	Y	Y	N/A	N/A	TCGA-A3-3387-01A-01D-1534-10	SOOKS_p_TCGA_b90_SNP_N_GenomeWideSNP_6_A06_748612	TCGA-A3-3387-01A-01D-1536-05
	TCGA-A6-4105	COAD/READ	Y	Y	Y	N/A	MSS/MSI-L	TCGA-A6-4105-01	KNELT_p_TCGA_b123_131_SNP_N_GenomeWideSNP_6_E10_787802	TCGA-A6-4105-01A-02D-1772-05
	TCGA-A6-6652	COAD/READ	Y	Y	Y	N/A	MSS/MSI-L	TCGA-A6-6652-01	KNELT_p_TCGA_b123_131_SNP_N_GenomeWideSNP_6_A09_787772	TCGA-A6-6652-01A-11D-1772-05
	TCGA-A7-A26G	BRCA	Y	Y	Y	N/A	N/A	TCGA-A7-A26G-01A-21D-A167-09	EXINE_p_TCGA_b142_SNP_N_GenomeWideSNP_6_D03_802396	TCGA-A7-A26G-01A-21D-A16A-05
	TCGA-A8-A075	BRCA	Y	Y	Y	N/A	N/A	TCGA-A8-A075-01A-11D-A099-09	SHAWM_p_TCGAb72_SNP_N_GenomeWideSNP_6_A01_698156	TCGA-A8-A075-01A-11D-A10P-05
	TCGA-AD-6548	COAD/READ	Y	Y	Y	N/A	MSS/MSI-L	TCGA-AD-6548-01	BAIZE_p_TCGA_b138_SNP_N_GenomeWideSNP_6_A03_808754	TCGA-AD-6548-01A-11D-1837-05
	TCGA-AO-A129	BRCA	Y	Y	Y	N/A	N/A	TCGA-AO-A129-01A-21D-A10M-09	ETUIS_p_TCGASNP_b80_83_N_GenomeWideSNP_6_F03_734746	TCGA-AO-A129-01A-21D-A10N-05
	TCGA-AP-A0LF	UCEC	Y	Y	Y	N/A	MSS/MSI-L	TCGA-AP-A0LF-01A-11D-A122-09	CARRS_p_TCGASNP_b92_N_GenomeWideSNP_6_D02_735592	TCGA-AP-A0LF-01A-11D-A123-05
	TCGA-AZ-6607	COAD/READ	Y	Y	Y	N/A	MSS/MSI-L	TCGA-AZ-6607-01	BAIZE_p_TCGA_b138_SNP_N_GenomeWideSNP_6_F10_808878	TCGA-AZ-6607-01A-11D-1837-05
	TCGA-B0-4713	KIRC	Y	Y	Y	N/A	N/A	TCGA-B0-4713-01A-01D-1361-10	PLENA_p_TCGAb63and64_SNP_N_GenomeWideSNP_6_B09_697228	TCGA-B0-4713-01A-01D-1275-05
	TCGA-B0-4847	KIRC	Y	Y	Y	N/A	N/A	TCGA-B0-4847-01A-01D-1361-10	PLENA_p_TCGAb63and64_SNP_N_GenomeWideSNP_6_E08_697330	TCGA-B0-4847-01A-01D-1275-05
	TCGA-B6-A0IK	BRCA	Y	Y	Y	N/A	N/A	TCGA-B6-A0IK-01A-12W-A071-09	BITES_p_TCGAb61_SNP_S_GenomeWideSNP_6_C09_697084	TCGA-B6-A0IK-01A-12D-A10P-05
	TCGA-B6-A0RE	BRCA	Y	Y	Y	N/A	N/A	TCGA-B6-A0RE-01A-11W-A071-09	BITES_p_TCGAb61_SNP_S_GenomeWideSNP_6_F11_697168	TCGA-B6-A0RE-01A-11D-A10P-05
	TCGA-BA-6873	HNSC	Y	Y	Y	N/A	N/A	TCGA-BA-6873-01A-11D-1870-08	GROVE_p_TCGA_b145_153_SNP_N_GenomeWideSNP_6_E10_809216	TCGA-BA-6873-01A-11D-1871-05
	TCGA-BH-A0BA	BRCA	Y	Y	Y	N/A	N/A	TCGA-BH-A0BA-01A-11W-A071-09	BITES_p_TCGAb61_SNP_S_GenomeWideSNP_6_C06_697142	TCGA-BH-A0BA-01A-11D-A10P-05
	TCGA-BR-6565	STAD	Y	Y	Y	N/A	MSS/MSI-L	TCGA-BR-6565	GUCKS_p_TCGA_b129_140_SNP_N_GenomeWideSNP_6_A07_802244	TCGA-BR-6565-01A-11D-1801-05
	TCGA-BT-A20T	BLCA	Y	Y	Y	N/A	N/A	TCGA-BT-A20T-01A-11D-A14W-08	FOXED_p_TCGA_b122_128_SNP_N_GenomeWideSNP_6_G03_781782	TCGA-BT-A20T-01A-11D-A14Z-05
	TCGA-BT-A20X	BLCA	Y	Y	Y	N/A	N/A	TCGA-BT-A20X-01A-11D-A16O-08	WRIED_p_TCGA_143_147_150_Hahn_N_GenomeWideSNP_6_D03_800004	TCGA-BT-A20X-01A-11D-A16P-05
	TCGA-CK-4950	COAD/READ	Y	Y	Y	N/A	MSS/MSI-L	TCGA-CK-4950-01	GRIPS_p_TCGA_b116_SNP_N_GenomeWideSNP_6_E06_781386	TCGA-CK-4950-01A-01D-1721-05
	TCGA-CK-4952	COAD/READ	Y	Y	Y	N/A	MSS/MSI-L	TCGA-CK-4952-01	GRIPS_p_TCGA_b116_SNP_N_GenomeWideSNP_6_C08_781488	TCGA-CK-4952-01A-01D-1721-05
	TCGA-CK-5912	COAD/READ	Y	Y	Y	N/A	MSS/MSI-L	TCGA-CK-5912-01	SNORT_p_TCGA_b89_SNP_N_GenomeWideSNP_6_E02_777332	TCGA-CK-5912-01A-11D-1651-05
	TCGA-CM-6164	COAD/READ	Y	Y	Y	N/A	MSS/MSI-L	TCGA-CM-6164-01	SNORT_p_TCGA_b89_SNP_N_GenomeWideSNP_6_F11_777220	TCGA-CM-6164-01A-11D-1651-05
	TCGA-CM-6165	COAD/READ	Y	Y	Y	N/A	MSS/MSI-L	TCGA-CM-6165-01	SNORT_p_TCGA_b89_SNP_N_GenomeWideSNP_6_D08_777282	TCGA-CM-6165-01A-11D-1651-05
	TCGA-CN-4727	HNSC	Y	Y	Y	N/A	N/A	TCGA-CN-4727-01A-01D-1434-08	BALMS_p_TCGAb54and67_SNP_N_GenomeWideSNP_6_C07_730434	TCGA-CN-4727-01A-01D-1433-05
	TCGA-CN-4739	HNSC	Y	Y	Y	N/A	N/A	TCGA-CN-4739-01A-02D-1512-08	ETUIS_p_TCGASNP_b80_83_N_GenomeWideSNP_6_A10_734730	TCGA-CN-4739-01A-02D-1511-05
	TCGA-CN-5355	HNSC	Y	Y	Y	N/A	N/A	TCGA-CN-5355-01A-01D-1434-08	BALMS_p_TCGAb54and67_SNP_N_GenomeWideSNP_6_F10_730436	TCGA-CN-5355-01A-01D-1433-05
	TCGA-CN-6021	HNSC	Y	Y	Y	N/A	N/A	TCGA-CN-6021-01A-11D-1683-08	FISTS_p_TCGA_b107_121_SNP_N_GenomeWideSNP_6_A08_777954	TCGA-CN-6021-01A-11D-1684-05
	TCGA-CQ-5327	HNSC	Y	Y	Y	N/A	N/A	TCGA-CQ-5327-01A-01D-1683-08	FISTS_p_TCGA_b107_121_SNP_N_GenomeWideSNP_6_D04_777878	TCGA-CQ-5327-01A-01D-1684-05
	TCGA-CR-7364	HNSC	Y	Y	Y	N/A	N/A	TCGA-CR-7364-01A-11D-2012-08	BISON_p_TCGA_164_173_175_SNP_N_GenomeWideSNP_6_E08_863310	TCGA-CR-7364-01A-11D-2014-05
	TCGA-CR-7379	HNSC	Y	Y	Y	N/A	N/A	TCGA-CR-7379-01A-11D-2012-08	BISON_p_TCGA_164_173_175_SNP_N_GenomeWideSNP_6_G07_863258	TCGA-CR-7379-01A-11D-2014-05
	TCGA-CV-6936	HNSC	Y	Y	Y	N/A	N/A	TCGA-CV-6936-01A-11D-1912-08	MIRES_p_TCGA_151_SNP_N_GenomeWideSNP_6_C02_831670	TCGA-CV-6936-01A-11D-1913-05
	TCGA-CV-6937	HNSC	Y	Y	Y	N/A	N/A	TCGA-CV-6937-01A-11D-2012-08	PEAKY_p_TCGA_b164_SNP_N_GenomeWideSNP_6_A08_863652	TCGA-CV-6937-01A-11D-2014-05
	TCGA-CV-7099	HNSC	Y	Y	Y	N/A	N/A	TCGA-CV-7099-01A-41D-2012-08	PEAKY_p_TCGA_b164_SNP_N_GenomeWideSNP_6_H07_863702	TCGA-CV-7099-01A-41D-2014-05
	TCGA-CX-7086	HNSC	Y	Y	Y	N/A	N/A	TCGA-CX-7086-01A-11D-2078-08	CLUBS_p_TCGA_186_188_SNP_N_GenomeWideSNP_6_B10_914090	TCGA-CX-7086-01A-11D-2079-05
	TCGA-CZ-4866	KIRC	Y	Y	Y	N/A	N/A	TCGA-CZ-4866-01A-01D-1501-10	MANIA_p_TCGASNP_b82and51R_N_GenomeWideSNP_6_A08_734974	TCGA-CZ-4866-01A-01D-1500-05
	TCGA-CZ-5462	KIRC	Y	Y	Y	N/A	N/A	TCGA-CZ-5462-01A-01D-1501-10	MANIA_p_TCGASNP_b82and51R_N_GenomeWideSNP_6_E12_734854	TCGA-CZ-5462-01A-01D-1500-05
	TCGA-D1-A15V	UCEC	Y	Y	Y	N/A	MSS/MSI-L	TCGA-D1-A15V-01A-11D-A122-09	CARRS_p_TCGASNP_b92_N_GenomeWideSNP_6_E02_735688	TCGA-D1-A15V-01A-11D-A123-05
	TCGA-D1-A177	UCEC	Y	Y	Y	N/A	MSI-H	TCGA-D1-A177-01A-21D-A12J-09	SCAUR_p_TCGA_b94_SNP_N_GenomeWideSNP_6_C01_755280	TCGA-D1-A177-01A-21D-A12K-05
	TCGA-D5-6533	COAD/READ	Y	Y	Y	N/A	MSS/MSI-L	TCGA-D5-6533-01	GRIPS_p_TCGA_b116_SNP_N_GenomeWideSNP_6_E10_781452	TCGA-D5-6533-01A-11D-1721-05
	TCGA-D7-6527	STAD	Y	Y	Y	N/A	MSS/MSI-L	TCGA-D7-6527	SALLY_p_TCGA_129_134_148_149_N_GenomeWideSNP_6_A02_802010	TCGA-D7-6527-01A-11D-1801-05
	TCGA-D8-A1X8	BRCA	Y	Y	Y	N/A	N/A	TCGA-D8-A1X8-01A-11D-A14K-09	BULGY_p_TCGA_bM1_124_SNP_N_GenomeWideSNP_6_G04_780916	TCGA-D8-A1X8-01A-11D-A14N-05
	TCGA-DK-A2I4	BLCA	Y	Y	Y	N/A	N/A	TCGA-DK-A2I4-01A-11D-A21A-08	GLIAS_p_TCGA_204_205_206_207_N_GenomeWideSNP_6_E01_1051786	TCGA-DK-A2I4-01A-11D-A21B-05
	TCGA-DK-A2I6	BLCA	Y	Y	Y	N/A	N/A	TCGA-DK-A2I6-01A-12D-A18F-08	BISON_p_TCGA_164_173_175_SNP_N_GenomeWideSNP_6_H04_863300	TCGA-DK-A2I6-01A-12D-A18G-05
	TCGA-DM-A0XF	COAD/READ	Y	Y	Y	N/A	MSS/MSI-L	TCGA-DM-A0XF-01	USAGE_p_TCGA_132_133_136_SNP_N_GenomeWideSNP_6_C02_787588	TCGA-DM-A0XF-01A-11D-A153-05
	TCGA-DM-A1D4	COAD/READ	Y	Y	Y	N/A	MSS/MSI-L	TCGA-DM-A1D4-01	USAGE_p_TCGA_132_133_136_SNP_N_GenomeWideSNP_6_E06_787582	TCGA-DM-A1D4-01A-21D-A153-05
	TCGA-DM-A285	COAD/READ	Y	Y	Y	N/A	MSS/MSI-L	TCGA-DM-A285-01	HELVE_p_TCGA_b139_154_155_SNP_N_GenomeWideSNP_6_G06_808692	TCGA-DM-A285-01A-11D-A16X-05
	TCGA-DM-A28G	COAD/READ	Y	Y	Y	N/A	MSS/MSI-L	TCGA-DM-A28G-01	HELVE_p_TCGA_b139_154_155_SNP_N_GenomeWideSNP_6_G05_808686	TCGA-DM-A28G-01A-11D-A16X-05
	TCGA-E9-A1RG	BRCA	Y	Y	Y	N/A	N/A	TCGA-E9-A1RG-01A-11D-A14G-09	CHEEP_p_TCGA_b120_121_SNP_N_GenomeWideSNP_6_G12_777690	TCGA-E9-A1RG-01A-11D-A14H-05
	TCGA-EE-A29B	SKCM	Y	Y	Y	N/A	N/A	TCGA-EE-A29B	RETCH_p_TCGA_180_SNP_2N_GenomeWideSNP_6_F06_895740	TCGA-EE-A29B-06A-11D-A19C-05
	TCGA-EE-A2GJ	SKCM	Y	Y	Y	N/A	N/A	TCGA-EE-A2GJ	CANST_p_TCGA_180_SNP_3N_GenomeWideSNP_6_E05_895560	TCGA-EE-A2GJ-06A-11D-A19B-05
	TCGA-EE-A2GN	SKCM	Y	Y	Y	N/A	N/A	TCGA-EE-A2GN	CANST_p_TCGA_180_SNP_3N_GenomeWideSNP_6_E07_895592	TCGA-EE-A2GN-06A-11D-A19B-05
	TCGA-EE-A3J4	SKCM	Y	Y	Y	N/A	N/A	TCGA-EE-A3J4	COMMY_p_TCGA_194_198_SNP_N_GenomeWideSNP_6_F07_955662	TCGA-EE-A3J4-06A-11D-A211-05
	TCGA-EJ-5504	PRAD	Y	Y	Y	N/A	N/A	TCGA-EJ-5504	VOLVA_p_TCGA_b91_SNP_2N_GenomeWideSNP_6_B10_755516	TCGA-EJ-5504-01A-01D-1578-05
	TCGA-EJ-7783	PRAD	Y	Y	Y	N/A	N/A	TCGA-EJ-7783	CLADE_p_TCGASNP_184_195_N_GenomeWideSNP_6_C05_1039922	TCGA-EJ-7783-01A-11D-2116-05
	TCGA-EJ-7784	PRAD	Y	Y	Y	N/A	N/A	TCGA-EJ-7784	CLADE_p_TCGASNP_184_195_N_GenomeWideSNP_6_E08_1039968	TCGA-EJ-7784-01A-11D-2116-05
	TCGA-EO-A1Y5	UCEC	Y	Y	Y	N/A	MSS/MSI-L	TCGA-EO-A1Y5-01A-11D-A159-09	GIRTH_p_TCGA_b108_137_SNP_N_GenomeWideSNP_6_E03_787956	TCGA-EO-A1Y5-01A-11D-A161-05
	TCGA-ER-A199	SKCM	Y	Y	Y	N/A	N/A	TCGA-ER-A199	LIGER_p_TCGA_166_180_SNP_N_GenomeWideSNP_6_D01_896550	TCGA-ER-A199-06A-11D-A19C-05
	TCGA-ER-A19B	SKCM	Y	Y	Y	N/A	N/A	TCGA-ER-A19B	LIGER_p_TCGA_166_180_SNP_N_GenomeWideSNP_6_E07_896580	TCGA-ER-A19B-06A-11D-A19B-05
	TCGA-ER-A2NE	SKCM	Y	Y	Y	N/A	N/A	TCGA-ER-A2NE	AVANT_p_TCGA_180_SNP_4N_GenomeWideSNP_6_G09_895402	TCGA-ER-A2NE-06A-21D-A19B-05
	TCGA-ER-A2NH	SKCM	Y	Y	Y	N/A	N/A	TCGA-ER-A2NH	AVANT_p_TCGA_180_SNP_4N_GenomeWideSNP_6_G11_895420	TCGA-ER-A2NH-06A-11D-A19B-05
	TCGA-F4-6809	COAD/READ	Y	Y	Y	N/A	MSS/MSI-L	TCGA-F4-6809-01	BAIZE_p_TCGA_b138_SNP_N_GenomeWideSNP_6_E06_808780	TCGA-F4-6809-01A-11D-1837-05
	TCGA-FG-6688	LGG	Y	Y	Y	N/A	N/A	TCGA-FG-6688	TREAD_p_TCGA_b146_152_SNP_N_GenomeWideSNP_6_H03_809412	TCGA-FG-6688-01A-11D-1894-05
	TCGA-FN-7833	LGG	Y	Y	Y	N/A	N/A	TCGA-FN-7833	PHYLE_p_TCGA_189_193_Rec_SNP_N_GenomeWideSNP_6_C04_932516	TCGA-FN-7833-01A-11D-2087-05
	TCGA-FS-A1ZB	SKCM	Y	Y	Y	N/A	N/A	TCGA-FS-A1ZB	ALANG_p_TCGA_180_SNP_1N_GenomeWideSNP_6_D01_895908	TCGA-FS-A1ZB-06A-12D-A19C-05
	TCGA-FS-A1ZW	SKCM	Y	Y	Y	N/A	N/A	TCGA-FS-A1ZW	RETCH_p_TCGA_180_SNP_2N_GenomeWideSNP_6_D04_895694	TCGA-FS-A1ZW-06A-12D-A19C-05
	TCGA-G2-A2EO	BLCA	Y	Y	Y	N/A	N/A	TCGA-G2-A2EO-01A-11D-A17V-08	WHIRR_p_TCGA_168_169_170_redo_N_GenomeWideSNP_6_C02_845262	TCGA-G2-A2EO-01A-11D-A17Y-05
	TCGA-G4-6586	COAD/READ	Y	Y	Y	N/A	MSI-H	TCGA-G4-6586-01	KNELT_p_TCGA_b123_131_SNP_N_GenomeWideSNP_6_A02_787672	TCGA-G4-6586-01A-11D-1772-05
	TCGA-GN-A263	SKCM	Y	Y	Y	N/A	N/A	TCGA-GN-A263	RETCH_p_TCGA_180_SNP_2N_GenomeWideSNP_6_H11_895792	TCGA-GN-A263-01A-11D-A19B-05
	TCGA-HC-A4ZV	PRAD	Y	Y	Y	N/A	N/A	TCGA-HC-A4ZV	WAGER_p_TCGA_282_284_285_286_N_GenomeWideSNP_6_G07_1358996	TCGA-HC-A4ZV-01A-11D-A26N-05
	TCGA-HT-7689	LGG	Y	Y	Y	N/A	N/A	TCGA-HT-7689	JIHAD_p_TCGASNP_215_219_N_GenomeWideSNP_6_F06_1148528	TCGA-HT-7689-01A-11D-2254-05
	TCGA-A6-2671	COAD/READ	Y	Y	Y	N/A	MSS/MSI-L	TCGA-A6-2671-01	FAMED_p_TCGAb66and76_SNP_N_GenomeWideSNP_6_C02_730010, RARER_p_TCGA_MixedRedos_N_GenomeWideSNP_6_D05_747712	TCGA-A6-2671-01A-01D-1407-05
	TCGA-BG-A186	UCEC	Y	Y	Y	N/A	MSS/MSI-L	TCGA-BG-A186-01A-11D-A12J-09	SCAUR_p_TCGA_b94_SNP_N_GenomeWideSNP_6_E07_755286	TCGA-BG-A186-01A-11D-A12K-05
	TCGA-CQ-6221	HNSC	Y	Y	Y	N/A	N/A	TCGA-CQ-6221-01A-11D-2078-08	CLUBS_p_TCGA_186_188_SNP_N_GenomeWideSNP_6_B05_913998	TCGA-CQ-6221-01A-11D-2079-05
	TCGA-D1-A16D	UCEC	Y	Y	Y	N/A	MSS/MSI-L	TCGA-D1-A16D-01A-11D-A12J-09	SCAUR_p_TCGA_b94_SNP_N_GenomeWideSNP_6_D06_755336	TCGA-D1-A16D-01A-11D-A12K-05
	TCGA-D1-A17B	UCEC	Y	Y	Y	N/A	MSI-H	TCGA-D1-A17B-01A-22D-A12J-09	SCAUR_p_TCGA_b94_SNP_N_GenomeWideSNP_6_E08_755348	TCGA-D1-A17B-01A-22D-A12K-05
	TCGA-DA-A3F5	SKCM	Y	Y	Y	N/A	N/A	TCGA-DA-A3F5	COMMY_p_TCGA_194_198_SNP_N_GenomeWideSNP_6_G03_955624	TCGA-DA-A3F5-06A-11D-A211-05
	TCGA-E1-5302	LGG	Y	Y	Y	N/A	N/A	TCGA-E1-5302	MAPLE_p_TCGAb78_BrstRedo_SNP_N_GenomeWideSNP_6_E03_729704	TCGA-E1-5302-01A-01D-1467-05
	TCGA-D1-A17R	UCEC	Y	Y	Y	N/A	MSI-H	TCGA-D1-A17R-01A-11D-A12J-09	SCAUR_p_TCGA_b94_SNP_N_GenomeWideSNP_6_D03_755198	TCGA-D1-A17R-01A-11D-A12K-05
	TCGA-06-1804	GBM	Y	Y	Y	N/A	N/A	TCGA-06-1804-01A-01D-1696-08	SEXES_p_TCGA_b111_SNP_N_GenomeWideSNP_6_D09_780554	TCGA-06-1804-01A-01D-1697-05
	TCGA-64-5774	LUAD	Y	Y	Y	N/A	N/A	TCGA-64-5774-01A-01D-1625-08	DUNGS_p_TCGA_b84_115_SNP_N_GenomeWideSNP_6_C04_771582	TCGA-64-5774-01A-01D-1626-05
	TCGA-BS-A0V6	UCEC	Y	Y	Y	N/A	MSS/MSI-L	TCGA-BS-A0V6-01A-11D-A122-09	CARRS_p_TCGASNP_b92_N_GenomeWideSNP_6_B10_735756	TCGA-BS-A0V6-01A-11D-A123-05
	TCGA-CG-5727	STAD	Y	Y	Y	N/A	N/A	TCGA-CG-5727	SLITS_p_TCGA_b95_SNP_N_GenomeWideSNP_6_C03_764220	TCGA-CG-5727-01A-11D-1601-05
	TCGA-CJ-4908	KIRC	Y	Y	Y	N/A	N/A	TCGA-CJ-4908-01A-01D-1429-08	TARSI_p_TCGAb70_SNP_N_GenomeWideSNP_6_E02_742032	TCGA-CJ-4908-01A-01D-1424-05
	TCGA-CN-6995	HNSC	Y	Y	Y	N/A	N/A	TCGA-CN-6995-01A-31D-2012-08	PEAKY_p_TCGA_b164_SNP_N_GenomeWideSNP_6_D10_863620	TCGA-CN-6995-01A-31D-2014-05
	TCGA-D1-A17L	UCEC	Y	Y	Y	N/A	MSS/MSI-L	TCGA-D1-A17L-01A-11D-A12J-09	SCAUR_p_TCGA_b94_SNP_N_GenomeWideSNP_6_E02_755210	TCGA-D1-A17L-01A-11D-A12K-05
	TCGA-D5-6532	COAD/READ	Y	Y	Y	N/A	MSS/MSI-L	TCGA-D5-6532-01	GRIPS_p_TCGA_b116_SNP_N_GenomeWideSNP_6_F09_781368	TCGA-D5-6532-01A-11D-1721-05
	TCGA-D7-5577	STAD	Y	Y	Y	N/A	MSS/MSI-L	TCGA-D7-5577	SLITS_p_TCGA_b95_SNP_N_GenomeWideSNP_6_A05_764232	TCGA-D7-5577-01A-01D-1601-05
	TCGA-DJ-A1QM	THCA	Y	Y	Y	N/A	N/A	TCGA-DJ-A1QM	STALL_p_TCGA_b116_126_SNP_N_GenomeWideSNP_6_D07_781690	TCGA-DJ-A1QM-01A-11D-A14Z-05
	TCGA-DM-A28K	COAD/READ	Y	Y	Y	N/A	MSS/MSI-L	TCGA-DM-A28K-01	HELVE_p_TCGA_b139_154_155_SNP_N_GenomeWideSNP_6_G09_808646	TCGA-DM-A28K-01A-21D-A16X-05
	TCGA-E9-A22D	BRCA	Y	Y	Y	N/A	N/A	TCGA-E9-A22D-01A-11D-A159-09	USAGE_p_TCGA_132_133_136_SNP_N_GenomeWideSNP_6_F09_787568	TCGA-E9-A22D-01A-11D-A161-05
	TCGA-EJ-5503	PRAD	Y	Y	Y	N/A	N/A	TCGA-EJ-5503	VOLVA_p_TCGA_b91_SNP_2N_GenomeWideSNP_6_E11_755546	TCGA-EJ-5503-01A-01D-1578-05
	TCGA-EL-A3T0	THCA	Y	Y	Y	N/A	N/A	TCGA-EL-A3T0	FLUES_p_TCGASNP_228_229_230_N_GenomeWideSNP_6_D11_1148866	TCGA-EL-A3T0-01A-22D-A22G-05
	TCGA-ER-A19S	SKCM	Y	Y	Y	N/A	N/A	TCGA-ER-A19S	LIGER_p_TCGA_166_180_SNP_N_GenomeWideSNP_6_H10_896488	TCGA-ER-A19S-06A-11D-A19B-05
	TCGA-FS-A1ZG	SKCM	Y	Y	Y	N/A	N/A	TCGA-FS-A1ZG	ALANG_p_TCGA_180_SNP_1N_GenomeWideSNP_6_F01_895916	TCGA-FS-A1ZG-06A-11D-A19C-05
	TCGA-49-6742	LUAD	Y	Y	Y	N/A	N/A	TCGA-49-6742-01A-11D-1855-08	IMPLY_p_TCGA_b127_144_SNP_N_GenomeWideSNP_6_A07_808348	TCGA-49-6742-01A-11D-1856-05
	TCGA-CJ-6030	KIRC	Y	Y	Y	N/A	N/A	TCGA-CJ-6030-01A-11D-1669-08	BUBBY_p_TCGA_b89_105_SNP_N_GenomeWideSNP_6_C11_777562	TCGA-CJ-6030-01A-11D-1670-05
	TCGA-CM-5349	COAD/READ	Y	Y	Y	N/A	MSS/MSI-L	TCGA-CM-5349-01	GRIPS_p_TCGA_b116_SNP_N_GenomeWideSNP_6_B04_781416	TCGA-CM-5349-01A-21D-1721-05
	TCGA-28-5211	GBM	Y	Y	Y	N/A	N/A	TCGA-28-5211-01C-11D-1845-08	PULED_p_TCGA_130_157_N_GenomeWideSNP_6_D12_831862	TCGA-28-5211-01C-11D-1844-05
	TCGA-43-6771	LUSC	Y	Y	Y	N/A	N/A	TCGA-43-6771-01A-11D-1817-08	GUCKS_p_TCGA_b129_140_SNP_N_GenomeWideSNP_6_G06_802166	TCGA-43-6771-01A-11D-1818-05
	TCGA-44-5643	LUAD	Y	Y	Y	N/A	N/A	TCGA-44-5643-01A-01D-1625-08	DUNGS_p_TCGA_b84_115_SNP_N_GenomeWideSNP_6_D07_771590	TCGA-44-5643-01A-01D-1626-05
	TCGA-A2-A0SY	BRCA	Y	Y	Y	N/A	N/A	TCGA-A2-A0SY-01A-31D-A099-09	SHAWM_p_TCGAb72_SNP_N_GenomeWideSNP_6_D08_698068	TCGA-A2-A0SY-01A-31D-A10P-05
	TCGA-A2-A0T0	BRCA	Y	Y	Y	N/A	N/A	TCGA-A2-A0T0-01A-22D-A099-09	SHAWM_p_TCGAb72_SNP_N_GenomeWideSNP_6_D11_698062	TCGA-A2-A0T0-01A-22D-A10P-05
	TCGA-AB-2869	LAML	Y	Y	Y	N/A	N/A	TCGA-AB-2869-03A-01W-0761-09	TCGA_AB_2869_03A_01D_0756_21	TCGA-AB-2869-03A-01D-0742-05
	TCGA-BF-A3DL	SKCM	Y	Y	Y	N/A	N/A	TCGA-BF-A3DL	COMMY_p_TCGA_194_198_SNP_N_GenomeWideSNP_6_F06_955532	TCGA-BF-A3DL-01A-11D-A211-05
	TCGA-BH-A1FM	BRCA	Y	Y	Y	N/A	N/A	TCGA-BH-A1FM-01A-11D-A13L-09	RANDS_p_TCGA_b109_SNP_1N_GenomeWideSNP_6_C05_772028	TCGA-BH-A1FM-01A-11D-A13K-05
	TCGA-BR-6802	STAD	Y	Y	Y	N/A	MSI-H	TCGA-BR-6802	TREAD_p_TCGA_b146_152_SNP_N_GenomeWideSNP_6_A06_809492	TCGA-BR-6802-01A-11D-1883-05
	TCGA-CR-5248	HNSC	Y	Y	Y	N/A	N/A	TCGA-CR-5248-01A-01D-2012-08	PEAKY_p_TCGA_b164_SNP_N_GenomeWideSNP_6_E09_863770	TCGA-CR-5248-01A-01D-2014-05
	TCGA-CR-7380	HNSC	Y	Y	Y	N/A	N/A	TCGA-CR-7380-01A-11D-2012-08	BISON_p_TCGA_164_173_175_SNP_N_GenomeWideSNP_6_H07_863262	TCGA-CR-7380-01A-11D-2014-05
	TCGA-CR-7383	HNSC	Y	Y	Y	N/A	N/A	TCGA-CR-7383-01A-11D-2129-08	MAULS_p_TCGA_189_190_SNP_N_GenomeWideSNP_6_D09_932662	TCGA-CR-7383-01A-11D-2130-05
	TCGA-CR-7398	HNSC	Y	Y	Y	N/A	N/A	TCGA-CR-7398-01A-11D-2012-08	BISON_p_TCGA_164_173_175_SNP_N_GenomeWideSNP_6_D12_863388	TCGA-CR-7398-01A-11D-2014-05
	TCGA-CV-6942	HNSC	Y	Y	Y	N/A	N/A	TCGA-CV-6942-01A-21D-2012-08	PEAKY_p_TCGA_b164_SNP_N_GenomeWideSNP_6_D06_863682	TCGA-CV-6942-01A-21D-2014-05
	TCGA-CZ-5461	KIRC	Y	Y	Y	N/A	N/A	TCGA-CZ-5461-01A-01D-1501-10	MANIA_p_TCGASNP_b82and51R_N_GenomeWideSNP_6_E08_734876	TCGA-CZ-5461-01A-01D-1500-05
	TCGA-D1-A0ZP	UCEC	Y	Y	Y	N/A	MSS/MSI-L	TCGA-D1-A0ZP-01A-21D-A10M-09	DEBUT_p_TCGAb45_81_wRedosSNP_N_GenomeWideSNP_6_C02_729428	TCGA-D1-A0ZP-01A-21D-A10N-05
	TCGA-D3-A1Q6	SKCM	Y	Y	Y	N/A	N/A	TCGA-D3-A1Q6	ALANG_p_TCGA_180_SNP_1N_GenomeWideSNP_6_H08_895892	TCGA-D3-A1Q6-06A-11D-A19B-05
	TCGA-DM-A0XD	COAD/READ	Y	Y	Y	N/A	MSS/MSI-L	TCGA-DM-A0XD-01	USAGE_p_TCGA_132_133_136_SNP_N_GenomeWideSNP_6_B12_787466	TCGA-DM-A0XD-01A-12D-A153-05
	TCGA-DM-A1DB	COAD/READ	Y	Y	Y	N/A	MSS/MSI-L	TCGA-DM-A1DB-01	USAGE_p_TCGA_132_133_136_SNP_N_GenomeWideSNP_6_E04_787520	TCGA-DM-A1DB-01A-11D-A153-05
	TCGA-E6-A1LZ	UCEC	Y	Y	Y	N/A	MSS/MSI-L	TCGA-E6-A1LZ-01A-11D-A142-09	GOOFS_p_TCGA_b117_118_SNP_N_GenomeWideSNP_6_H08_777988	TCGA-E6-A1LZ-01A-11D-A145-05
	TCGA-EE-A2A1	SKCM	Y	Y	Y	N/A	N/A	TCGA-EE-A2A1	RETCH_p_TCGA_180_SNP_2N_GenomeWideSNP_6_E09_895820	TCGA-EE-A2A1-06A-11D-A19C-05
	TCGA-EE-A2ML	SKCM	Y	Y	Y	N/A	N/A	TCGA-EE-A2ML	AVANT_p_TCGA_180_SNP_4N_GenomeWideSNP_6_B01_895388	TCGA-EE-A2ML-06A-11D-A19C-05
	TCGA-EE-A3AG	SKCM	Y	Y	Y	N/A	N/A	TCGA-EE-A3AG	AVANT_p_TCGA_180_SNP_4N_GenomeWideSNP_6_E11_895470	TCGA-EE-A3AG-06A-31D-A19B-05
	TCGA-EJ-5527	PRAD	Y	Y	Y	N/A	N/A	TCGA-EJ-5527	VOLVA_p_TCGA_b91_SNP_2N_GenomeWideSNP_6_C08_755396	TCGA-EJ-5527-01A-01D-1578-05
	TCGA-EJ-7797	PRAD	Y	Y	Y	N/A	N/A	TCGA-EJ-7797	BASIC_p_TCGASNP_219_221_223_N_GenomeWideSNP_6_G03_1148694	TCGA-EJ-7797-01A-11D-2261-05
	TCGA-ER-A194	SKCM	Y	Y	Y	N/A	N/A	TCGA-ER-A194	LIGER_p_TCGA_166_180_SNP_N_GenomeWideSNP_6_F02_896562	TCGA-ER-A194-01A-11D-A19C-05
	TCGA-ER-A195	SKCM	Y	Y	Y	N/A	N/A	TCGA-ER-A195	LIGER_p_TCGA_166_180_SNP_N_GenomeWideSNP_6_H12_896624	TCGA-ER-A195-06A-11D-A19B-05
	TCGA-FS-A1Z3	SKCM	Y	Y	Y	N/A	N/A	TCGA-FS-A1Z3	ALANG_p_TCGA_180_SNP_1N_GenomeWideSNP_6_F06_896018	TCGA-FS-A1Z3-06A-11D-A19C-05
	TCGA-ET-A3DP	THCA	Y	Y	Y	N/A	N/A	TCGA-ET-A3DP	GLIAS_p_TCGA_204_205_206_207_N_GenomeWideSNP_6_G05_1051792	TCGA-ET-A3DP-01A-11D-A21B-05
	TCGA-G9-6363	PRAD	Y	Y	Y	N/A	N/A	TCGA-G9-6363	GIRTH_p_TCGA_b108_137_SNP_N_GenomeWideSNP_6_A10_787854	TCGA-G9-6363-01A-21D-1787-05
	TCGA-28-5204	GBM	Y	Y	Y	N/A	N/A	TCGA-28-5204-01A-01D-1486-08	KHADI_p_TCGAb79_PlusRedos_SNP_N_GenomeWideSNP_6_G09_729926	TCGA-28-5204-01A-01D-1481-05
	TCGA-AO-A12G	BRCA	Y	Y	Y	N/A	N/A	TCGA-AO-A12G-01A-11D-A10M-09	ETUIS_p_TCGASNP_b80_83_N_GenomeWideSNP_6_D08_734752	TCGA-AO-A12G-01A-11D-A10N-05
	TCGA-AZ-6603	COAD/READ	Y	Y	Y	N/A	MSS/MSI-L	TCGA-AZ-6603-01	BAIZE_p_TCGA_b138_SNP_N_GenomeWideSNP_6_E09_808882	TCGA-AZ-6603-01A-11D-1837-05
	TCGA-B6-A1KI	BRCA	Y	Y	Y	N/A	N/A	TCGA-B6-A1KI-01A-11D-A14K-09	BULGY_p_TCGA_bM1_124_SNP_N_GenomeWideSNP_6_C05_780912	TCGA-B6-A1KI-01A-11D-A14N-05
	TCGA-B8-4621	KIRC	Y	Y	Y	N/A	N/A	TCGA-B8-4621-01	MANIA_p_TCGASNP_b82and51R_N_GenomeWideSNP_6_E06_734926	TCGA-B8-4621-01A-01D-1500-05
	TCGA-BR-6453	STAD	Y	Y	Y	N/A	MSS/MSI-L	TCGA-BR-6453	GUCKS_p_TCGA_b129_140_SNP_N_GenomeWideSNP_6_C03_802256	TCGA-BR-6453-01A-11D-1801-05
	TCGA-C8-A274	BRCA	Y	Y	Y	N/A	N/A	TCGA-C8-A274-01A-11D-A16D-09	WRIED_p_TCGA_143_147_150_Hahn_N_GenomeWideSNP_6_B10_799940	TCGA-C8-A274-01A-11D-A16G-05
	TCGA-CM-6166	COAD/READ	Y	Y	Y	N/A	MSS/MSI-L	TCGA-CM-6166-01	BUBBY_p_TCGA_b89_105_SNP_N_GenomeWideSNP_6_D11_777552	TCGA-CM-6166-01A-11D-1651-05
	TCGA-CV-6934	HNSC	Y	Y	Y	N/A	N/A	TCGA-CV-6934-01A-11D-1912-08	MIRES_p_TCGA_151_SNP_N_GenomeWideSNP_6_A03_831616	TCGA-CV-6934-01A-11D-1913-05
	TCGA-CV-7437	HNSC	Y	Y	Y	N/A	N/A	TCGA-CV-7437-01A-21D-2129-08	MAULS_p_TCGA_189_190_SNP_N_GenomeWideSNP_6_B07_932814	TCGA-CV-7437-01A-21D-2130-05
	TCGA-D3-A1Q3	SKCM	Y	Y	Y	N/A	N/A	TCGA-D3-A1Q3	ALANG_p_TCGA_180_SNP_1N_GenomeWideSNP_6_H10_895948	TCGA-D3-A1Q3-06A-11D-A19B-05
	TCGA-D3-A2JN	SKCM	Y	Y	Y	N/A	N/A	TCGA-D3-A2JN	CANST_p_TCGA_180_SNP_3N_GenomeWideSNP_6_G10_895638	TCGA-D3-A2JN-06A-11D-A19B-05
	TCGA-EL-A3D0	THCA	Y	Y	Y	N/A	N/A	TCGA-EL-A3D0	TRIAL_p_TCGA_191_193_SNP_N_GenomeWideSNP_6_F06_932448	TCGA-EL-A3D0-01A-12D-A203-05
	TCGA-HI-7168	PRAD	Y	Y	Y	N/A	N/A	TCGA-HI-7168	ODDLY_p_TCGASNP_165_184_N_GenomeWideSNP_6_B11_1051584	TCGA-HI-7168-01A-11D-2116-05
	TCGA-AR-A256	BRCA	Y	Y	Y	N/A	N/A	TCGA-AR-A256-01A-11D-A167-09	EXINE_p_TCGA_b142_SNP_N_GenomeWideSNP_6_A07_802416	TCGA-AR-A256-01A-11D-A16A-05
	TCGA-CN-6019	HNSC	Y	Y	Y	N/A	N/A	TCGA-CN-6019-01A-11D-1683-08	FISTS_p_TCGA_b107_121_SNP_N_GenomeWideSNP_6_F02_777880	TCGA-CN-6019-01A-11D-1684-05
	TCGA-D5-6922	COAD/READ	Y	Y	Y	N/A	MSS/MSI-L	TCGA-D5-6922-01	SERVO_p_TCGA_157_158_159_SNP_N_GenomeWideSNP_6_C07_831414	TCGA-D5-6922-01A-11D-1926-05
	TCGA-EL-A3T2	THCA	Y	Y	Y	N/A	N/A	TCGA-EL-A3T2	FLUES_p_TCGASNP_228_229_230_N_GenomeWideSNP_6_B09_1148830	TCGA-EL-A3T2-01A-11D-A22G-05
	TCGA-F4-6569	COAD/READ	Y	Y	Y	N/A	MSS/MSI-L	TCGA-F4-6569-01	KNELT_p_TCGA_b123_131_SNP_N_GenomeWideSNP_6_C10_787808	TCGA-F4-6569-01A-11D-1772-05
	TCGA-26-6174	GBM	Y	Y	Y	N/A	N/A	TCGA-26-6174-01A-21D-1845-08	PULED_p_TCGA_130_157_N_GenomeWideSNP_6_B06_831730	TCGA-26-6174-01A-21D-1844-05
	TCGA-55-6712	LUAD	Y	Y	Y	N/A	N/A	TCGA-55-6712-01A-11D-1855-08	IMPLY_p_TCGA_b127_144_SNP_N_GenomeWideSNP_6_E12_808398	TCGA-55-6712-01A-11D-1856-05
	TCGA-56-5898	LUSC	Y	Y	Y	N/A	N/A	TCGA-56-5898-01A-11D-1632-08	STOPS_p_TCGA_b101_114_SNP_N_GenomeWideSNP_6_E08_771668	TCGA-56-5898-01A-11D-1633-05
	TCGA-B5-A11Q	UCEC	Y	Y	Y	N/A	MSS/MSI-L	TCGA-B5-A11Q-01A-11D-A122-09	CARRS_p_TCGASNP_b92_N_GenomeWideSNP_6_A01_735754	TCGA-B5-A11Q-01A-11D-A123-05
	TCGA-CN-6022	HNSC	Y	Y	Y	N/A	N/A	TCGA-CN-6022-01A-21D-1683-08	FISTS_p_TCGA_b107_121_SNP_N_GenomeWideSNP_6_E02_777820	TCGA-CN-6022-01A-21D-1684-05
	TCGA-CV-5432	HNSC	Y	Y	Y	N/A	N/A	TCGA-CV-5432-01A-02D-1683-08	FISTS_p_TCGA_b107_121_SNP_N_GenomeWideSNP_6_E12_777900	TCGA-CV-5432-01A-02D-1684-05
	TCGA-CZ-5466	KIRC	Y	Y	Y	N/A	N/A	TCGA-CZ-5466-01	MANIA_p_TCGASNP_b82and51R_N_GenomeWideSNP_6_D02_734886	TCGA-CZ-5466-01A-01D-1500-05
	TCGA-D5-5538	COAD/READ	Y	Y	Y	N/A	MSS/MSI-L	TCGA-D5-5538-01	BUBBY_p_TCGA_b89_105_SNP_N_GenomeWideSNP_6_D10_777410	TCGA-D5-5538-01A-01D-1651-05
	TCGA-DK-A1A3	BLCA	Y	Y	Y	N/A	N/A	TCGA-DK-A1A3-01A-11D-A13W-08	HORNS_p_TCGA_b110_113_SNP_N_GenomeWideSNP_6_E04_772238	TCGA-DK-A1A3-01A-11D-A13Z-05
	TCGA-DK-A3IT	BLCA	Y	Y	Y	N/A	N/A	TCGA-DK-A3IT-01A-31D-A20D-08	OKRAS_p_TCGA_198_199_200_SNP_N_GenomeWideSNP_6_F03_955462	TCGA-DK-A3IT-01A-31D-A211-05
	TCGA-DM-A1HA	COAD/READ	Y	Y	Y	N/A	MSS/MSI-L	TCGA-DM-A1HA-01	USAGE_p_TCGA_132_133_136_SNP_N_GenomeWideSNP_6_C04_787454	TCGA-DM-A1HA-01A-11D-A153-05
	TCGA-DU-6400	LGG	Y	Y	Y	N/A	N/A	TCGA-DU-6400	CABAL_p_TCGA_b112_125_SNP_N_GenomeWideSNP_6_C10_780588	TCGA-DU-6400-01A-12D-1706-05
	TCGA-EE-A2GS	SKCM	Y	Y	Y	N/A	N/A	TCGA-EE-A2GS	CANST_p_TCGA_180_SNP_3N_GenomeWideSNP_6_H06_895656	TCGA-EE-A2GS-06A-12D-A19C-05
	TCGA-HT-7688	LGG	Y	Y	Y	N/A	N/A	TCGA-HT-7688	JIHAD_p_TCGASNP_215_219_N_GenomeWideSNP_6_F03_1148442	TCGA-HT-7688-01A-11D-2254-05
	TCGA-19-5951	GBM	Y	Y	Y	N/A	N/A	TCGA-19-5951-01A-11D-1696-08	SEXES_p_TCGA_b111_SNP_N_GenomeWideSNP_6_A09_780478	TCGA-19-5951-01A-11D-1697-05
	TCGA-50-5933	LUAD	Y	Y	Y	N/A	N/A	TCGA-50-5933-01A-11D-1753-08	BURST_p_TCGA_b119_SNP_N_GenomeWideSNP_6_F04_787064	TCGA-50-5933-01A-11D-1756-05
	TCGA-A7-A26H	BRCA	Y	Y	Y	N/A	N/A	TCGA-A7-A26H-01A-11D-A167-09	EXINE_p_TCGA_b142_SNP_N_GenomeWideSNP_6_A02_802406	TCGA-A7-A26H-01A-11D-A16A-05
	TCGA-B0-5094	KIRC	Y	Y	Y	N/A	N/A	TCGA-B0-5094-01A-01D-1421-08	NINES_p_TCGAb68_SNP_N_GenomeWideSNP_6_F03_730676	TCGA-B0-5094-01A-01D-1418-05
	TCGA-BB-4227	HNSC	Y	Y	Y	N/A	N/A	TCGA-BB-4227-01A-01D-1870-08	GROVE_p_TCGA_b145_153_SNP_N_GenomeWideSNP_6_A04_809214	TCGA-BB-4227-01A-01D-1871-05
	TCGA-BS-A0U9	UCEC	Y	Y	Y	N/A	MSS/MSI-L	TCGA-BS-A0U9-01B-21D-A10M-09	DEBUT_p_TCGAb45_81_wRedosSNP_N_GenomeWideSNP_6_B05_729372	TCGA-BS-A0U9-01B-21D-A10N-05
	TCGA-BT-A3PK	BLCA	Y	Y	Y	N/A	N/A	TCGA-BT-A3PK-01A-21D-A21Z-08	LOLLS_p_TCGASNP_223_225_N_GenomeWideSNP_6_H07_1152008	TCGA-BT-A3PK-01A-21D-A223-05
	TCGA-CJ-4913	KIRC	Y	Y	Y	N/A	N/A	TCGA-CJ-4913-01A-01D-1429-08	TARSI_p_TCGAb70_SNP_N_GenomeWideSNP_6_F02_742026	TCGA-CJ-4913-01A-01D-1424-05
	TCGA-CN-4728	HNSC	Y	Y	Y	N/A	N/A	TCGA-CN-4728-01A-01D-1434-08	BALMS_p_TCGAb54and67_SNP_N_GenomeWideSNP_6_C11_730416	TCGA-CN-4728-01A-01D-1433-05
	TCGA-D1-A17D	UCEC	Y	Y	Y	N/A	MSI-H	TCGA-D1-A17D-01A-12D-A12J-09	SCAUR_p_TCGA_b94_SNP_N_GenomeWideSNP_6_B05_755250	TCGA-D1-A17D-01A-12D-A12K-05
	TCGA-D1-A17U	UCEC	Y	Y	Y	N/A	MSI-H	TCGA-D1-A17U-01A-21D-A12J-09	SCAUR_p_TCGA_b94_SNP_N_GenomeWideSNP_6_G07_755342	TCGA-D1-A17U-01A-21D-A12K-05
	TCGA-E2-A1IN	BRCA	Y	Y	Y	N/A	N/A	TCGA-E2-A1IN-01A-11D-A13L-09	BEAUX_p_TCGA_b109_SNP_2N_GenomeWideSNP_6_B10_772128	TCGA-E2-A1IN-01A-11D-A13K-05
	TCGA-EE-A29A	SKCM	Y	Y	Y	N/A	N/A	TCGA-EE-A29A	RETCH_p_TCGA_180_SNP_2N_GenomeWideSNP_6_H04_895796	TCGA-EE-A29A-06A-12D-A19B-05
	TCGA-EE-A2MU	SKCM	Y	Y	Y	N/A	N/A	TCGA-EE-A2MU	AVANT_p_TCGA_180_SNP_4N_GenomeWideSNP_6_E09_895390	TCGA-EE-A2MU-06A-21D-A19B-05
	TCGA-AK-3434	KIRC	Y	Y	Y	N/A	N/A	TCGA-AK-3434-01A-02D-1361-10	PLENA_p_TCGAb63and64_SNP_N_GenomeWideSNP_6_C09_697286	TCGA-AK-3434-01A-02D-1275-05
	TCGA-B5-A11R	UCEC	Y	Y	Y	N/A	MSS/MSI-L	TCGA-B5-A11R-01A-11D-A122-09	CARRS_p_TCGASNP_b92_N_GenomeWideSNP_6_C03_735752	TCGA-B5-A11R-01A-11D-A123-05
	TCGA-BG-A18B	UCEC	Y	Y	Y	N/A	MSI-H	TCGA-BG-A18B-01A-11D-A12J-09	SCAUR_p_TCGA_b94_SNP_N_GenomeWideSNP_6_F08_755312	TCGA-BG-A18B-01A-11D-A12K-05
	TCGA-D9-A149	SKCM	Y	Y	Y	N/A	N/A	TCGA-D9-A149	LIGER_p_TCGA_166_180_SNP_N_GenomeWideSNP_6_H04_896470	TCGA-D9-A149-06A-11D-A19B-05
	TCGA-DB-5274	LGG	Y	Y	Y	N/A	N/A	TCGA-DB-5274	MAPLE_p_TCGAb78_BrstRedo_SNP_N_GenomeWideSNP_6_C11_729726	TCGA-DB-5274-01A-01D-1467-05
	TCGA-50-6592	LUAD	Y	Y	Y	N/A	N/A	TCGA-50-6592-01A-11D-1753-08	BURST_p_TCGA_b119_SNP_N_GenomeWideSNP_6_A07_787176	TCGA-50-6592-01A-11D-1756-05
	TCGA-A1-A0SI	BRCA	Y	Y	Y	N/A	N/A	TCGA-A1-A0SI-01A-11D-A142-09	GOOFS_p_TCGA_b117_118_SNP_N_GenomeWideSNP_6_A09_778028	TCGA-A1-A0SI-01A-11D-A145-05
	TCGA-AR-A24K	BRCA	Y	Y	Y	N/A	N/A	TCGA-AR-A24K-01A-11D-A167-09	EXINE_p_TCGA_b142_SNP_N_GenomeWideSNP_6_E08_802364	TCGA-AR-A24K-01A-11D-A16A-05
	TCGA-BF-A3DM	SKCM	Y	Y	Y	N/A	N/A	TCGA-BF-A3DM	COMMY_p_TCGA_194_198_SNP_N_GenomeWideSNP_6_E06_955508	TCGA-BF-A3DM-01A-11D-A211-05
	TCGA-BP-5177	KIRC	Y	Y	Y	N/A	N/A	TCGA-BP-5177-01A-01D-1429-08	TARSI_p_TCGAb70_SNP_N_GenomeWideSNP_6_E06_741898	TCGA-BP-5177-01A-01D-1424-05
	TCGA-CR-6470	HNSC	Y	Y	Y	N/A	N/A	TCGA-CR-6470-01A-11D-1870-08	GROVE_p_TCGA_b145_153_SNP_N_GenomeWideSNP_6_D12_809164	TCGA-CR-6470-01A-11D-1871-05
	TCGA-CR-6488	HNSC	Y	Y	Y	N/A	N/A	TCGA-CR-6488-01A-12D-2078-08	CLUBS_p_TCGA_186_188_SNP_N_GenomeWideSNP_6_B09_914024	TCGA-CR-6488-01A-12D-2079-05
	TCGA-CV-7432	HNSC	Y	Y	Y	N/A	N/A	TCGA-CV-7432-01A-11D-2129-08	MAULS_p_TCGA_189_190_SNP_N_GenomeWideSNP_6_C11_932832	TCGA-CV-7432-01A-11D-2130-05
	TCGA-D1-A0ZO	UCEC	Y	Y	Y	N/A	MSI-H	TCGA-D1-A0ZO-01A-11D-A122-09	CARRS_p_TCGASNP_b92_N_GenomeWideSNP_6_G01_735742	TCGA-D1-A0ZO-01A-11D-A123-05
	TCGA-E2-A1IH	BRCA	Y	Y	Y	N/A	N/A	TCGA-E2-A1IH-01A-11D-A188-09	BEAUX_p_TCGA_b109_SNP_2N_GenomeWideSNP_6_A01_772082	TCGA-E2-A1IH-01A-11D-A13K-05
	TCGA-EE-A2GH	SKCM	Y	Y	Y	N/A	N/A	TCGA-EE-A2GH	CANST_p_TCGA_180_SNP_3N_GenomeWideSNP_6_E04_895552	TCGA-EE-A2GH-06A-11D-A19B-05
	TCGA-EE-A2MK	SKCM	Y	Y	Y	N/A	N/A	TCGA-EE-A2MK	AVANT_p_TCGA_180_SNP_4N_GenomeWideSNP_6_G04_895322	TCGA-EE-A2MK-06A-11D-A19B-05
	TCGA-FS-A1ZZ	SKCM	Y	Y	Y	N/A	N/A	TCGA-FS-A1ZZ	RETCH_p_TCGA_180_SNP_2N_GenomeWideSNP_6_G11_895794	TCGA-FS-A1ZZ-06A-11D-A19C-05
	TCGA-CK-4947	COAD/READ	Y	Y	Y	N/A	MSS/MSI-L	TCGA-CK-4947-01	SNORT_p_TCGA_b89_SNP_N_GenomeWideSNP_6_B04_777330	TCGA-CK-4947-01B-11D-1651-05
	TCGA-CM-4747	COAD/READ	Y	Y	Y	N/A	MSS/MSI-L	TCGA-CM-4747-01	FAMED_p_TCGAb66and76_SNP_N_GenomeWideSNP_6_C08_729984	TCGA-CM-4747-01A-01D-1407-05
	TCGA-CV-7427	HNSC	Y	Y	Y	N/A	N/A	TCGA-CV-7427-01A-11D-2078-08	TYPED_p_TCGA_188_192_Mirn_SNP_N_GenomeWideSNP_6_E10_913898	TCGA-CV-7427-01A-11D-2079-05
	TCGA-FS-A1ZF	SKCM	Y	Y	Y	N/A	N/A	TCGA-FS-A1ZF	ALANG_p_TCGA_180_SNP_1N_GenomeWideSNP_6_C12_896014	TCGA-FS-A1ZF-06A-12D-A19C-05
	TCGA-05-5423	LUAD	Y	Y	Y	N/A	N/A	TCGA-05-5423-01A-01D-1625-08	DUNGS_p_TCGA_b84_115_SNP_N_GenomeWideSNP_6_A02_771554	TCGA-05-5423-01A-01D-1626-05
	TCGA-22-5474	LUSC	Y	Y	Y	N/A	N/A	TCGA-22-5474-01A-01D-1632-08	STOPS_p_TCGA_b101_114_SNP_N_GenomeWideSNP_6_D05_771760	TCGA-22-5474-01A-01D-1633-05
	TCGA-A2-A0T2	BRCA	Y	Y	Y	N/A	N/A	TCGA-A2-A0T2-01A-11W-A097-09	SHAWM_p_TCGAb72_SNP_N_GenomeWideSNP_6_C07_698036	TCGA-A2-A0T2-01A-11D-A10P-05
	TCGA-A2-A25B	BRCA	Y	Y	Y	N/A	N/A	TCGA-A2-A25B-01A-11D-A167-09	EXINE_p_TCGA_b142_SNP_N_GenomeWideSNP_6_F10_802458	TCGA-A2-A25B-01A-11D-A16A-05
	TCGA-AU-3779	COAD/READ	Y	Y	Y	N/A	MSS/MSI-L	TCGA-AU-3779-01	GRIPS_p_TCGA_b116_SNP_N_GenomeWideSNP_6_A05_781508	TCGA-AU-3779-01A-01D-1721-05
	TCGA-B0-4828	KIRC	Y	Y	Y	N/A	N/A	TCGA-B0-4828-01A-01D-1361-10	PLENA_p_TCGAb63and64_SNP_N_GenomeWideSNP_6_F05_697334	TCGA-B0-4828-01A-01D-1275-05
	TCGA-B0-5121	KIRC	Y	Y	Y	N/A	N/A	TCGA-B0-5121-01A-02D-1421-08	NINES_p_TCGAb68_SNP_N_GenomeWideSNP_6_D12_730632	TCGA-B0-5121-01A-02D-1418-05
	TCGA-BF-A3DJ	SKCM	Y	Y	Y	N/A	N/A	TCGA-BF-A3DJ	COMMY_p_TCGA_194_198_SNP_N_GenomeWideSNP_6_E02_955548	TCGA-BF-A3DJ-01A-11D-A211-05
	TCGA-BH-A0C0	BRCA	Y	Y	Y	N/A	N/A	TCGA-BH-A0C0-01A-21W-A071-09	BITES_p_TCGAb61_SNP_S_GenomeWideSNP_6_H04_697174	TCGA-BH-A0C0-01A-21D-A10P-05
	TCGA-CK-5914	COAD/READ	Y	Y	Y	N/A	MSS/MSI-L	TCGA-CK-5914-01	SNORT_p_TCGA_b89_SNP_N_GenomeWideSNP_6_C05_777338	TCGA-CK-5914-01A-11D-1651-05
	TCGA-CN-6989	HNSC	Y	Y	Y	N/A	N/A	TCGA-CN-6989-01A-11D-1912-08	MIRES_p_TCGA_151_SNP_N_GenomeWideSNP_6_G04_831534	TCGA-CN-6989-01A-11D-1913-05
	TCGA-D1-A161	UCEC	Y	Y	Y	N/A	MSS/MSI-L	TCGA-D1-A161-01A-11D-A122-09	CARRS_p_TCGASNP_b92_N_GenomeWideSNP_6_F06_735706	TCGA-D1-A161-01A-11D-A123-05
	TCGA-DM-A1DA	COAD/READ	Y	Y	Y	N/A	MSS/MSI-L	TCGA-DM-A1DA-01	USAGE_p_TCGA_132_133_136_SNP_N_GenomeWideSNP_6_G10_787492	TCGA-DM-A1DA-01A-11D-A153-05
	TCGA-GV-A3QG	BLCA	Y	Y	Y	N/A	N/A	TCGA-GV-A3QG-01A-11D-A21Z-08	LOLLS_p_TCGASNP_223_225_N_GenomeWideSNP_6_F05_1151894	TCGA-GV-A3QG-01A-11D-A223-05
	TCGA-75-5146	LUAD	Y	Y	Y	N/A	N/A	TCGA-75-5146-01A-01D-1625-08	DUNGS_p_TCGA_b84_115_SNP_N_GenomeWideSNP_6_D09_771502	TCGA-75-5146-01A-01D-1626-05
	TCGA-D1-A163	UCEC	Y	Y	Y	N/A	MSI-H	TCGA-D1-A163-01A-11D-A12J-09	SCAUR_p_TCGA_b94_SNP_N_GenomeWideSNP_6_D12_755222	TCGA-D1-A163-01A-11D-A12K-05
	TCGA-DQ-5630	HNSC	Y	Y	Y	N/A	N/A	TCGA-DQ-5630-01A-01D-1870-08	GROVE_p_TCGA_b145_153_SNP_N_GenomeWideSNP_6_F05_809240	TCGA-DQ-5630-01A-01D-1871-05
	TCGA-05-4390	LUAD	Y	Y	Y	N/A	N/A	TCGA-05-4390-01A-02D-1753-08	BURST_p_TCGA_b119_SNP_N_GenomeWideSNP_6_B03_787108	TCGA-05-4390-01A-02D-1756-05
	TCGA-19-5953	GBM	Y	Y	Y	N/A	N/A	TCGA-19-5953-01B-12D-1845-08	PULED_p_TCGA_130_157_N_GenomeWideSNP_6_G11_831828	TCGA-19-5953-01B-12D-1844-05
	TCGA-19-5954	GBM	Y	Y	Y	N/A	N/A	TCGA-19-5954-01A-11D-1696-08	SEXES_p_TCGA_b111_SNP_N_GenomeWideSNP_6_A12_780536	TCGA-19-5954-01A-11D-1697-05
	TCGA-19-5958	GBM	Y	Y	Y	N/A	N/A	TCGA-19-5958-01A-11D-1696-08	SEXES_p_TCGA_b111_SNP_N_GenomeWideSNP_6_B04_780426	TCGA-19-5958-01A-11D-1697-05
	TCGA-34-5929	LUSC	Y	Y	Y	N/A	N/A	TCGA-34-5929-01A-11D-1817-08	GUCKS_p_TCGA_b129_140_SNP_N_GenomeWideSNP_6_D12_802266	TCGA-34-5929-01A-11D-1818-05
	TCGA-44-6144	LUAD	Y	Y	Y	N/A	N/A	TCGA-44-6144-01A-11D-1753-08	BURST_p_TCGA_b119_SNP_N_GenomeWideSNP_6_G11_787226	TCGA-44-6144-01A-11D-1756-05
	TCGA-50-5066	LUAD	Y	Y	Y	N/A	N/A	TCGA-50-5066-01A-01D-1625-08	DUNGS_p_TCGA_b84_115_SNP_N_GenomeWideSNP_6_B01_771504, PHYLE_p_TCGA_189_193_Rec_SNP_N_GenomeWideSNP_6_A10_932506	TCGA-50-5066-01A-01D-1626-05, TCGA-50-5066-02A-11D-2087-05
	TCGA-50-6593	LUAD	Y	Y	Y	N/A	N/A	TCGA-50-6593-01A-11D-1753-08	BURST_p_TCGA_b119_SNP_N_GenomeWideSNP_6_A09_787124	TCGA-50-6593-01A-11D-1756-05
	TCGA-AR-A24H	BRCA	Y	Y	Y	N/A	N/A	TCGA-AR-A24H-01A-11D-A167-09	EXINE_p_TCGA_b142_SNP_N_GenomeWideSNP_6_C08_802358	TCGA-AR-A24H-01A-11D-A16A-05
	TCGA-B8-5164	KIRC	Y	Y	Y	N/A	N/A	TCGA-B8-5164-01	NINES_p_TCGAb68_SNP_N_GenomeWideSNP_6_F12_730524	TCGA-B8-5164-01A-01D-1418-05
	TCGA-BA-4077	HNSC	Y	Y	Y	N/A	N/A	TCGA-BA-4077-01B-01D-1434-08	BALMS_p_TCGAb54and67_SNP_N_GenomeWideSNP_6_D09_730338	TCGA-BA-4077-01B-01D-1433-05
	TCGA-BH-A1F0	BRCA	Y	Y	Y	N/A	N/A	TCGA-BH-A1F0-01A-11D-A135-09	GAMMA_p_TCGA_b103_104_SNP_N_GenomeWideSNP_6_B05_755900	TCGA-BH-A1F0-01A-11D-A138-05
	TCGA-BP-5184	KIRC	Y	Y	Y	N/A	N/A	TCGA-BP-5184-01A-01D-1429-08	TARSI_p_TCGAb70_SNP_N_GenomeWideSNP_6_A10_742030	TCGA-BP-5184-01A-01D-1424-05
	TCGA-CM-4752	COAD/READ	Y	Y	Y	N/A	MSS/MSI-L	TCGA-CM-4752-01	FAMED_p_TCGAb66and76_SNP_N_GenomeWideSNP_6_D09_730030	TCGA-CM-4752-01A-01D-1407-05
	TCGA-CN-6988	HNSC	Y	Y	Y	N/A	N/A	TCGA-CN-6988-01A-11D-1912-08	MIRES_p_TCGA_151_SNP_N_GenomeWideSNP_6_G03_831548	TCGA-CN-6988-01A-11D-1913-05
	TCGA-CQ-5331	HNSC	Y	Y	Y	N/A	N/A	TCGA-CQ-5331-01A-02D-1870-08	GROVE_p_TCGA_b145_153_SNP_N_GenomeWideSNP_6_A12_809238	TCGA-CQ-5331-01A-02D-1871-05
	TCGA-D3-A2JC	SKCM	Y	Y	Y	N/A	N/A	TCGA-D3-A2JC	CANST_p_TCGA_180_SNP_3N_GenomeWideSNP_6_B09_895644	TCGA-D3-A2JC-06A-11D-A19D-05
	TCGA-D3-A2JP	SKCM	Y	Y	Y	N/A	N/A	TCGA-D3-A2JP	CANST_p_TCGA_180_SNP_3N_GenomeWideSNP_6_D06_895492	TCGA-D3-A2JP-06A-11D-A19D-05
	TCGA-DI-A0WH	UCEC	Y	Y	Y	N/A	MSI-H	TCGA-DI-A0WH-01A-12D-A12J-09	SCAUR_p_TCGA_b94_SNP_N_GenomeWideSNP_6_G12_755364	TCGA-DI-A0WH-01A-12D-A12K-05
	TCGA-EE-A29H	SKCM	Y	Y	Y	N/A	N/A	TCGA-EE-A29H	RETCH_p_TCGA_180_SNP_2N_GenomeWideSNP_6_F03_895720	TCGA-EE-A29H-06A-12D-A19C-05
	TCGA-EE-A2M8	SKCM	Y	Y	Y	N/A	N/A	TCGA-EE-A2M8	CANST_p_TCGA_180_SNP_3N_GenomeWideSNP_6_H04_895572	TCGA-EE-A2M8-06A-12D-A19B-05
	TCGA-ER-A19E	SKCM	Y	Y	Y	N/A	N/A	TCGA-ER-A19E	LIGER_p_TCGA_166_180_SNP_N_GenomeWideSNP_6_C10_896578	TCGA-ER-A19E-06A-11D-A19C-05
	TCGA-ER-A19K	SKCM	Y	Y	Y	N/A	N/A	TCGA-ER-A19K	LIGER_p_TCGA_166_180_SNP_N_GenomeWideSNP_6_B05_896622	TCGA-ER-A19K-01A-21D-A19C-05
	TCGA-G9-6496	PRAD	Y	Y	Y	N/A	N/A	TCGA-G9-6496	GIRTH_p_TCGA_b108_137_SNP_N_GenomeWideSNP_6_B04_787844	TCGA-G9-6496-01A-11D-1787-05
	TCGA-HD-7831	HNSC	Y	Y	Y	N/A	N/A	TCGA-HD-7831-01A-11D-2129-08	MAULS_p_TCGA_189_190_SNP_N_GenomeWideSNP_6_A05_932732	TCGA-HD-7831-01A-11D-2130-05
	TCGA-56-6545	LUSC	Y	Y	Y	N/A	N/A	TCGA-56-6545-01A-11D-1817-08	GUCKS_p_TCGA_b129_140_SNP_N_GenomeWideSNP_6_B04_802250	TCGA-56-6545-01A-11D-1818-05
	TCGA-A6-5657	COAD/READ	Y	Y	Y	N/A	MSS/MSI-L	TCGA-A6-5657-01	SNORT_p_TCGA_b89_SNP_N_GenomeWideSNP_6_B10_777314	TCGA-A6-5657-01A-01D-1651-05
	TCGA-E2-A1LK	BRCA	Y	Y	Y	N/A	N/A	TCGA-E2-A1LK-01A-21D-A14G-09	CHEEP_p_TCGA_b120_121_SNP_N_GenomeWideSNP_6_E06_777708	TCGA-E2-A1LK-01A-21D-A14H-05
	TCGA-AB-3009	LAML	Y	Y	Y	N/A	N/A	TCGA-AB-3009-03A-01D-0739-09	TCGA_AB_3009_03A_01D_0756_21	TCGA-AB-3009-03A-01D-0741-05
	TCGA-CM-4746	COAD/READ	Y	Y	Y	N/A	MSI-H	TCGA-CM-4746-01	FAMED_p_TCGAb66and76_SNP_N_GenomeWideSNP_6_C03_729942	TCGA-CM-4746-01A-01D-1407-05
	TCGA-EL-A3D5	THCA	Y	Y	Y	N/A	N/A	TCGA-EL-A3D5	TRIAL_p_TCGA_191_193_SNP_N_GenomeWideSNP_6_F10_932376	TCGA-EL-A3D5-01A-22D-A203-05
	TCGA-GN-A267	SKCM	Y	Y	Y	N/A	N/A	TCGA-GN-A267	RETCH_p_TCGA_180_SNP_2N_GenomeWideSNP_6_E06_895738	TCGA-GN-A267-06A-21D-A19B-05
	TCGA-49-6744	LUAD	Y	Y	Y	N/A	N/A	TCGA-49-6744-01A-11D-1855-08	IMPLY_p_TCGA_b127_144_SNP_N_GenomeWideSNP_6_E06_808450	TCGA-49-6744-01A-11D-1856-05
	TCGA-AA-3697	COAD/READ	Y	Y	Y	N/A	N/A	TCGA-AA-3697-01	GRIPS_p_TCGA_b116_SNP_N_GenomeWideSNP_6_E03_781394	TCGA-AA-3697-01A-01D-1721-05
	TCGA-B0-4811	KIRC	Y	Y	Y	N/A	N/A	TCGA-B0-4811-01A-01D-1501-10	MANIA_p_TCGASNP_b82and51R_N_GenomeWideSNP_6_C08_735002	TCGA-B0-4811-01A-01D-1500-05
	TCGA-D3-A1QB	SKCM	Y	Y	Y	N/A	N/A	TCGA-D3-A1QB	ALANG_p_TCGA_180_SNP_1N_GenomeWideSNP_6_H02_895950	TCGA-D3-A1QB-06A-11D-A19D-05
	TCGA-D7-6518	STAD	Y	Y	Y	N/A	MSS/MSI-L	TCGA-D7-6518	GUCKS_p_TCGA_b129_140_SNP_N_GenomeWideSNP_6_G02_802286	TCGA-D7-6518-01A-11D-1801-05
	TCGA-D8-A1JD	BRCA	Y	Y	Y	N/A	N/A	TCGA-D8-A1JD-01A-11D-A13L-09	BEAUX_p_TCGA_b109_SNP_2N_GenomeWideSNP_6_E01_772042	TCGA-D8-A1JD-01A-11D-A13K-05
	TCGA-DM-A28H	COAD/READ	Y	Y	Y	N/A	MSS/MSI-L	TCGA-DM-A28H-01	HELVE_p_TCGA_b139_154_155_SNP_N_GenomeWideSNP_6_F03_808674	TCGA-DM-A28H-01A-11D-A16X-05
	TCGA-EE-A2GM	SKCM	Y	Y	Y	N/A	N/A	TCGA-EE-A2GM	CANST_p_TCGA_180_SNP_3N_GenomeWideSNP_6_H02_895676	TCGA-EE-A2GM-06B-11D-A19B-05
	TCGA-IM-A3U3	THCA	Y	Y	Y	N/A	N/A	TCGA-IM-A3U3	CHILE_p_TCGASNP_230_231_FFPE_N_GenomeWideSNP_6_B05_1147970	TCGA-IM-A3U3-01A-11D-A22G-05
	TCGA-05-5420	LUAD	Y	Y	Y	N/A	N/A	TCGA-05-5420-01A-01D-1625-08	DUNGS_p_TCGA_b84_115_SNP_N_GenomeWideSNP_6_A01_771652	TCGA-05-5420-01A-01D-1626-05
	TCGA-06-6697	GBM	Y	Y	Y	N/A	N/A	TCGA-06-6697-01A-11D-1845-08	PULED_p_TCGA_130_157_N_GenomeWideSNP_6_C03_831812	TCGA-06-6697-01A-11D-1844-05
	TCGA-28-5209	GBM	Y	Y	Y	N/A	N/A	TCGA-28-5209-01A-01D-1486-08	KHADI_p_TCGAb79_PlusRedos_SNP_N_GenomeWideSNP_6_C01_729940	TCGA-28-5209-01A-01D-1481-05
	TCGA-33-4586	LUSC	Y	Y	Y	N/A	N/A	TCGA-33-4586-01A-01D-1441-08	GRITH_p_TCGAb46and77_SNP_N_GenomeWideSNP_6_A02_730172	TCGA-33-4586-01A-01D-1440-05
	TCGA-64-5778	LUAD	Y	Y	Y	N/A	N/A	TCGA-64-5778-01A-01D-1625-08	DUNGS_p_TCGA_b84_115_SNP_N_GenomeWideSNP_6_C08_771550	TCGA-64-5778-01A-01D-1626-05
	TCGA-A6-5666	COAD/READ	Y	Y	Y	N/A	MSS/MSI-L	TCGA-A6-5666-01	SNORT_p_TCGA_b89_SNP_N_GenomeWideSNP_6_E09_777258	TCGA-A6-5666-01A-01D-1651-05
	TCGA-B5-A11V	UCEC	Y	Y	Y	N/A	MSS/MSI-L	TCGA-B5-A11V-01A-11D-A10M-09	DEBUT_p_TCGAb45_81_wRedosSNP_N_GenomeWideSNP_6_E06_729382	TCGA-B5-A11V-01A-11D-A10N-05
	TCGA-BH-A0AW	BRCA	Y	Y	Y	N/A	N/A	TCGA-BH-A0AW-01A-11W-A071-09	BITES_p_TCGAb61_SNP_S_GenomeWideSNP_6_F10_697194	TCGA-BH-A0AW-01A-11D-A10P-05
	TCGA-CN-6010	HNSC	Y	Y	Y	N/A	N/A	TCGA-CN-6010-01A-11D-1683-08	FISTS_p_TCGA_b107_121_SNP_N_GenomeWideSNP_6_D02_777816	TCGA-CN-6010-01A-11D-1684-05
	TCGA-CR-6493	HNSC	Y	Y	Y	N/A	N/A	TCGA-CR-6493-01A-11D-1870-08	GROVE_p_TCGA_b145_153_SNP_N_GenomeWideSNP_6_A01_809148	TCGA-CR-6493-01A-11D-1871-05
	TCGA-CS-5393	LGG	Y	Y	Y	N/A	N/A	TCGA-CS-5393	MAPLE_p_TCGAb78_BrstRedo_SNP_N_GenomeWideSNP_6_F03_729564	TCGA-CS-5393-01A-01D-1467-05
	TCGA-CV-7261	HNSC	Y	Y	Y	N/A	N/A	TCGA-CV-7261-01A-11D-2012-08	BISON_p_TCGA_164_173_175_SNP_N_GenomeWideSNP_6_A10_863296	TCGA-CV-7261-01A-11D-2014-05
	TCGA-D1-A17T	UCEC	Y	Y	Y	N/A	MSS/MSI-L	TCGA-D1-A17T-01A-11D-A12J-09	SCAUR_p_TCGA_b94_SNP_N_GenomeWideSNP_6_G03_755186	TCGA-D1-A17T-01A-11D-A12K-05
	TCGA-D3-A2JK	SKCM	Y	Y	Y	N/A	N/A	TCGA-D3-A2JK	CANST_p_TCGA_180_SNP_3N_GenomeWideSNP_6_G08_895610	TCGA-D3-A2JK-06A-11D-A19B-05
	TCGA-E3-A3E1	THCA	Y	Y	Y	N/A	N/A	TCGA-E3-A3E1	COAPT_p_TCGASNP_197_201_204_N_GenomeWideSNP_6_H06_1051468	TCGA-E3-A3E1-01A-11D-A211-05
	TCGA-EW-A1PB	BRCA	Y	Y	Y	N/A	N/A	TCGA-EW-A1PB-01A-11D-A142-09	GOOFS_p_TCGA_b117_118_SNP_N_GenomeWideSNP_6_E06_778014	TCGA-EW-A1PB-01A-11D-A145-05
	TCGA-FS-A1ZQ	SKCM	Y	Y	Y	N/A	N/A	TCGA-FS-A1ZQ	ALANG_p_TCGA_180_SNP_1N_GenomeWideSNP_6_C09_896056	TCGA-FS-A1ZQ-06A-11D-A19C-05
	TCGA-73-4658	LUAD	Y	Y	Y	N/A	N/A	TCGA-73-4658-01A-01D-1753-08	BURST_p_TCGA_b119_SNP_N_GenomeWideSNP_6_E11_787246	TCGA-73-4658-01A-01D-1756-05
	TCGA-CH-5788	PRAD	Y	Y	Y	N/A	N/A	TCGA-CH-5788	CLEAR_p_TCGA_b91_SNP_1N_GenomeWideSNP_6_E02_755580	TCGA-CH-5788-01A-11D-1578-05
	TCGA-CM-6172	COAD/READ	Y	Y	Y	N/A	MSS/MSI-L	TCGA-CM-6172-01	BUBBY_p_TCGA_b89_105_SNP_N_GenomeWideSNP_6_A09_777396	TCGA-CM-6172-01A-11D-1651-05
	TCGA-D8-A1JG	BRCA	Y	Y	Y	N/A	N/A	TCGA-D8-A1JG-01B-11D-A13L-09	BEAUX_p_TCGA_b109_SNP_2N_GenomeWideSNP_6_F09_772122	TCGA-D8-A1JG-01B-11D-A13K-05
	TCGA-ET-A2MY	THCA	Y	Y	Y	N/A	N/A	TCGA-ET-A2MY	CUTES_p_TCGA_172_176_178_SNP_N_GenomeWideSNP_6_E09_863516	TCGA-ET-A2MY-01A-11D-A18G-05
	TCGA-44-6145	LUAD	Y	Y	Y	N/A	N/A	TCGA-44-6145-01A-11D-1753-08	BURST_p_TCGA_b119_SNP_N_GenomeWideSNP_6_F03_787204	TCGA-44-6145-01A-11D-1756-05
	TCGA-BH-A0WA	BRCA	Y	Y	Y	N/A	N/A	TCGA-BH-A0WA-01A-11D-A10G-09	SHUCK_p_TCGAb74and75_SNP_N_GenomeWideSNP_6_B03_730972	TCGA-BH-A0WA-01A-11D-A10A-05
	TCGA-BT-A3PH	BLCA	Y	Y	Y	N/A	N/A	TCGA-BT-A3PH-01A-11D-A21Z-08	BASIC_p_TCGASNP_219_221_223_N_GenomeWideSNP_6_F04_1148722	TCGA-BT-A3PH-01A-11D-A223-05
	TCGA-CJ-4897	KIRC	Y	Y	Y	N/A	N/A	TCGA-CJ-4897-01A-03D-1429-08	TARSI_p_TCGAb70_SNP_N_GenomeWideSNP_6_B01_742010	TCGA-CJ-4897-01A-03D-1424-05
	TCGA-CV-6441	HNSC	Y	Y	Y	N/A	N/A	TCGA-CV-6441-01A-11D-1683-08	FISTS_p_TCGA_b107_121_SNP_N_GenomeWideSNP_6_C01_777898	TCGA-CV-6441-01A-11D-1684-05
	TCGA-EE-A29W	SKCM	Y	Y	Y	N/A	N/A	TCGA-EE-A29W	RETCH_p_TCGA_180_SNP_2N_GenomeWideSNP_6_G07_895778	TCGA-EE-A29W-06A-11D-A19B-05
	TCGA-FS-A1ZM	SKCM	Y	Y	Y	N/A	N/A	TCGA-FS-A1ZM	ALANG_p_TCGA_180_SNP_1N_GenomeWideSNP_6_B05_896022	TCGA-FS-A1ZM-06A-12D-A19C-05
	TCGA-GV-A3QI	BLCA	Y	Y	Y	N/A	N/A	TCGA-GV-A3QI-01A-11D-A21Z-08	LOLLS_p_TCGASNP_223_225_N_GenomeWideSNP_6_C06_1152032	TCGA-GV-A3QI-01A-11D-A223-05
	TCGA-43-6143	LUSC	Y	Y	Y	N/A	N/A	TCGA-43-6143-01A-11D-1817-08	GUCKS_p_TCGA_b129_140_SNP_N_GenomeWideSNP_6_F04_802164	TCGA-43-6143-01A-11D-1818-05
	TCGA-46-6025	LUSC	Y	Y	Y	N/A	N/A	TCGA-46-6025-01A-11D-1817-08	GUCKS_p_TCGA_b129_140_SNP_N_GenomeWideSNP_6_E06_802232	TCGA-46-6025-01A-11D-1818-05
	TCGA-BP-5176	KIRC	Y	Y	Y	N/A	N/A	TCGA-BP-5176-01A-01D-1429-08	TARSI_p_TCGAb70_SNP_N_GenomeWideSNP_6_D11_741990	TCGA-BP-5176-01A-01D-1424-05
	TCGA-CQ-6220	HNSC	Y	Y	Y	N/A	N/A	TCGA-CQ-6220-01A-11D-1912-08	MIRES_p_TCGA_151_SNP_N_GenomeWideSNP_6_E06_831596	TCGA-CQ-6220-01A-11D-1913-05
	TCGA-CR-6471	HNSC	Y	Y	Y	N/A	N/A	TCGA-CR-6471-01A-11D-1870-08	GROVE_p_TCGA_b145_153_SNP_N_GenomeWideSNP_6_C01_809184	TCGA-CR-6471-01A-11D-1871-05
	TCGA-CV-6940	HNSC	Y	Y	Y	N/A	N/A	TCGA-CV-6940-01A-11D-1912-08	MIRES_p_TCGA_151_SNP_N_GenomeWideSNP_6_F12_831598	TCGA-CV-6940-01A-11D-1913-05
	TCGA-D8-A1J9	BRCA	Y	Y	Y	N/A	N/A	TCGA-D8-A1J9-01A-11D-A13L-09	BEAUX_p_TCGA_b109_SNP_2N_GenomeWideSNP_6_B08_772096	TCGA-D8-A1J9-01A-11D-A13K-05
	TCGA-EE-A3J3	SKCM	Y	Y	Y	N/A	N/A	TCGA-EE-A3J3	COMMY_p_TCGA_194_198_SNP_N_GenomeWideSNP_6_G07_955596	TCGA-EE-A3J3-06A-11D-A211-05
	TCGA-G9-6378	PRAD	Y	Y	Y	N/A	N/A	TCGA-G9-6378	GIRTH_p_TCGA_b108_137_SNP_N_GenomeWideSNP_6_A08_787872	TCGA-G9-6378-01A-11D-1787-05
	TCGA-41-5651	GBM	Y	Y	Y	N/A	N/A	TCGA-41-5651-01A-01D-1696-08	SEXES_p_TCGA_b111_SNP_N_GenomeWideSNP_6_F09_780456	TCGA-41-5651-01A-01D-1697-05
	TCGA-BH-A204	BRCA	Y	Y	Y	N/A	N/A	TCGA-BH-A204-01A-11D-A159-09	USAGE_p_TCGA_132_133_136_SNP_N_GenomeWideSNP_6_D05_787476	TCGA-BH-A204-01A-11D-A161-05
	TCGA-CH-5737	PRAD	Y	Y	Y	N/A	N/A	TCGA-CH-5737	CLEAR_p_TCGA_b91_SNP_1N_GenomeWideSNP_6_D11_755622	TCGA-CH-5737-01A-11D-1578-05
	TCGA-CV-6941	HNSC	Y	Y	Y	N/A	N/A	TCGA-CV-6941-01A-11D-1912-08	MIRES_p_TCGA_151_SNP_N_GenomeWideSNP_6_D08_831510	TCGA-CV-6941-01A-11D-1913-05
	TCGA-CX-7082	HNSC	Y	Y	Y	N/A	N/A	TCGA-CX-7082-01A-11D-2012-08	PEAKY_p_TCGA_b164_SNP_N_GenomeWideSNP_6_B06_863774	TCGA-CX-7082-01A-11D-2014-05
	TCGA-D8-A1JF	BRCA	Y	Y	Y	N/A	N/A	TCGA-D8-A1JF-01A-11D-A13L-09	BEAUX_p_TCGA_b109_SNP_2N_GenomeWideSNP_6_F12_772146	TCGA-D8-A1JF-01A-11D-A13K-05
	TCGA-DJ-A2Q9	THCA	Y	Y	Y	N/A	N/A	TCGA-DJ-A2Q9	CUTES_p_TCGA_172_176_178_SNP_N_GenomeWideSNP_6_D09_863434	TCGA-DJ-A2Q9-01A-21D-A18G-05
	TCGA-DK-A3IU	BLCA	Y	Y	Y	N/A	N/A	TCGA-DK-A3IU-01A-11D-A20D-08	OKRAS_p_TCGA_198_199_200_SNP_N_GenomeWideSNP_6_C11_955468	TCGA-DK-A3IU-01A-11D-A211-05
	TCGA-J8-A3NZ	THCA	Y	Y	Y	N/A	N/A	TCGA-J8-A3NZ	DLP_REDO_FROM_GLIAS_C06	TCGA-J8-A3NZ-01A-11D-A21B-05
	TCGA-A7-A13F	BRCA	Y	Y	Y	N/A	N/A	TCGA-A7-A13F-01A-11D-A12Q-09	JOUAL_p_TCGA_b96_SNP_N_GenomeWideSNP_6_D02_748008	TCGA-A7-A13F-01A-11D-A12R-05
	TCGA-BA-4075	HNSC	Y	Y	Y	N/A	N/A	TCGA-BA-4075-01A-01D-1434-08	BALMS_p_TCGAb54and67_SNP_N_GenomeWideSNP_6_F08_730496	TCGA-BA-4075-01A-01D-1433-05
	TCGA-D8-A1JT	BRCA	Y	Y	Y	N/A	N/A	TCGA-D8-A1JT-01A-31D-A13L-09	BEAUX_p_TCGA_b109_SNP_2N_GenomeWideSNP_6_A02_772068	TCGA-D8-A1JT-01A-31D-A13K-05
	TCGA-46-6026	LUSC	Y	Y	Y	N/A	N/A	TCGA-46-6026-01A-11D-1817-08	GUCKS_p_TCGA_b129_140_SNP_N_GenomeWideSNP_6_G11_802280	TCGA-46-6026-01A-11D-1818-05
	TCGA-BP-5168	KIRC	Y	Y	Y	N/A	N/A	TCGA-BP-5168-01A-01D-1421-08	NINES_p_TCGAb68_SNP_N_GenomeWideSNP_6_G04_730600	TCGA-BP-5168-01A-01D-1418-05
	TCGA-49-4490	LUAD	Y	Y	Y	N/A	N/A	TCGA-49-4490-01A-21D-1855-08	IMPLY_p_TCGA_b127_144_SNP_N_GenomeWideSNP_6_F03_808376	TCGA-49-4490-01A-21D-1856-05
	TCGA-55-6642	LUAD	Y	Y	Y	N/A	N/A	TCGA-55-6642-01A-11D-1855-08	IMPLY_p_TCGA_b127_144_SNP_N_GenomeWideSNP_6_C09_808406	TCGA-55-6642-01A-11D-1856-05
	TCGA-B5-A11W	UCEC	Y	Y	Y	N/A	MSS/MSI-L	TCGA-B5-A11W-01A-12D-A122-09	CARRS_p_TCGASNP_b92_N_GenomeWideSNP_6_A04_735686	TCGA-B5-A11W-01A-12D-A123-05
	TCGA-B8-5549	KIRC	Y	Y	Y	N/A	N/A	TCGA-B8-5549-01A-01D-1534-10	SOOKS_p_TCGA_b90_SNP_N_GenomeWideSNP_6_A08_748532	TCGA-B8-5549-01A-01D-1536-05
	TCGA-GD-A2C5	BLCA	Y	Y	Y	N/A	N/A	TCGA-GD-A2C5-01A-12D-A17V-08	WHIRR_p_TCGA_168_169_170_redo_N_GenomeWideSNP_6_C03_845100	TCGA-GD-A2C5-01A-12D-A17Y-05
	TCGA-GD-A3OP	BLCA	Y	Y	Y	N/A	N/A	TCGA-GD-A3OP-01A-21D-A21Z-08	LOLLS_p_TCGASNP_223_225_N_GenomeWideSNP_6_G09_1152018	TCGA-GD-A3OP-01A-21D-A223-05
	TCGA-06-6699	GBM	Y	Y	Y	N/A	N/A	TCGA-06-6699-01A-11D-1845-08	PULED_p_TCGA_130_157_N_GenomeWideSNP_6_A08_831726	TCGA-06-6699-01A-11D-1844-05
	TCGA-BA-5559	HNSC	Y	Y	Y	N/A	N/A	TCGA-BA-5559-01A-01D-1512-08	ETUIS_p_TCGASNP_b80_83_N_GenomeWideSNP_6_E02_734722	TCGA-BA-5559-01A-01D-1511-05
	TCGA-CM-6163	COAD/READ	Y	Y	Y	N/A	MSS/MSI-L	TCGA-CM-6163-01	SNORT_p_TCGA_b89_SNP_N_GenomeWideSNP_6_F09_777212	TCGA-CM-6163-01A-11D-1651-05
	TCGA-CV-5430	HNSC	Y	Y	Y	N/A	N/A	TCGA-CV-5430-01A-02D-1683-08	FISTS_p_TCGA_b107_121_SNP_N_GenomeWideSNP_6_E10_777852	TCGA-CV-5430-01A-02D-1684-05
	TCGA-CW-5591	KIRC	Y	Y	Y	N/A	N/A	TCGA-CW-5591-01A-01D-1534-10	HILLY_p_TCGA_b90_wRedos_SNP_N_GenomeWideSNP_6_C10_748210	TCGA-CW-5591-01A-01D-1536-05
	TCGA-DH-5144	LGG	Y	Y	Y	N/A	N/A	TCGA-DH-5144	MAPLE_p_TCGAb78_BrstRedo_SNP_N_GenomeWideSNP_6_D12_729630	TCGA-DH-5144-01A-01D-1467-05
	TCGA-EM-A2CJ	THCA	Y	Y	Y	N/A	N/A	TCGA-EM-A2CJ	WITED_p_TCGA_b161_171_SNP_N_GenomeWideSNP_6_E08_844910	TCGA-EM-A2CJ-01A-11D-A17Y-05
	TCGA-GD-A3OQ	BLCA	Y	Y	Y	N/A	N/A	TCGA-GD-A3OQ-01A-32D-A21Z-08	LOLLS_p_TCGASNP_223_225_N_GenomeWideSNP_6_F04_1152004	TCGA-GD-A3OQ-01A-32D-A223-05
	TCGA-A2-A0ST	BRCA	Y	Y	Y	N/A	N/A	TCGA-A2-A0ST-01A-12D-A099-09	SHAWM_p_TCGAb72_SNP_N_GenomeWideSNP_6_E01_698114	TCGA-A2-A0ST-01A-12D-A10P-05
	TCGA-GV-A3JW	BLCA	Y	Y	Y	N/A	N/A	TCGA-GV-A3JW-01A-11D-A20D-08	OKRAS_p_TCGA_198_199_200_SNP_N_GenomeWideSNP_6_D01_955342	TCGA-GV-A3JW-01A-11D-A211-05
	TCGA-22-5482	LUSC	Y	Y	Y	N/A	N/A	TCGA-22-5482-01A-01D-1632-08	STOPS_p_TCGA_b101_114_SNP_N_GenomeWideSNP_6_E03_771810	TCGA-22-5482-01A-01D-1633-05
	TCGA-34-5239	LUSC	Y	Y	Y	N/A	N/A	TCGA-34-5239-01A-21D-1817-08	GUCKS_p_TCGA_b129_140_SNP_N_GenomeWideSNP_6_B08_802248	TCGA-34-5239-01A-21D-1818-05
	TCGA-A2-A0YD	BRCA	Y	Y	Y	N/A	N/A	TCGA-A2-A0YD-01A-11D-A10G-09	SHUCK_p_TCGAb74and75_SNP_N_GenomeWideSNP_6_G05_730946	TCGA-A2-A0YD-01A-11D-A10A-05
	TCGA-CF-A1HR	BLCA	Y	Y	Y	N/A	N/A	TCGA-CF-A1HR-01A-11D-A13W-08	HORNS_p_TCGA_b110_113_SNP_N_GenomeWideSNP_6_B08_772304	TCGA-CF-A1HR-01A-11D-A13Z-05
	TCGA-CR-5249	HNSC	Y	Y	Y	N/A	N/A	TCGA-CR-5249-01A-01D-1512-08	ETUIS_p_TCGASNP_b80_83_N_GenomeWideSNP_6_C03_734742	TCGA-CR-5249-01A-01D-1511-05
	TCGA-CR-7377	HNSC	Y	Y	Y	N/A	N/A	TCGA-CR-7377-01A-11D-2012-08	BISON_p_TCGA_164_173_175_SNP_N_GenomeWideSNP_6_B07_863320	TCGA-CR-7377-01A-11D-2014-05
	TCGA-EE-A29Q	SKCM	Y	Y	Y	N/A	N/A	TCGA-EE-A29Q	RETCH_p_TCGA_180_SNP_2N_GenomeWideSNP_6_D06_895724	TCGA-EE-A29Q-06A-11D-A19C-05
	TCGA-G9-6332	PRAD	Y	Y	Y	N/A	N/A	TCGA-G9-6332	GIRTH_p_TCGA_b108_137_SNP_N_GenomeWideSNP_6_C07_787870	TCGA-G9-6332-01A-11D-1787-05
	TCGA-G9-6362	PRAD	Y	Y	Y	N/A	N/A	TCGA-G9-6362	GIRTH_p_TCGA_b108_137_SNP_N_GenomeWideSNP_6_A07_787928	TCGA-G9-6362-01A-11D-1787-05
	TCGA-22-5471	LUSC	Y	Y	Y	N/A	N/A	TCGA-22-5471-01A-01D-1632-08	STOPS_p_TCGA_b101_114_SNP_N_GenomeWideSNP_6_E06_771784	TCGA-22-5471-01A-01D-1633-05
	TCGA-64-5775	LUAD	Y	Y	Y	N/A	N/A	TCGA-64-5775-01A-01D-1625-08	DUNGS_p_TCGA_b84_115_SNP_N_GenomeWideSNP_6_A09_771614	TCGA-64-5775-01A-01D-1626-05
	TCGA-67-6216	LUAD	Y	Y	Y	N/A	N/A	TCGA-67-6216-01A-11D-1753-08	BURST_p_TCGA_b119_SNP_N_GenomeWideSNP_6_B11_787150	TCGA-67-6216-01A-11D-1756-05
	TCGA-75-5147	LUAD	Y	Y	Y	N/A	N/A	TCGA-75-5147-01A-01D-1625-08	DUNGS_p_TCGA_b84_115_SNP_N_GenomeWideSNP_6_C03_771494	TCGA-75-5147-01A-01D-1626-05
	TCGA-A2-A0T6	BRCA	Y	Y	Y	N/A	N/A	TCGA-A2-A0T6-01A-11D-A099-09	SHAWM_p_TCGAb72_SNP_N_GenomeWideSNP_6_F05_698150	TCGA-A2-A0T6-01A-11D-A10P-05
	TCGA-B6-A0RV	BRCA	Y	Y	Y	N/A	N/A	TCGA-B6-A0RV-01A-11D-A099-09	SHAWM_p_TCGAb72_SNP_N_GenomeWideSNP_6_H01_698016	TCGA-B6-A0RV-01A-11D-A10P-05
	TCGA-BA-5151	HNSC	Y	Y	Y	N/A	N/A	TCGA-BA-5151-01A-01D-1434-08	BALMS_p_TCGAb54and67_SNP_N_GenomeWideSNP_6_E06_730506	TCGA-BA-5151-01A-01D-1433-05
	TCGA-BA-6868	HNSC	Y	Y	Y	N/A	N/A	TCGA-BA-6868-01B-12D-1912-08	MIRES_p_TCGA_151_SNP_N_GenomeWideSNP_6_H12_831606	TCGA-BA-6868-01B-12D-1913-05
	TCGA-BP-5169	KIRC	Y	Y	Y	N/A	N/A	TCGA-BP-5169-01A-01D-1429-08	TARSI_p_TCGAb70_SNP_N_GenomeWideSNP_6_B02_742036	TCGA-BP-5169-01A-01D-1424-05
	TCGA-BT-A2LB	BLCA	Y	Y	Y	N/A	N/A	TCGA-BT-A2LB-01A-11D-A18F-08	BISON_p_TCGA_164_173_175_SNP_N_GenomeWideSNP_6_H12_863324	TCGA-BT-A2LB-01A-11D-A18G-05
	TCGA-CH-5753	PRAD	Y	Y	Y	N/A	N/A	TCGA-CH-5753	CLEAR_p_TCGA_b91_SNP_1N_GenomeWideSNP_6_E12_755594	TCGA-CH-5753-01A-11D-1578-05
	TCGA-CZ-5451	KIRC	Y	Y	Y	N/A	N/A	TCGA-CZ-5451-01A-01D-1501-10	MANIA_p_TCGASNP_b82and51R_N_GenomeWideSNP_6_G09_734852	TCGA-CZ-5451-01A-01D-1500-05
	TCGA-D3-A3C3	SKCM	Y	Y	Y	N/A	N/A	TCGA-D3-A3C3	AVANT_p_TCGA_180_SNP_4N_GenomeWideSNP_6_C09_895318	TCGA-D3-A3C3-06A-12D-A19D-05
	TCGA-D3-A3CB	SKCM	Y	Y	Y	N/A	N/A	TCGA-D3-A3CB	AVANT_p_TCGA_180_SNP_4N_GenomeWideSNP_6_E07_895442	TCGA-D3-A3CB-06A-11D-A19B-05
	TCGA-D3-A3MU	SKCM	Y	Y	Y	N/A	N/A	TCGA-D3-A3MU	GLIAS_p_TCGA_204_205_206_207_N_GenomeWideSNP_6_F03_1051788	TCGA-D3-A3MU-06A-11D-A21B-05
	TCGA-DK-A1AE	BLCA	Y	Y	Y	N/A	N/A	TCGA-DK-A1AE-01A-11D-A13W-08	HORNS_p_TCGA_b110_113_SNP_N_GenomeWideSNP_6_D11_772290	TCGA-DK-A1AE-01A-11D-A13Z-05
	TCGA-FS-A1YY	SKCM	Y	Y	Y	N/A	N/A	TCGA-FS-A1YY	ALANG_p_TCGA_180_SNP_1N_GenomeWideSNP_6_F07_895918	TCGA-FS-A1YY-06A-11D-A19C-05
	TCGA-IK-7675	LGG	Y	Y	Y	N/A	N/A	TCGA-IK-7675	PHYLE_p_TCGA_189_193_Rec_SNP_N_GenomeWideSNP_6_F09_932474	TCGA-IK-7675-01A-11D-2087-05
	TCGA-CZ-5469	KIRC	Y	Y	Y	N/A	N/A	TCGA-CZ-5469-01A-01D-1501-10	MANIA_p_TCGASNP_b82and51R_N_GenomeWideSNP_6_G12_734946	TCGA-CZ-5469-01A-01D-1500-05
	TCGA-A2-A0YH	BRCA	Y	Y	Y	N/A	N/A	TCGA-A2-A0YH-01A-11D-A10G-09	SHUCK_p_TCGAb74and75_SNP_N_GenomeWideSNP_6_F07_730980	TCGA-A2-A0YH-01A-11D-A10A-05
	TCGA-AN-A0XN	BRCA	Y	Y	Y	N/A	N/A	TCGA-AN-A0XN-01A-21D-A10G-09	SHUCK_p_TCGAb74and75_SNP_N_GenomeWideSNP_6_F10_730956	TCGA-AN-A0XN-01A-21D-A10A-05
	TCGA-AR-A0U3	BRCA	Y	Y	Y	N/A	N/A	TCGA-AR-A0U3-01A-11D-A10G-09	SHUCK_p_TCGAb74and75_SNP_N_GenomeWideSNP_6_E02_730910	TCGA-AR-A0U3-01A-11D-A10A-05
	TCGA-BH-A1F2	BRCA	Y	Y	Y	N/A	N/A	TCGA-BH-A1F2-01A-31D-A13L-09	RANDS_p_TCGA_b109_SNP_1N_GenomeWideSNP_6_C07_771874	TCGA-BH-A1F2-01A-31D-A13K-05
	TCGA-EL-A3CM	THCA	Y	Y	Y	N/A	N/A	TCGA-EL-A3CM	PAGED_p_TCGA_182_OvGBM_SNP_N_GenomeWideSNP_6_F09_896222	TCGA-EL-A3CM-01A-11D-A19K-05
	TCGA-EL-A3H4	THCA	Y	Y	Y	N/A	N/A	TCGA-EL-A3H4	TRIAL_p_TCGA_191_193_SNP_N_GenomeWideSNP_6_B10_932446	TCGA-EL-A3H4-01A-11D-A203-05
	TCGA-GV-A3JZ	BLCA	Y	Y	Y	N/A	N/A	TCGA-GV-A3JZ-01A-11D-A21A-08	XYLEM_p_TCGASNP_207_212_N_GenomeWideSNP_6_A06_1051212	TCGA-GV-A3JZ-01A-11D-A21B-05
	TCGA-19-5955	GBM	Y	Y	Y	N/A	N/A	TCGA-19-5955-01A-11D-1696-08	SEXES_p_TCGA_b111_SNP_N_GenomeWideSNP_6_C08_780490	TCGA-19-5955-01A-11D-1697-05
	TCGA-39-5036	LUSC	Y	Y	Y	N/A	N/A	TCGA-39-5036-01A-01D-1441-08	GRITH_p_TCGAb46and77_SNP_N_GenomeWideSNP_6_B05_730174	TCGA-39-5036-01A-01D-1440-05
	TCGA-71-6725	LUAD	Y	Y	Y	N/A	N/A	TCGA-71-6725-01A-11D-1855-08	IMPLY_p_TCGA_b127_144_SNP_N_GenomeWideSNP_6_D01_808424	TCGA-71-6725-01A-11D-1856-05
	TCGA-AB-2887	LAML	Y	Y	Y	N/A	N/A	TCGA-AB-2887-03A-01W-0732-08	TCGA_AB_2887_03A_01D_0756_21	TCGA-AB-2887-03A-01D-0742-05
	TCGA-AK-3461	KIRC	Y	Y	Y	N/A	N/A	TCGA-AK-3461-01A-02D-1361-10	PLENA_p_TCGAb63and64_SNP_N_GenomeWideSNP_6_A06_697208	TCGA-AK-3461-01A-02D-1275-05
	TCGA-AR-A255	BRCA	Y	Y	Y	N/A	N/A	TCGA-AR-A255-01A-11D-A167-09	EXINE_p_TCGA_b142_SNP_N_GenomeWideSNP_6_D05_802426	TCGA-AR-A255-01A-11D-A16A-05
	TCGA-B0-4707	KIRC	Y	Y	Y	N/A	N/A	TCGA-B0-4707-01	PLENA_p_TCGAb63and64_SNP_N_GenomeWideSNP_6_B04_697230	TCGA-B0-4707-01A-01D-1275-05
	TCGA-B0-4846	KIRC	Y	Y	Y	N/A	N/A	TCGA-B0-4846-01A-01D-1361-10	PLENA_p_TCGAb63and64_SNP_N_GenomeWideSNP_6_H01_697278	TCGA-B0-4846-01A-01D-1275-05
	TCGA-BH-A0BZ	BRCA	Y	Y	Y	N/A	N/A	TCGA-BH-A0BZ-01A-31D-A12Q-09	JOUAL_p_TCGA_b96_SNP_N_GenomeWideSNP_6_C03_748014	TCGA-BH-A0BZ-01A-31D-A12R-05
	TCGA-CR-6487	HNSC	Y	Y	Y	N/A	N/A	TCGA-CR-6487-01A-11D-1870-08	GROVE_p_TCGA_b145_153_SNP_N_GenomeWideSNP_6_C09_809192	TCGA-CR-6487-01A-11D-1871-05
	TCGA-CV-7090	HNSC	Y	Y	Y	N/A	N/A	TCGA-CV-7090-01A-11D-2012-08	PEAKY_p_TCGA_b164_SNP_N_GenomeWideSNP_6_E10_863752	TCGA-CV-7090-01A-11D-2014-05
	TCGA-DB-5279	LGG	Y	Y	Y	N/A	N/A	TCGA-DB-5279	MAPLE_p_TCGAb78_BrstRedo_SNP_N_GenomeWideSNP_6_A06_729642	TCGA-DB-5279-01A-01D-1467-05
	TCGA-DK-A1AD	BLCA	Y	Y	Y	N/A	N/A	TCGA-DK-A1AD-01A-11D-A13W-08	HORNS_p_TCGA_b110_113_SNP_N_GenomeWideSNP_6_D10_772298	TCGA-DK-A1AD-01A-11D-A13Z-05
	TCGA-DK-A3IS	BLCA	Y	Y	Y	N/A	N/A	TCGA-DK-A3IS-01A-21D-A21A-08	XYLEM_p_TCGASNP_207_212_N_GenomeWideSNP_6_E01_1051160	TCGA-DK-A3IS-01A-21D-A21B-05
	TCGA-E9-A247	BRCA	Y	Y	Y	N/A	N/A	TCGA-E9-A247-01A-11D-A167-09	EXINE_p_TCGA_b142_SNP_N_GenomeWideSNP_6_E04_802430	TCGA-E9-A247-01A-11D-A16A-05
	TCGA-EB-A299	SKCM	Y	Y	Y	N/A	N/A	TCGA-EB-A299	RETCH_p_TCGA_180_SNP_2N_GenomeWideSNP_6_B08_895868	TCGA-EB-A299-01A-21D-A19C-05
	TCGA-FD-A3B6	BLCA	Y	Y	Y	N/A	N/A	TCGA-FD-A3B6-01A-21D-A20D-08	OKRAS_p_TCGA_198_199_200_SNP_N_GenomeWideSNP_6_F11_955304	TCGA-FD-A3B6-01A-21D-A211-05
	TCGA-HC-7736	PRAD	Y	Y	Y	N/A	N/A	TCGA-HC-7736	CLADE_p_TCGASNP_184_195_N_GenomeWideSNP_6_A10_1039844	TCGA-HC-7736-01A-11D-2116-05
	TCGA-IQ-7632	HNSC	Y	Y	Y	N/A	N/A	TCGA-IQ-7632-01A-11D-2078-08	TYPED_p_TCGA_188_192_Mirn_SNP_N_GenomeWideSNP_6_C06_913818	TCGA-IQ-7632-01A-11D-2079-05
	TCGA-50-5045	LUAD	Y	Y	Y	N/A	N/A	TCGA-50-5045-01A-01D-1625-08	DUNGS_p_TCGA_b84_115_SNP_N_GenomeWideSNP_6_G09_771498	TCGA-50-5045-01A-01D-1626-05
	TCGA-CA-5797	COAD/READ	Y	Y	Y	N/A	MSS/MSI-L	TCGA-CA-5797-01	SNORT_p_TCGA_b89_SNP_N_GenomeWideSNP_6_E08_777264	TCGA-CA-5797-01A-01D-1651-05
	TCGA-CK-6747	COAD/READ	Y	Y	Y	N/A	MSI-H	TCGA-CK-6747-01	BAIZE_p_TCGA_b138_SNP_N_GenomeWideSNP_6_D06_808868	TCGA-CK-6747-01A-11D-1837-05
	TCGA-D5-5539	COAD/READ	Y	Y	Y	N/A	MSS/MSI-L	TCGA-D5-5539-01	BUBBY_p_TCGA_b89_105_SNP_N_GenomeWideSNP_6_B12_777554	TCGA-D5-5539-01A-01D-1651-05
	TCGA-EL-A3TA	THCA	Y	Y	Y	N/A	N/A	TCGA-EL-A3TA	CHILE_p_TCGASNP_230_231_FFPE_N_GenomeWideSNP_6_C07_1147992	TCGA-EL-A3TA-01A-12D-A22G-05
	TCGA-KK-A59Y	PRAD	Y	Y	Y	N/A	N/A	TCGA-KK-A59Y	WAGER_p_TCGA_282_284_285_286_N_GenomeWideSNP_6_D07_1359014	TCGA-KK-A59Y-01A-11D-A26N-05
	TCGA-06-5408	GBM	Y	Y	Y	N/A	N/A	TCGA-06-5408-01A-01D-1696-08	SEXES_p_TCGA_b111_SNP_N_GenomeWideSNP_6_B12_780534	TCGA-06-5408-01A-01D-1697-05
	TCGA-06-6388	GBM	Y	Y	Y	N/A	N/A	TCGA-06-6388-01A-12D-1845-08	PULED_p_TCGA_130_157_N_GenomeWideSNP_6_B04_831702	TCGA-06-6388-01A-12D-1844-05
	TCGA-87-5896	GBM	Y	Y	Y	N/A	N/A	TCGA-87-5896-01A-01D-1696-08	SEXES_p_TCGA_b111_SNP_N_GenomeWideSNP_6_B05_780444	TCGA-87-5896-01A-01D-1697-05
	TCGA-B0-5696	KIRC	Y	Y	Y	N/A	N/A	TCGA-B0-5696-01A-11D-1534-10	SOOKS_p_TCGA_b90_SNP_N_GenomeWideSNP_6_C05_748526	TCGA-B0-5696-01A-11D-1536-05
	TCGA-BP-5195	KIRC	Y	Y	Y	N/A	N/A	TCGA-BP-5195-01A-02D-1429-08	TARSI_p_TCGAb70_SNP_N_GenomeWideSNP_6_G12_741902	TCGA-BP-5195-01A-02D-1424-05
	TCGA-C8-A1HL	BRCA	Y	Y	Y	N/A	N/A	TCGA-C8-A1HL-01A-11D-A135-09	GAMMA_p_TCGA_b103_104_SNP_N_GenomeWideSNP_6_B09_755826	TCGA-C8-A1HL-01A-11D-A138-05
	TCGA-CH-5750	PRAD	Y	Y	Y	N/A	N/A	TCGA-CH-5750	CLEAR_p_TCGA_b91_SNP_1N_GenomeWideSNP_6_E05_755640	TCGA-CH-5750-01A-11D-1578-05
	TCGA-A6-6651	COAD/READ	Y	Y	Y	N/A	MSS/MSI-L	TCGA-A6-6651-01	BAIZE_p_TCGA_b138_SNP_N_GenomeWideSNP_6_G05_808758	TCGA-A6-6651-01A-21D-1837-05
	TCGA-A6-6782	COAD/READ	Y	Y	Y	N/A	MSS/MSI-L	TCGA-A6-6782-01	BAIZE_p_TCGA_b138_SNP_N_GenomeWideSNP_6_E12_808890	TCGA-A6-6782-01A-11D-1837-05
	TCGA-AR-A250	BRCA	Y	Y	Y	N/A	N/A	TCGA-AR-A250-01A-31D-A167-09	EXINE_p_TCGA_b142_SNP_N_GenomeWideSNP_6_C10_802372	TCGA-AR-A250-01A-31D-A16A-05
	TCGA-C8-A26W	BRCA	Y	Y	Y	N/A	N/A	TCGA-C8-A26W-01A-11D-A16D-09	WRIED_p_TCGA_143_147_150_Hahn_N_GenomeWideSNP_6_A10_799984	TCGA-C8-A26W-01A-11D-A16G-05
	TCGA-D3-A3C6	SKCM	Y	Y	Y	N/A	N/A	TCGA-D3-A3C6	AVANT_p_TCGA_180_SNP_4N_GenomeWideSNP_6_G01_895344	TCGA-D3-A3C6-06A-12D-A19B-05
	TCGA-E9-A22G	BRCA	Y	Y	Y	N/A	N/A	TCGA-E9-A22G-01A-11D-A159-09	USAGE_p_TCGA_132_133_136_SNP_N_GenomeWideSNP_6_D09_787468	TCGA-E9-A22G-01A-11D-A161-05
	TCGA-EE-A2A6	SKCM	Y	Y	Y	N/A	N/A	TCGA-EE-A2A6	CANST_p_TCGA_180_SNP_3N_GenomeWideSNP_6_D05_895488	TCGA-EE-A2A6-06A-11D-A19C-05
	TCGA-EJ-7331	PRAD	Y	Y	Y	N/A	N/A	TCGA-EJ-7331	CLADE_p_TCGASNP_184_195_N_GenomeWideSNP_6_E07_1039792	TCGA-EJ-7331-01A-11D-2116-05
	TCGA-EM-A1CU	THCA	Y	Y	Y	N/A	N/A	TCGA-EM-A1CU	DUNGS_p_TCGA_b84_115_SNP_N_GenomeWideSNP_6_H03_771556	TCGA-EM-A1CU-01A-11D-A13Z-05
	TCGA-67-6215	LUAD	Y	Y	Y	N/A	N/A	TCGA-67-6215-01A-11D-1753-08	BURST_p_TCGA_b119_SNP_N_GenomeWideSNP_6_B08_787072	TCGA-67-6215-01A-11D-1756-05
	TCGA-B8-5551	KIRC	Y	Y	Y	N/A	N/A	TCGA-B8-5551-01A-01D-1534-10	SOOKS_p_TCGA_b90_SNP_N_GenomeWideSNP_6_A10_748542	TCGA-B8-5551-01A-01D-1536-05
	TCGA-EE-A2GE	SKCM	Y	Y	Y	N/A	N/A	TCGA-EE-A2GE	CANST_p_TCGA_180_SNP_3N_GenomeWideSNP_6_G12_895602	TCGA-EE-A2GE-06A-11D-A19B-05
	TCGA-A2-A1FV	BRCA	Y	Y	Y	N/A	N/A	TCGA-A2-A1FV-01A-11D-A13L-09	RANDS_p_TCGA_b109_SNP_1N_GenomeWideSNP_6_D06_771872	TCGA-A2-A1FV-01A-11D-A13K-05
	TCGA-BJ-A0Z3	THCA	Y	Y	Y	N/A	N/A	TCGA-BJ-A0Z3	DUNGS_p_TCGA_b84_115_SNP_N_GenomeWideSNP_6_E03_771580	TCGA-BJ-A0Z3-01A-11D-A13Z-05
	TCGA-BS-A0WQ	UCEC	Y	Y	Y	N/A	MSS/MSI-L	TCGA-BS-A0WQ-01A-21D-A10G-09	SHUCK_p_TCGAb74and75_SNP_N_GenomeWideSNP_6_C07_731024	TCGA-BS-A0WQ-01A-21D-A10A-05
	TCGA-CR-7395	HNSC	Y	Y	Y	N/A	N/A	TCGA-CR-7395-01A-11D-2012-08	BISON_p_TCGA_164_173_175_SNP_N_GenomeWideSNP_6_B01_863394	TCGA-CR-7395-01A-11D-2014-05
	TCGA-CV-7424	HNSC	Y	Y	Y	N/A	N/A	TCGA-CV-7424-01A-11D-2078-08	TYPED_p_TCGA_188_192_Mirn_SNP_N_GenomeWideSNP_6_A11_913868	TCGA-CV-7424-01A-11D-2079-05
	TCGA-D1-A15W	UCEC	Y	Y	Y	N/A	MSS/MSI-L	TCGA-D1-A15W-01A-11D-A122-09	CARRS_p_TCGASNP_b92_N_GenomeWideSNP_6_E05_735708	TCGA-D1-A15W-01A-11D-A123-05
	TCGA-D3-A2JH	SKCM	Y	Y	Y	N/A	N/A	TCGA-D3-A2JH	CANST_p_TCGA_180_SNP_3N_GenomeWideSNP_6_H11_895518	TCGA-D3-A2JH-06A-11D-A19B-05
	TCGA-39-5027	LUSC	Y	Y	Y	N/A	N/A	TCGA-39-5027-01A-21D-1817-08	GUCKS_p_TCGA_b129_140_SNP_N_GenomeWideSNP_6_B07_802206	TCGA-39-5027-01A-21D-1818-05
	TCGA-A3-3367	KIRC	Y	Y	Y	N/A	N/A	TCGA-A3-3367-01A-02D-1421-08	NINES_p_TCGAb68_SNP_N_GenomeWideSNP_6_B07_730660	TCGA-A3-3367-01A-02D-1418-05
	TCGA-AR-A1AQ	BRCA	Y	Y	Y	N/A	N/A	TCGA-AR-A1AQ-01A-11D-A12Q-09	JOUAL_p_TCGA_b96_SNP_N_GenomeWideSNP_6_F03_747980	TCGA-AR-A1AQ-01A-11D-A12R-05
	TCGA-BA-5555	HNSC	Y	Y	Y	N/A	N/A	TCGA-BA-5555-01A-01D-1512-08	ETUIS_p_TCGASNP_b80_83_N_GenomeWideSNP_6_D11_734718	TCGA-BA-5555-01A-01D-1511-05
	TCGA-BH-A1F8	BRCA	Y	Y	Y	N/A	N/A	TCGA-BH-A1F8-01A-11D-A13L-09	RANDS_p_TCGA_b109_SNP_1N_GenomeWideSNP_6_D07_771902	TCGA-BH-A1F8-01A-11D-A13K-05
	TCGA-CN-6024	HNSC	Y	Y	Y	N/A	N/A	TCGA-CN-6024-01A-11D-1683-08	FISTS_p_TCGA_b107_121_SNP_N_GenomeWideSNP_6_B06_777832	TCGA-CN-6024-01A-11D-1684-05
	TCGA-CR-7369	HNSC	Y	Y	Y	N/A	N/A	TCGA-CR-7369-01A-11D-2129-08	MAULS_p_TCGA_189_190_SNP_N_GenomeWideSNP_6_F09_932742	TCGA-CR-7369-01A-11D-2130-05
	TCGA-CR-7399	HNSC	Y	Y	Y	N/A	N/A	TCGA-CR-7399-01A-11D-2012-08	BISON_p_TCGA_164_173_175_SNP_N_GenomeWideSNP_6_E04_863392	TCGA-CR-7399-01A-11D-2014-05
	TCGA-CV-7095	HNSC	Y	Y	Y	N/A	N/A	TCGA-CV-7095-01A-21D-2012-08	PEAKY_p_TCGA_b164_SNP_N_GenomeWideSNP_6_A09_863628	TCGA-CV-7095-01A-21D-2014-05
	TCGA-CV-7254	HNSC	Y	Y	Y	N/A	N/A	TCGA-CV-7254-01A-11D-2012-08	BISON_p_TCGA_164_173_175_SNP_N_GenomeWideSNP_6_E11_863316	TCGA-CV-7254-01A-11D-2014-05
	TCGA-CV-7425	HNSC	Y	Y	Y	N/A	N/A	TCGA-CV-7425-01A-11D-2078-08	TYPED_p_TCGA_188_192_Mirn_SNP_N_GenomeWideSNP_6_E08_913924	TCGA-CV-7425-01A-11D-2079-05
	TCGA-DK-A3IL	BLCA	Y	Y	Y	N/A	N/A	TCGA-DK-A3IL-01A-11D-A20D-08	OKRAS_p_TCGA_198_199_200_SNP_N_GenomeWideSNP_6_F10_955324	TCGA-DK-A3IL-01A-11D-A211-05
	TCGA-DM-A1D9	COAD/READ	Y	Y	Y	N/A	MSS/MSI-L	TCGA-DM-A1D9-01	USAGE_p_TCGA_132_133_136_SNP_N_GenomeWideSNP_6_G09_787612	TCGA-DM-A1D9-01A-11D-A153-05
	TCGA-EE-A2MG	SKCM	Y	Y	Y	N/A	N/A	TCGA-EE-A2MG	CANST_p_TCGA_180_SNP_3N_GenomeWideSNP_6_B03_895576	TCGA-EE-A2MG-06A-11D-A19C-05
	TCGA-ER-A19Q	SKCM	Y	Y	Y	N/A	N/A	TCGA-ER-A19Q	LIGER_p_TCGA_166_180_SNP_N_GenomeWideSNP_6_E10_896588	TCGA-ER-A19Q-06A-11D-A19C-05
	TCGA-ER-A1A1	SKCM	Y	Y	Y	N/A	N/A	TCGA-ER-A1A1	LIGER_p_TCGA_166_180_SNP_N_GenomeWideSNP_6_E09_896576	TCGA-ER-A1A1-06A-11D-A19C-05
	TCGA-FS-A1ZE	SKCM	Y	Y	Y	N/A	N/A	TCGA-FS-A1ZE	ALANG_p_TCGA_180_SNP_1N_GenomeWideSNP_6_F02_896008	TCGA-FS-A1ZE-06A-11D-A19C-05
	TCGA-FS-A1ZN	SKCM	Y	Y	Y	N/A	N/A	TCGA-FS-A1ZN	ALANG_p_TCGA_180_SNP_1N_GenomeWideSNP_6_B04_895872	TCGA-FS-A1ZN-01A-11D-A19C-05
	TCGA-AR-A0TP	BRCA	Y	Y	Y	N/A	N/A	TCGA-AR-A0TP-01A-11D-A099-09	SHAWM_p_TCGAb72_SNP_N_GenomeWideSNP_6_A06_698104	TCGA-AR-A0TP-01A-11D-A10P-05
	TCGA-AZ-5407	COAD/READ	Y	Y	Y	N/A	MSS/MSI-L	TCGA-AZ-5407-01	GRIPS_p_TCGA_b116_SNP_N_GenomeWideSNP_6_F12_781428	TCGA-AZ-5407-01A-01D-1721-05
	TCGA-BT-A20W	BLCA	Y	Y	Y	N/A	N/A	TCGA-BT-A20W-01A-21D-A14W-08	FOXED_p_TCGA_b122_128_SNP_N_GenomeWideSNP_6_F11_781866	TCGA-BT-A20W-01A-21D-A14Z-05
	TCGA-C8-A1HE	BRCA	Y	Y	Y	N/A	N/A	TCGA-C8-A1HE-01A-11D-A188-09	BEAUX_p_TCGA_b109_SNP_2N_GenomeWideSNP_6_B06_772144	TCGA-C8-A1HE-01A-11D-A13K-05
	TCGA-CV-6945	HNSC	Y	Y	Y	N/A	N/A	TCGA-CV-6945-01A-11D-1912-08	MIRES_p_TCGA_151_SNP_N_GenomeWideSNP_6_B07_831522	TCGA-CV-6945-01A-11D-1913-05
	TCGA-ER-A19J	SKCM	Y	Y	Y	N/A	N/A	TCGA-ER-A19J	LIGER_p_TCGA_166_180_SNP_N_GenomeWideSNP_6_G08_896486	TCGA-ER-A19J-06A-11D-A19B-05
	TCGA-22-5485	LUSC	Y	Y	Y	N/A	N/A	TCGA-22-5485-01A-01D-1632-08	STOPS_p_TCGA_b101_114_SNP_N_GenomeWideSNP_6_E07_771820	TCGA-22-5485-01A-01D-1633-05
	TCGA-22-5491	LUSC	Y	Y	Y	N/A	N/A	TCGA-22-5491-01A-01D-1632-08	STOPS_p_TCGA_b101_114_SNP_N_GenomeWideSNP_6_B01_771682	TCGA-22-5491-01A-01D-1633-05
	TCGA-26-5132	GBM	Y	Y	Y	N/A	N/A	TCGA-26-5132-01A-01D-1486-08	KHADI_p_TCGAb79_PlusRedos_SNP_N_GenomeWideSNP_6_F03_729918	TCGA-26-5132-01A-01D-1481-05
	TCGA-28-6450	GBM	Y	Y	Y	N/A	N/A	TCGA-28-6450-01A-11D-1696-08	SEXES_p_TCGA_b111_SNP_N_GenomeWideSNP_6_B01_780466	TCGA-28-6450-01A-11D-1697-05
	TCGA-A6-5662	COAD/READ	Y	Y	Y	N/A	MSS/MSI-L	TCGA-A6-5662-01	SNORT_p_TCGA_b89_SNP_N_GenomeWideSNP_6_D01_777318	TCGA-A6-5662-01A-01D-1651-05
	TCGA-B0-5110	KIRC	Y	Y	Y	N/A	N/A	TCGA-B0-5110-01	NINES_p_TCGAb68_SNP_N_GenomeWideSNP_6_B10_730640	TCGA-B0-5110-01A-01D-1418-05
	TCGA-C8-A26Z	BRCA	Y	Y	Y	N/A	N/A	TCGA-C8-A26Z-01A-11D-A16D-09	WRIED_p_TCGA_143_147_150_Hahn_N_GenomeWideSNP_6_D05_799868	TCGA-C8-A26Z-01A-11D-A16G-05
	TCGA-CA-6715	COAD/READ	Y	Y	Y	N/A	MSS/MSI-L	TCGA-CA-6715-01	BAIZE_p_TCGA_b138_SNP_N_GenomeWideSNP_6_B07_808736	TCGA-CA-6715-01A-21D-1837-05
	TCGA-CA-6719	COAD/READ	Y	Y	Y	N/A	MSS/MSI-L	TCGA-CA-6719-01	BAIZE_p_TCGA_b138_SNP_N_GenomeWideSNP_6_A06_808734	TCGA-CA-6719-01A-11D-1837-05
	TCGA-CV-5434	HNSC	Y	Y	Y	N/A	N/A	TCGA-CV-5434-01A-01D-1683-08	FISTS_p_TCGA_b107_121_SNP_N_GenomeWideSNP_6_F03_777932	TCGA-CV-5434-01A-01D-1684-05
	TCGA-CV-6953	HNSC	Y	Y	Y	N/A	N/A	TCGA-CV-6953-01A-11D-1912-08	MIRES_p_TCGA_151_SNP_N_GenomeWideSNP_6_D03_831594	TCGA-CV-6953-01A-11D-1913-05
	TCGA-CV-7247	HNSC	Y	Y	Y	N/A	N/A	TCGA-CV-7247-01A-11D-2012-08	PEAKY_p_TCGA_b164_SNP_N_GenomeWideSNP_6_A02_863618	TCGA-CV-7247-01A-11D-2014-05
	TCGA-CZ-5989	KIRC	Y	Y	Y	N/A	N/A	TCGA-CZ-5989-01A-11D-1669-08	OWNED_p_TCGA_b102_105_SNP_N_GenomeWideSNP_6_D08_777116	TCGA-CZ-5989-01A-11D-1670-05
	TCGA-D3-A1Q5	SKCM	Y	Y	Y	N/A	N/A	TCGA-D3-A1Q5	ALANG_p_TCGA_180_SNP_1N_GenomeWideSNP_6_H07_895986	TCGA-D3-A1Q5-06A-11D-A19B-05
	TCGA-D5-6931	COAD/READ	Y	Y	Y	N/A	MSS/MSI-L	TCGA-D5-6931-01	SERVO_p_TCGA_157_158_159_SNP_N_GenomeWideSNP_6_C08_831378	TCGA-D5-6931-01A-11D-1926-05
	TCGA-D8-A27I	BRCA	Y	Y	Y	N/A	N/A	TCGA-D8-A27I-01A-11D-A16D-09	WRIED_p_TCGA_143_147_150_Hahn_N_GenomeWideSNP_6_C04_799878	TCGA-D8-A27I-01A-11D-A16G-05
	TCGA-DK-A1A7	BLCA	Y	Y	Y	N/A	N/A	TCGA-DK-A1A7-01A-11D-A13W-08	HORNS_p_TCGA_b110_113_SNP_N_GenomeWideSNP_6_A05_772296	TCGA-DK-A1A7-01A-11D-A13Z-05
	TCGA-E9-A1N4	BRCA	Y	Y	Y	N/A	N/A	TCGA-E9-A1N4-01A-11D-A14K-09	BULGY_p_TCGA_bM1_124_SNP_N_GenomeWideSNP_6_F07_780894	TCGA-E9-A1N4-01A-11D-A14N-05
	TCGA-EQ-5647	STAD	Y	Y	Y	N/A	N/A	TCGA-EQ-5647	SLITS_p_TCGA_b95_SNP_N_GenomeWideSNP_6_C07_764272	TCGA-EQ-5647-01A-01D-1601-05
	TCGA-GV-A3JX	BLCA	Y	Y	Y	N/A	N/A	TCGA-GV-A3JX-01A-11D-A20D-08	OKRAS_p_TCGA_198_199_200_SNP_N_GenomeWideSNP_6_D02_955420	TCGA-GV-A3JX-01A-11D-A211-05
	TCGA-BJ-A0ZG	THCA	Y	Y	Y	N/A	N/A	TCGA-BJ-A0ZG	AMAZE_p_TCGASNP_b86_87_88_N_GenomeWideSNP_6_G08_735496	TCGA-BJ-A0ZG-01A-11D-A10W-05
	TCGA-CX-7085	HNSC	Y	Y	Y	N/A	N/A	TCGA-CX-7085-01A-21D-2012-08	PEAKY_p_TCGA_b164_SNP_N_GenomeWideSNP_6_E02_863754	TCGA-CX-7085-01A-21D-2014-05
	TCGA-D1-A168	UCEC	Y	Y	Y	N/A	MSS/MSI-L	TCGA-D1-A168-01A-31D-A12J-09	SCAUR_p_TCGA_b94_SNP_N_GenomeWideSNP_6_A11_755292	TCGA-D1-A168-01A-31D-A12K-05
	TCGA-D1-A176	UCEC	Y	Y	Y	N/A	MSI-H	TCGA-D1-A176-01A-11D-A12J-09	SCAUR_p_TCGA_b94_SNP_N_GenomeWideSNP_6_D07_755248	TCGA-D1-A176-01A-11D-A12K-05
	TCGA-DJ-A2PU	THCA	Y	Y	Y	N/A	N/A	TCGA-DJ-A2PU	QUERY_p_TCGA_180_181_SNP_N_GenomeWideSNP_6_E05_896316	TCGA-DJ-A2PU-01A-12D-A19K-05
	TCGA-E9-A295	BRCA	Y	Y	Y	N/A	N/A	TCGA-E9-A295-01A-11D-A16D-09	WRIED_p_TCGA_143_147_150_Hahn_N_GenomeWideSNP_6_F12_799816	TCGA-E9-A295-01A-11D-A16G-05
	TCGA-49-6745	LUAD	Y	Y	Y	N/A	N/A	TCGA-49-6745-01A-11D-1855-08	IMPLY_p_TCGA_b127_144_SNP_N_GenomeWideSNP_6_E10_808496	TCGA-49-6745-01A-11D-1856-05
	TCGA-56-5897	LUSC	Y	Y	Y	N/A	N/A	TCGA-56-5897-01A-11D-1632-08	STOPS_p_TCGA_b101_114_SNP_N_GenomeWideSNP_6_B09_771782	TCGA-56-5897-01A-11D-1633-05
	TCGA-CV-6935	HNSC	Y	Y	Y	N/A	N/A	TCGA-CV-6935-01A-11D-1912-08	MIRES_p_TCGA_151_SNP_N_GenomeWideSNP_6_G10_831508	TCGA-CV-6935-01A-11D-1913-05
	TCGA-DA-A1IA	SKCM	Y	Y	Y	N/A	N/A	TCGA-DA-A1IA	ALANG_p_TCGA_180_SNP_1N_GenomeWideSNP_6_G09_895910	TCGA-DA-A1IA-06A-11D-A19B-05
	TCGA-CF-A27C	BLCA	Y	Y	Y	N/A	N/A	TCGA-CF-A27C-01A-11D-A16O-08	WRIED_p_TCGA_143_147_150_Hahn_N_GenomeWideSNP_6_H07_799908	TCGA-CF-A27C-01A-11D-A16P-05
	TCGA-CV-5977	HNSC	Y	Y	Y	N/A	N/A	TCGA-CV-5977-01A-11D-1683-08	FISTS_p_TCGA_b107_121_SNP_N_GenomeWideSNP_6_F04_777834	TCGA-CV-5977-01A-11D-1684-05
	TCGA-D3-A3MO	SKCM	Y	Y	Y	N/A	N/A	TCGA-D3-A3MO	GLIAS_p_TCGA_204_205_206_207_N_GenomeWideSNP_6_E02_1051806	TCGA-D3-A3MO-06A-11D-A21B-05
	TCGA-D7-6520	STAD	Y	Y	Y	N/A	MSS/MSI-L	TCGA-D7-6520	SALLY_p_TCGA_129_134_148_149_N_GenomeWideSNP_6_A11_802092	TCGA-D7-6520-01A-11D-1801-05
	TCGA-B0-5697	KIRC	Y	Y	Y	N/A	N/A	TCGA-B0-5697-01A-11D-1534-10	SOOKS_p_TCGA_b90_SNP_N_GenomeWideSNP_6_C12_748560	TCGA-B0-5697-01A-11D-1536-05
	TCGA-BA-6870	HNSC	Y	Y	Y	N/A	N/A	TCGA-BA-6870-01A-11D-1870-08	GROVE_p_TCGA_b145_153_SNP_N_GenomeWideSNP_6_B04_809116	TCGA-BA-6870-01A-11D-1871-05
	TCGA-DA-A1I4	SKCM	Y	Y	Y	N/A	N/A	TCGA-DA-A1I4	LIGER_p_TCGA_166_180_SNP_N_GenomeWideSNP_6_H11_896572	TCGA-DA-A1I4-06A-11D-A19B-05
	TCGA-E9-A1R5	BRCA	Y	Y	Y	N/A	N/A	TCGA-E9-A1R5-01A-11D-A14K-09	BULGY_p_TCGA_bM1_124_SNP_N_GenomeWideSNP_6_G02_780954	TCGA-E9-A1R5-01A-11D-A14N-05
	TCGA-BH-A1EN	BRCA	Y	Y	Y	N/A	N/A	TCGA-BH-A1EN-01A-11D-A17G-09	RANDS_p_TCGA_b109_SNP_1N_GenomeWideSNP_6_A05_771960	TCGA-BH-A1EN-01A-11D-A13K-05
	TCGA-BR-6566	STAD	Y	Y	Y	N/A	MSI-H	TCGA-BR-6566	GUCKS_p_TCGA_b129_140_SNP_N_GenomeWideSNP_6_C01_802264	TCGA-BR-6566-01A-11D-1801-05
	TCGA-CJ-4905	KIRC	Y	Y	Y	N/A	N/A	TCGA-CJ-4905-01A-02D-1429-08	TARSI_p_TCGAb70_SNP_N_GenomeWideSNP_6_A07_741986	TCGA-CJ-4905-01A-02D-1424-05
	TCGA-EW-A1J3	BRCA	Y	Y	Y	N/A	N/A	TCGA-EW-A1J3-01A-11D-A13L-09	BEAUX_p_TCGA_b109_SNP_2N_GenomeWideSNP_6_E04_772186	TCGA-EW-A1J3-01A-11D-A13K-05
	TCGA-HC-7745	PRAD	Y	Y	Y	N/A	N/A	TCGA-HC-7745	CLADE_p_TCGASNP_184_195_N_GenomeWideSNP_6_E04_1039952	TCGA-HC-7745-01A-11D-2116-05
	TCGA-AA-3660	COAD/READ	Y	Y	Y	N/A	MSS/MSI-L	TCGA-AA-3660-01	GRIPS_p_TCGA_b116_SNP_N_GenomeWideSNP_6_D09_781460	TCGA-AA-3660-01A-01D-1721-05
	TCGA-CV-7097	HNSC	Y	Y	Y	N/A	N/A	TCGA-CV-7097-01A-11D-2012-08	PEAKY_p_TCGA_b164_SNP_N_GenomeWideSNP_6_D07_863630	TCGA-CV-7097-01A-11D-2014-05
	TCGA-D5-6929	COAD/READ	Y	Y	Y	N/A	MSS/MSI-L	TCGA-D5-6929-01	SERVO_p_TCGA_157_158_159_SNP_N_GenomeWideSNP_6_G09_831366	TCGA-D5-6929-01A-31D-1926-05
	TCGA-D5-7000	COAD/READ	Y	Y	Y	N/A	MSS/MSI-L	TCGA-D5-7000-01	SERVO_p_TCGA_157_158_159_SNP_N_GenomeWideSNP_6_E03_831472	TCGA-D5-7000-01A-11D-1926-05
	TCGA-76-6286	GBM	Y	Y	Y	N/A	N/A	TCGA-76-6286-01A-11D-1845-08	PULED_p_TCGA_130_157_N_GenomeWideSNP_6_E09_831738	TCGA-76-6286-01A-11D-1844-05
	TCGA-A2-A0CT	BRCA	Y	Y	Y	N/A	N/A	TCGA-A2-A0CT-01A-31W-A071-09	BITES_p_TCGAb61_SNP_S_GenomeWideSNP_6_G02_697016	TCGA-A2-A0CT-01A-31D-A10P-05
	TCGA-AB-2920	LAML	Y	Y	Y	N/A	N/A	TCGA-AB-2920-03A-01W-0732-08	TCGA_AB_2920_03A_01D_0756_21	TCGA-AB-2920-03A-01D-0742-05
	TCGA-BJ-A0ZE	THCA	Y	Y	Y	N/A	N/A	TCGA-BJ-A0ZE	AMAZE_p_TCGASNP_b86_87_88_N_GenomeWideSNP_6_D09_735460	TCGA-BJ-A0ZE-01A-11D-A10W-05
	TCGA-CJ-5676	KIRC	Y	Y	Y	N/A	N/A	TCGA-CJ-5676-01A-11D-1534-10	SOOKS_p_TCGA_b90_SNP_N_GenomeWideSNP_6_C06_748614	TCGA-CJ-5676-01A-11D-1536-05
	TCGA-CN-6992	HNSC	Y	Y	Y	N/A	N/A	TCGA-CN-6992-01A-11D-1912-08	MIRES_p_TCGA_151_SNP_N_GenomeWideSNP_6_G05_831538	TCGA-CN-6992-01A-11D-1913-05
	TCGA-CR-5247	HNSC	Y	Y	Y	N/A	N/A	TCGA-CR-5247-01A-01D-2012-08	PEAKY_p_TCGA_b164_SNP_N_GenomeWideSNP_6_B09_863632	TCGA-CR-5247-01A-01D-2014-05
	TCGA-CV-6956	HNSC	Y	Y	Y	N/A	N/A	TCGA-CV-6956-01A-21D-2012-08	LEMUR_p_TCGA_116_163_164_183_N_GenomeWideSNP_6_A05_914438, PEAKY_p_TCGA_b164_SNP_N_GenomeWideSNP_6_B03_863606	TCGA-CV-6956-01A-21D-2064-05
	TCGA-18-5595	LUSC	Y	Y	Y	N/A	N/A	TCGA-18-5595-01A-01D-1632-08	STOPS_p_TCGA_b101_114_SNP_N_GenomeWideSNP_6_D04_771826	TCGA-18-5595-01A-01D-1633-05
	TCGA-A2-A0YJ	BRCA	Y	Y	Y	N/A	N/A	TCGA-A2-A0YJ-01A-11D-A10G-09	SHUCK_p_TCGAb74and75_SNP_N_GenomeWideSNP_6_D09_731074	TCGA-A2-A0YJ-01A-11D-A10A-05
	TCGA-DU-6403	LGG	Y	Y	Y	N/A	N/A	TCGA-DU-6403	CABAL_p_TCGA_b112_125_SNP_N_GenomeWideSNP_6_B02_780768	TCGA-DU-6403-01A-11D-1706-05
	TCGA-CM-6161	COAD/READ	Y	Y	Y	N/A	MSS/MSI-L	TCGA-CM-6161-01	SNORT_p_TCGA_b89_SNP_N_GenomeWideSNP_6_C06_777316	TCGA-CM-6161-01A-11D-1651-05
	TCGA-22-5480	LUSC	Y	Y	Y	N/A	N/A	TCGA-22-5480-01A-01D-1632-08	STOPS_p_TCGA_b101_114_SNP_N_GenomeWideSNP_6_D12_771780	TCGA-22-5480-01A-01D-1633-05
	TCGA-A2-A0YM	BRCA	Y	Y	Y	N/A	N/A	TCGA-A2-A0YM-01A-11D-A10G-09	SHUCK_p_TCGAb74and75_SNP_N_GenomeWideSNP_6_G06_730916	TCGA-A2-A0YM-01A-11D-A10A-05
	TCGA-CV-6948	HNSC	Y	Y	Y	N/A	N/A	TCGA-CV-6948-01A-11D-1912-08	MIRES_p_TCGA_151_SNP_N_GenomeWideSNP_6_F04_831678	TCGA-CV-6948-01A-11D-1913-05
	TCGA-E2-A1L7	BRCA	Y	Y	Y	N/A	N/A	TCGA-E2-A1L7-01A-11D-A142-09	GOOFS_p_TCGA_b117_118_SNP_N_GenomeWideSNP_6_G09_778132	TCGA-E2-A1L7-01A-11D-A145-05
	TCGA-G9-6356	PRAD	Y	Y	Y	N/A	N/A	TCGA-G9-6356	GIRTH_p_TCGA_b108_137_SNP_N_GenomeWideSNP_6_C12_787924	TCGA-G9-6356-01A-11D-1787-05
	TCGA-76-6663	GBM	Y	Y	Y	N/A	N/A	TCGA-76-6663-01A-11D-1845-08	PULED_p_TCGA_130_157_N_GenomeWideSNP_6_A02_831822	TCGA-76-6663-01A-11D-1844-05
	TCGA-BB-4228	HNSC	Y	Y	Y	N/A	N/A	TCGA-BB-4228-01A-01D-1434-08	BALMS_p_TCGAb54and67_SNP_N_GenomeWideSNP_6_B04_730488	TCGA-BB-4228-01A-01D-1433-05
	TCGA-BH-A0H6	BRCA	Y	Y	Y	N/A	N/A	TCGA-BH-A0H6-01A-21W-A071-09	BITES_p_TCGAb61_SNP_S_GenomeWideSNP_6_C08_697054	TCGA-BH-A0H6-01A-21D-A10P-05
	TCGA-CS-4941	LGG	Y	Y	Y	N/A	N/A	TCGA-CS-4941	MAPLE_p_TCGAb78_BrstRedo_SNP_N_GenomeWideSNP_6_B10_729576	TCGA-CS-4941-01A-01D-1467-05
	TCGA-EJ-5522	PRAD	Y	Y	Y	N/A	N/A	TCGA-EJ-5522	VOLVA_p_TCGA_b91_SNP_2N_GenomeWideSNP_6_F07_755540	TCGA-EJ-5522-01A-01D-1578-05
	TCGA-AD-6965	COAD/READ	Y	Y	Y	N/A	MSS/MSI-L	TCGA-AD-6965-01	SERVO_p_TCGA_157_158_159_SNP_N_GenomeWideSNP_6_F06_831390	TCGA-AD-6965-01A-11D-1926-05
	TCGA-75-5125	LUAD	Y	Y	Y	N/A	N/A	TCGA-75-5125-01A-01D-1753-08	BURST_p_TCGA_b119_SNP_N_GenomeWideSNP_6_D01_787232	TCGA-75-5125-01A-01D-1756-05
	TCGA-AB-2934	LAML	Y	Y	Y	N/A	N/A	TCGA-AB-2934-03A-01W-0755-09	TCGA_AB_2934_03A_01D_0756_21	TCGA-AB-2934-03A-01D-0743-05
	TCGA-CQ-6223	HNSC	Y	Y	Y	N/A	N/A	TCGA-CQ-6223-01A-11D-1912-08	MIRES_p_TCGA_151_SNP_N_GenomeWideSNP_6_F03_831502	TCGA-CQ-6223-01A-11D-1913-05
	TCGA-CQ-6225	HNSC	Y	Y	Y	N/A	N/A	TCGA-CQ-6225-01A-11D-1912-08	MIRES_p_TCGA_151_SNP_N_GenomeWideSNP_6_F09_831642	TCGA-CQ-6225-01A-11D-1913-05
	TCGA-CR-7386	HNSC	Y	Y	Y	N/A	N/A	TCGA-CR-7386-01A-11D-2012-08	BISON_p_TCGA_164_173_175_SNP_N_GenomeWideSNP_6_G05_863312	TCGA-CR-7386-01A-11D-2014-05
	TCGA-FG-8187	LGG	Y	Y	Y	N/A	N/A	TCGA-FG-8187	JIHAD_p_TCGASNP_215_219_N_GenomeWideSNP_6_A02_1148476	TCGA-FG-8187-01A-11D-2254-05
	TCGA-28-5208	GBM	Y	Y	Y	N/A	N/A	TCGA-28-5208-01A-01D-1486-08	KHADI_p_TCGAb79_PlusRedos_SNP_N_GenomeWideSNP_6_F04_729834	TCGA-28-5208-01A-01D-1481-05
	TCGA-A6-6138	COAD/READ	Y	Y	Y	N/A	MSS/MSI-L	TCGA-A6-6138-01	KNELT_p_TCGA_b123_131_SNP_N_GenomeWideSNP_6_A11_787762	TCGA-A6-6138-01A-11D-1772-05
	TCGA-HT-7610	LGG	Y	Y	Y	N/A	N/A	TCGA-HT-7610	PHYLE_p_TCGA_189_193_Rec_SNP_N_GenomeWideSNP_6_G09_932498	TCGA-HT-7610-01A-21D-2087-05
	TCGA-50-5941	LUAD	Y	Y	Y	N/A	N/A	TCGA-50-5941-01A-11D-1753-08	BURST_p_TCGA_b119_SNP_N_GenomeWideSNP_6_F12_787182	TCGA-50-5941-01A-11D-1756-05
	TCGA-BJ-A28V	THCA	Y	Y	Y	N/A	N/A	TCGA-BJ-A28V	QUERY_p_TCGA_180_181_SNP_N_GenomeWideSNP_6_G01_896278	TCGA-BJ-A28V-01A-11D-A19K-05
	TCGA-CJ-5680	KIRC	Y	Y	Y	N/A	N/A	TCGA-CJ-5680-01A-11D-1534-10	SOOKS_p_TCGA_b90_SNP_N_GenomeWideSNP_6_A12_748494	TCGA-CJ-5680-01A-11D-1536-05
	TCGA-CJ-6027	KIRC	Y	Y	Y	N/A	N/A	TCGA-CJ-6027-01A-11D-1669-08	BUBBY_p_TCGA_b89_105_SNP_N_GenomeWideSNP_6_E05_777400	TCGA-CJ-6027-01A-11D-1670-05
	TCGA-CK-5915	COAD/READ	Y	Y	Y	N/A	MSS/MSI-L	TCGA-CK-5915-01	SNORT_p_TCGA_b89_SNP_N_GenomeWideSNP_6_C11_777286	TCGA-CK-5915-01A-11D-1651-05
	TCGA-CR-7368	HNSC	Y	Y	Y	N/A	N/A	TCGA-CR-7368-01A-11D-2129-08	MAULS_p_TCGA_189_190_SNP_N_GenomeWideSNP_6_C04_932802	TCGA-CR-7368-01A-11D-2130-05
	TCGA-EE-A2MQ	SKCM	Y	Y	Y	N/A	N/A	TCGA-EE-A2MQ	AVANT_p_TCGA_180_SNP_4N_GenomeWideSNP_6_A12_895468	TCGA-EE-A2MQ-06A-11D-A19C-05
	TCGA-FE-A231	THCA	Y	Y	Y	N/A	N/A	TCGA-FE-A231	STALL_p_TCGA_b116_126_SNP_N_GenomeWideSNP_6_D10_781606	TCGA-FE-A231-01A-11D-A14Z-05
	TCGA-CV-5966	HNSC	Y	Y	Y	N/A	N/A	TCGA-CV-5966-01A-11D-1683-08	FISTS_p_TCGA_b107_121_SNP_N_GenomeWideSNP_6_A11_777808	TCGA-CV-5966-01A-11D-1684-05
	TCGA-EJ-5511	PRAD	Y	Y	Y	N/A	N/A	TCGA-EJ-5511	VOLVA_p_TCGA_b91_SNP_2N_GenomeWideSNP_6_D01_755434	TCGA-EJ-5511-01A-01D-1578-05
	TCGA-HR-A2OG	SKCM	Y	Y	Y	N/A	N/A	TCGA-HR-A2OG	AVANT_p_TCGA_180_SNP_4N_GenomeWideSNP_6_A10_895480	TCGA-HR-A2OG-01A-21D-A19C-05
	TCGA-BH-A1EX	BRCA	Y	Y	Y	N/A	N/A	TCGA-BH-A1EX-01A-11D-A13L-09	RANDS_p_TCGA_b109_SNP_1N_GenomeWideSNP_6_D12_772008	TCGA-BH-A1EX-01A-11D-A13K-05
	TCGA-E2-A1L9	BRCA	Y	Y	Y	N/A	N/A	TCGA-E2-A1L9-01A-11D-A13L-09	BEAUX_p_TCGA_b109_SNP_2N_GenomeWideSNP_6_A05_772140	TCGA-E2-A1L9-01A-11D-A13K-05
	TCGA-E9-A1RF	BRCA	Y	Y	Y	N/A	N/A	TCGA-E9-A1RF-01A-11D-A159-09	USAGE_p_TCGA_132_133_136_SNP_N_GenomeWideSNP_6_B02_787472	TCGA-E9-A1RF-01A-11D-A161-05
	TCGA-CQ-6218	HNSC	Y	Y	Y	N/A	N/A	TCGA-CQ-6218-01A-11D-1912-08	MIRES_p_TCGA_151_SNP_N_GenomeWideSNP_6_H06_831544	TCGA-CQ-6218-01A-11D-1913-05
	TCGA-DV-5565	KIRC	Y	Y	Y	N/A	N/A	TCGA-DV-5565-01A-01D-1534-10	HILLY_p_TCGA_b90_wRedos_SNP_N_GenomeWideSNP_6_G02_748108	TCGA-DV-5565-01A-01D-1536-05
	TCGA-CR-7404	HNSC	Y	Y	Y	N/A	N/A	TCGA-CR-7404-01A-11D-2129-08	MAULS_p_TCGA_189_190_SNP_N_GenomeWideSNP_6_H01_932844	TCGA-CR-7404-01A-11D-2130-05
	TCGA-DU-7309	LGG	Y	Y	Y	N/A	N/A	TCGA-DU-7309	MAULS_p_TCGA_189_190_SNP_N_GenomeWideSNP_6_A09_932794	TCGA-DU-7309-01A-11D-2087-05
	TCGA-EY-A212	UCEC	Y	Y	Y	N/A	MSS/MSI-L	TCGA-EY-A212-01A-11D-A14K-09	CABAL_p_TCGA_b112_125_SNP_N_GenomeWideSNP_6_F06_780640	TCGA-EY-A212-01A-11D-A14N-05
	TCGA-B5-A11Z	UCEC	Y	Y	Y	N/A	MSS/MSI-L	TCGA-B5-A11Z-01A-11D-A10M-09	DEBUT_p_TCGAb45_81_wRedosSNP_N_GenomeWideSNP_6_E08_729550	TCGA-B5-A11Z-01A-11D-A10N-05
	TCGA-FG-5963	LGG	Y	Y	Y	N/A	N/A	TCGA-FG-5963	AQUAE_p_TCGA_112_304_b2_N_GenomeWideSNP_6_G10_1348256, CABAL_p_TCGA_b112_125_SNP_N_GenomeWideSNP_6_A02_780684	TCGA-FG-5963-01A-11D-1706-05, TCGA-FG-5963-02A-12D-A29T-05
	TCGA-CQ-5326	HNSC	Y	Y	Y	N/A	N/A	TCGA-CQ-5326-01A-01D-1870-08	GROVE_p_TCGA_b145_153_SNP_N_GenomeWideSNP_6_D01_809204	TCGA-CQ-5326-01A-01D-1871-05
	TCGA-E2-A14N	BRCA	Y	Y	Y	N/A	N/A	TCGA-E2-A14N-01A-31D-A135-09	GAMMA_p_TCGA_b103_104_SNP_N_GenomeWideSNP_6_H06_755850	TCGA-E2-A14N-01A-31D-A138-05
	TCGA-CH-5764	PRAD	Y	Y	Y	N/A	N/A	TCGA-CH-5764	CLEAR_p_TCGA_b91_SNP_1N_GenomeWideSNP_6_F04_755696	TCGA-CH-5764-01A-21D-1578-05
	TCGA-CN-6013	HNSC	Y	Y	Y	N/A	N/A	TCGA-CN-6013-01A-11D-1683-08	FISTS_p_TCGA_b107_121_SNP_N_GenomeWideSNP_6_E05_777872	TCGA-CN-6013-01A-11D-1684-05
	TCGA-CN-6016	HNSC	Y	Y	Y	N/A	N/A	TCGA-CN-6016-01A-11D-1683-08	FISTS_p_TCGA_b107_121_SNP_N_GenomeWideSNP_6_E08_777904	TCGA-CN-6016-01A-11D-1684-05
	TCGA-A2-A1FW	BRCA	Y	Y	Y	N/A	N/A	TCGA-A2-A1FW-01A-11D-A13L-09	RANDS_p_TCGA_b109_SNP_1N_GenomeWideSNP_6_D09_771856	TCGA-A2-A1FW-01A-11D-A13K-05
	TCGA-B6-A0X1	BRCA	Y	Y	Y	N/A	N/A	TCGA-B6-A0X1-01A-11D-A10G-09	SHUCK_p_TCGAb74and75_SNP_N_GenomeWideSNP_6_F02_730978	TCGA-B6-A0X1-01A-11D-A10A-05
	TCGA-BH-A0BT	BRCA	Y	Y	Y	N/A	N/A	TCGA-BH-A0BT-01A-11D-A12Q-09	JOUAL_p_TCGA_b96_SNP_N_GenomeWideSNP_6_G07_747950	TCGA-BH-A0BT-01A-11D-A12R-05
	TCGA-BJ-A2NA	THCA	Y	Y	Y	N/A	N/A	TCGA-BJ-A2NA	QUERY_p_TCGA_180_181_SNP_N_GenomeWideSNP_6_H05_896438	TCGA-BJ-A2NA-01A-12D-A19K-05
	TCGA-CJ-6032	KIRC	Y	Y	Y	N/A	N/A	TCGA-CJ-6032-01A-11D-1669-08	OWNED_p_TCGA_b102_105_SNP_N_GenomeWideSNP_6_F01_777050	TCGA-CJ-6032-01A-11D-1670-05
	TCGA-D1-A16J	UCEC	Y	Y	Y	N/A	MSS/MSI-L	TCGA-D1-A16J-01A-11D-A12J-09	SCAUR_p_TCGA_b94_SNP_N_GenomeWideSNP_6_A12_755366	TCGA-D1-A16J-01A-11D-A12K-05
	TCGA-41-6646	GBM	Y	Y	Y	N/A	N/A	TCGA-41-6646-01A-11D-1845-08	PULED_p_TCGA_130_157_N_GenomeWideSNP_6_A03_831778	TCGA-41-6646-01A-11D-1844-05
	TCGA-CV-6962	HNSC	Y	Y	Y	N/A	N/A	TCGA-CV-6962-01A-11D-1912-08	MIRES_p_TCGA_151_SNP_N_GenomeWideSNP_6_F05_831496	TCGA-CV-6962-01A-11D-1913-05
	TCGA-CZ-5459	KIRC	Y	Y	Y	N/A	N/A	TCGA-CZ-5459-01A-01D-1501-10	MANIA_p_TCGASNP_b82and51R_N_GenomeWideSNP_6_D06_734850	TCGA-CZ-5459-01A-01D-1500-05
	TCGA-FD-A3N6	BLCA	Y	Y	Y	N/A	N/A	TCGA-FD-A3N6-01A-11D-A21A-08	XYLEM_p_TCGASNP_207_212_N_GenomeWideSNP_6_E05_1051216	TCGA-FD-A3N6-01A-11D-A21B-05
	TCGA-BG-A0W2	UCEC	Y	Y	Y	N/A	MSS/MSI-L	TCGA-BG-A0W2-01A-11D-A117-09	SHUCK_p_TCGAb74and75_SNP_N_GenomeWideSNP_6_C08_730948	TCGA-BG-A0W2-01A-11D-A10A-05
	TCGA-BJ-A191	THCA	Y	Y	Y	N/A	N/A	TCGA-BJ-A191	DUNGS_p_TCGA_b84_115_SNP_N_GenomeWideSNP_6_F12_771600	TCGA-BJ-A191-01A-11D-A13Z-05
	TCGA-EL-A3H7	THCA	Y	Y	Y	N/A	N/A	TCGA-EL-A3H7	GLIAS_p_TCGA_204_205_206_207_N_GenomeWideSNP_6_D10_1051886	TCGA-EL-A3H7-01A-11D-A21B-05
	TCGA-G4-6303	COAD/READ	Y	Y	Y	N/A	MSS/MSI-L	TCGA-G4-6303-01	KNELT_p_TCGA_b123_131_SNP_N_GenomeWideSNP_6_E05_787682	TCGA-G4-6303-01A-11D-1772-05
	TCGA-BR-6456	STAD	Y	Y	Y	N/A	MSS/MSI-L	TCGA-BR-6456	GUCKS_p_TCGA_b129_140_SNP_N_GenomeWideSNP_6_C11_802230	TCGA-BR-6456-01A-11D-1801-05
	TCGA-CV-7102	HNSC	Y	Y	Y	N/A	N/A	TCGA-CV-7102-01A-11D-2012-08	PEAKY_p_TCGA_b164_SNP_N_GenomeWideSNP_6_E04_863744	TCGA-CV-7102-01A-11D-2014-05
	TCGA-G9-6329	PRAD	Y	Y	Y	N/A	N/A	TCGA-G9-6329	WITED_p_TCGA_b161_171_SNP_N_GenomeWideSNP_6_C12_844932	TCGA-G9-6329-01A-13D-1963-05
	TCGA-21-5782	LUSC	Y	Y	Y	N/A	N/A	TCGA-21-5782-01A-01D-1632-08	STOPS_p_TCGA_b101_114_SNP_N_GenomeWideSNP_6_D08_771716	TCGA-21-5782-01A-01D-1633-05
	TCGA-BH-A0H9	BRCA	Y	Y	Y	N/A	N/A	TCGA-BH-A0H9-01A-11W-A071-09	BITES_p_TCGAb61_SNP_S_GenomeWideSNP_6_D05_697090	TCGA-BH-A0H9-01A-11D-A10P-05
	TCGA-CJ-4903	KIRC	Y	Y	Y	N/A	N/A	TCGA-CJ-4903-01A-01D-1429-08	TARSI_p_TCGAb70_SNP_N_GenomeWideSNP_6_B11_741950	TCGA-CJ-4903-01A-01D-1424-05
	TCGA-D7-6524	STAD	Y	Y	Y	N/A	MSS/MSI-L	TCGA-D7-6524	SALLY_p_TCGA_129_134_148_149_N_GenomeWideSNP_6_D09_802008	TCGA-D7-6524-01A-11D-1801-05
	TCGA-FS-A1Z0	SKCM	Y	Y	Y	N/A	N/A	TCGA-FS-A1Z0	ALANG_p_TCGA_180_SNP_1N_GenomeWideSNP_6_D03_896010	TCGA-FS-A1Z0-06A-11D-A19C-05
	TCGA-BJ-A28S	THCA	Y	Y	Y	N/A	N/A	TCGA-BJ-A28S	QUERY_p_TCGA_180_181_SNP_N_GenomeWideSNP_6_H11_896336	TCGA-BJ-A28S-01A-11D-A19K-05
	TCGA-BP-5183	KIRC	Y	Y	Y	N/A	N/A	TCGA-BP-5183-01A-01D-1429-08	TARSI_p_TCGAb70_SNP_N_GenomeWideSNP_6_C10_742016	TCGA-BP-5183-01A-01D-1424-05
	TCGA-D8-A1XF	BRCA	Y	Y	Y	N/A	N/A	TCGA-D8-A1XF-01A-11D-A14G-09	CHEEP_p_TCGA_b120_121_SNP_N_GenomeWideSNP_6_B03_777684	TCGA-D8-A1XF-01A-11D-A14H-05
	TCGA-EL-A3T3	THCA	Y	Y	Y	N/A	N/A	TCGA-EL-A3T3	FLUES_p_TCGASNP_228_229_230_N_GenomeWideSNP_6_A07_1148878	TCGA-EL-A3T3-01A-11D-A22G-05
	TCGA-HD-7229	HNSC	Y	Y	Y	N/A	N/A	TCGA-HD-7229-01A-11D-2012-08	PEAKY_p_TCGA_b164_SNP_N_GenomeWideSNP_6_B12_863598	TCGA-HD-7229-01A-11D-2014-05
	TCGA-A6-6654	COAD/READ	Y	Y	Y	N/A	MSS/MSI-L	TCGA-A6-6654-01	BAIZE_p_TCGA_b138_SNP_N_GenomeWideSNP_6_E03_808914	TCGA-A6-6654-01A-21D-1837-05
	TCGA-39-5019	LUSC	Y	Y	Y	N/A	N/A	TCGA-39-5019-01A-01D-1817-08	GUCKS_p_TCGA_b129_140_SNP_N_GenomeWideSNP_6_G08_802196	TCGA-39-5019-01A-01D-1818-05
	TCGA-AR-A24U	BRCA	Y	Y	Y	N/A	N/A	TCGA-AR-A24U-01A-11D-A167-09	COMIC_p_TCGA_b142_SNP_S_GenomeWideSNP_6_H08_804524	TCGA-AR-A24U-01A-11D-A16A-05
	TCGA-B0-5080	KIRC	Y	Y	Y	N/A	N/A	TCGA-B0-5080-01A-01D-1501-10	MANIA_p_TCGASNP_b82and51R_N_GenomeWideSNP_6_H02_734972	TCGA-B0-5080-01A-01D-1500-05
	TCGA-B6-A1KF	BRCA	Y	Y	Y	N/A	N/A	TCGA-B6-A1KF-01A-11D-A13L-09	RANDS_p_TCGA_b109_SNP_1N_GenomeWideSNP_6_A10_771950	TCGA-B6-A1KF-01A-11D-A13K-05
	TCGA-C8-A27B	BRCA	Y	Y	Y	N/A	N/A	TCGA-C8-A27B-01A-11D-A167-09	EXINE_p_TCGA_b142_SNP_N_GenomeWideSNP_6_D02_802348	TCGA-C8-A27B-01A-11D-A16A-05
	TCGA-D5-6536	COAD/READ	Y	Y	Y	N/A	MSS/MSI-L	TCGA-D5-6536-01	GRIPS_p_TCGA_b116_SNP_N_GenomeWideSNP_6_D05_781486	TCGA-D5-6536-01A-11D-1721-05
	TCGA-DA-A3F3	SKCM	Y	Y	Y	N/A	N/A	TCGA-DA-A3F3	COMMY_p_TCGA_194_198_SNP_N_GenomeWideSNP_6_H02_955602	TCGA-DA-A3F3-06A-11D-A211-05
	TCGA-DJ-A3UK	THCA	Y	Y	Y	N/A	N/A	TCGA-DJ-A3UK	FLUES_p_TCGASNP_228_229_230_N_GenomeWideSNP_6_B10_1148796	TCGA-DJ-A3UK-01A-11D-A22G-05
	TCGA-G9-7519	PRAD	Y	Y	Y	N/A	N/A	TCGA-G9-7519	BASIC_p_TCGASNP_219_221_223_N_GenomeWideSNP_6_C06_1148782	TCGA-G9-7519-01A-11D-2261-05
	TCGA-IK-8125	LGG	Y	Y	Y	N/A	N/A	TCGA-IK-8125	BASIC_p_TCGASNP_219_221_223_N_GenomeWideSNP_6_B07_1148710	TCGA-IK-8125-01A-11D-2254-05
	TCGA-06-5412	GBM	Y	Y	Y	N/A	N/A	TCGA-06-5412-01A-01D-1696-08	SEXES_p_TCGA_b111_SNP_N_GenomeWideSNP_6_C09_780576	TCGA-06-5412-01A-01D-1697-05
	TCGA-06-5859	GBM	Y	Y	Y	N/A	N/A	TCGA-06-5859-01A-01D-1696-08	SEXES_p_TCGA_b111_SNP_N_GenomeWideSNP_6_D10_780410	TCGA-06-5859-01A-01D-1697-05
	TCGA-AB-2999	LAML	Y	Y	Y	N/A	N/A	TCGA-AB-2999-03A-01D-0739-09	TCGA_AB_2999_03A_01D_0756_21	TCGA-AB-2999-03A-01D-0742-05
	TCGA-AD-6901	COAD/READ	Y	Y	Y	N/A	MSS/MSI-L	TCGA-AD-6901-01	PULED_p_TCGA_130_157_N_GenomeWideSNP_6_C11_831770	TCGA-AD-6901-01A-11D-1926-05
	TCGA-BH-A0B3	BRCA	Y	Y	Y	N/A	N/A	TCGA-BH-A0B3-01A-11W-A071-09	BITES_p_TCGAb61_SNP_S_GenomeWideSNP_6_E08_697096	TCGA-BH-A0B3-01A-11D-A10P-05
	TCGA-D1-A17N	UCEC	Y	Y	Y	N/A	MSS/MSI-L	TCGA-D1-A17N-01A-11D-A12J-09	SCAUR_p_TCGA_b94_SNP_N_GenomeWideSNP_6_E09_755370	TCGA-D1-A17N-01A-11D-A12K-05
	TCGA-D5-6539	COAD/READ	Y	Y	Y	N/A	MSS/MSI-L	TCGA-D5-6539-01	GRIPS_p_TCGA_b116_SNP_N_GenomeWideSNP_6_B08_781476	TCGA-D5-6539-01A-11D-1721-05
	TCGA-D9-A148	SKCM	Y	Y	Y	N/A	N/A	TCGA-D9-A148	LIGER_p_TCGA_166_180_SNP_N_GenomeWideSNP_6_B08_896634	TCGA-D9-A148-06A-11D-A19D-05
	TCGA-EL-A3GY	THCA	Y	Y	Y	N/A	N/A	TCGA-EL-A3GY	TRIAL_p_TCGA_191_193_SNP_N_GenomeWideSNP_6_A09_932382	TCGA-EL-A3GY-01A-21D-A203-05
	TCGA-G4-6321	COAD/READ	Y	Y	Y	N/A	MSS/MSI-L	TCGA-G4-6321-01	STALL_p_TCGA_b116_126_SNP_N_GenomeWideSNP_6_C02_781624	TCGA-G4-6321-01A-11D-1721-05
	TCGA-GD-A3OS	BLCA	Y	Y	Y	N/A	N/A	TCGA-GD-A3OS-01A-12D-A21Z-08	LOLLS_p_TCGASNP_223_225_N_GenomeWideSNP_6_C07_1152044	TCGA-GD-A3OS-01A-12D-A223-05
	TCGA-HC-7209	PRAD	Y	Y	Y	N/A	N/A	TCGA-HC-7209	ODDLY_p_TCGASNP_165_184_N_GenomeWideSNP_6_E02_1051628	TCGA-HC-7209-01A-11D-2116-05
	TCGA-39-5029	LUSC	Y	Y	Y	N/A	N/A	TCGA-39-5029-01A-01D-1441-08	GRITH_p_TCGAb46and77_SNP_N_GenomeWideSNP_6_C06_730224	TCGA-39-5029-01A-01D-1440-05
	TCGA-BR-6707	STAD	Y	Y	Y	N/A	MSS/MSI-L	TCGA-BR-6707	TREAD_p_TCGA_b146_152_SNP_N_GenomeWideSNP_6_D04_809424	TCGA-BR-6707-01A-11D-1883-05
	TCGA-AX-A1C8	UCEC	Y	Y	Y	N/A	MSS/MSI-L	TCGA-AX-A1C8-01A-11D-A135-09	GAMMA_p_TCGA_b103_104_SNP_N_GenomeWideSNP_6_E03_755930	TCGA-AX-A1C8-01A-11D-A138-05
	TCGA-B5-A0JT	UCEC	Y	Y	Y	N/A	MSS/MSI-L	TCGA-B5-A0JT-01A-21D-A122-09	CARRS_p_TCGASNP_b92_N_GenomeWideSNP_6_E10_735628	TCGA-B5-A0JT-01A-21D-A123-05
	TCGA-CR-7390	HNSC	Y	Y	Y	N/A	N/A	TCGA-CR-7390-01A-11D-2012-08	BISON_p_TCGA_164_173_175_SNP_N_GenomeWideSNP_6_E03_863234	TCGA-CR-7390-01A-11D-2014-05
	TCGA-CV-7089	HNSC	Y	Y	Y	N/A	N/A	TCGA-CV-7089-01A-11D-2012-08	PEAKY_p_TCGA_b164_SNP_N_GenomeWideSNP_6_B10_863704	TCGA-CV-7089-01A-11D-2014-05
	TCGA-E2-A1LG	BRCA	Y	Y	Y	N/A	N/A	TCGA-E2-A1LG-01A-21D-A14K-09	BULGY_p_TCGA_bM1_124_SNP_N_GenomeWideSNP_6_C01_780792	TCGA-E2-A1LG-01A-21D-A14N-05
	TCGA-A1-A0SB	BRCA	Y	Y	Y	N/A	N/A	TCGA-A1-A0SB-01A-11D-A142-09	GOOFS_p_TCGA_b117_118_SNP_N_GenomeWideSNP_6_D07_778102	TCGA-A1-A0SB-01A-11D-A145-05
	TCGA-AR-A0TR	BRCA	Y	Y	Y	N/A	N/A	TCGA-AR-A0TR-01A-11D-A099-09	SHAWM_p_TCGAb72_SNP_N_GenomeWideSNP_6_C08_698096	TCGA-AR-A0TR-01A-11D-A10P-05
	TCGA-HC-8262	PRAD	Y	Y	Y	N/A	N/A	TCGA-HC-8262	BASIC_p_TCGASNP_219_221_223_N_GenomeWideSNP_6_G04_1148724	TCGA-HC-8262-01A-11D-2261-05
	TCGA-50-5044	LUAD	Y	Y	Y	N/A	N/A	TCGA-50-5044-01A-21D-1855-08	IMPLY_p_TCGA_b127_144_SNP_N_GenomeWideSNP_6_F04_808364	TCGA-50-5044-01A-21D-1856-05
	TCGA-CV-7235	HNSC	Y	Y	Y	N/A	N/A	TCGA-CV-7235-01A-11D-2012-08	PEAKY_p_TCGA_b164_SNP_N_GenomeWideSNP_6_E01_863710	TCGA-CV-7235-01A-11D-2014-05
	TCGA-F4-6854	COAD/READ	Y	Y	Y	N/A	MSS/MSI-L	TCGA-F4-6854-01	SERVO_p_TCGA_157_158_159_SNP_N_GenomeWideSNP_6_C01_831482	TCGA-F4-6854-01A-11D-1926-05
	TCGA-FI-A2EW	UCEC	Y	Y	Y	N/A	N/A	TCGA-FI-A2EW-01A-11D-A17D-09	TATTY_p_TCGA_b52_156_SNP_N_GenomeWideSNP_6_D09_809030	TCGA-FI-A2EW-01A-11D-A17F-05
	TCGA-50-5939	LUAD	Y	Y	Y	N/A	N/A	TCGA-50-5939-01A-11D-1625-08	DUNGS_p_TCGA_b84_115_SNP_N_GenomeWideSNP_6_D08_771472	TCGA-50-5939-01A-11D-1626-05
	TCGA-06-0650	GBM	Y	Y	Y	N/A	N/A	TCGA-06-0650-01A-02D-1696-08	SEXES_p_TCGA_b111_SNP_N_GenomeWideSNP_6_B08_780572	TCGA-06-0650-01A-02D-1697-05
	TCGA-74-6577	GBM	Y	Y	Y	N/A	N/A	TCGA-74-6577-01A-11D-1845-08	PULED_p_TCGA_130_157_N_GenomeWideSNP_6_F06_831792	TCGA-74-6577-01A-11D-1844-05
	TCGA-C8-A1HN	BRCA	Y	Y	Y	N/A	N/A	TCGA-C8-A1HN-01A-11D-A135-09	GAMMA_p_TCGA_b103_104_SNP_N_GenomeWideSNP_6_G04_755938	TCGA-C8-A1HN-01A-11D-A138-05
	TCGA-CJ-5678	KIRC	Y	Y	Y	N/A	N/A	TCGA-CJ-5678-01A-11D-1534-10	SOOKS_p_TCGA_b90_SNP_N_GenomeWideSNP_6_D09_748464	TCGA-CJ-5678-01A-11D-1536-05
	TCGA-CW-6090	KIRC	Y	Y	Y	N/A	N/A	TCGA-CW-6090-01A-11D-1669-08	OWNED_p_TCGA_b102_105_SNP_N_GenomeWideSNP_6_A04_777156	TCGA-CW-6090-01A-11D-1670-05
	TCGA-FS-A1YW	SKCM	Y	Y	Y	N/A	N/A	TCGA-FS-A1YW	ALANG_p_TCGA_180_SNP_1N_GenomeWideSNP_6_F08_895960	TCGA-FS-A1YW-06A-11D-A19C-05
	TCGA-22-4599	LUSC	Y	Y	Y	N/A	N/A	TCGA-22-4599-01A-01D-1441-08	GRITH_p_TCGAb46and77_SNP_N_GenomeWideSNP_6_F11_730136	TCGA-22-4599-01A-01D-1440-05
	TCGA-22-4601	LUSC	Y	Y	Y	N/A	N/A	TCGA-22-4601-01A-01D-1441-08	GRITH_p_TCGAb46and77_SNP_N_GenomeWideSNP_6_F12_730180, WHIRR_p_TCGA_168_169_170_redo_N_GenomeWideSNP_6_F04_845186	TCGA-22-4601-01A-01D-1440-05
	TCGA-CE-A3ME	THCA	Y	Y	Y	N/A	N/A	TCGA-CE-A3ME	COAPT_p_TCGASNP_197_201_204_N_GenomeWideSNP_6_G12_1051442	TCGA-CE-A3ME-01A-11D-A211-05
	TCGA-B0-4842	KIRC	Y	Y	Y	N/A	N/A	TCGA-B0-4842-01A-02D-1421-08	NINES_p_TCGAb68_SNP_N_GenomeWideSNP_6_D10_730556	TCGA-B0-4842-01A-02D-1418-05
	TCGA-BT-A20R	BLCA	Y	Y	Y	N/A	N/A	TCGA-BT-A20R-01A-12D-A16O-08	WRIED_p_TCGA_143_147_150_Hahn_N_GenomeWideSNP_6_F06_799978	TCGA-BT-A20R-01A-12D-A16P-05
	TCGA-AN-A0XS	BRCA	Y	Y	Y	N/A	N/A	TCGA-AN-A0XS-01A-22D-A10G-09	SHUCK_p_TCGAb74and75_SNP_N_GenomeWideSNP_6_E06_731036	TCGA-AN-A0XS-01A-22D-A10A-05
	TCGA-CJ-5682	KIRC	Y	Y	Y	N/A	N/A	TCGA-CJ-5682-01A-11D-1534-10	SOOKS_p_TCGA_b90_SNP_N_GenomeWideSNP_6_F08_748522	TCGA-CJ-5682-01A-11D-1536-05
	TCGA-AB-2804	LAML	Y	Y	Y	N/A	N/A	TCGA-AB-2804-03B-01W-0728-08	TCGA_AB_2804_03A_01D_0756_21	TCGA-AB-2804-03A-01D-0741-05
	TCGA-AB-2942	LAML	Y	Y	Y	N/A	N/A	TCGA-AB-2942-03A-01W-0733-08	TCGA_AB_2942_03A_01D_0756_21	TCGA-AB-2942-03A-01D-0742-05
	TCGA-CN-6012	HNSC	Y	Y	Y	N/A	N/A	TCGA-CN-6012-01A-11D-1683-08	FISTS_p_TCGA_b107_121_SNP_N_GenomeWideSNP_6_E01_777860	TCGA-CN-6012-01A-11D-1684-05
	TCGA-CV-6003	HNSC	Y	Y	Y	N/A	N/A	TCGA-CV-6003-01A-11D-1683-08	FISTS_p_TCGA_b107_121_SNP_N_GenomeWideSNP_6_A12_777892	TCGA-CV-6003-01A-11D-1684-05
	TCGA-AK-3450	KIRC	Y	Y	Y	N/A	N/A	TCGA-AK-3450-01	PLENA_p_TCGAb63and64_SNP_N_GenomeWideSNP_6_E01_697290	TCGA-AK-3450-01A-02D-1275-05
	TCGA-B0-4814	KIRC	Y	Y	Y	N/A	N/A	TCGA-B0-4814-01A-01D-1361-10	PLENA_p_TCGAb63and64_SNP_N_GenomeWideSNP_6_G04_697288	TCGA-B0-4814-01A-01D-1275-05
	TCGA-CN-6998	HNSC	Y	Y	Y	N/A	N/A	TCGA-CN-6998-01A-23D-2012-08	PEAKY_p_TCGA_b164_SNP_N_GenomeWideSNP_6_A03_863768	TCGA-CN-6998-01A-23D-2014-05
	TCGA-D8-A1JC	BRCA	Y	Y	Y	N/A	N/A	TCGA-D8-A1JC-01A-11D-A13L-09	BEAUX_p_TCGA_b109_SNP_2N_GenomeWideSNP_6_D08_772218	TCGA-D8-A1JC-01A-11D-A13K-05
	TCGA-DQ-7591	HNSC	Y	Y	Y	N/A	N/A	TCGA-DQ-7591-01A-11D-2078-08	TYPED_p_TCGA_188_192_Mirn_SNP_N_GenomeWideSNP_6_E03_913938	TCGA-DQ-7591-01A-11D-2079-05
	TCGA-E1-5322	LGG	Y	Y	Y	N/A	N/A	TCGA-E1-5322	MAPLE_p_TCGAb78_BrstRedo_SNP_N_GenomeWideSNP_6_B07_729684	TCGA-E1-5322-01A-01D-1467-05
	TCGA-HT-7601	LGG	Y	Y	Y	N/A	N/A	TCGA-HT-7601	MAULS_p_TCGA_189_190_SNP_N_GenomeWideSNP_6_E12_932774	TCGA-HT-7601-01A-11D-2087-05
	TCGA-G9-7510	PRAD	Y	Y	Y	N/A	N/A	TCGA-G9-7510	BASIC_p_TCGASNP_219_221_223_N_GenomeWideSNP_6_A06_1148712	TCGA-G9-7510-01A-11D-2261-05
	TCGA-CS-5397	LGG	Y	Y	Y	N/A	N/A	TCGA-CS-5397	TREAD_p_TCGA_b146_152_SNP_N_GenomeWideSNP_6_A03_809306	TCGA-CS-5397-01A-01D-1894-05
	TCGA-D1-A0ZN	UCEC	Y	Y	Y	N/A	MSS/MSI-L	TCGA-D1-A0ZN-01A-11D-A122-09	CARRS_p_TCGASNP_b92_N_GenomeWideSNP_6_A08_735758	TCGA-D1-A0ZN-01A-11D-A123-05
	TCGA-21-5787	LUSC	Y	Y	Y	N/A	N/A	TCGA-21-5787-01A-01D-1632-08	STOPS_p_TCGA_b101_114_SNP_N_GenomeWideSNP_6_B08_771742	TCGA-21-5787-01A-01D-1633-05
	TCGA-76-6285	GBM	Y	Y	Y	N/A	N/A	TCGA-76-6285-01A-11D-1696-08	SEXES_p_TCGA_b111_SNP_N_GenomeWideSNP_6_B02_780430	TCGA-76-6285-01A-11D-1697-05
	TCGA-A2-A0SU	BRCA	Y	Y	Y	N/A	N/A	TCGA-A2-A0SU-01A-11D-A099-09	SHAWM_p_TCGAb72_SNP_N_GenomeWideSNP_6_E05_698056	TCGA-A2-A0SU-01A-11D-A10P-05
	TCGA-BP-5186	KIRC	Y	Y	Y	N/A	N/A	TCGA-BP-5186-01A-01D-1429-08	TARSI_p_TCGAb70_SNP_N_GenomeWideSNP_6_E07_741968	TCGA-BP-5186-01A-01D-1424-05
	TCGA-BP-5202	KIRC	Y	Y	Y	N/A	N/A	TCGA-BP-5202-01A-02D-1429-08	TARSI_p_TCGAb70_SNP_N_GenomeWideSNP_6_G07_741952	TCGA-BP-5202-01A-02D-1424-05
	TCGA-BT-A20U	BLCA	Y	Y	Y	N/A	N/A	TCGA-BT-A20U-01A-11D-A14W-08	FOXED_p_TCGA_b122_128_SNP_N_GenomeWideSNP_6_G04_781802	TCGA-BT-A20U-01A-11D-A14Z-05
	TCGA-CR-7401	HNSC	Y	Y	Y	N/A	N/A	TCGA-CR-7401-01A-11D-2012-08	BISON_p_TCGA_164_173_175_SNP_N_GenomeWideSNP_6_B08_863266	TCGA-CR-7401-01A-11D-2014-05
	TCGA-CU-A3KJ	BLCA	Y	Y	Y	N/A	N/A	TCGA-CU-A3KJ-01A-11D-A21A-08	XYLEM_p_TCGASNP_207_212_N_GenomeWideSNP_6_B08_1051166	TCGA-CU-A3KJ-01A-11D-A21B-05
	TCGA-CV-6950	HNSC	Y	Y	Y	N/A	N/A	TCGA-CV-6950-01A-11D-1912-08	MIRES_p_TCGA_151_SNP_N_GenomeWideSNP_6_F06_831494	TCGA-CV-6950-01A-11D-1913-05
	TCGA-CV-7407	HNSC	Y	Y	Y	N/A	N/A	TCGA-CV-7407-01A-11D-2078-08	CLUBS_p_TCGA_186_188_SNP_N_GenomeWideSNP_6_E01_914086	TCGA-CV-7407-01A-11D-2079-05
	TCGA-D3-A3MV	SKCM	Y	Y	Y	N/A	N/A	TCGA-D3-A3MV	GLIAS_p_TCGA_204_205_206_207_N_GenomeWideSNP_6_D05_1051892	TCGA-D3-A3MV-06A-11D-A21B-05
	TCGA-DH-5143	LGG	Y	Y	Y	N/A	N/A	TCGA-DH-5143	MAPLE_p_TCGAb78_BrstRedo_SNP_N_GenomeWideSNP_6_E07_729668	TCGA-DH-5143-01A-01D-1467-05
	TCGA-DU-6406	LGG	Y	Y	Y	N/A	N/A	TCGA-DU-6406	CABAL_p_TCGA_b112_125_SNP_N_GenomeWideSNP_6_C02_780648	TCGA-DU-6406-01A-11D-1706-05
	TCGA-DU-6407	LGG	Y	Y	Y	N/A	N/A	TCGA-DU-6407	CABAL_p_TCGA_b112_125_SNP_N_GenomeWideSNP_6_C06_780612	TCGA-DU-6407-01A-13D-1706-05
	TCGA-EM-A3FO	THCA	Y	Y	Y	N/A	N/A	TCGA-EM-A3FO	GLIAS_p_TCGA_204_205_206_207_N_GenomeWideSNP_6_D09_1051810	TCGA-EM-A3FO-01A-11D-A21B-05
	TCGA-FC-A4JI	PRAD	Y	Y	Y	N/A	N/A	TCGA-FC-A4JI	RIELS_p_TCGA_268_269_N_GenomeWideSNP_6_H01_1306428	TCGA-FC-A4JI-01A-11D-A258-05
	TCGA-GC-A3RB	BLCA	Y	Y	Y	N/A	N/A	TCGA-GC-A3RB-01A-12D-A21Z-08	LOLLS_p_TCGASNP_223_225_N_GenomeWideSNP_6_H04_1151988	TCGA-GC-A3RB-01A-12D-A223-05
	TCGA-D1-A16N	UCEC	Y	Y	Y	N/A	MSI-H	TCGA-D1-A16N-01A-11D-A12J-09	SCAUR_p_TCGA_b94_SNP_N_GenomeWideSNP_6_B03_755320	TCGA-D1-A16N-01A-11D-A12K-05
	TCGA-12-5301	GBM	Y	Y	Y	N/A	N/A	TCGA-12-5301-01A-01D-1486-08	KHADI_p_TCGAb79_PlusRedos_SNP_N_GenomeWideSNP_6_E02_729766	TCGA-12-5301-01A-01D-1481-05
	TCGA-76-6657	GBM	Y	Y	Y	N/A	N/A	TCGA-76-6657-01A-11D-1845-08	PULED_p_TCGA_130_157_N_GenomeWideSNP_6_F07_831724	TCGA-76-6657-01A-11D-1844-05
	TCGA-86-6562	LUAD	Y	Y	Y	N/A	N/A	TCGA-86-6562-01A-11D-1753-08	BURST_p_TCGA_b119_SNP_N_GenomeWideSNP_6_A02_787078	TCGA-86-6562-01A-11D-1756-05
	TCGA-A3-3357	KIRC	Y	Y	Y	N/A	N/A	TCGA-A3-3357-01A-02D-1421-08	NINES_p_TCGAb68_SNP_N_GenomeWideSNP_6_A01_730618	TCGA-A3-3357-01A-02D-1418-05
	TCGA-A7-A13D	BRCA	Y	Y	Y	N/A	N/A	TCGA-A7-A13D-01A-13D-A12Q-09	JOUAL_p_TCGA_b96_SNP_N_GenomeWideSNP_6_A01_748020	TCGA-A7-A13D-01A-13D-A12R-05
	TCGA-CJ-4916	KIRC	Y	Y	Y	N/A	N/A	TCGA-CJ-4916-01A-01D-1429-08	TARSI_p_TCGAb70_SNP_N_GenomeWideSNP_6_B05_742064	TCGA-CJ-4916-01A-01D-1424-05
	TCGA-CV-6955	HNSC	Y	Y	Y	N/A	N/A	TCGA-CV-6955-01A-11D-2012-08	LEMUR_p_TCGA_116_163_164_183_N_GenomeWideSNP_6_A03_914404, PEAKY_p_TCGA_b164_SNP_N_GenomeWideSNP_6_B01_863664	TCGA-CV-6955-01A-11D-2064-05
	TCGA-D3-A1Q7	SKCM	Y	Y	Y	N/A	N/A	TCGA-D3-A1Q7	ALANG_p_TCGA_180_SNP_1N_GenomeWideSNP_6_G04_895938	TCGA-D3-A1Q7-06A-11D-A19D-05
	TCGA-DU-7304	LGG	Y	Y	Y	N/A	N/A	TCGA-DU-7304	MAULS_p_TCGA_189_190_SNP_N_GenomeWideSNP_6_G04_932830	TCGA-DU-7304-01A-12D-2087-05
	TCGA-EL-A3GP	THCA	Y	Y	Y	N/A	N/A	TCGA-EL-A3GP	TRIAL_p_TCGA_191_193_SNP_N_GenomeWideSNP_6_B09_932368	TCGA-EL-A3GP-01A-11D-A203-05
	TCGA-HC-7230	PRAD	Y	Y	Y	N/A	N/A	TCGA-HC-7230	ODDLY_p_TCGASNP_165_184_N_GenomeWideSNP_6_C01_1051692	TCGA-HC-7230-01A-11D-2116-05
	TCGA-HQ-A2OE	BLCA	Y	Y	Y	N/A	N/A	TCGA-HQ-A2OE-01A-11D-A202-08	TYPED_p_TCGA_188_192_Mirn_SNP_N_GenomeWideSNP_6_C11_913922	TCGA-HQ-A2OE-01A-11D-A203-05
	TCGA-HT-7602	LGG	Y	Y	Y	N/A	N/A	TCGA-HT-7602	MAULS_p_TCGA_189_190_SNP_N_GenomeWideSNP_6_F04_932816	TCGA-HT-7602-01A-21D-2087-05
	TCGA-AK-3428	KIRC	Y	Y	Y	N/A	N/A	TCGA-AK-3428-01A-02D-1361-10	PLENA_p_TCGAb63and64_SNP_N_GenomeWideSNP_6_E10_697310	TCGA-AK-3428-01A-02D-1275-05
	TCGA-CR-7367	HNSC	Y	Y	Y	N/A	N/A	TCGA-CR-7367-01A-11D-2012-08	BISON_p_TCGA_164_173_175_SNP_N_GenomeWideSNP_6_D07_863252	TCGA-CR-7367-01A-11D-2014-05
	TCGA-CV-6436	HNSC	Y	Y	Y	N/A	N/A	TCGA-CV-6436-01A-11D-1683-08	FISTS_p_TCGA_b107_121_SNP_N_GenomeWideSNP_6_B08_777918	TCGA-CV-6436-01A-11D-1684-05
	TCGA-CV-6939	HNSC	Y	Y	Y	N/A	N/A	TCGA-CV-6939-01A-11D-1912-08	MIRES_p_TCGA_151_SNP_N_GenomeWideSNP_6_C10_831640	TCGA-CV-6939-01A-11D-1913-05
	TCGA-EJ-5519	PRAD	Y	Y	Y	N/A	N/A	TCGA-EJ-5519	VOLVA_p_TCGA_b91_SNP_2N_GenomeWideSNP_6_C11_755382	TCGA-EJ-5519-01A-01D-1578-05
	TCGA-ER-A2ND	SKCM	Y	Y	Y	N/A	N/A	TCGA-ER-A2ND	AVANT_p_TCGA_180_SNP_4N_GenomeWideSNP_6_G08_895364	TCGA-ER-A2ND-06A-11D-A19B-05
	TCGA-BT-A20V	BLCA	Y	Y	Y	N/A	N/A	TCGA-BT-A20V-01A-11D-A14W-08	FOXED_p_TCGA_b122_128_SNP_N_GenomeWideSNP_6_F08_781776	TCGA-BT-A20V-01A-11D-A14Z-05
	TCGA-CM-5862	COAD/READ	Y	Y	Y	N/A	MSS/MSI-L	TCGA-CM-5862-01	SNORT_p_TCGA_b89_SNP_N_GenomeWideSNP_6_E11_777348	TCGA-CM-5862-01A-01D-1651-05
	TCGA-12-5299	GBM	Y	Y	Y	N/A	N/A	TCGA-12-5299-01A-02D-1486-08	KHADI_p_TCGAb79_PlusRedos_SNP_N_GenomeWideSNP_6_D09_729798	TCGA-12-5299-01A-02D-1481-05
	TCGA-39-5037	LUSC	Y	Y	Y	N/A	N/A	TCGA-39-5037-01A-01D-1441-08	GRITH_p_TCGAb46and77_SNP_N_GenomeWideSNP_6_E04_730184	TCGA-39-5037-01A-01D-1440-05
	TCGA-EE-A2MN	SKCM	Y	Y	Y	N/A	N/A	TCGA-EE-A2MN	AVANT_p_TCGA_180_SNP_4N_GenomeWideSNP_6_C08_895374	TCGA-EE-A2MN-06A-11D-A19C-05
	TCGA-50-5936	LUAD	Y	Y	Y	N/A	N/A	TCGA-50-5936-01A-11D-1625-08	DUNGS_p_TCGA_b84_115_SNP_N_GenomeWideSNP_6_D05_771612	TCGA-50-5936-01A-11D-1626-05
	TCGA-AY-6386	COAD/READ	Y	Y	Y	N/A	MSS/MSI-L	TCGA-AY-6386-01	GRIPS_p_TCGA_b116_SNP_N_GenomeWideSNP_6_B07_781498	TCGA-AY-6386-01A-21D-1721-05
	TCGA-G4-6323	COAD/READ	Y	Y	Y	N/A	MSS/MSI-L	TCGA-G4-6323-01	STALL_p_TCGA_b116_126_SNP_N_GenomeWideSNP_6_B02_781672	TCGA-G4-6323-01A-11D-1721-05
	TCGA-B0-5709	KIRC	Y	Y	Y	N/A	N/A	TCGA-B0-5709-01A-11D-1534-10	SOOKS_p_TCGA_b90_SNP_N_GenomeWideSNP_6_G11_748592	TCGA-B0-5709-01A-11D-1536-05
	TCGA-D1-A102	UCEC	Y	Y	Y	N/A	MSS/MSI-L	TCGA-D1-A102-01A-11D-A10M-09	DEBUT_p_TCGAb45_81_wRedosSNP_N_GenomeWideSNP_6_D02_729454	TCGA-D1-A102-01A-11D-A10N-05
	TCGA-EJ-5494	PRAD	Y	Y	Y	N/A	N/A	TCGA-EJ-5494	CLEAR_p_TCGA_b91_SNP_1N_GenomeWideSNP_6_D07_755568	TCGA-EJ-5494-01A-01D-1578-05
	TCGA-EJ-7786	PRAD	Y	Y	Y	N/A	N/A	TCGA-EJ-7786	CLADE_p_TCGASNP_184_195_N_GenomeWideSNP_6_G10_1039794	TCGA-EJ-7786-01A-11D-2116-05
	TCGA-76-6193	GBM	Y	Y	Y	N/A	N/A	TCGA-76-6193-01A-11D-1696-08	SEXES_p_TCGA_b111_SNP_N_GenomeWideSNP_6_A11_780538	TCGA-76-6193-01A-11D-1697-05
	TCGA-BA-5558	HNSC	Y	Y	Y	N/A	N/A	TCGA-BA-5558-01A-01D-1512-08	ETUIS_p_TCGASNP_b80_83_N_GenomeWideSNP_6_C06_734716	TCGA-BA-5558-01A-01D-1511-05
	TCGA-CH-5762	PRAD	Y	Y	Y	N/A	N/A	TCGA-CH-5762	CLEAR_p_TCGA_b91_SNP_1N_GenomeWideSNP_6_B05_755612	TCGA-CH-5762-01A-11D-1578-05
	TCGA-DM-A1D8	COAD/READ	Y	Y	Y	N/A	MSS/MSI-L	TCGA-DM-A1D8-01	USAGE_p_TCGA_132_133_136_SNP_N_GenomeWideSNP_6_B11_787502	TCGA-DM-A1D8-01A-11D-A153-05
	TCGA-CV-7434	HNSC	Y	Y	Y	N/A	N/A	TCGA-CV-7434-01A-11D-2129-08	MAULS_p_TCGA_189_190_SNP_N_GenomeWideSNP_6_B04_932716	TCGA-CV-7434-01A-11D-2130-05
	TCGA-80-5611	LUAD	Y	Y	Y	N/A	N/A	TCGA-80-5611-01A-01D-1625-08	DUNGS_p_TCGA_b84_115_SNP_N_GenomeWideSNP_6_F04_771506	TCGA-80-5611-01A-01D-1626-05
	TCGA-E9-A1R7	BRCA	Y	Y	Y	N/A	N/A	TCGA-E9-A1R7-01A-11D-A14K-09	BULGY_p_TCGA_bM1_124_SNP_N_GenomeWideSNP_6_F02_780816	TCGA-E9-A1R7-01A-11D-A14N-05
	TCGA-26-6173	GBM	Y	Y	Y	N/A	N/A	TCGA-26-6173-01A-11D-1845-08	PULED_p_TCGA_130_157_N_GenomeWideSNP_6_H07_831736	TCGA-26-6173-01A-11D-1844-05
	TCGA-BS-A0UA	UCEC	Y	Y	Y	N/A	MSI-H	TCGA-BS-A0UA-01A-11D-A122-09	CARRS_p_TCGASNP_b92_N_GenomeWideSNP_6_B07_735718	TCGA-BS-A0UA-01A-11D-A123-05
	TCGA-CV-7410	HNSC	Y	Y	Y	N/A	N/A	TCGA-CV-7410-01A-21D-2078-08	CLUBS_p_TCGA_186_188_SNP_N_GenomeWideSNP_6_D07_914018	TCGA-CV-7410-01A-21D-2079-05
	TCGA-D5-6537	COAD/READ	Y	Y	Y	N/A	MSS/MSI-L	TCGA-D5-6537-01	GRIPS_p_TCGA_b116_SNP_N_GenomeWideSNP_6_A12_781440	TCGA-D5-6537-01A-11D-1721-05
	TCGA-D7-6815	STAD	Y	Y	Y	N/A	MSS/MSI-L	TCGA-D7-6815	TREAD_p_TCGA_b146_152_SNP_N_GenomeWideSNP_6_D01_809332	TCGA-D7-6815-01A-11D-1883-05
	TCGA-DA-A1I2	SKCM	Y	Y	Y	N/A	N/A	TCGA-DA-A1I2	LIGER_p_TCGA_166_180_SNP_N_GenomeWideSNP_6_G09_896454	TCGA-DA-A1I2-06A-21D-A19D-05
	TCGA-DH-5140	LGG	Y	Y	Y	N/A	N/A	TCGA-DH-5140	MAPLE_p_TCGAb78_BrstRedo_SNP_N_GenomeWideSNP_6_B02_729662	TCGA-DH-5140-01A-01D-1467-05
	TCGA-DJ-A1QD	THCA	Y	Y	Y	N/A	N/A	TCGA-DJ-A1QD	STALL_p_TCGA_b116_126_SNP_N_GenomeWideSNP_6_G06_781550	TCGA-DJ-A1QD-01A-11D-A14Z-05
	TCGA-G9-6333	PRAD	Y	Y	Y	N/A	N/A	TCGA-G9-6333	WITED_p_TCGA_b161_171_SNP_N_GenomeWideSNP_6_A07_845080	TCGA-G9-6333-01A-12D-1963-05
	TCGA-HC-7747	PRAD	Y	Y	Y	N/A	N/A	TCGA-HC-7747	CLADE_p_TCGASNP_184_195_N_GenomeWideSNP_6_A09_1039940	TCGA-HC-7747-01A-11D-2116-05
	TCGA-76-4929	GBM	Y	Y	Y	N/A	N/A	TCGA-76-4929-01A-01D-1486-08	KHADI_p_TCGAb79_PlusRedos_SNP_N_GenomeWideSNP_6_D11_729928	TCGA-76-4929-01A-01D-1481-05
	TCGA-BJ-A3F0	THCA	Y	Y	Y	N/A	N/A	TCGA-BJ-A3F0	TRIAL_p_TCGA_191_193_SNP_N_GenomeWideSNP_6_B08_932424	TCGA-BJ-A3F0-01A-11D-A203-05
	TCGA-C8-A275	BRCA	Y	Y	Y	N/A	N/A	TCGA-C8-A275-01A-21D-A16D-09	WRIED_p_TCGA_143_147_150_Hahn_N_GenomeWideSNP_6_B11_799970	TCGA-C8-A275-01A-21D-A16G-05
	TCGA-CR-7394	HNSC	Y	Y	Y	N/A	N/A	TCGA-CR-7394-01A-11D-2012-08	BISON_p_TCGA_164_173_175_SNP_N_GenomeWideSNP_6_A09_863322	TCGA-CR-7394-01A-11D-2014-05
	TCGA-D1-A15Z	UCEC	Y	Y	Y	N/A	MSS/MSI-L	TCGA-D1-A15Z-01A-11D-A122-09	CARRS_p_TCGASNP_b92_N_GenomeWideSNP_6_G12_735720	TCGA-D1-A15Z-01A-11D-A123-05
	TCGA-DA-A1I8	SKCM	Y	Y	Y	N/A	N/A	TCGA-DA-A1I8	LIGER_p_TCGA_166_180_SNP_N_GenomeWideSNP_6_D04_896614	TCGA-DA-A1I8-06A-11D-A19C-05
	TCGA-ER-A19L	SKCM	Y	Y	Y	N/A	N/A	TCGA-ER-A19L	LIGER_p_TCGA_166_180_SNP_N_GenomeWideSNP_6_E11_896556	TCGA-ER-A19L-06A-12D-A19C-05
	TCGA-B0-5710	KIRC	Y	Y	Y	N/A	N/A	TCGA-B0-5710-01A-11D-1669-08	BUBBY_p_TCGA_b89_105_SNP_N_GenomeWideSNP_6_E02_777456	TCGA-B0-5710-01A-11D-1670-05
	TCGA-CZ-4856	KIRC	Y	Y	Y	N/A	N/A	TCGA-CZ-4856-01A-02D-1429-08	TARSI_p_TCGAb70_SNP_N_GenomeWideSNP_6_E03_742048	TCGA-CZ-4856-01A-02D-1424-05
	TCGA-BG-A18C	UCEC	Y	Y	Y	N/A	MSS/MSI-L	TCGA-BG-A18C-01A-11D-A12J-09	SCAUR_p_TCGA_b94_SNP_N_GenomeWideSNP_6_G02_755304	TCGA-BG-A18C-01A-11D-A12K-05
	TCGA-CV-7422	HNSC	Y	Y	Y	N/A	N/A	TCGA-CV-7422-01A-21D-2078-08	TYPED_p_TCGA_188_192_Mirn_SNP_N_GenomeWideSNP_6_E06_913816	TCGA-CV-7422-01A-21D-2079-05
	TCGA-CX-7219	HNSC	Y	Y	Y	N/A	N/A	TCGA-CX-7219-01A-11D-2012-08	PEAKY_p_TCGA_b164_SNP_N_GenomeWideSNP_6_E06_863722	TCGA-CX-7219-01A-11D-2014-05
	TCGA-38-6178	LUAD	Y	Y	Y	N/A	N/A	TCGA-38-6178-01A-11D-1753-08	BURST_p_TCGA_b119_SNP_N_GenomeWideSNP_6_C01_787114	TCGA-38-6178-01A-11D-1756-05
	TCGA-EJ-5515	PRAD	Y	Y	Y	N/A	N/A	TCGA-EJ-5515	VOLVA_p_TCGA_b91_SNP_2N_GenomeWideSNP_6_A05_755392	TCGA-EJ-5515-01A-01D-1578-05
	TCGA-CK-4948	COAD/READ	Y	Y	Y	N/A	MSS/MSI-L	TCGA-CK-4948-01	SNORT_p_TCGA_b89_SNP_N_GenomeWideSNP_6_D10_777204	TCGA-CK-4948-01B-11D-1651-05
	TCGA-50-6591	LUAD	Y	Y	Y	N/A	N/A	TCGA-50-6591-01A-11D-1753-08	BURST_p_TCGA_b119_SNP_N_GenomeWideSNP_6_C02_787198	TCGA-50-6591-01A-11D-1756-05
	TCGA-D8-A1JN	BRCA	Y	Y	Y	N/A	N/A	TCGA-D8-A1JN-01A-11D-A13L-09	BEAUX_p_TCGA_b109_SNP_2N_GenomeWideSNP_6_F08_772194	TCGA-D8-A1JN-01A-11D-A13K-05
	TCGA-EO-A1Y8	UCEC	Y	Y	Y	N/A	MSS/MSI-L	TCGA-EO-A1Y8-01A-11D-A159-09	GIRTH_p_TCGA_b108_137_SNP_N_GenomeWideSNP_6_D05_787912	TCGA-EO-A1Y8-01A-11D-A161-05
	TCGA-GN-A26D	SKCM	Y	Y	Y	N/A	N/A	TCGA-GN-A26D	RETCH_p_TCGA_180_SNP_2N_GenomeWideSNP_6_F09_895800	TCGA-GN-A26D-06A-11D-A19D-05
	TCGA-50-5935	LUAD	Y	Y	Y	N/A	N/A	TCGA-50-5935-01A-11D-1753-08	BURST_p_TCGA_b119_SNP_N_GenomeWideSNP_6_C09_787154	TCGA-50-5935-01A-11D-1756-05
	TCGA-A1-A0SK	BRCA	Y	Y	Y	N/A	N/A	TCGA-A1-A0SK-01A-12D-A099-09	SHAWM_p_TCGAb72_SNP_N_GenomeWideSNP_6_D01_698044	TCGA-A1-A0SK-01A-12D-A10P-05
	TCGA-EJ-5525	PRAD	Y	Y	Y	N/A	N/A	TCGA-EJ-5525	VOLVA_p_TCGA_b91_SNP_2N_GenomeWideSNP_6_C02_755410	TCGA-EJ-5525-01A-01D-1578-05
	TCGA-EL-A3GZ	THCA	Y	Y	Y	N/A	N/A	TCGA-EL-A3GZ	COAPT_p_TCGASNP_197_201_204_N_GenomeWideSNP_6_C11_1051392	TCGA-EL-A3GZ-01A-11D-A211-05
	TCGA-EJ-5502	PRAD	Y	Y	Y	N/A	N/A	TCGA-EJ-5502	VOLVA_p_TCGA_b91_SNP_2N_GenomeWideSNP_6_F09_755458	TCGA-EJ-5502-01A-01D-1578-05
	TCGA-CG-5717	STAD	Y	Y	Y	N/A	MSS/MSI-L	TCGA-CG-5717	SLITS_p_TCGA_b95_SNP_N_GenomeWideSNP_6_B05_764260	TCGA-CG-5717-01A-11D-1601-05
	TCGA-E1-5304	LGG	Y	Y	Y	N/A	N/A	TCGA-E1-5304	MAPLE_p_TCGAb78_BrstRedo_SNP_N_GenomeWideSNP_6_C07_729666	TCGA-E1-5304-01A-01D-1467-05
	TCGA-EJ-7317	PRAD	Y	Y	Y	N/A	N/A	TCGA-EJ-7317	ODDLY_p_TCGASNP_165_184_N_GenomeWideSNP_6_G03_1051554	TCGA-EJ-7317-01A-31D-2116-05
	TCGA-50-5068	LUAD	Y	Y	Y	N/A	N/A	TCGA-50-5068-01A-01D-1625-08	DUNGS_p_TCGA_b84_115_SNP_N_GenomeWideSNP_6_B03_771640	TCGA-50-5068-01A-01D-1626-05
	TCGA-64-5815	LUAD	Y	Y	Y	N/A	N/A	TCGA-64-5815-01A-01D-1625-08	DUNGS_p_TCGA_b84_115_SNP_N_GenomeWideSNP_6_B04_771540	TCGA-64-5815-01A-01D-1626-05
	TCGA-EW-A1P8	BRCA	Y	Y	Y	N/A	N/A	TCGA-EW-A1P8-01A-11D-A142-09	GOOFS_p_TCGA_b117_118_SNP_N_GenomeWideSNP_6_F05_777982	TCGA-EW-A1P8-01A-11D-A145-05
	TCGA-B0-5713	KIRC	Y	Y	Y	N/A	N/A	TCGA-B0-5713-01A-11D-1669-08	BUBBY_p_TCGA_b89_105_SNP_N_GenomeWideSNP_6_C10_777542	TCGA-B0-5713-01A-11D-1670-05
	TCGA-CJ-6028	KIRC	Y	Y	Y	N/A	N/A	TCGA-CJ-6028-01A-11D-1669-08	BUBBY_p_TCGA_b89_105_SNP_N_GenomeWideSNP_6_E10_777464	TCGA-CJ-6028-01A-11D-1670-05
	TCGA-CV-7433	HNSC	Y	Y	Y	N/A	N/A	TCGA-CV-7433-01A-11D-2129-08	MAULS_p_TCGA_189_190_SNP_N_GenomeWideSNP_6_D03_932660	TCGA-CV-7433-01A-11D-2130-05
	TCGA-E9-A1NA	BRCA	Y	Y	Y	N/A	N/A	TCGA-E9-A1NA-01A-11D-A142-09	GOOFS_p_TCGA_b117_118_SNP_N_GenomeWideSNP_6_C05_778020	TCGA-E9-A1NA-01A-11D-A145-05
	TCGA-EM-A2OX	THCA	Y	Y	Y	N/A	N/A	TCGA-EM-A2OX	TRIAL_p_TCGA_191_193_SNP_N_GenomeWideSNP_6_F11_932338	TCGA-EM-A2OX-01A-11D-A203-05
	TCGA-FS-A1ZD	SKCM	Y	Y	Y	N/A	N/A	TCGA-FS-A1ZD	ALANG_p_TCGA_180_SNP_1N_GenomeWideSNP_6_F03_895942	TCGA-FS-A1ZD-06A-11D-A19C-05
	TCGA-BH-A0E0	BRCA	Y	Y	Y	N/A	N/A	TCGA-BH-A0E0-01A-11W-A071-09	BITES_p_TCGAb61_SNP_S_GenomeWideSNP_6_F07_697060	TCGA-BH-A0E0-01A-11D-A10P-05
	TCGA-EW-A1PD	BRCA	Y	Y	Y	N/A	N/A	TCGA-EW-A1PD-01A-11D-A142-09	GOOFS_p_TCGA_b117_118_SNP_N_GenomeWideSNP_6_E09_778096	TCGA-EW-A1PD-01A-11D-A145-05
	TCGA-22-4593	LUSC	Y	Y	Y	N/A	N/A	TCGA-22-4593-01A-21D-1817-08	SPUES_p_TCGA_b129_140_SNP_S_GenomeWideSNP_6_H08_804740	TCGA-22-4593-01A-21D-1818-05
	TCGA-A6-5664	COAD/READ	Y	Y	Y	N/A	MSS/MSI-L	TCGA-A6-5664-01	BAIZE_p_TCGA_b138_SNP_N_GenomeWideSNP_6_A02_808774	TCGA-A6-5664-01A-21D-1837-05
	TCGA-B5-A11G	UCEC	Y	Y	Y	N/A	MSI-H	TCGA-B5-A11G-01A-13D-A122-09	CARRS_p_TCGASNP_b92_N_GenomeWideSNP_6_C07_735726	TCGA-B5-A11G-01A-13D-A123-05
	TCGA-CG-5722	STAD	Y	Y	Y	N/A	MSS/MSI-L	TCGA-CG-5722	SLITS_p_TCGA_b95_SNP_N_GenomeWideSNP_6_C10_764288	TCGA-CG-5722-01A-21D-1601-05
	TCGA-CJ-6033	KIRC	Y	Y	Y	N/A	N/A	TCGA-CJ-6033-01A-11D-1669-08	OWNED_p_TCGA_b102_105_SNP_N_GenomeWideSNP_6_F10_777106	TCGA-CJ-6033-01A-11D-1670-05
	TCGA-CU-A0YO	BLCA	Y	Y	Y	N/A	N/A	TCGA-CU-A0YO-01A-11D-A10S-08	AMAZE_p_TCGASNP_b86_87_88_N_GenomeWideSNP_6_E09_735456	TCGA-CU-A0YO-01A-11D-A10W-05
	TCGA-D8-A27H	BRCA	Y	Y	Y	N/A	N/A	TCGA-D8-A27H-01A-11D-A16D-09	WRIED_p_TCGA_143_147_150_Hahn_N_GenomeWideSNP_6_C05_799820	TCGA-D8-A27H-01A-11D-A16G-05
	TCGA-DQ-5624	HNSC	Y	Y	Y	N/A	N/A	TCGA-DQ-5624-01A-01D-1870-08	GROVE_p_TCGA_b145_153_SNP_N_GenomeWideSNP_6_E06_809146	TCGA-DQ-5624-01A-01D-1871-05
	TCGA-E9-A1NG	BRCA	Y	Y	Y	N/A	N/A	TCGA-E9-A1NG-01A-21D-A14K-09	BULGY_p_TCGA_bM1_124_SNP_N_GenomeWideSNP_6_C08_780956	TCGA-E9-A1NG-01A-21D-A14N-05
	TCGA-EJ-5507	PRAD	Y	Y	Y	N/A	N/A	TCGA-EJ-5507	VOLVA_p_TCGA_b91_SNP_2N_GenomeWideSNP_6_C03_755394	TCGA-EJ-5507-01A-01D-1578-05
	TCGA-EL-A3T7	THCA	Y	Y	Y	N/A	N/A	TCGA-EL-A3T7	FLUES_p_TCGASNP_228_229_230_N_GenomeWideSNP_6_E04_1148886	TCGA-EL-A3T7-01A-11D-A22G-05
	TCGA-06-6389	GBM	Y	Y	Y	N/A	N/A	TCGA-06-6389-01A-11D-1696-08	SEXES_p_TCGA_b111_SNP_N_GenomeWideSNP_6_E03_780520	TCGA-06-6389-01A-11D-1697-05
	TCGA-39-5035	LUSC	Y	Y	Y	N/A	N/A	TCGA-39-5035-01A-01D-1441-08	GRITH_p_TCGAb46and77_SNP_N_GenomeWideSNP_6_B01_730240	TCGA-39-5035-01A-01D-1440-05
	TCGA-43-6770	LUSC	Y	Y	Y	N/A	N/A	TCGA-43-6770-01A-11D-1817-08	GUCKS_p_TCGA_b129_140_SNP_N_GenomeWideSNP_6_G04_802234	TCGA-43-6770-01A-11D-1818-05
	TCGA-BT-A2LD	BLCA	Y	Y	Y	N/A	N/A	TCGA-BT-A2LD-01A-12D-A20D-08	OKRAS_p_TCGA_198_199_200_SNP_N_GenomeWideSNP_6_H03_955388	TCGA-BT-A2LD-01A-12D-A211-05
	TCGA-CJ-5672	KIRC	Y	Y	Y	N/A	N/A	TCGA-CJ-5672-01A-11D-1534-10	SOOKS_p_TCGA_b90_SNP_N_GenomeWideSNP_6_B05_748584	TCGA-CJ-5672-01A-11D-1536-05
	TCGA-DU-7007	LGG	Y	Y	Y	N/A	N/A	TCGA-DU-7007	LEMUR_p_TCGA_116_163_164_183_N_GenomeWideSNP_6_H09_914504	TCGA-DU-7007-01A-11D-2025-05
	TCGA-E2-A1LH	BRCA	Y	Y	Y	N/A	N/A	TCGA-E2-A1LH-01A-11D-A14G-09	CHEEP_p_TCGA_b120_121_SNP_N_GenomeWideSNP_6_C08_777644	TCGA-E2-A1LH-01A-11D-A14H-05
	TCGA-AD-6899	COAD/READ	Y	Y	Y	N/A	MSS/MSI-L	TCGA-AD-6899-01	PULED_p_TCGA_130_157_N_GenomeWideSNP_6_B01_831836	TCGA-AD-6899-01A-11D-1926-05
	TCGA-EE-A3JH	SKCM	Y	Y	Y	N/A	N/A	TCGA-EE-A3JH	GLIAS_p_TCGA_204_205_206_207_N_GenomeWideSNP_6_H02_1051848	TCGA-EE-A3JH-06A-11D-A21B-05
	TCGA-28-5220	GBM	Y	Y	Y	N/A	N/A	TCGA-28-5220-01A-01D-1486-08	KHADI_p_TCGAb79_PlusRedos_SNP_N_GenomeWideSNP_6_F05_729832	TCGA-28-5220-01A-01D-1481-05
	TCGA-EJ-5526	PRAD	Y	Y	Y	N/A	N/A	TCGA-EJ-5526	VOLVA_p_TCGA_b91_SNP_2N_GenomeWideSNP_6_C04_755476	TCGA-EJ-5526-01A-01D-1578-05
	TCGA-CV-7101	HNSC	Y	Y	Y	N/A	N/A	TCGA-CV-7101-01A-11D-2012-08	PEAKY_p_TCGA_b164_SNP_N_GenomeWideSNP_6_D12_863762	TCGA-CV-7101-01A-11D-2014-05
	TCGA-C8-A26X	BRCA	Y	Y	Y	N/A	N/A	TCGA-C8-A26X-01A-31D-A16D-09	WRIED_p_TCGA_143_147_150_Hahn_N_GenomeWideSNP_6_A12_799958	TCGA-C8-A26X-01A-31D-A16G-05
	TCGA-CQ-6227	HNSC	Y	Y	Y	N/A	N/A	TCGA-CQ-6227-01A-11D-1912-08	MIRES_p_TCGA_151_SNP_N_GenomeWideSNP_6_A08_831518	TCGA-CQ-6227-01A-11D-1913-05
	TCGA-CV-7418	HNSC	Y	Y	Y	N/A	N/A	TCGA-CV-7418-01A-11D-2078-08	TYPED_p_TCGA_188_192_Mirn_SNP_N_GenomeWideSNP_6_D12_913920	TCGA-CV-7418-01A-11D-2079-05
	TCGA-D7-6818	STAD	Y	Y	Y	N/A	MSS/MSI-L	TCGA-D7-6818	TREAD_p_TCGA_b146_152_SNP_N_GenomeWideSNP_6_B01_809428	TCGA-D7-6818-01A-11D-1883-05
	TCGA-DU-7298	LGG	Y	Y	Y	N/A	N/A	TCGA-DU-7298	LEMUR_p_TCGA_116_163_164_183_N_GenomeWideSNP_6_C05_914426	TCGA-DU-7298-01A-11D-2025-05
	TCGA-GI-A2C8	BRCA	Y	Y	Y	N/A	N/A	TCGA-GI-A2C8-01A-11D-A16D-09	WRIED_p_TCGA_143_147_150_Hahn_N_GenomeWideSNP_6_B12_799974	TCGA-GI-A2C8-01A-11D-A16G-05
	TCGA-HI-7169	PRAD	Y	Y	Y	N/A	N/A	TCGA-HI-7169	ODDLY_p_TCGASNP_165_184_N_GenomeWideSNP_6_A09_1051624	TCGA-HI-7169-01A-11D-2116-05
	TCGA-CM-6169	COAD/READ	Y	Y	Y	N/A	MSS/MSI-L	TCGA-CM-6169-01	BUBBY_p_TCGA_b89_105_SNP_N_GenomeWideSNP_6_B09_777532	TCGA-CM-6169-01A-11D-1651-05
	TCGA-DQ-7592	HNSC	Y	Y	Y	N/A	N/A	TCGA-DQ-7592-01A-11D-2078-08	TYPED_p_TCGA_188_192_Mirn_SNP_N_GenomeWideSNP_6_F02_913836	TCGA-DQ-7592-01A-11D-2079-05
	TCGA-91-6831	LUAD	Y	Y	Y	N/A	N/A	TCGA-91-6831-01A-11D-1855-08	IMPLY_p_TCGA_b127_144_SNP_N_GenomeWideSNP_6_B09_808420	TCGA-91-6831-01A-11D-1856-05
	TCGA-CM-6170	COAD/READ	Y	Y	Y	N/A	MSS/MSI-L	TCGA-CM-6170-01	BUBBY_p_TCGA_b89_105_SNP_N_GenomeWideSNP_6_F06_777440	TCGA-CM-6170-01A-11D-1651-05
	TCGA-D1-A1NU	UCEC	Y	Y	Y	N/A	MSS/MSI-L	TCGA-D1-A1NU-01A-11D-A14G-09	CHEEP_p_TCGA_b120_121_SNP_N_GenomeWideSNP_6_F05_777712	TCGA-D1-A1NU-01A-11D-A14H-05
	TCGA-DJ-A2Q3	THCA	Y	Y	Y	N/A	N/A	TCGA-DJ-A2Q3	CUTES_p_TCGA_172_176_178_SNP_N_GenomeWideSNP_6_G03_863536	TCGA-DJ-A2Q3-01A-11D-A18G-05
	TCGA-A2-A0SV	BRCA	Y	Y	Y	N/A	N/A	TCGA-A2-A0SV-01A-11D-A099-09	SHAWM_p_TCGAb72_SNP_N_GenomeWideSNP_6_A12_698048	TCGA-A2-A0SV-01A-11D-A10P-05
	TCGA-B0-5702	KIRC	Y	Y	Y	N/A	N/A	TCGA-B0-5702-01A-11D-1534-10	SOOKS_p_TCGA_b90_SNP_N_GenomeWideSNP_6_H04_748594	TCGA-B0-5702-01A-11D-1536-05
	TCGA-CS-6186	LGG	Y	Y	Y	N/A	N/A	TCGA-CS-6186	LEMUR_p_TCGA_116_163_164_183_N_GenomeWideSNP_6_E05_914444	TCGA-CS-6186-01A-12D-2025-05
	TCGA-D3-A2JB	SKCM	Y	Y	Y	N/A	N/A	TCGA-D3-A2JB	CANST_p_TCGA_180_SNP_3N_GenomeWideSNP_6_G06_895532	TCGA-D3-A2JB-06A-11D-A19B-05
	TCGA-DB-5277	LGG	Y	Y	Y	N/A	N/A	TCGA-DB-5277	MAPLE_p_TCGAb78_BrstRedo_SNP_N_GenomeWideSNP_6_H04_729566	TCGA-DB-5277-01A-01D-1467-05
	TCGA-E2-A1B0	BRCA	Y	Y	Y	N/A	N/A	TCGA-E2-A1B0-01A-11D-A12Q-09	JOUAL_p_TCGA_b96_SNP_N_GenomeWideSNP_6_B03_747910	TCGA-E2-A1B0-01A-11D-A12R-05
	TCGA-EM-A1YE	THCA	Y	Y	Y	N/A	N/A	TCGA-EM-A1YE	STALL_p_TCGA_b116_126_SNP_N_GenomeWideSNP_6_F01_781650	TCGA-EM-A1YE-01A-11D-A14Z-05
	TCGA-B7-5818	STAD	Y	Y	Y	N/A	MSS/MSI-L	TCGA-B7-5818	SLITS_p_TCGA_b95_SNP_N_GenomeWideSNP_6_A03_764194	TCGA-B7-5818-01A-11D-1601-05
	TCGA-CV-7423	HNSC	Y	Y	Y	N/A	N/A	TCGA-CV-7423-01A-11D-2078-08	TYPED_p_TCGA_188_192_Mirn_SNP_N_GenomeWideSNP_6_D05_913934	TCGA-CV-7423-01A-11D-2079-05
	TCGA-D8-A1Y2	BRCA	Y	Y	Y	N/A	N/A	TCGA-D8-A1Y2-01A-11D-A159-09	USAGE_p_TCGA_132_133_136_SNP_N_GenomeWideSNP_6_H05_787626	TCGA-D8-A1Y2-01A-11D-A161-05
	TCGA-DU-8167	LGG	Y	Y	Y	N/A	N/A	TCGA-DU-8167	JIHAD_p_TCGASNP_215_219_N_GenomeWideSNP_6_H04_1148418	TCGA-DU-8167-01A-11D-2254-05
	TCGA-CJ-4912	KIRC	Y	Y	Y	N/A	N/A	TCGA-CJ-4912-01A-01D-1429-08	TARSI_p_TCGAb70_SNP_N_GenomeWideSNP_6_H03_741940	TCGA-CJ-4912-01A-01D-1424-05
	TCGA-CM-6168	COAD/READ	Y	Y	Y	N/A	MSS/MSI-L	TCGA-CM-6168-01	BUBBY_p_TCGA_b89_105_SNP_N_GenomeWideSNP_6_B06_777496	TCGA-CM-6168-01A-11D-1651-05
	TCGA-14-1395	GBM	Y	Y	Y	N/A	N/A	TCGA-14-1395-01B-11D-1845-08	PULED_p_TCGA_130_157_N_GenomeWideSNP_6_F02_831790	TCGA-14-1395-01B-11D-1844-05
	TCGA-BG-A0YU	UCEC	Y	Y	Y	N/A	MSS/MSI-L	TCGA-BG-A0YU-01A-21D-A10M-09	DEBUT_p_TCGAb45_81_wRedosSNP_N_GenomeWideSNP_6_E07_729534	TCGA-BG-A0YU-01A-21D-A10N-05
	TCGA-CV-6951	HNSC	Y	Y	Y	N/A	N/A	TCGA-CV-6951-01A-11D-1912-08	MIRES_p_TCGA_151_SNP_N_GenomeWideSNP_6_C06_831610	TCGA-CV-6951-01A-11D-1913-05
	TCGA-EE-A29T	SKCM	Y	Y	Y	N/A	N/A	TCGA-EE-A29T	RETCH_p_TCGA_180_SNP_2N_GenomeWideSNP_6_E11_895858	TCGA-EE-A29T-06A-11D-A19C-05
	TCGA-CJ-4901	KIRC	Y	Y	Y	N/A	N/A	TCGA-CJ-4901-01A-01D-1429-08	TARSI_p_TCGAb70_SNP_N_GenomeWideSNP_6_F01_742038	TCGA-CJ-4901-01A-01D-1424-05
	TCGA-CR-6480	HNSC	Y	Y	Y	N/A	N/A	TCGA-CR-6480-01A-11D-1870-08	GROVE_p_TCGA_b145_153_SNP_N_GenomeWideSNP_6_D09_809220	TCGA-CR-6480-01A-11D-1871-05
	TCGA-CS-4942	LGG	Y	Y	Y	N/A	N/A	TCGA-CS-4942	MAPLE_p_TCGAb78_BrstRedo_SNP_N_GenomeWideSNP_6_A09_729636	TCGA-CS-4942-01A-01D-1467-05
	TCGA-ET-A39J	THCA	Y	Y	Y	N/A	N/A	TCGA-ET-A39J	QUERY_p_TCGA_180_181_SNP_N_GenomeWideSNP_6_G08_896268	TCGA-ET-A39J-01A-11D-A19K-05
	TCGA-HC-7080	PRAD	Y	Y	Y	N/A	N/A	TCGA-HC-7080	WITED_p_TCGA_b161_171_SNP_N_GenomeWideSNP_6_A01_845002	TCGA-HC-7080-01A-11D-1963-05
	TCGA-26-1442	GBM	Y	Y	Y	N/A	N/A	TCGA-26-1442-01A-01D-1696-08	SEXES_p_TCGA_b111_SNP_N_GenomeWideSNP_6_G03_780454	TCGA-26-1442-01A-01D-1697-05
	TCGA-DK-A2I1	BLCA	Y	Y	Y	N/A	N/A	TCGA-DK-A2I1-01A-11D-A17V-08	WHIRR_p_TCGA_168_169_170_redo_N_GenomeWideSNP_6_A07_845096	TCGA-DK-A2I1-01A-11D-A17Y-05
	TCGA-06-6694	GBM	Y	Y	Y	N/A	N/A	TCGA-06-6694-01A-12D-1845-08	PULED_p_TCGA_130_157_N_GenomeWideSNP_6_E03_831786	TCGA-06-6694-01A-12D-1844-05
	TCGA-FG-8188	LGG	Y	Y	Y	N/A	N/A	TCGA-FG-8188	JIHAD_p_TCGASNP_215_219_N_GenomeWideSNP_6_E12_1148588	TCGA-FG-8188-01A-11D-2254-05
	TCGA-CW-6087	KIRC	Y	Y	Y	N/A	N/A	TCGA-CW-6087-01A-11D-1669-08	OWNED_p_TCGA_b102_105_SNP_N_GenomeWideSNP_6_D01_777150	TCGA-CW-6087-01A-11D-1670-05
	TCGA-50-6597	LUAD	Y	Y	Y	N/A	N/A	TCGA-50-6597-01A-11D-1855-08	IMPLY_p_TCGA_b127_144_SNP_N_GenomeWideSNP_6_E07_808382	TCGA-50-6597-01A-11D-1856-05
	TCGA-B6-A0RP	BRCA	Y	Y	Y	N/A	N/A	TCGA-B6-A0RP-01A-21D-A099-09	SHAWM_p_TCGAb72_SNP_N_GenomeWideSNP_6_G03_698058	TCGA-B6-A0RP-01A-21D-A10P-05
	TCGA-CR-5250	HNSC	Y	Y	Y	N/A	N/A	TCGA-CR-5250-01A-01D-1512-08	ETUIS_p_TCGASNP_b80_83_N_GenomeWideSNP_6_C07_734668	TCGA-CR-5250-01A-01D-1511-05
	TCGA-DU-6404	LGG	Y	Y	Y	N/A	N/A	TCGA-DU-6404	CABAL_p_TCGA_b112_125_SNP_N_GenomeWideSNP_6_B08_780752	TCGA-DU-6404-01A-11D-1706-05
	TCGA-EJ-5496	PRAD	Y	Y	Y	N/A	N/A	TCGA-EJ-5496	VOLVA_p_TCGA_b91_SNP_2N_GenomeWideSNP_6_A02_755388	TCGA-EJ-5496-01A-01D-1578-05
	TCGA-AB-2950	LAML	Y	Y	Y	N/A	N/A	TCGA-AB-2950-03A-01W-0733-08	TCGA_AB_2950_03A_01D_0756_21	TCGA-AB-2950-03A-01D-0742-05
	TCGA-AR-A0TW	BRCA	Y	Y	Y	N/A	N/A	TCGA-AR-A0TW-01A-11D-A099-09	SHAWM_p_TCGAb72_SNP_N_GenomeWideSNP_6_A11_698152	TCGA-AR-A0TW-01A-11D-A10P-05
	TCGA-CZ-5453	KIRC	Y	Y	Y	N/A	N/A	TCGA-CZ-5453-01A-01D-1501-10	MANIA_p_TCGASNP_b82and51R_N_GenomeWideSNP_6_E07_734848	TCGA-CZ-5453-01A-01D-1500-05
	TCGA-DQ-5625	HNSC	Y	Y	Y	N/A	N/A	TCGA-DQ-5625-01A-01D-1870-08	GROVE_p_TCGA_b145_153_SNP_N_GenomeWideSNP_6_E12_809282	TCGA-DQ-5625-01A-01D-1871-05
	TCGA-CV-5442	HNSC	Y	Y	Y	N/A	N/A	TCGA-CV-5442-01A-01D-1512-08	ETUIS_p_TCGASNP_b80_83_N_GenomeWideSNP_6_B09_734772	TCGA-CV-5442-01A-01D-1511-05
	TCGA-F4-6460	COAD/READ	Y	Y	Y	N/A	MSS/MSI-L	TCGA-F4-6460-01	KNELT_p_TCGA_b123_131_SNP_N_GenomeWideSNP_6_B12_787826	TCGA-F4-6460-01A-11D-1772-05
	TCGA-A1-A0SM	BRCA	Y	Y	Y	N/A	N/A	TCGA-A1-A0SM-01A-11D-A099-09	SHAWM_p_TCGAb72_SNP_N_GenomeWideSNP_6_F04_697986	TCGA-A1-A0SM-01A-11D-A10P-05
	TCGA-A6-6648	COAD/READ	Y	Y	Y	N/A	MSS/MSI-L	TCGA-A6-6648-01	KNELT_p_TCGA_b123_131_SNP_N_GenomeWideSNP_6_D12_787674	TCGA-A6-6648-01A-11D-1772-05
	TCGA-AB-2923	LAML	Y	Y	Y	N/A	N/A	TCGA-AB-2923-03A-01W-0745-08	TCGA_AB_2923_03A_01D_0756_21	TCGA-AB-2923-03A-01D-0743-05
	TCGA-AR-A24X	BRCA	Y	Y	Y	N/A	N/A	TCGA-AR-A24X-01A-11D-A167-09	EXINE_p_TCGA_b142_SNP_N_GenomeWideSNP_6_G02_802498	TCGA-AR-A24X-01A-11D-A16A-05
	TCGA-BH-A0HY	BRCA	Y	Y	Y	N/A	N/A	TCGA-BH-A0HY-01A-11W-A071-09	BITES_p_TCGAb61_SNP_S_GenomeWideSNP_6_C03_707088	TCGA-BH-A0HY-01A-11D-A10P-05
	TCGA-BG-A0VZ	UCEC	Y	Y	Y	N/A	MSI-H	TCGA-BG-A0VZ-01A-11D-A10G-09	SHUCK_p_TCGAb74and75_SNP_N_GenomeWideSNP_6_E09_730990	TCGA-BG-A0VZ-01A-11D-A10A-05
	TCGA-AD-6890	COAD/READ	Y	Y	Y	N/A	MSS/MSI-L	TCGA-AD-6890-01	PULED_p_TCGA_130_157_N_GenomeWideSNP_6_C10_831764	TCGA-AD-6890-01A-11D-1926-05
	TCGA-BG-A0VX	UCEC	Y	Y	Y	N/A	MSS/MSI-L	TCGA-BG-A0VX-01A-11D-A122-09	CARRS_p_TCGASNP_b92_N_GenomeWideSNP_6_H05_735644	TCGA-BG-A0VX-01A-11D-A123-05
	TCGA-CJ-4907	KIRC	Y	Y	Y	N/A	N/A	TCGA-CJ-4907-01A-01D-1429-08	TARSI_p_TCGAb70_SNP_N_GenomeWideSNP_6_A11_742034	TCGA-CJ-4907-01A-01D-1424-05
	TCGA-A1-A0SF	BRCA	Y	Y	Y	N/A	N/A	TCGA-A1-A0SF-01A-11D-A142-09	GOOFS_p_TCGA_b117_118_SNP_N_GenomeWideSNP_6_A01_778052	TCGA-A1-A0SF-01A-11D-A145-05
	TCGA-DK-A3IM	BLCA	Y	Y	Y	N/A	N/A	TCGA-DK-A3IM-01A-11D-A20D-08	OKRAS_p_TCGA_198_199_200_SNP_N_GenomeWideSNP_6_D05_955386	TCGA-DK-A3IM-01A-11D-A211-05
	TCGA-CF-A3MF	BLCA	Y	Y	Y	N/A	N/A	TCGA-CF-A3MF-01A-12D-A21A-08	XYLEM_p_TCGASNP_207_212_N_GenomeWideSNP_6_E04_1051190	TCGA-CF-A3MF-01A-12D-A21B-05
	TCGA-E3-A3E3	THCA	Y	Y	Y	N/A	N/A	TCGA-E3-A3E3	COAPT_p_TCGASNP_197_201_204_N_GenomeWideSNP_6_C12_1051394	TCGA-E3-A3E3-01A-11D-A211-05
	TCGA-EL-A3N3	THCA	Y	Y	Y	N/A	N/A	TCGA-EL-A3N3	COAPT_p_TCGASNP_197_201_204_N_GenomeWideSNP_6_E10_1051386	TCGA-EL-A3N3-01A-11D-A211-05
	TCGA-44-6774	LUAD	Y	Y	Y	N/A	N/A	TCGA-44-6774-01A-21D-1855-08	IMPLY_p_TCGA_b127_144_SNP_N_GenomeWideSNP_6_G10_808518	TCGA-44-6774-01A-21D-1856-05
	TCGA-76-4931	GBM	Y	Y	Y	N/A	N/A	TCGA-76-4931-01A-01D-1486-08	KHADI_p_TCGAb79_PlusRedos_SNP_N_GenomeWideSNP_6_E05_729854	TCGA-76-4931-01A-01D-1481-05
	TCGA-A1-A0SN	BRCA	Y	Y	Y	N/A	N/A	TCGA-A1-A0SN-01A-11D-A142-09	GOOFS_p_TCGA_b117_118_SNP_N_GenomeWideSNP_6_C09_777996	TCGA-A1-A0SN-01A-11D-A145-05
	TCGA-BF-A1PU	SKCM	Y	Y	Y	N/A	N/A	TCGA-BF-A1PU	ALANG_p_TCGA_180_SNP_1N_GenomeWideSNP_6_G12_896052	TCGA-BF-A1PU-01A-11D-A19D-05
	TCGA-D8-A1XZ	BRCA	Y	Y	Y	N/A	N/A	TCGA-D8-A1XZ-01A-11D-A14K-09	BULGY_p_TCGA_bM1_124_SNP_N_GenomeWideSNP_6_E09_780782	TCGA-D8-A1XZ-01A-11D-A14N-05
	TCGA-EE-A3JB	SKCM	Y	Y	Y	N/A	N/A	TCGA-EE-A3JB	GLIAS_p_TCGA_204_205_206_207_N_GenomeWideSNP_6_F05_1051862	TCGA-EE-A3JB-06A-11D-A21B-05
	TCGA-EJ-7328	PRAD	Y	Y	Y	N/A	N/A	TCGA-EJ-7328	CLADE_p_TCGASNP_184_195_N_GenomeWideSNP_6_G03_1039872	TCGA-EJ-7328-01A-31D-2116-05
	TCGA-EZ-7264	LGG	Y	Y	Y	N/A	N/A	TCGA-EZ-7264	LEMUR_p_TCGA_116_163_164_183_N_GenomeWideSNP_6_C11_914402	TCGA-EZ-7264-01A-11D-2025-05
	TCGA-FG-8191	LGG	Y	Y	Y	N/A	N/A	TCGA-FG-8191	JIHAD_p_TCGASNP_215_219_N_GenomeWideSNP_6_F07_1148424	TCGA-FG-8191-01A-11D-2254-05
	TCGA-CK-6751	COAD/READ	Y	Y	Y	N/A	MSS/MSI-L	TCGA-CK-6751-01	BAIZE_p_TCGA_b138_SNP_N_GenomeWideSNP_6_E05_808796	TCGA-CK-6751-01A-11D-1837-05
	TCGA-CV-7413	HNSC	Y	Y	Y	N/A	N/A	TCGA-CV-7413-01A-11D-2078-08	CLUBS_p_TCGA_186_188_SNP_N_GenomeWideSNP_6_D11_914002	TCGA-CV-7413-01A-11D-2079-05
	TCGA-CZ-5456	KIRC	Y	Y	Y	N/A	N/A	TCGA-CZ-5456-01A-01D-1501-10	MANIA_p_TCGASNP_b82and51R_N_GenomeWideSNP_6_C06_734964	TCGA-CZ-5456-01A-01D-1500-05
	TCGA-DU-7302	LGG	Y	Y	Y	N/A	N/A	TCGA-DU-7302	MAULS_p_TCGA_189_190_SNP_N_GenomeWideSNP_6_E06_932694	TCGA-DU-7302-01A-11D-2087-05
	TCGA-B6-A0RU	BRCA	Y	Y	Y	N/A	N/A	TCGA-B6-A0RU-01A-11D-A099-09	SHAWM_p_TCGAb72_SNP_N_GenomeWideSNP_6_B06_698012	TCGA-B6-A0RU-01A-11D-A10P-05
	TCGA-C8-A1HJ	BRCA	Y	Y	Y	N/A	N/A	TCGA-C8-A1HJ-01A-11D-A13L-09	BEAUX_p_TCGA_b109_SNP_2N_GenomeWideSNP_6_C03_772214	TCGA-C8-A1HJ-01A-11D-A13K-05
	TCGA-D1-A0ZZ	UCEC	Y	Y	Y	N/A	MSS/MSI-L	TCGA-D1-A0ZZ-01A-11D-A10M-09	DEBUT_p_TCGAb45_81_wRedosSNP_N_GenomeWideSNP_6_C11_729504	TCGA-D1-A0ZZ-01A-11D-A10N-05
	TCGA-DV-5576	KIRC	Y	Y	Y	N/A	N/A	TCGA-DV-5576-01A-01D-1534-10	HILLY_p_TCGA_b90_wRedos_SNP_N_GenomeWideSNP_6_C12_748164	TCGA-DV-5576-01A-01D-1536-05
	TCGA-E9-A1RI	BRCA	Y	Y	Y	N/A	N/A	TCGA-E9-A1RI-01A-11D-A167-09	EXINE_p_TCGA_b142_SNP_N_GenomeWideSNP_6_D06_802370	TCGA-E9-A1RI-01A-11D-A16A-05
	TCGA-DU-7299	LGG	Y	Y	Y	N/A	N/A	TCGA-DU-7299	LEMUR_p_TCGA_116_163_164_183_N_GenomeWideSNP_6_G07_914386	TCGA-DU-7299-01A-21D-2025-05
	TCGA-CS-6290	LGG	Y	Y	Y	N/A	N/A	TCGA-CS-6290	CABAL_p_TCGA_b112_125_SNP_N_GenomeWideSNP_6_C05_780582	TCGA-CS-6290-01A-11D-1706-05
	TCGA-CV-7100	HNSC	Y	Y	Y	N/A	N/A	TCGA-CV-7100-01A-11D-2012-08	PEAKY_p_TCGA_b164_SNP_N_GenomeWideSNP_6_B04_863732	TCGA-CV-7100-01A-11D-2014-05
	TCGA-G4-6625	COAD/READ	Y	Y	Y	N/A	N/A	TCGA-G4-6625-01	KNELT_p_TCGA_b123_131_SNP_N_GenomeWideSNP_6_C11_787650	TCGA-G4-6625-01A-21D-1772-05
	TCGA-BP-5182	KIRC	Y	Y	Y	N/A	N/A	TCGA-BP-5182-01A-01D-1429-08	TARSI_p_TCGAb70_SNP_N_GenomeWideSNP_6_H09_741928	TCGA-BP-5182-01A-01D-1424-05
	TCGA-D6-6823	HNSC	Y	Y	Y	N/A	N/A	TCGA-D6-6823-01A-11D-1912-08	MIRES_p_TCGA_151_SNP_N_GenomeWideSNP_6_C03_831498	TCGA-D6-6823-01A-11D-1913-05
	TCGA-76-6283	GBM	Y	Y	Y	N/A	N/A	TCGA-76-6283-01A-11D-1845-08	PULED_p_TCGA_130_157_N_GenomeWideSNP_6_B11_831782	TCGA-76-6283-01A-11D-1844-05
	TCGA-A1-A0SH	BRCA	Y	Y	Y	N/A	N/A	TCGA-A1-A0SH-01A-11D-A099-09	SHAWM_p_TCGAb72_SNP_N_GenomeWideSNP_6_G04_698124	TCGA-A1-A0SH-01A-11D-A10P-05
	TCGA-B6-A0RG	BRCA	Y	Y	Y	N/A	N/A	TCGA-B6-A0RG-01A-11W-A071-09	BITES_p_TCGAb61_SNP_S_GenomeWideSNP_6_E04_697112	TCGA-B6-A0RG-01A-11D-A10P-05
	TCGA-CV-6954	HNSC	Y	Y	Y	N/A	N/A	TCGA-CV-6954-01A-11D-1912-08	MIRES_p_TCGA_151_SNP_N_GenomeWideSNP_6_G02_831668	TCGA-CV-6954-01A-11D-1913-05
	TCGA-BH-A0DQ	BRCA	Y	Y	Y	N/A	N/A	TCGA-BH-A0DQ-01A-11D-A099-09	SHAWM_p_TCGAb72_SNP_N_GenomeWideSNP_6_A05_698030	TCGA-BH-A0DQ-01A-11D-A10P-05
	TCGA-D7-6525	STAD	Y	Y	Y	N/A	MSS/MSI-L	TCGA-D7-6525	SALLY_p_TCGA_129_134_148_149_N_GenomeWideSNP_6_B11_801930	TCGA-D7-6525-01A-11D-1801-05
	TCGA-D8-A1XU	BRCA	Y	Y	Y	N/A	N/A	TCGA-D8-A1XU-01A-11D-A14K-09	BULGY_p_TCGA_bM1_124_SNP_N_GenomeWideSNP_6_E01_780958	TCGA-D8-A1XU-01A-11D-A14N-05
	TCGA-AR-A0TQ	BRCA	Y	Y	Y	N/A	N/A	TCGA-AR-A0TQ-01A-11D-A099-09	SHAWM_p_TCGAb72_SNP_N_GenomeWideSNP_6_C05_698132	TCGA-AR-A0TQ-01A-11D-A10P-05
	TCGA-CH-5768	PRAD	Y	Y	Y	N/A	N/A	TCGA-CH-5768	CLEAR_p_TCGA_b91_SNP_1N_GenomeWideSNP_6_C08_755758	TCGA-CH-5768-01A-11D-1578-05
	TCGA-HT-7474	LGG	Y	Y	Y	N/A	N/A	TCGA-HT-7474	LEMUR_p_TCGA_116_163_164_183_N_GenomeWideSNP_6_A09_914432	TCGA-HT-7474-01A-11D-2025-05
	TCGA-D3-A1Q1	SKCM	Y	Y	Y	N/A	N/A	TCGA-D3-A1Q1	ALANG_p_TCGA_180_SNP_1N_GenomeWideSNP_6_H05_895976	TCGA-D3-A1Q1-06A-21D-A19B-05
	TCGA-EE-A29P	SKCM	Y	Y	Y	N/A	N/A	TCGA-EE-A29P	RETCH_p_TCGA_180_SNP_2N_GenomeWideSNP_6_D07_895816	TCGA-EE-A29P-06A-11D-A19C-05
	TCGA-EE-A3JE	SKCM	Y	Y	Y	N/A	N/A	TCGA-EE-A3JE	OKRAS_p_TCGA_198_199_200_SNP_N_GenomeWideSNP_6_G04_955460	TCGA-EE-A3JE-06A-11D-A211-05
	TCGA-HR-A2OH	SKCM	Y	Y	Y	N/A	N/A	TCGA-HR-A2OH	AVANT_p_TCGA_180_SNP_4N_GenomeWideSNP_6_A09_895378	TCGA-HR-A2OH-01A-11D-A19C-05
	TCGA-BP-5174	KIRC	Y	Y	Y	N/A	N/A	TCGA-BP-5174-01A-01D-1429-08	TARSI_p_TCGAb70_SNP_N_GenomeWideSNP_6_C09_741906	TCGA-BP-5174-01A-01D-1424-05
	TCGA-CW-5581	KIRC	Y	Y	Y	N/A	N/A	TCGA-CW-5581-01	HILLY_p_TCGA_b90_wRedos_SNP_N_GenomeWideSNP_6_E10_748206	TCGA-CW-5581-01A-02D-1536-05
	TCGA-CN-4741	HNSC	Y	Y	Y	N/A	N/A	TCGA-CN-4741-01A-01D-1434-08	BALMS_p_TCGAb54and67_SNP_N_GenomeWideSNP_6_A12_730364	TCGA-CN-4741-01A-01D-1433-05
	TCGA-CV-7435	HNSC	Y	Y	Y	N/A	N/A	TCGA-CV-7435-01A-11D-2129-08	MAULS_p_TCGA_189_190_SNP_N_GenomeWideSNP_6_G12_932684	TCGA-CV-7435-01A-11D-2130-05
	TCGA-DJ-A13X	THCA	Y	Y	Y	N/A	N/A	TCGA-DJ-A13X	AMAZE_p_TCGASNP_b86_87_88_N_GenomeWideSNP_6_G02_735502	TCGA-DJ-A13X-01A-11D-A10W-05
	TCGA-ER-A19C	SKCM	Y	Y	Y	N/A	N/A	TCGA-ER-A19C	LIGER_p_TCGA_166_180_SNP_N_GenomeWideSNP_6_H08_896594	TCGA-ER-A19C-06A-11D-A19B-05
	TCGA-B5-A1MU	UCEC	Y	Y	Y	N/A	N/A	TCGA-B5-A1MU-01A-11D-A13L-09	HORNS_p_TCGA_b110_113_SNP_N_GenomeWideSNP_6_F12_772264	TCGA-B5-A1MU-01A-11D-A13K-05
	TCGA-34-5234	LUSC	Y	Y	Y	N/A	N/A	TCGA-34-5234-01A-01D-1632-08	STOPS_p_TCGA_b101_114_SNP_N_GenomeWideSNP_6_D09_771722	TCGA-34-5234-01A-01D-1633-05
	TCGA-81-5911	GBM	Y	Y	Y	N/A	N/A	TCGA-81-5911-01A-12D-1845-08	PULED_p_TCGA_130_157_N_GenomeWideSNP_6_E10_831696	TCGA-81-5911-01A-12D-1844-05
	TCGA-CE-A13K	THCA	Y	Y	Y	N/A	N/A	TCGA-CE-A13K	AMAZE_p_TCGASNP_b86_87_88_N_GenomeWideSNP_6_H06_735448	TCGA-CE-A13K-01A-11D-A10W-05
	TCGA-CQ-5332	HNSC	Y	Y	Y	N/A	N/A	TCGA-CQ-5332-01A-01D-1683-08	FISTS_p_TCGA_b107_121_SNP_N_GenomeWideSNP_6_B02_777938	TCGA-CQ-5332-01A-01D-1684-05
	TCGA-H7-7774	HNSC	Y	Y	Y	N/A	N/A	TCGA-H7-7774-01A-21D-2078-08	TYPED_p_TCGA_188_192_Mirn_SNP_N_GenomeWideSNP_6_D06_913968	TCGA-H7-7774-01A-21D-2079-05
	TCGA-B0-4818	KIRC	Y	Y	Y	N/A	N/A	TCGA-B0-4818-01A-01D-1501-10	MANIA_p_TCGASNP_b82and51R_N_GenomeWideSNP_6_B05_734938	TCGA-B0-4818-01A-01D-1500-05
	TCGA-EE-A184	SKCM	Y	Y	Y	N/A	N/A	TCGA-EE-A184	LIGER_p_TCGA_166_180_SNP_N_GenomeWideSNP_6_H07_896482	TCGA-EE-A184-06A-11D-A19B-05
	TCGA-CN-4736	HNSC	Y	Y	Y	N/A	N/A	TCGA-CN-4736-01A-01D-1434-08	BALMS_p_TCGAb54and67_SNP_N_GenomeWideSNP_6_E10_730426	TCGA-CN-4736-01A-01D-1433-05
	TCGA-CR-6477	HNSC	Y	Y	Y	N/A	N/A	TCGA-CR-6477-01A-11D-1870-08	GROVE_p_TCGA_b145_153_SNP_N_GenomeWideSNP_6_D02_809252	TCGA-CR-6477-01A-11D-1871-05
	TCGA-CV-7255	HNSC	Y	Y	Y	N/A	N/A	TCGA-CV-7255-01A-11D-2012-08	BISON_p_TCGA_164_173_175_SNP_N_GenomeWideSNP_6_D06_863236	TCGA-CV-7255-01A-11D-2014-05
	TCGA-CZ-5985	KIRC	Y	Y	Y	N/A	N/A	TCGA-CZ-5985-01A-11D-1669-08	OWNED_p_TCGA_b102_105_SNP_N_GenomeWideSNP_6_B02_777120	TCGA-CZ-5985-01A-11D-1670-05
	TCGA-EL-A3H1	THCA	Y	Y	Y	N/A	N/A	TCGA-EL-A3H1	GLIAS_p_TCGA_204_205_206_207_N_GenomeWideSNP_6_F09_1051796	TCGA-EL-A3H1-01A-11D-A21B-05
	TCGA-BG-A2AE	UCEC	Y	Y	Y	N/A	MSS/MSI-L	TCGA-BG-A2AE-01A-11D-A16D-09	WRIED_p_TCGA_143_147_150_Hahn_N_GenomeWideSNP_6_H03_799992	TCGA-BG-A2AE-01A-11D-A16G-05
	TCGA-BP-5175	KIRC	Y	Y	Y	N/A	N/A	TCGA-BP-5175-01A-01D-1429-08	TARSI_p_TCGAb70_SNP_N_GenomeWideSNP_6_D04_742044	TCGA-BP-5175-01A-01D-1424-05
	TCGA-BR-6705	STAD	Y	Y	Y	N/A	MSS/MSI-L	TCGA-BR-6705	TREAD_p_TCGA_b146_152_SNP_N_GenomeWideSNP_6_C10_809404	TCGA-BR-6705-01A-12D-1883-05
	TCGA-B0-5116	KIRC	Y	Y	Y	N/A	N/A	TCGA-B0-5116-01	NINES_p_TCGAb68_SNP_N_GenomeWideSNP_6_F05_730620	TCGA-B0-5116-01A-02D-1418-05
	TCGA-BH-A0BC	BRCA	Y	Y	Y	N/A	N/A	TCGA-BH-A0BC-01A-22D-A099-09	SHAWM_p_TCGAb72_SNP_N_GenomeWideSNP_6_G10_698164	TCGA-BH-A0BC-01A-22D-A10P-05
	TCGA-BH-A1FJ	BRCA	Y	Y	Y	N/A	N/A	TCGA-BH-A1FJ-01A-11D-A13L-09	RANDS_p_TCGA_b109_SNP_1N_GenomeWideSNP_6_E01_771972	TCGA-BH-A1FJ-01A-11D-A13K-05
	TCGA-CV-5440	HNSC	Y	Y	Y	N/A	N/A	TCGA-CV-5440-01A-01D-1512-08	ETUIS_p_TCGASNP_b80_83_N_GenomeWideSNP_6_D02_734724	TCGA-CV-5440-01A-01D-1511-05
	TCGA-D3-A2JD	SKCM	Y	Y	Y	N/A	N/A	TCGA-D3-A2JD	CANST_p_TCGA_180_SNP_3N_GenomeWideSNP_6_B08_895662	TCGA-D3-A2JD-06A-11D-A19D-05
	TCGA-DB-5281	LGG	Y	Y	Y	N/A	N/A	TCGA-DB-5281	MAPLE_p_TCGAb78_BrstRedo_SNP_N_GenomeWideSNP_6_A12_729602	TCGA-DB-5281-01A-01D-1467-05
	TCGA-EE-A2A5	SKCM	Y	Y	Y	N/A	N/A	TCGA-EE-A2A5	RETCH_p_TCGA_180_SNP_2N_GenomeWideSNP_6_D05_895784	TCGA-EE-A2A5-06A-11D-A19C-05
	TCGA-EU-5905	KIRC	Y	Y	Y	N/A	N/A	TCGA-EU-5905-01A-11D-1669-08	OWNED_p_TCGA_b102_105_SNP_N_GenomeWideSNP_6_F02_777056	TCGA-EU-5905-01A-11D-1670-05
	TCGA-FD-A3B5	BLCA	Y	Y	Y	N/A	N/A	TCGA-FD-A3B5-01A-11D-A20D-08	OKRAS_p_TCGA_198_199_200_SNP_N_GenomeWideSNP_6_G10_955454	TCGA-FD-A3B5-01A-11D-A211-05
	TCGA-FS-A1ZT	SKCM	Y	Y	Y	N/A	N/A	TCGA-FS-A1ZT	ALANG_p_TCGA_180_SNP_1N_GenomeWideSNP_6_B01_895898	TCGA-FS-A1ZT-06A-11D-A19C-05
	TCGA-BH-A1ET	BRCA	Y	Y	Y	N/A	N/A	TCGA-BH-A1ET-01A-11D-A135-09	GAMMA_p_TCGA_b103_104_SNP_N_GenomeWideSNP_6_H10_755888	TCGA-BH-A1ET-01A-11D-A138-05
	TCGA-CQ-5330	HNSC	Y	Y	Y	N/A	N/A	TCGA-CQ-5330-01A-01D-1683-08	FISTS_p_TCGA_b107_121_SNP_N_GenomeWideSNP_6_A10_777862	TCGA-CQ-5330-01A-01D-1684-05
	TCGA-F4-6704	COAD/READ	Y	Y	Y	N/A	MSS/MSI-L	TCGA-F4-6704-01	BAIZE_p_TCGA_b138_SNP_N_GenomeWideSNP_6_F05_808908	TCGA-F4-6704-01A-11D-1837-05
	TCGA-AO-A0JM	BRCA	Y	Y	Y	N/A	N/A	TCGA-AO-A0JM-01A-21W-A071-09	BITES_p_TCGAb61_SNP_S_GenomeWideSNP_6_B07_697190	TCGA-AO-A0JM-01A-21D-A10P-05
	TCGA-BH-A1F6	BRCA	Y	Y	Y	N/A	N/A	TCGA-BH-A1F6-01A-11D-A13L-09	RANDS_p_TCGA_b109_SNP_1N_GenomeWideSNP_6_F06_771926	TCGA-BH-A1F6-01A-11D-A13K-05
	TCGA-AO-A0JJ	BRCA	Y	Y	Y	N/A	N/A	TCGA-AO-A0JJ-01A-11W-A071-09	BITES_p_TCGAb61_SNP_S_GenomeWideSNP_6_B03_697186	TCGA-AO-A0JJ-01A-11D-A10P-05
	TCGA-EM-A3FN	THCA	Y	Y	Y	N/A	N/A	TCGA-EM-A3FN	GLIAS_p_TCGA_204_205_206_207_N_GenomeWideSNP_6_A03_1051730	TCGA-EM-A3FN-01A-11D-A21B-05
	TCGA-FD-A3B7	BLCA	Y	Y	Y	N/A	N/A	TCGA-FD-A3B7-01A-31D-A20D-08	OKRAS_p_TCGA_198_199_200_SNP_N_GenomeWideSNP_6_G01_955444	TCGA-FD-A3B7-01A-31D-A211-05
	TCGA-AB-2931	LAML	Y	Y	Y	N/A	N/A	TCGA-AB-2931-03A-01W-0745-08	TCGA_AB_2931_03A_01D_0756_21	TCGA-AB-2931-03A-01D-0743-05
	TCGA-22-5492	LUSC	Y	Y	Y	N/A	N/A	TCGA-22-5492-01A-01D-1632-08	STOPS_p_TCGA_b101_114_SNP_N_GenomeWideSNP_6_D06_771666	TCGA-22-5492-01A-01D-1633-05
	TCGA-CH-5754	PRAD	Y	Y	Y	N/A	N/A	TCGA-CH-5754	CLEAR_p_TCGA_b91_SNP_1N_GenomeWideSNP_6_F01_755584	TCGA-CH-5754-01A-11D-1578-05
	TCGA-BR-6455	STAD	Y	Y	Y	N/A	MSS/MSI-L	TCGA-BR-6455	GUCKS_p_TCGA_b129_140_SNP_N_GenomeWideSNP_6_C08_802288	TCGA-BR-6455-01A-11D-1801-05
	TCGA-HT-7694	LGG	Y	Y	Y	N/A	N/A	TCGA-HT-7694	JIHAD_p_TCGASNP_215_219_N_GenomeWideSNP_6_F11_1148524	TCGA-HT-7694-01A-11D-2254-05
	TCGA-D8-A1X6	BRCA	Y	Y	Y	N/A	N/A	TCGA-D8-A1X6-01A-11D-A14K-09	BULGY_p_TCGA_bM1_124_SNP_N_GenomeWideSNP_6_G01_780796	TCGA-D8-A1X6-01A-11D-A14N-05
	TCGA-EE-A20B	SKCM	Y	Y	Y	N/A	N/A	TCGA-EE-A20B	RETCH_p_TCGA_180_SNP_2N_GenomeWideSNP_6_H02_895822	TCGA-EE-A20B-06A-11D-A19B-05
	TCGA-ER-A19O	SKCM	Y	Y	Y	N/A	N/A	TCGA-ER-A19O	LIGER_p_TCGA_166_180_SNP_N_GenomeWideSNP_6_C08_896540	TCGA-ER-A19O-06A-11D-A19C-05
	TCGA-06-5418	GBM	Y	Y	Y	N/A	N/A	TCGA-06-5418-01A-01D-1486-08	KHADI_p_TCGAb79_PlusRedos_SNP_N_GenomeWideSNP_6_G02_729776	TCGA-06-5418-01A-01D-1481-05
	TCGA-CV-6959	HNSC	Y	Y	Y	N/A	N/A	TCGA-CV-6959-01A-11D-1912-08	MIRES_p_TCGA_151_SNP_N_GenomeWideSNP_6_A01_831532	TCGA-CV-6959-01A-11D-1913-05
	TCGA-D9-A1JX	SKCM	Y	Y	Y	N/A	N/A	TCGA-D9-A1JX	ALANG_p_TCGA_180_SNP_1N_GenomeWideSNP_6_A07_895934	TCGA-D9-A1JX-06A-11D-A19D-05
	TCGA-HC-7742	PRAD	Y	Y	Y	N/A	N/A	TCGA-HC-7742	CLADE_p_TCGASNP_184_195_N_GenomeWideSNP_6_E09_1039860	TCGA-HC-7742-01A-11D-2116-05
	TCGA-AD-6963	COAD/READ	Y	Y	Y	N/A	MSS/MSI-L	TCGA-AD-6963-01	PULED_p_TCGA_130_157_N_GenomeWideSNP_6_G02_831732	TCGA-AD-6963-01A-11D-1926-05
	TCGA-28-2501	GBM	Y	Y	Y	N/A	N/A	TCGA-28-2501-01A-01D-1696-08	SEXES_p_TCGA_b111_SNP_N_GenomeWideSNP_6_G04_780530	TCGA-28-2501-01A-01D-1697-05
	TCGA-B0-5399	KIRC	Y	Y	Y	N/A	N/A	TCGA-B0-5399-01	MANIA_p_TCGASNP_b82and51R_N_GenomeWideSNP_6_F10_734900	TCGA-B0-5399-01A-01D-1500-05
	TCGA-DU-5870	LGG	Y	Y	Y	N/A	N/A	TCGA-DU-5870	CABAL_p_TCGA_b112_125_SNP_N_GenomeWideSNP_6_D07_780644	TCGA-DU-5870-01A-11D-1706-05
	TCGA-CN-4733	HNSC	Y	Y	Y	N/A	N/A	TCGA-CN-4733-01A-02D-1870-08	GROVE_p_TCGA_b145_153_SNP_N_GenomeWideSNP_6_C10_809212	TCGA-CN-4733-01A-02D-1871-05
	TCGA-CW-6093	KIRC	Y	Y	Y	N/A	N/A	TCGA-CW-6093-01A-11D-1669-08	OWNED_p_TCGA_b102_105_SNP_N_GenomeWideSNP_6_B04_777118	TCGA-CW-6093-01A-11D-1670-05
	TCGA-E9-A244	BRCA	Y	Y	Y	N/A	N/A	TCGA-E9-A244-01A-11D-A167-09	EXINE_p_TCGA_b142_SNP_N_GenomeWideSNP_6_B12_802320	TCGA-E9-A244-01A-11D-A16A-05
	TCGA-06-5856	GBM	Y	Y	Y	N/A	N/A	TCGA-06-5856-01A-01D-1696-08	SEXES_p_TCGA_b111_SNP_N_GenomeWideSNP_6_D03_780414	TCGA-06-5856-01A-01D-1697-05
	TCGA-19-5959	GBM	Y	Y	Y	N/A	N/A	TCGA-19-5959-01A-11D-1696-08	SEXES_p_TCGA_b111_SNP_N_GenomeWideSNP_6_D04_780492	TCGA-19-5959-01A-11D-1697-05
	TCGA-B0-5693	KIRC	Y	Y	Y	N/A	N/A	TCGA-B0-5693-01A-11D-1534-10	SOOKS_p_TCGA_b90_SNP_N_GenomeWideSNP_6_B02_748508	TCGA-B0-5693-01A-11D-1536-05
	TCGA-D1-A165	UCEC	Y	Y	Y	N/A	MSS/MSI-L	TCGA-D1-A165-01A-11D-A12J-09	SCAUR_p_TCGA_b94_SNP_N_GenomeWideSNP_6_C06_755276	TCGA-D1-A165-01A-11D-A12K-05
	TCGA-F4-6808	COAD/READ	Y	Y	Y	N/A	MSS/MSI-L	TCGA-F4-6808-01	BAIZE_p_TCGA_b138_SNP_N_GenomeWideSNP_6_B03_808782	TCGA-F4-6808-01A-11D-1837-05
	TCGA-B0-5115	KIRC	Y	Y	Y	N/A	N/A	TCGA-B0-5115-01A-01D-1421-08	NINES_p_TCGAb68_SNP_N_GenomeWideSNP_6_E10_730702	TCGA-B0-5115-01A-01D-1418-05
	TCGA-34-5240	LUSC	Y	Y	Y	N/A	N/A	TCGA-34-5240-01A-01D-1441-08	GRITH_p_TCGAb46and77_SNP_N_GenomeWideSNP_6_D04_730286	TCGA-34-5240-01A-01D-1440-05
	TCGA-AO-A125	BRCA	Y	Y	Y	N/A	N/A	TCGA-AO-A125-01A-11D-A10M-09	ETUIS_p_TCGASNP_b80_83_N_GenomeWideSNP_6_H10_734678	TCGA-AO-A125-01A-11D-A10N-05
	TCGA-CG-5720	STAD	Y	Y	Y	N/A	MSS/MSI-L	TCGA-CG-5720	SLITS_p_TCGA_b95_SNP_N_GenomeWideSNP_6_A06_764204	TCGA-CG-5720-01A-11D-1601-05
	TCGA-CN-4738	HNSC	Y	Y	Y	N/A	N/A	TCGA-CN-4738-01A-02D-1512-08	ETUIS_p_TCGASNP_b80_83_N_GenomeWideSNP_6_C11_734744	TCGA-CN-4738-01A-02D-1511-05
	TCGA-D8-A27P	BRCA	Y	Y	Y	N/A	N/A	TCGA-D8-A27P-01A-11D-A16D-09	WRIED_p_TCGA_143_147_150_Hahn_N_GenomeWideSNP_6_E04_799832	TCGA-D8-A27P-01A-11D-A16G-05
	TCGA-E2-A1BD	BRCA	Y	Y	Y	N/A	N/A	TCGA-E2-A1BD-01A-11D-A12Q-09	JOUAL_p_TCGA_b96_SNP_N_GenomeWideSNP_6_C11_748016	TCGA-E2-A1BD-01A-11D-A12R-05
	TCGA-CN-5358	HNSC	Y	Y	Y	N/A	N/A	TCGA-CN-5358-01A-01D-1512-08	ETUIS_p_TCGASNP_b80_83_N_GenomeWideSNP_6_B08_734646	TCGA-CN-5358-01A-01D-1511-05
	TCGA-DB-5276	LGG	Y	Y	Y	N/A	N/A	TCGA-DB-5276	MAPLE_p_TCGAb78_BrstRedo_SNP_N_GenomeWideSNP_6_D05_729674	TCGA-DB-5276-01A-01D-1467-05
	TCGA-C8-A26V	BRCA	Y	Y	Y	N/A	N/A	TCGA-C8-A26V-01A-11D-A16D-09	WRIED_p_TCGA_143_147_150_Hahn_N_GenomeWideSNP_6_C02_799830	TCGA-C8-A26V-01A-11D-A16G-05
	TCGA-CR-5243	HNSC	Y	Y	Y	N/A	N/A	TCGA-CR-5243-01A-01D-1512-08	ETUIS_p_TCGASNP_b80_83_N_GenomeWideSNP_6_B12_734688	TCGA-CR-5243-01A-01D-1511-05
	TCGA-BH-A0BJ	BRCA	Y	Y	Y	N/A	N/A	TCGA-BH-A0BJ-01A-11W-A071-09	BITES_p_TCGAb61_SNP_S_GenomeWideSNP_6_C10_697206	TCGA-BH-A0BJ-01A-11D-A10P-05
	TCGA-DU-7300	LGG	Y	Y	Y	N/A	N/A	TCGA-DU-7300	MAULS_p_TCGA_189_190_SNP_N_GenomeWideSNP_6_B09_932688	TCGA-DU-7300-01A-21D-2087-05
	TCGA-B0-4706	KIRC	Y	Y	Y	N/A	N/A	TCGA-B0-4706-01A-01D-1501-10	MANIA_p_TCGASNP_b82and51R_N_GenomeWideSNP_6_E05_734894	TCGA-B0-4706-01A-01D-1500-05
	TCGA-EJ-7789	PRAD	Y	Y	Y	N/A	N/A	TCGA-EJ-7789	CLADE_p_TCGASNP_184_195_N_GenomeWideSNP_6_C11_1039870	TCGA-EJ-7789-01A-11D-2116-05
	TCGA-74-6573	GBM	Y	Y	Y	N/A	N/A	TCGA-74-6573-01A-12D-1845-08	PULED_p_TCGA_130_157_N_GenomeWideSNP_6_G06_831870	TCGA-74-6573-01A-12D-1844-05
	TCGA-CJ-4923	KIRC	Y	Y	Y	N/A	N/A	TCGA-CJ-4923-01A-01D-1429-08	TARSI_p_TCGAb70_SNP_N_GenomeWideSNP_6_C12_742004	TCGA-CJ-4923-01A-01D-1424-05
	TCGA-A2-A25A	BRCA	Y	Y	Y	N/A	N/A	TCGA-A2-A25A-01A-12D-A16D-09	WRIED_p_TCGA_143_147_150_Hahn_N_GenomeWideSNP_6_D08_799826	TCGA-A2-A25A-01A-12D-A16G-05
	TCGA-AZ-4682	COAD/READ	Y	Y	Y	N/A	MSS/MSI-L	TCGA-AZ-4682-01	FAMED_p_TCGAb66and76_SNP_N_GenomeWideSNP_6_C07_730038	TCGA-AZ-4682-01B-01D-1407-05
	TCGA-14-0781	GBM	Y	Y	Y	N/A	N/A	TCGA-14-0781-01B-01D-1696-08	SEXES_p_TCGA_b111_SNP_N_GenomeWideSNP_6_C10_780552	TCGA-14-0781-01B-01D-1697-05
	TCGA-14-1450	GBM	Y	Y	Y	N/A	N/A	TCGA-14-1450-01B-01D-1845-08	PULED_p_TCGA_130_157_N_GenomeWideSNP_6_C05_831866	TCGA-14-1450-01B-01D-1844-05
	TCGA-50-5944	LUAD	Y	Y	Y	N/A	N/A	TCGA-50-5944-01A-11D-1753-08	BURST_p_TCGA_b119_SNP_N_GenomeWideSNP_6_B07_787152	TCGA-50-5944-01A-11D-1756-05
	TCGA-B0-4817	KIRC	Y	Y	Y	N/A	N/A	TCGA-B0-4817-01A-01D-1361-10	PLENA_p_TCGAb63and64_SNP_N_GenomeWideSNP_6_A08_697226	TCGA-B0-4817-01A-01D-1275-05
	TCGA-CS-4938	LGG	Y	Y	Y	N/A	N/A	TCGA-CS-4938	TREAD_p_TCGA_b146_152_SNP_N_GenomeWideSNP_6_D12_809390	TCGA-CS-4938-01B-11D-1894-05
	TCGA-EE-A17Y	SKCM	Y	Y	Y	N/A	N/A	TCGA-EE-A17Y	LIGER_p_TCGA_166_180_SNP_N_GenomeWideSNP_6_E05_896636	TCGA-EE-A17Y-06A-11D-A19B-05
	TCGA-BA-7269	HNSC	Y	Y	Y	N/A	N/A	TCGA-BA-7269-01A-11D-2012-08	BISON_p_TCGA_164_173_175_SNP_N_GenomeWideSNP_6_A08_863350	TCGA-BA-7269-01A-11D-2014-05
	TCGA-CN-4737	HNSC	Y	Y	Y	N/A	N/A	TCGA-CN-4737-01A-01D-1434-08	BALMS_p_TCGAb54and67_SNP_N_GenomeWideSNP_6_F03_730460	TCGA-CN-4737-01A-01D-1433-05
	TCGA-28-5216	GBM	Y	Y	Y	N/A	N/A	TCGA-28-5216-01A-01D-1486-08	KHADI_p_TCGAb79_PlusRedos_SNP_N_GenomeWideSNP_6_D06_729882	TCGA-28-5216-01A-01D-1481-05
	TCGA-A2-A04R	BRCA	Y	Y	Y	N/A	N/A	TCGA-A2-A04R-01A-41D-A117-09	SHUCK_p_TCGAb74and75_SNP_N_GenomeWideSNP_6_C11_731078	TCGA-A2-A04R-01A-41D-A10A-05
	TCGA-DB-5270	LGG	Y	Y	Y	N/A	N/A	TCGA-DB-5270	MAPLE_p_TCGAb78_BrstRedo_SNP_N_GenomeWideSNP_6_C01_729626	TCGA-DB-5270-01A-02D-1467-05
	TCGA-CZ-5467	KIRC	Y	Y	Y	N/A	N/A	TCGA-CZ-5467-01A-01D-1501-10	MANIA_p_TCGASNP_b82and51R_N_GenomeWideSNP_6_D07_734890	TCGA-CZ-5467-01A-01D-1500-05
	TCGA-D6-6827	HNSC	Y	Y	Y	N/A	N/A	TCGA-D6-6827-01A-11D-1912-08	MIRES_p_TCGA_151_SNP_N_GenomeWideSNP_6_D09_831624	TCGA-D6-6827-01A-11D-1913-05
	TCGA-HC-7744	PRAD	Y	Y	Y	N/A	N/A	TCGA-HC-7744	CLADE_p_TCGASNP_184_195_N_GenomeWideSNP_6_E06_1039954	TCGA-HC-7744-01A-11D-2116-05
	TCGA-26-5133	GBM	Y	Y	Y	N/A	N/A	TCGA-26-5133-01A-01D-1486-08	KHADI_p_TCGAb79_PlusRedos_SNP_N_GenomeWideSNP_6_H03_729784	TCGA-26-5133-01A-01D-1481-05
	TCGA-EJ-5509	PRAD	Y	Y	Y	N/A	N/A	TCGA-EJ-5509	VOLVA_p_TCGA_b91_SNP_2N_GenomeWideSNP_6_A06_755448	TCGA-EJ-5509-01A-01D-1578-05
	TCGA-BH-A0HB	BRCA	Y	Y	Y	N/A	N/A	TCGA-BH-A0HB-01A-11W-A071-09	BITES_p_TCGAb61_SNP_S_GenomeWideSNP_6_B08_697166	TCGA-BH-A0HB-01A-11D-A10P-05
	TCGA-ET-A3DW	THCA	Y	Y	Y	N/A	N/A	TCGA-ET-A3DW	PAGED_p_TCGA_182_OvGBM_SNP_N_GenomeWideSNP_6_D10_896092	TCGA-ET-A3DW-01A-11D-A19K-05
	TCGA-FG-7636	LGG	Y	Y	Y	N/A	N/A	TCGA-FG-7636	PHYLE_p_TCGA_189_193_Rec_SNP_N_GenomeWideSNP_6_E05_932644	TCGA-FG-7636-01A-11D-2087-05
	TCGA-AB-2973	LAML	Y	Y	Y	N/A	N/A	TCGA-AB-2973-03A-01D-0739-09	TCGA_AB_2973_03A_01D_0756_21	TCGA-AB-2973-03A-01D-0742-05
	TCGA-D8-A1JE	BRCA	Y	Y	Y	N/A	N/A	TCGA-D8-A1JE-01A-11D-A13L-09	BEAUX_p_TCGA_b109_SNP_2N_GenomeWideSNP_6_E02_772206	TCGA-D8-A1JE-01A-11D-A13K-05
	TCGA-EL-A3MZ	THCA	Y	Y	Y	N/A	N/A	TCGA-EL-A3MZ	DLP_REDO_FROM_GLIAS_B12	TCGA-EL-A3MZ-01A-11D-A21B-05
	TCGA-C4-A0F0	BLCA	Y	Y	Y	N/A	N/A	TCGA-C4-A0F0-01A-12D-A10S-08	AMAZE_p_TCGASNP_b86_87_88_N_GenomeWideSNP_6_C08_735516	TCGA-C4-A0F0-01A-12D-A10W-05
	TCGA-EE-A3J8	SKCM	Y	Y	Y	N/A	N/A	TCGA-EE-A3J8	COMMY_p_TCGA_194_198_SNP_N_GenomeWideSNP_6_F12_955586	TCGA-EE-A3J8-06A-11D-A211-05
	TCGA-CV-5978	HNSC	Y	Y	Y	N/A	N/A	TCGA-CV-5978-01A-11D-1683-08	FISTS_p_TCGA_b107_121_SNP_N_GenomeWideSNP_6_D06_777848	TCGA-CV-5978-01A-11D-1684-05
	TCGA-EL-A3CN	THCA	Y	Y	Y	N/A	N/A	TCGA-EL-A3CN	COAPT_p_TCGASNP_197_201_204_N_GenomeWideSNP_6_D05_1051432	TCGA-EL-A3CN-01A-12D-A211-05
	TCGA-D6-6517	HNSC	Y	Y	Y	N/A	N/A	TCGA-D6-6517-01A-11D-1870-08	GROVE_p_TCGA_b145_153_SNP_N_GenomeWideSNP_6_E01_809292	TCGA-D6-6517-01A-11D-1871-05
	TCGA-A8-A08O	BRCA	Y	Y	Y	N/A	N/A	TCGA-A8-A08O-01A-21W-A071-09	BITES_p_TCGAb61_SNP_S_GenomeWideSNP_6_G10_697078	TCGA-A8-A08O-01A-21D-A10P-05
	TCGA-G9-6494	PRAD	Y	Y	Y	N/A	N/A	TCGA-G9-6494	GIRTH_p_TCGA_b108_137_SNP_N_GenomeWideSNP_6_A01_787916	TCGA-G9-6494-01A-11D-1787-05
	TCGA-D8-A1XJ	BRCA	Y	Y	Y	N/A	N/A	TCGA-D8-A1XJ-01A-11D-A14K-09	BULGY_p_TCGA_bM1_124_SNP_N_GenomeWideSNP_6_D10_780772	TCGA-D8-A1XJ-01A-11D-A14N-05
	TCGA-EL-A3CV	THCA	Y	Y	Y	N/A	N/A	TCGA-EL-A3CV	PAGED_p_TCGA_182_OvGBM_SNP_N_GenomeWideSNP_6_H08_896232	TCGA-EL-A3CV-01A-11D-A19K-05
	TCGA-CN-5363	HNSC	Y	Y	Y	N/A	N/A	TCGA-CN-5363-01A-01D-1434-08	BALMS_p_TCGAb54and67_SNP_N_GenomeWideSNP_6_F04_730450	TCGA-CN-5363-01A-01D-1433-05
	TCGA-AZ-4681	COAD/READ	Y	Y	Y	N/A	MSS/MSI-L	TCGA-AZ-4681-01	FAMED_p_TCGAb66and76_SNP_N_GenomeWideSNP_6_A10_730132	TCGA-AZ-4681-01A-01D-1407-05
	TCGA-HC-7820	PRAD	Y	Y	Y	N/A	N/A	TCGA-HC-7820	CLADE_p_TCGASNP_184_195_N_GenomeWideSNP_6_C01_1039910	TCGA-HC-7820-01A-11D-2116-05
	TCGA-28-2510	GBM	Y	Y	Y	N/A	N/A	TCGA-28-2510-01A-01D-1696-08	SEXES_p_TCGA_b111_SNP_N_GenomeWideSNP_6_A04_780422	TCGA-28-2510-01A-01D-1697-05
	TCGA-50-5932	LUAD	Y	Y	Y	N/A	N/A	TCGA-50-5932-01A-11D-1753-08	BURST_p_TCGA_b119_SNP_N_GenomeWideSNP_6_E10_787148	TCGA-50-5932-01A-11D-1756-05
	TCGA-B0-5104	KIRC	Y	Y	Y	N/A	N/A	TCGA-B0-5104-01	NINES_p_TCGAb68_SNP_N_GenomeWideSNP_6_F04_730528	TCGA-B0-5104-01A-01D-1418-05
	TCGA-B8-5163	KIRC	Y	Y	Y	N/A	N/A	TCGA-B8-5163-01A-01D-1421-08	NINES_p_TCGAb68_SNP_N_GenomeWideSNP_6_F06_730644	TCGA-B8-5163-01A-01D-1418-05
	TCGA-BP-5199	KIRC	Y	Y	Y	N/A	N/A	TCGA-BP-5199-01A-01D-1429-08	TARSI_p_TCGAb70_SNP_N_GenomeWideSNP_6_B04_741892	TCGA-BP-5199-01A-01D-1424-05
	TCGA-CG-5734	STAD	Y	Y	Y	N/A	MSS/MSI-L	TCGA-CG-5734	SLITS_p_TCGA_b95_SNP_N_GenomeWideSNP_6_B01_764262	TCGA-CG-5734-01A-11D-1601-05
	TCGA-CH-5738	PRAD	Y	Y	Y	N/A	N/A	TCGA-CH-5738	CLEAR_p_TCGA_b91_SNP_1N_GenomeWideSNP_6_E01_755570	TCGA-CH-5738-01A-11D-1578-05
	TCGA-DU-6393	LGG	Y	Y	Y	N/A	N/A	TCGA-DU-6393	CABAL_p_TCGA_b112_125_SNP_N_GenomeWideSNP_6_D02_780690	TCGA-DU-6393-01A-11D-1706-05
	TCGA-EE-A2ME	SKCM	Y	Y	Y	N/A	N/A	TCGA-EE-A2ME	CANST_p_TCGA_180_SNP_3N_GenomeWideSNP_6_C11_895570	TCGA-EE-A2ME-06A-11D-A19C-05
	TCGA-IQ-7631	HNSC	Y	Y	Y	N/A	N/A	TCGA-IQ-7631-01A-11D-2078-08	TYPED_p_TCGA_188_192_Mirn_SNP_N_GenomeWideSNP_6_C02_913902	TCGA-IQ-7631-01A-11D-2079-05
	TCGA-AB-2854	LAML	Y	Y	Y	N/A	N/A	TCGA-AB-2854-03B-01W-0728-08	TCGA_AB_2854_03A_01D_0756_21	TCGA-AB-2854-03A-01D-0741-05
	TCGA-AB-2906	LAML	Y	Y	Y	N/A	N/A	TCGA-AB-2906-03A-01D-0739-09	TCGA_AB_2906_03A_01D_0756_21	TCGA-AB-2906-03A-01D-0742-05
	TCGA-CV-7183	HNSC	Y	Y	Y	N/A	N/A	TCGA-CV-7183-01A-11D-2012-08	PEAKY_p_TCGA_b164_SNP_N_GenomeWideSNP_6_B05_863622	TCGA-CV-7183-01A-11D-2014-05
	TCGA-D1-A16Q	UCEC	Y	Y	Y	N/A	MSS/MSI-L	TCGA-D1-A16Q-01A-12D-A12J-09	SCAUR_p_TCGA_b94_SNP_N_GenomeWideSNP_6_A08_755272	TCGA-D1-A16Q-01A-12D-A12K-05
	TCGA-E9-A1N9	BRCA	Y	Y	Y	N/A	N/A	TCGA-E9-A1N9-01A-11D-A14G-09	CHEEP_p_TCGA_b120_121_SNP_N_GenomeWideSNP_6_E12_777596	TCGA-E9-A1N9-01A-11D-A14H-05
	TCGA-28-5213	GBM	Y	Y	Y	N/A	N/A	TCGA-28-5213-01A-01D-1486-08	KHADI_p_TCGAb79_PlusRedos_SNP_N_GenomeWideSNP_6_C05_729824	TCGA-28-5213-01A-01D-1481-05
	TCGA-CQ-5329	HNSC	Y	Y	Y	N/A	N/A	TCGA-CQ-5329-01A-01D-1683-08	FISTS_p_TCGA_b107_121_SNP_N_GenomeWideSNP_6_A09_777782	TCGA-CQ-5329-01A-01D-1684-05
	TCGA-CV-7104	HNSC	Y	Y	Y	N/A	N/A	TCGA-CV-7104-01A-11D-2012-08	PEAKY_p_TCGA_b164_SNP_N_GenomeWideSNP_6_G06_863654	TCGA-CV-7104-01A-11D-2014-05
	TCGA-CV-7416	HNSC	Y	Y	Y	N/A	N/A	TCGA-CV-7416-01A-11D-2078-08	TYPED_p_TCGA_188_192_Mirn_SNP_N_GenomeWideSNP_6_E11_913904	TCGA-CV-7416-01A-11D-2079-05
	TCGA-D8-A1XG	BRCA	Y	Y	Y	N/A	N/A	TCGA-D8-A1XG-01A-11D-A14G-09	CHEEP_p_TCGA_b120_121_SNP_N_GenomeWideSNP_6_C03_777636	TCGA-D8-A1XG-01A-11D-A14H-05
	TCGA-DI-A1NN	UCEC	Y	Y	Y	N/A	MSS/MSI-L	TCGA-DI-A1NN-01A-11D-A16D-09	WRIED_p_TCGA_143_147_150_Hahn_N_GenomeWideSNP_6_F03_799944	TCGA-DI-A1NN-01A-11D-A16G-05
	TCGA-EM-A22Q	THCA	Y	Y	Y	N/A	N/A	TCGA-EM-A22Q	WITED_p_TCGA_b161_171_SNP_N_GenomeWideSNP_6_C01_845076	TCGA-EM-A22Q-01A-11D-A17Y-05
	TCGA-HI-7170	PRAD	Y	Y	Y	N/A	N/A	TCGA-HI-7170	ODDLY_p_TCGASNP_165_184_N_GenomeWideSNP_6_D12_1051608	TCGA-HI-7170-01A-11D-2116-05
	TCGA-BJ-A0Z0	THCA	Y	Y	Y	N/A	N/A	TCGA-BJ-A0Z0	AMAZE_p_TCGASNP_b86_87_88_N_GenomeWideSNP_6_G07_735554	TCGA-BJ-A0Z0-01A-11D-A10W-05
	TCGA-D1-A17K	UCEC	Y	Y	Y	N/A	MSS/MSI-L	TCGA-D1-A17K-01A-11D-A12J-09	SCAUR_p_TCGA_b94_SNP_N_GenomeWideSNP_6_C02_755216	TCGA-D1-A17K-01A-11D-A12K-05
	TCGA-DJ-A2QB	THCA	Y	Y	Y	N/A	N/A	TCGA-DJ-A2QB	QUERY_p_TCGA_180_181_SNP_N_GenomeWideSNP_6_G09_896352	TCGA-DJ-A2QB-01A-11D-A19K-05
	TCGA-ER-A2NB	SKCM	Y	Y	Y	N/A	N/A	TCGA-ER-A2NB	AVANT_p_TCGA_180_SNP_4N_GenomeWideSNP_6_H10_895340	TCGA-ER-A2NB-01A-12D-A19B-05
	TCGA-CV-5444	HNSC	Y	Y	Y	N/A	N/A	TCGA-CV-5444-01A-02D-1512-08	ETUIS_p_TCGASNP_b80_83_N_GenomeWideSNP_6_C04_734758	TCGA-CV-5444-01A-02D-1511-05
	TCGA-BS-A0T9	UCEC	Y	Y	Y	N/A	MSS/MSI-L	TCGA-BS-A0T9-01A-11D-A12J-09	SCAUR_p_TCGA_b94_SNP_N_GenomeWideSNP_6_D09_755252	TCGA-BS-A0T9-01A-11D-A12K-05
	TCGA-49-4512	LUAD	Y	Y	Y	N/A	N/A	TCGA-49-4512-01A-21D-1855-08	IMPLY_p_TCGA_b127_144_SNP_N_GenomeWideSNP_6_D06_808354	TCGA-49-4512-01A-21D-1856-05
	TCGA-AY-5543	COAD/READ	Y	Y	Y	N/A	MSS/MSI-L	TCGA-AY-5543-01	SNORT_p_TCGA_b89_SNP_N_GenomeWideSNP_6_C04_777298	TCGA-AY-5543-01A-01D-1651-05
	TCGA-BP-5198	KIRC	Y	Y	Y	N/A	N/A	TCGA-BP-5198-01A-01D-1429-08	TARSI_p_TCGAb70_SNP_N_GenomeWideSNP_6_H07_741978	TCGA-BP-5198-01A-01D-1424-05
	TCGA-D6-6824	HNSC	Y	Y	Y	N/A	N/A	TCGA-D6-6824-01A-11D-1912-08	MIRES_p_TCGA_151_SNP_N_GenomeWideSNP_6_C07_831620	TCGA-D6-6824-01A-11D-1913-05
	TCGA-CQ-5325	HNSC	Y	Y	Y	N/A	N/A	TCGA-CQ-5325-01A-01D-1683-08	FISTS_p_TCGA_b107_121_SNP_N_GenomeWideSNP_6_C08_777810	TCGA-CQ-5325-01A-01D-1684-05
	TCGA-CG-5730	STAD	Y	Y	Y	N/A	N/A	TCGA-CG-5730	SLITS_p_TCGA_b95_SNP_N_GenomeWideSNP_6_C08_764210	TCGA-CG-5730-01A-11D-1601-05
	TCGA-CV-5443	HNSC	Y	Y	Y	N/A	N/A	TCGA-CV-5443-01A-01D-1512-08	ETUIS_p_TCGASNP_b80_83_N_GenomeWideSNP_6_C01_734638	TCGA-CV-5443-01A-01D-1511-05
	TCGA-E9-A1RH	BRCA	Y	Y	Y	N/A	N/A	TCGA-E9-A1RH-01A-21D-A167-09	EXINE_p_TCGA_b142_SNP_N_GenomeWideSNP_6_F05_802488	TCGA-E9-A1RH-01A-21D-A16A-05
	TCGA-FS-A1YX	SKCM	Y	Y	Y	N/A	N/A	TCGA-FS-A1YX	ALANG_p_TCGA_180_SNP_1N_GenomeWideSNP_6_D04_895972	TCGA-FS-A1YX-06A-11D-A19C-05
	TCGA-B0-4693	KIRC	Y	Y	Y	N/A	N/A	TCGA-B0-4693-01A-01D-1361-10	PLENA_p_TCGAb63and64_SNP_N_GenomeWideSNP_6_B08_697350	TCGA-B0-4693-01A-01D-1275-05
	TCGA-E9-A1R3	BRCA	Y	Y	Y	N/A	N/A	TCGA-E9-A1R3-01A-31D-A14K-09	BULGY_p_TCGA_bM1_124_SNP_N_GenomeWideSNP_6_E07_780860	TCGA-E9-A1R3-01A-31D-A14N-05
	TCGA-B0-4841	KIRC	Y	Y	Y	N/A	N/A	TCGA-B0-4841-01A-01D-1361-10	PLENA_p_TCGAb63and64_SNP_N_GenomeWideSNP_6_F09_697384	TCGA-B0-4841-01A-01D-1275-05
	TCGA-CH-5766	PRAD	Y	Y	Y	N/A	N/A	TCGA-CH-5766	CLEAR_p_TCGA_b91_SNP_1N_GenomeWideSNP_6_C04_755738	TCGA-CH-5766-01A-11D-1578-05
	TCGA-E9-A1R4	BRCA	Y	Y	Y	N/A	N/A	TCGA-E9-A1R4-01A-21D-A14G-09	CHEEP_p_TCGA_b120_121_SNP_N_GenomeWideSNP_6_G09_777598	TCGA-E9-A1R4-01A-21D-A14H-05
	TCGA-EJ-8474	PRAD	Y	Y	Y	N/A	N/A	TCGA-EJ-8474	TURBO_p_TCGA_244_246_247_N_GenomeWideSNP_6_F04_1271062	TCGA-EJ-8474-01A-11D-2399-05
	TCGA-CM-5863	COAD/READ	Y	Y	Y	N/A	MSS/MSI-L	TCGA-CM-5863-01	BAIZE_p_TCGA_b138_SNP_N_GenomeWideSNP_6_G12_808824	TCGA-CM-5863-01A-21D-1837-05
	TCGA-32-5222	GBM	Y	Y	Y	N/A	N/A	TCGA-32-5222-01A-01D-1486-08	KHADI_p_TCGAb79_PlusRedos_SNP_N_GenomeWideSNP_6_A02_729924	TCGA-32-5222-01A-01D-1481-05
	TCGA-CS-5395	LGG	Y	Y	Y	N/A	N/A	TCGA-CS-5395	MAPLE_p_TCGAb78_BrstRedo_SNP_N_GenomeWideSNP_6_D10_729732	TCGA-CS-5395-01A-01D-1467-05
	TCGA-ER-A3EV	SKCM	Y	Y	Y	N/A	N/A	TCGA-ER-A3EV	COMMY_p_TCGA_194_198_SNP_N_GenomeWideSNP_6_F10_955654	TCGA-ER-A3EV-06A-11D-A211-05
	TCGA-B0-5402	KIRC	Y	Y	Y	N/A	N/A	TCGA-B0-5402-01A-01D-1501-10	MANIA_p_TCGASNP_b82and51R_N_GenomeWideSNP_6_D01_734882	TCGA-B0-5402-01A-01D-1500-05
	TCGA-EW-A1PE	BRCA	Y	Y	Y	N/A	N/A	TCGA-EW-A1PE-01A-11D-A142-09	GOOFS_p_TCGA_b117_118_SNP_N_GenomeWideSNP_6_E12_778144	TCGA-EW-A1PE-01A-11D-A145-05
	TCGA-CS-4943	LGG	Y	Y	Y	N/A	N/A	TCGA-CS-4943	MAPLE_p_TCGAb78_BrstRedo_SNP_N_GenomeWideSNP_6_C05_729650	TCGA-CS-4943-01A-01D-1467-05
	TCGA-CV-5976	HNSC	Y	Y	Y	N/A	N/A	TCGA-CV-5976-01A-11D-1683-08	FISTS_p_TCGA_b107_121_SNP_N_GenomeWideSNP_6_F01_777784	TCGA-CV-5976-01A-11D-1684-05
	TCGA-E9-A22H	BRCA	Y	Y	Y	N/A	N/A	TCGA-E9-A22H-01A-11D-A159-09	USAGE_p_TCGA_132_133_136_SNP_N_GenomeWideSNP_6_H07_787538	TCGA-E9-A22H-01A-11D-A161-05
	TCGA-AR-A0U4	BRCA	Y	Y	Y	N/A	N/A	TCGA-AR-A0U4-01A-11D-A117-09	SHUCK_p_TCGAb74and75_SNP_N_GenomeWideSNP_6_B11_731062	TCGA-AR-A0U4-01A-11D-A10A-05
	TCGA-06-1806	GBM	Y	Y	Y	N/A	N/A	TCGA-06-1806-01A-02D-1845-08	PULED_p_TCGA_130_157_N_GenomeWideSNP_6_B02_831802	TCGA-06-1806-01A-02D-1844-05
	TCGA-BP-5201	KIRC	Y	Y	Y	N/A	N/A	TCGA-BP-5201-01A-01D-1429-08	TARSI_p_TCGAb70_SNP_N_GenomeWideSNP_6_C04_742062	TCGA-BP-5201-01A-01D-1424-05
	TCGA-DJ-A2Q8	THCA	Y	Y	Y	N/A	N/A	TCGA-DJ-A2Q8	CUTES_p_TCGA_172_176_178_SNP_N_GenomeWideSNP_6_E12_863460	TCGA-DJ-A2Q8-01A-11D-A18G-05
	TCGA-F4-6855	COAD/READ	Y	Y	Y	N/A	MSS/MSI-L	TCGA-F4-6855-01	SERVO_p_TCGA_157_158_159_SNP_N_GenomeWideSNP_6_E09_831368	TCGA-F4-6855-01A-11D-1926-05
	TCGA-EL-A3GQ	THCA	Y	Y	Y	N/A	N/A	TCGA-EL-A3GQ	TRIAL_p_TCGA_191_193_SNP_N_GenomeWideSNP_6_C02_932334	TCGA-EL-A3GQ-01A-11D-A203-05
	TCGA-BJ-A190	THCA	Y	Y	Y	N/A	N/A	TCGA-BJ-A190	DUNGS_p_TCGA_b84_115_SNP_N_GenomeWideSNP_6_D11_771492	TCGA-BJ-A190-01A-11D-A13Z-05
	TCGA-BP-5170	KIRC	Y	Y	Y	N/A	N/A	TCGA-BP-5170-01A-01D-1429-08	TARSI_p_TCGAb70_SNP_N_GenomeWideSNP_6_B08_742040	TCGA-BP-5170-01A-01D-1424-05
	TCGA-EJ-7321	PRAD	Y	Y	Y	N/A	N/A	TCGA-EJ-7321	BASIC_p_TCGASNP_219_221_223_N_GenomeWideSNP_6_A01_1148640	TCGA-EJ-7321-01A-31D-2261-05
	TCGA-B2-5641	KIRC	Y	Y	Y	N/A	N/A	TCGA-B2-5641-01A-01D-1534-10	SOOKS_p_TCGA_b90_SNP_N_GenomeWideSNP_6_B12_748498	TCGA-B2-5641-01A-01D-1536-05
	TCGA-CM-6680	COAD/READ	Y	Y	Y	N/A	MSS/MSI-L	TCGA-CM-6680-01	BAIZE_p_TCGA_b138_SNP_N_GenomeWideSNP_6_G09_808748	TCGA-CM-6680-01A-11D-1837-05
	TCGA-AB-2894	LAML	Y	Y	Y	N/A	N/A	TCGA-AB-2894-03A-01W-0733-08	TCGA_AB_2894_03A_01D_0756_21	TCGA-AB-2894-03A-01D-0742-05
	TCGA-D5-6898	COAD/READ	Y	Y	Y	N/A	MSS/MSI-L	TCGA-D5-6898-01	SERVO_p_TCGA_157_158_159_SNP_N_GenomeWideSNP_6_C03_831334	TCGA-D5-6898-01A-11D-1926-05
	TCGA-76-6192	GBM	Y	Y	Y	N/A	N/A	TCGA-76-6192-01A-11D-1696-08	SEXES_p_TCGA_b111_SNP_N_GenomeWideSNP_6_A10_780452	TCGA-76-6192-01A-11D-1697-05
	TCGA-AO-A03N	BRCA	Y	Y	Y	N/A	N/A	TCGA-AO-A03N-01B-11D-A10M-09	ETUIS_p_TCGASNP_b80_83_N_GenomeWideSNP_6_E05_734738	TCGA-AO-A03N-01B-11D-A10N-05
	TCGA-G2-A2EF	BLCA	Y	Y	Y	N/A	N/A	TCGA-G2-A2EF-01A-12D-A18F-08	BISON_p_TCGA_164_173_175_SNP_N_GenomeWideSNP_6_F09_863298	TCGA-G2-A2EF-01A-12D-A18G-05
	TCGA-ER-A19T	SKCM	Y	Y	Y	N/A	N/A	TCGA-ER-A19T	LIGER_p_TCGA_166_180_SNP_N_GenomeWideSNP_6_D05_896598, LIGER_p_TCGA_166_180_SNP_N_GenomeWideSNP_6_G11_896582	TCGA-ER-A19T-01A-11D-A19D-05, TCGA-ER-A19T-06A-11D-A19D-05
	TCGA-05-5425	LUAD	Y	Y	Y	N/A	N/A	TCGA-05-5425-01A-02D-1625-08	DUNGS_p_TCGA_b84_115_SNP_N_GenomeWideSNP_6_G10_771622	TCGA-05-5425-01A-02D-1626-05
	TCGA-AB-2945	LAML	Y	Y	Y	N/A	N/A	TCGA-AB-2945-03A-01W-0733-08	TCGA_AB_2945_03A_01D_0756_21	TCGA-AB-2945-03A-01D-0741-05
	TCGA-CG-5724	STAD	Y	Y	Y	N/A	MSS/MSI-L	TCGA-CG-5724	SLITS_p_TCGA_b95_SNP_N_GenomeWideSNP_6_A12_764162	TCGA-CG-5724-01A-11D-1601-05
	TCGA-CZ-4853	KIRC	Y	Y	Y	N/A	N/A	TCGA-CZ-4853-01A-01D-1429-08	TARSI_p_TCGAb70_SNP_N_GenomeWideSNP_6_D07_741946	TCGA-CZ-4853-01A-01D-1424-05
	TCGA-EE-A29X	SKCM	Y	Y	Y	N/A	N/A	TCGA-EE-A29X	RETCH_p_TCGA_180_SNP_2N_GenomeWideSNP_6_H06_895846	TCGA-EE-A29X-06A-11D-A19B-05
	TCGA-EL-A3N2	THCA	Y	Y	Y	N/A	N/A	TCGA-EL-A3N2	COAPT_p_TCGASNP_197_201_204_N_GenomeWideSNP_6_F01_1051462	TCGA-EL-A3N2-01A-11D-A211-05
	TCGA-EU-5906	KIRC	Y	Y	Y	N/A	N/A	TCGA-EU-5906-01A-11D-1669-08	OWNED_p_TCGA_b102_105_SNP_N_GenomeWideSNP_6_F07_777136	TCGA-EU-5906-01A-11D-1670-05
	TCGA-HC-7752	PRAD	Y	Y	Y	N/A	N/A	TCGA-HC-7752	CLADE_p_TCGASNP_184_195_N_GenomeWideSNP_6_A08_1039944	TCGA-HC-7752-01A-11D-2116-05
	TCGA-A2-A25D	BRCA	Y	Y	Y	N/A	N/A	TCGA-A2-A25D-01A-12D-A16D-09	WRIED_p_TCGA_143_147_150_Hahn_N_GenomeWideSNP_6_F10_799924	TCGA-A2-A25D-01A-12D-A16G-05
	TCGA-AR-A24Z	BRCA	Y	Y	Y	N/A	N/A	TCGA-AR-A24Z-01A-11D-A167-09	EXINE_p_TCGA_b142_SNP_N_GenomeWideSNP_6_E02_802494	TCGA-AR-A24Z-01A-11D-A16A-05
	TCGA-BP-4801	KIRC	Y	Y	Y	N/A	N/A	TCGA-BP-4801-01A-02D-1421-08	NINES_p_TCGAb68_SNP_N_GenomeWideSNP_6_A08_730706	TCGA-BP-4801-01A-02D-1418-05
	TCGA-D5-6920	COAD/READ	Y	Y	Y	N/A	MSS/MSI-L	TCGA-D5-6920-01	SERVO_p_TCGA_157_158_159_SNP_N_GenomeWideSNP_6_C05_831382	TCGA-D5-6920-01A-11D-1926-05
	TCGA-EJ-5518	PRAD	Y	Y	Y	N/A	N/A	TCGA-EJ-5518	VOLVA_p_TCGA_b91_SNP_2N_GenomeWideSNP_6_C09_755440	TCGA-EJ-5518-01A-01D-1578-05
	TCGA-BP-5189	KIRC	Y	Y	Y	N/A	N/A	TCGA-BP-5189-01A-02D-1429-08	TARSI_p_TCGAb70_SNP_N_GenomeWideSNP_6_F09_742074	TCGA-BP-5189-01A-02D-1424-05
	TCGA-EJ-5501	PRAD	Y	Y	Y	N/A	N/A	TCGA-EJ-5501	VOLVA_p_TCGA_b91_SNP_2N_GenomeWideSNP_6_E10_755494	TCGA-EJ-5501-01A-01D-1578-05
	TCGA-CH-5767	PRAD	Y	Y	Y	N/A	N/A	TCGA-CH-5767	GIRTH_p_TCGA_b108_137_SNP_N_GenomeWideSNP_6_D08_787868	TCGA-CH-5767-01A-11D-1787-05
	TCGA-DK-A3IK	BLCA	Y	Y	Y	N/A	N/A	TCGA-DK-A3IK-01A-32D-A21A-08	GLIAS_p_TCGA_204_205_206_207_N_GenomeWideSNP_6_E10_1051830	TCGA-DK-A3IK-01A-32D-A21B-05
	TCGA-EM-A3FM	THCA	Y	Y	Y	N/A	N/A	TCGA-EM-A3FM	GLIAS_p_TCGA_204_205_206_207_N_GenomeWideSNP_6_B03_1051840	TCGA-EM-A3FM-01A-11D-A21B-05
	TCGA-06-5414	GBM	Y	Y	Y	N/A	N/A	TCGA-06-5414-01A-01D-1486-08	KHADI_p_TCGAb79_PlusRedos_SNP_N_GenomeWideSNP_6_A08_729910	TCGA-06-5414-01A-01D-1481-05
	TCGA-CZ-4863	KIRC	Y	Y	Y	N/A	N/A	TCGA-CZ-4863-01A-01D-1501-10	MANIA_p_TCGASNP_b82and51R_N_GenomeWideSNP_6_F06_734986	TCGA-CZ-4863-01A-01D-1500-05
	TCGA-D8-A27N	BRCA	Y	Y	Y	N/A	N/A	TCGA-D8-A27N-01A-11D-A16D-09	WRIED_p_TCGA_143_147_150_Hahn_N_GenomeWideSNP_6_E03_799942	TCGA-D8-A27N-01A-11D-A16G-05
	TCGA-DM-A28C	COAD/READ	Y	Y	Y	N/A	MSS/MSI-L	TCGA-DM-A28C-01	HELVE_p_TCGA_b139_154_155_SNP_N_GenomeWideSNP_6_F08_808698	TCGA-DM-A28C-01A-11D-A16X-05
	TCGA-DU-6405	LGG	Y	Y	Y	N/A	N/A	TCGA-DU-6405	CABAL_p_TCGA_b112_125_SNP_N_GenomeWideSNP_6_B11_780634	TCGA-DU-6405-01A-11D-1706-05
	TCGA-FY-A3R8	THCA	Y	Y	Y	N/A	N/A	TCGA-FY-A3R8	LOLLS_p_TCGASNP_223_225_N_GenomeWideSNP_6_C08_1152012	TCGA-FY-A3R8-01A-11D-A223-05
	TCGA-HC-7748	PRAD	Y	Y	Y	N/A	N/A	TCGA-HC-7748	DLP_REDO_FROM_CLADE_E05	TCGA-HC-7748-01A-11D-2116-05
	TCGA-AB-2913	LAML	Y	Y	Y	N/A	N/A	TCGA-AB-2913-03A-01W-0732-08	TCGA_AB_2913_03A_01D_0756_21	TCGA-AB-2913-03A-01D-0741-05
	TCGA-AN-A0XT	BRCA	Y	Y	Y	N/A	N/A	TCGA-AN-A0XT-01A-11D-A10G-09	SHUCK_p_TCGAb74and75_SNP_N_GenomeWideSNP_6_C12_731020	TCGA-AN-A0XT-01A-11D-A10A-05
	TCGA-BR-6709	STAD	Y	Y	Y	N/A	N/A	TCGA-BR-6709	TREAD_p_TCGA_b146_152_SNP_N_GenomeWideSNP_6_F08_809450	TCGA-BR-6709-01A-11D-1883-05
	TCGA-D8-A1XY	BRCA	Y	Y	Y	N/A	N/A	TCGA-D8-A1XY-01A-11D-A14K-09	BULGY_p_TCGA_bM1_124_SNP_N_GenomeWideSNP_6_E06_780822	TCGA-D8-A1XY-01A-11D-A14N-05
	TCGA-A6-6142	COAD/READ	Y	Y	Y	N/A	MSS/MSI-L	TCGA-A6-6142-01	KNELT_p_TCGA_b123_131_SNP_N_GenomeWideSNP_6_D08_787790	TCGA-A6-6142-01A-11D-1772-05
	TCGA-CS-6665	LGG	Y	Y	Y	N/A	N/A	TCGA-CS-6665	TREAD_p_TCGA_b146_152_SNP_N_GenomeWideSNP_6_E08_809344	TCGA-CS-6665-01A-11D-1894-05
	TCGA-EM-A3AJ	THCA	Y	Y	Y	N/A	N/A	TCGA-EM-A3AJ	TRIAL_p_TCGA_191_193_SNP_N_GenomeWideSNP_6_D10_932352	TCGA-EM-A3AJ-01A-11D-A203-05
	TCGA-39-5039	LUSC	Y	Y	Y	N/A	N/A	TCGA-39-5039-01A-01D-1441-08	GRITH_p_TCGAb46and77_SNP_N_GenomeWideSNP_6_C03_730310	TCGA-39-5039-01A-01D-1440-05
	TCGA-AK-3460	KIRC	Y	Y	Y	N/A	N/A	TCGA-AK-3460-01A-02D-1361-10	PLENA_p_TCGAb63and64_SNP_N_GenomeWideSNP_6_F03_697308	TCGA-AK-3460-01A-02D-1275-05
	TCGA-AR-A0TV	BRCA	Y	Y	Y	N/A	N/A	TCGA-AR-A0TV-01A-21D-A099-09	SHAWM_p_TCGAb72_SNP_N_GenomeWideSNP_6_A10_698106	TCGA-AR-A0TV-01A-21D-A10P-05
	TCGA-B0-4819	KIRC	Y	Y	Y	N/A	N/A	TCGA-B0-4819-01A-01D-1361-10	PLENA_p_TCGAb63and64_SNP_N_GenomeWideSNP_6_G12_697298	TCGA-B0-4819-01A-01D-1275-05
	TCGA-B0-5691	KIRC	Y	Y	Y	N/A	N/A	TCGA-B0-5691-01A-11D-1534-10	SOOKS_p_TCGA_b90_SNP_N_GenomeWideSNP_6_E01_748540	TCGA-B0-5691-01A-11D-1536-05
	TCGA-B0-5705	KIRC	Y	Y	Y	N/A	N/A	TCGA-B0-5705-01A-11D-1534-10	SOOKS_p_TCGA_b90_SNP_N_GenomeWideSNP_6_B11_748484	TCGA-B0-5705-01A-11D-1536-05
	TCGA-BF-A3DN	SKCM	Y	Y	Y	N/A	N/A	TCGA-BF-A3DN	COMMY_p_TCGA_194_198_SNP_N_GenomeWideSNP_6_E10_955670	TCGA-BF-A3DN-01A-11D-A211-05
	TCGA-CV-5970	HNSC	Y	Y	Y	N/A	N/A	TCGA-CV-5970-01A-11D-1683-08	FISTS_p_TCGA_b107_121_SNP_N_GenomeWideSNP_6_E06_777856	TCGA-CV-5970-01A-11D-1684-05
	TCGA-G2-A2EK	BLCA	Y	Y	Y	N/A	N/A	TCGA-G2-A2EK-01A-22D-A18F-08	BISON_p_TCGA_164_173_175_SNP_N_GenomeWideSNP_6_H11_863386	TCGA-G2-A2EK-01A-22D-A18G-05
	TCGA-76-6661	GBM	Y	Y	Y	N/A	N/A	TCGA-76-6661-01B-11D-1845-08	PULED_p_TCGA_130_157_N_GenomeWideSNP_6_B03_831776	TCGA-76-6661-01B-11D-1844-05
	TCGA-E9-A1RE	BRCA	Y	Y	Y	N/A	N/A	TCGA-E9-A1RE-01A-11D-A159-09	USAGE_p_TCGA_132_133_136_SNP_N_GenomeWideSNP_6_F08_787600	TCGA-E9-A1RE-01A-11D-A161-05
	TCGA-B0-4690	KIRC	Y	Y	Y	N/A	N/A	TCGA-B0-4690-01	PLENA_p_TCGAb63and64_SNP_N_GenomeWideSNP_6_E02_697392	TCGA-B0-4690-01A-01D-1275-05
	TCGA-CH-5794	PRAD	Y	Y	Y	N/A	N/A	TCGA-CH-5794	CLEAR_p_TCGA_b91_SNP_1N_GenomeWideSNP_6_D01_755624	TCGA-CH-5794-01A-11D-1578-05
	TCGA-CM-6678	COAD/READ	Y	Y	Y	N/A	MSS/MSI-L	TCGA-CM-6678-01	BAIZE_p_TCGA_b138_SNP_N_GenomeWideSNP_6_D12_808776	TCGA-CM-6678-01A-11D-1837-05
	TCGA-CZ-5984	KIRC	Y	Y	Y	N/A	N/A	TCGA-CZ-5984-01A-11D-1669-08	OWNED_p_TCGA_b102_105_SNP_N_GenomeWideSNP_6_A12_777052	TCGA-CZ-5984-01A-11D-1670-05
	TCGA-DJ-A1QQ	THCA	Y	Y	Y	N/A	N/A	TCGA-DJ-A1QQ	STALL_p_TCGA_b116_126_SNP_N_GenomeWideSNP_6_E01_781646	TCGA-DJ-A1QQ-01A-11D-A14Z-05
	TCGA-EM-A1CS	THCA	Y	Y	Y	N/A	N/A	TCGA-EM-A1CS	DUNGS_p_TCGA_b84_115_SNP_N_GenomeWideSNP_6_H02_771654	TCGA-EM-A1CS-01A-11D-A13Z-05
	TCGA-34-5232	LUSC	Y	Y	Y	N/A	N/A	TCGA-34-5232-01A-21D-1817-08	GUCKS_p_TCGA_b129_140_SNP_N_GenomeWideSNP_6_B02_802276	TCGA-34-5232-01A-21D-1818-05
	TCGA-CJ-5675	KIRC	Y	Y	Y	N/A	N/A	TCGA-CJ-5675-01	SOOKS_p_TCGA_b90_SNP_N_GenomeWideSNP_6_C01_748582	TCGA-CJ-5675-01A-11D-1536-05
	TCGA-EM-A3AP	THCA	Y	Y	Y	N/A	N/A	TCGA-EM-A3AP	BROSE_p_TCGASNP_195_196_197_N_GenomeWideSNP_6_H07_1039752	TCGA-EM-A3AP-01A-12D-A211-05
	TCGA-EM-A3FQ	THCA	Y	Y	Y	N/A	N/A	TCGA-EM-A3FQ	GLIAS_p_TCGA_204_205_206_207_N_GenomeWideSNP_6_A10_1051784, GLIAS_p_TCGA_204_205_206_207_N_GenomeWideSNP_6_B07_1051896	TCGA-EM-A3FQ-06A-11D-A21B-05, TCGA-EM-A3FQ-01A-11D-A21B-05
	TCGA-EW-A1IW	BRCA	Y	Y	Y	N/A	N/A	TCGA-EW-A1IW-01A-11D-A13L-09	BEAUX_p_TCGA_b109_SNP_2N_GenomeWideSNP_6_D12_772102	TCGA-EW-A1IW-01A-11D-A13K-05
	TCGA-FY-A3W9	THCA	Y	Y	Y	N/A	N/A	TCGA-FY-A3W9	CHILE_p_TCGASNP_230_231_FFPE_N_GenomeWideSNP_6_C03_1147824	TCGA-FY-A3W9-01A-11D-A22G-05
	TCGA-G9-6367	PRAD	Y	Y	Y	N/A	N/A	TCGA-G9-6367	GIRTH_p_TCGA_b108_137_SNP_N_GenomeWideSNP_6_B03_787996	TCGA-G9-6367-01A-11D-1787-05
	TCGA-CV-7406	HNSC	Y	Y	Y	N/A	N/A	TCGA-CV-7406-01A-11D-2078-08	CLUBS_p_TCGA_186_188_SNP_N_GenomeWideSNP_6_D12_914164	TCGA-CV-7406-01A-11D-2079-05
	TCGA-05-4433	LUAD	Y	Y	Y	N/A	N/A	TCGA-05-4433-01A-22D-1855-08	IMPLY_p_TCGA_b127_144_SNP_N_GenomeWideSNP_6_G07_808444	TCGA-05-4433-01A-22D-1856-05
	TCGA-BP-5178	KIRC	Y	Y	Y	N/A	N/A	TCGA-BP-5178-01A-01D-1429-08	TARSI_p_TCGAb70_SNP_N_GenomeWideSNP_6_E12_741916	TCGA-BP-5178-01A-01D-1424-05
	TCGA-CQ-5324	HNSC	Y	Y	Y	N/A	N/A	TCGA-CQ-5324-01A-01D-1683-08	FISTS_p_TCGA_b107_121_SNP_N_GenomeWideSNP_6_C05_777772	TCGA-CQ-5324-01A-01D-1684-05
	TCGA-DH-5142	LGG	Y	Y	Y	N/A	N/A	TCGA-DH-5142	MAPLE_p_TCGAb78_BrstRedo_SNP_N_GenomeWideSNP_6_B06_729718	TCGA-DH-5142-01A-01D-1467-05
	TCGA-DU-8165	LGG	Y	Y	Y	N/A	N/A	TCGA-DU-8165	JIHAD_p_TCGASNP_215_219_N_GenomeWideSNP_6_D08_1148502	TCGA-DU-8165-01A-11D-2254-05
	TCGA-H4-A2HO	BLCA	Y	Y	Y	N/A	N/A	TCGA-H4-A2HO-01A-11D-A17V-08	WHIRR_p_TCGA_168_169_170_redo_N_GenomeWideSNP_6_C08_845224	TCGA-H4-A2HO-01A-11D-A17Y-05
	TCGA-D3-A3BZ	SKCM	Y	Y	Y	N/A	N/A	TCGA-D3-A3BZ	AVANT_p_TCGA_180_SNP_4N_GenomeWideSNP_6_F12_895300	TCGA-D3-A3BZ-06A-12D-A19B-05
	TCGA-DU-7292	LGG	Y	Y	Y	N/A	N/A	TCGA-DU-7292	LEMUR_p_TCGA_116_163_164_183_N_GenomeWideSNP_6_D09_914460	TCGA-DU-7292-01A-11D-2025-05
	TCGA-B0-4945	KIRC	Y	Y	Y	N/A	N/A	TCGA-B0-4945-01A-01D-1421-08	NINES_p_TCGAb68_SNP_N_GenomeWideSNP_6_B08_730582	TCGA-B0-4945-01A-01D-1418-05
	TCGA-CH-5740	PRAD	Y	Y	Y	N/A	N/A	TCGA-CH-5740	CLEAR_p_TCGA_b91_SNP_1N_GenomeWideSNP_6_F05_755682	TCGA-CH-5740-01A-11D-1578-05
	TCGA-DQ-5631	HNSC	Y	Y	Y	N/A	N/A	TCGA-DQ-5631-01A-01D-1870-08	GROVE_p_TCGA_b145_153_SNP_N_GenomeWideSNP_6_A10_809244	TCGA-DQ-5631-01A-01D-1871-05
	TCGA-EM-A3OB	THCA	Y	Y	Y	N/A	N/A	TCGA-EM-A3OB	LOLLS_p_TCGASNP_223_225_N_GenomeWideSNP_6_E07_1151886	TCGA-EM-A3OB-01A-11D-A223-05
	TCGA-D5-6538	COAD/READ	Y	Y	Y	N/A	MSS/MSI-L	TCGA-D5-6538-01	GRIPS_p_TCGA_b116_SNP_N_GenomeWideSNP_6_B05_781500	TCGA-D5-6538-01A-11D-1721-05
	TCGA-CQ-6228	HNSC	Y	Y	Y	N/A	N/A	TCGA-CQ-6228-01A-11D-1912-08	MIRES_p_TCGA_151_SNP_N_GenomeWideSNP_6_D02_831558	TCGA-CQ-6228-01A-11D-1913-05
	TCGA-G9-6338	PRAD	Y	Y	Y	N/A	N/A	TCGA-G9-6338	WITED_p_TCGA_b161_171_SNP_N_GenomeWideSNP_6_F08_845006	TCGA-G9-6338-01A-12D-1963-05
	TCGA-AN-A0XO	BRCA	Y	Y	Y	N/A	N/A	TCGA-AN-A0XO-01A-11D-A10G-09	SHUCK_p_TCGAb74and75_SNP_N_GenomeWideSNP_6_G01_731008	TCGA-AN-A0XO-01A-11D-A10A-05
	TCGA-B0-5812	KIRC	Y	Y	Y	N/A	N/A	TCGA-B0-5812-01A-11D-1669-08	BUBBY_p_TCGA_b89_105_SNP_N_GenomeWideSNP_6_D02_777404	TCGA-B0-5812-01A-11D-1670-05
	TCGA-B8-4153	KIRC	Y	Y	Y	N/A	N/A	TCGA-B8-4153-01B-11D-1669-08	BUBBY_p_TCGA_b89_105_SNP_N_GenomeWideSNP_6_F02_777474	TCGA-B8-4153-01B-11D-1670-05
	TCGA-BH-A1EO	BRCA	Y	Y	Y	N/A	N/A	TCGA-BH-A1EO-01A-11D-A135-09	GAMMA_p_TCGA_b103_104_SNP_N_GenomeWideSNP_6_D06_755948	TCGA-BH-A1EO-01A-11D-A138-05
	TCGA-E2-A1B4	BRCA	Y	Y	Y	N/A	N/A	TCGA-E2-A1B4-01A-11D-A12Q-09	JOUAL_p_TCGA_b96_SNP_N_GenomeWideSNP_6_E02_748004	TCGA-E2-A1B4-01A-11D-A12R-05
	TCGA-EJ-7115	PRAD	Y	Y	Y	N/A	N/A	TCGA-EJ-7115	ODDLY_p_TCGASNP_165_184_N_GenomeWideSNP_6_A10_1051572	TCGA-EJ-7115-01A-11D-2116-05
	TCGA-HT-7677	LGG	Y	Y	Y	N/A	N/A	TCGA-HT-7677	JIHAD_p_TCGASNP_215_219_N_GenomeWideSNP_6_A03_1148402	TCGA-HT-7677-01A-11D-2254-05
	TCGA-28-5215	GBM	Y	Y	Y	N/A	N/A	TCGA-28-5215-01A-01D-1486-08	KHADI_p_TCGAb79_PlusRedos_SNP_N_GenomeWideSNP_6_D01_729840	TCGA-28-5215-01A-01D-1481-05
	TCGA-AO-A12B	BRCA	Y	Y	Y	N/A	N/A	TCGA-AO-A12B-01A-11D-A10M-09	ETUIS_p_TCGASNP_b80_83_N_GenomeWideSNP_6_F05_734658	TCGA-AO-A12B-01A-11D-A10N-05
	TCGA-FY-A3R6	THCA	Y	Y	Y	N/A	N/A	TCGA-FY-A3R6	LOLLS_p_TCGASNP_223_225_N_GenomeWideSNP_6_E10_1151872	TCGA-FY-A3R6-01A-11D-A223-05
	TCGA-FE-A3PD	THCA	Y	Y	Y	N/A	N/A	TCGA-FE-A3PD	LOLLS_p_TCGASNP_223_225_N_GenomeWideSNP_6_C10_1152022	TCGA-FE-A3PD-01A-11D-A223-05
	TCGA-CH-5743	PRAD	Y	Y	Y	N/A	N/A	TCGA-CH-5743	CLEAR_p_TCGA_b91_SNP_1N_GenomeWideSNP_6_C07_755670	TCGA-CH-5743-01A-21D-1578-05
	TCGA-CS-6188	LGG	Y	Y	Y	N/A	N/A	TCGA-CS-6188	TREAD_p_TCGA_b146_152_SNP_N_GenomeWideSNP_6_E05_809490	TCGA-CS-6188-01A-11D-1894-05
	TCGA-D5-6924	COAD/READ	Y	Y	Y	N/A	MSS/MSI-L	TCGA-D5-6924-01	SERVO_p_TCGA_157_158_159_SNP_N_GenomeWideSNP_6_A08_831474	TCGA-D5-6924-01A-11D-1926-05
	TCGA-E8-A2EA	THCA	Y	Y	Y	N/A	N/A	TCGA-E8-A2EA	WITED_p_TCGA_b161_171_SNP_N_GenomeWideSNP_6_C05_844930	TCGA-E8-A2EA-01A-11D-A17Y-05
	TCGA-HC-7079	PRAD	Y	Y	Y	N/A	N/A	TCGA-HC-7079	WITED_p_TCGA_b161_171_SNP_N_GenomeWideSNP_6_B01_845028	TCGA-HC-7079-01A-11D-1963-05
	TCGA-CE-A3MD	THCA	Y	Y	Y	N/A	N/A	TCGA-CE-A3MD	COAPT_p_TCGASNP_197_201_204_N_GenomeWideSNP_6_H02_1051438	TCGA-CE-A3MD-01A-11D-A211-05
	TCGA-CM-5341	COAD/READ	Y	Y	Y	N/A	MSS/MSI-L	TCGA-CM-5341-01	FAMED_p_TCGAb66and76_SNP_N_GenomeWideSNP_6_F05_729990	TCGA-CM-5341-01A-01D-1407-05
	TCGA-D7-6526	STAD	Y	Y	Y	N/A	MSS/MSI-L	TCGA-D7-6526	SALLY_p_TCGA_129_134_148_149_N_GenomeWideSNP_6_C01_802000	TCGA-D7-6526-01A-11D-1801-05
	TCGA-AQ-A0Y5	BRCA	Y	Y	Y	N/A	N/A	TCGA-AQ-A0Y5-01A-11D-A14K-09	BULGY_p_TCGA_bM1_124_SNP_N_GenomeWideSNP_6_B05_780804	TCGA-AQ-A0Y5-01A-11D-A14N-05
	TCGA-BS-A0U5	UCEC	Y	Y	Y	N/A	MSS/MSI-L	TCGA-BS-A0U5-01A-11D-A10G-09	SHUCK_p_TCGAb74and75_SNP_N_GenomeWideSNP_6_H04_731002	TCGA-BS-A0U5-01A-11D-A10A-05
	TCGA-CM-5868	COAD/READ	Y	Y	Y	N/A	MSS/MSI-L	TCGA-CM-5868-01	SNORT_p_TCGA_b89_SNP_N_GenomeWideSNP_6_F05_777216	TCGA-CM-5868-01A-01D-1651-05
	TCGA-DK-A2HX	BLCA	Y	Y	Y	N/A	N/A	TCGA-DK-A2HX-01A-12D-A18F-08	BISON_p_TCGA_164_173_175_SNP_N_GenomeWideSNP_6_C11_863354	TCGA-DK-A2HX-01A-12D-A18G-05
	TCGA-EJ-5510	PRAD	Y	Y	Y	N/A	N/A	TCGA-EJ-5510	VOLVA_p_TCGA_b91_SNP_2N_GenomeWideSNP_6_C10_755518	TCGA-EJ-5510-01A-01D-1578-05
	TCGA-BH-A0BM	BRCA	Y	Y	Y	N/A	N/A	TCGA-BH-A0BM-01A-11W-A071-09	BITES_p_TCGAb61_SNP_S_GenomeWideSNP_6_D03_697114	TCGA-BH-A0BM-01A-11D-A10P-05
	TCGA-CN-4725	HNSC	Y	Y	Y	N/A	N/A	TCGA-CN-4725-01A-01D-1434-08	BALMS_p_TCGAb54and67_SNP_N_GenomeWideSNP_6_G11_730370	TCGA-CN-4725-01A-01D-1433-05
	TCGA-CV-7238	HNSC	Y	Y	Y	N/A	N/A	TCGA-CV-7238-01A-11D-2012-08	PEAKY_p_TCGA_b164_SNP_N_GenomeWideSNP_6_B11_863674	TCGA-CV-7238-01A-11D-2014-05
	TCGA-FD-A3NA	BLCA	Y	Y	Y	N/A	N/A	TCGA-FD-A3NA-01A-11D-A21A-08	XYLEM_p_TCGASNP_207_212_N_GenomeWideSNP_6_B06_1051308	TCGA-FD-A3NA-01A-11D-A21B-05
	TCGA-FG-8182	LGG	Y	Y	Y	N/A	N/A	TCGA-FG-8182	JIHAD_p_TCGASNP_215_219_N_GenomeWideSNP_6_E09_1148548	TCGA-FG-8182-01A-11D-2254-05
	TCGA-A1-A0SG	BRCA	Y	Y	Y	N/A	N/A	TCGA-A1-A0SG-01A-11D-A142-09	GOOFS_p_TCGA_b117_118_SNP_N_GenomeWideSNP_6_A05_778074	TCGA-A1-A0SG-01A-11D-A145-05
	TCGA-AB-2996	LAML	Y	Y	Y	N/A	N/A	TCGA-AB-2996-03A-01D-0739-09	TCGA_AB_2996_03A_01D_0756_21	TCGA-AB-2996-03A-01D-0741-05
	TCGA-E2-A107	BRCA	Y	Y	Y	N/A	N/A	TCGA-E2-A107-01A-11D-A10M-09	ETUIS_p_TCGASNP_b80_83_N_GenomeWideSNP_6_E11_734768	TCGA-E2-A107-01A-11D-A10N-05
	TCGA-EJ-5512	PRAD	Y	Y	Y	N/A	N/A	TCGA-EJ-5512	VOLVA_p_TCGA_b91_SNP_2N_GenomeWideSNP_6_A01_755532	TCGA-EJ-5512-01A-01D-1578-05
	TCGA-G9-6365	PRAD	Y	Y	Y	N/A	N/A	TCGA-G9-6365	GIRTH_p_TCGA_b108_137_SNP_N_GenomeWideSNP_6_E09_787968	TCGA-G9-6365-01A-11D-1787-05
	TCGA-G9-6499	PRAD	Y	Y	Y	N/A	N/A	TCGA-G9-6499	WITED_p_TCGA_b161_171_SNP_N_GenomeWideSNP_6_D04_845018	TCGA-G9-6499-01A-12D-1963-05
	TCGA-50-5930	LUAD	Y	Y	Y	N/A	N/A	TCGA-50-5930-01A-11D-1753-08	BURST_p_TCGA_b119_SNP_N_GenomeWideSNP_6_G07_787168	TCGA-50-5930-01A-11D-1756-05
	TCGA-AO-A124	BRCA	Y	Y	Y	N/A	N/A	TCGA-AO-A124-01A-11D-A10M-09	ETUIS_p_TCGASNP_b80_83_N_GenomeWideSNP_6_F11_734726	TCGA-AO-A124-01A-11D-A10N-05
	TCGA-76-6660	GBM	Y	Y	Y	N/A	N/A	TCGA-76-6660-01A-11D-1845-08	PULED_p_TCGA_130_157_N_GenomeWideSNP_6_F09_831718	TCGA-76-6660-01A-11D-1844-05
	TCGA-BR-6454	STAD	Y	Y	Y	N/A	MSS/MSI-L	TCGA-BR-6454	GUCKS_p_TCGA_b129_140_SNP_N_GenomeWideSNP_6_A05_802300	TCGA-BR-6454-01A-11D-1801-05
	TCGA-E2-A1IK	BRCA	Y	Y	Y	N/A	N/A	TCGA-E2-A1IK-01A-11D-A17G-09	GOOFS_p_TCGA_b117_118_SNP_N_GenomeWideSNP_6_A10_778126	TCGA-E2-A1IK-01A-11D-A145-05
	TCGA-FG-8181	LGG	Y	Y	Y	N/A	N/A	TCGA-FG-8181	JIHAD_p_TCGASNP_215_219_N_GenomeWideSNP_6_C03_1148572	TCGA-FG-8181-01A-11D-2254-05
	TCGA-B5-A11U	UCEC	Y	Y	Y	N/A	MSI-H	TCGA-B5-A11U-01A-11D-A122-09	CARRS_p_TCGASNP_b92_N_GenomeWideSNP_6_A03_735716	TCGA-B5-A11U-01A-11D-A123-05
	TCGA-HT-7472	LGG	Y	Y	Y	N/A	N/A	TCGA-HT-7472	LEMUR_p_TCGA_116_163_164_183_N_GenomeWideSNP_6_H11_914380	TCGA-HT-7472-01A-11D-2025-05
	TCGA-BP-5180	KIRC	Y	Y	Y	N/A	N/A	TCGA-BP-5180-01A-01D-1429-08	TARSI_p_TCGAb70_SNP_N_GenomeWideSNP_6_B03_741896	TCGA-BP-5180-01A-01D-1424-05
	TCGA-CH-5790	PRAD	Y	Y	Y	N/A	N/A	TCGA-CH-5790	CLEAR_p_TCGA_b91_SNP_1N_GenomeWideSNP_6_C01_755716	TCGA-CH-5790-01A-11D-1578-05
	TCGA-B0-5107	KIRC	Y	Y	Y	N/A	N/A	TCGA-B0-5107-01	NINES_p_TCGAb68_SNP_N_GenomeWideSNP_6_D06_730596	TCGA-B0-5107-01A-01D-1418-05
	TCGA-DU-6542	LGG	Y	Y	Y	N/A	N/A	TCGA-DU-6542	TREAD_p_TCGA_b146_152_SNP_N_GenomeWideSNP_6_B12_809382	TCGA-DU-6542-01A-11D-1894-05
	TCGA-AR-A24R	BRCA	Y	Y	Y	N/A	N/A	TCGA-AR-A24R-01A-11D-A167-09	EXINE_p_TCGA_b142_SNP_N_GenomeWideSNP_6_C09_802496	TCGA-AR-A24R-01A-11D-A16A-05
	TCGA-B8-5553	KIRC	Y	Y	Y	N/A	N/A	TCGA-B8-5553-01A-01D-1534-10	SOOKS_p_TCGA_b90_SNP_N_GenomeWideSNP_6_E09_748442	TCGA-B8-5553-01A-01D-1536-05
	TCGA-CV-5435	HNSC	Y	Y	Y	N/A	N/A	TCGA-CV-5435-01A-01D-1683-08	FISTS_p_TCGA_b107_121_SNP_N_GenomeWideSNP_6_D05_777838	TCGA-CV-5435-01A-01D-1684-05
	TCGA-CZ-5988	KIRC	Y	Y	Y	N/A	N/A	TCGA-CZ-5988-01A-11D-1669-08	OWNED_p_TCGA_b102_105_SNP_N_GenomeWideSNP_6_A05_777024	TCGA-CZ-5988-01A-11D-1670-05
	TCGA-ET-A39P	THCA	Y	Y	Y	N/A	N/A	TCGA-ET-A39P	PAGED_p_TCGA_182_OvGBM_SNP_N_GenomeWideSNP_6_H03_896204	TCGA-ET-A39P-01A-21D-A19K-05
	TCGA-EL-A3T6	THCA	Y	Y	Y	N/A	N/A	TCGA-EL-A3T6	LOLLS_p_TCGASNP_223_225_N_GenomeWideSNP_6_E03_1151932	TCGA-EL-A3T6-01A-11D-A223-05
	TCGA-HT-7469	LGG	Y	Y	Y	N/A	N/A	TCGA-HT-7469	JIHAD_p_TCGASNP_215_219_N_GenomeWideSNP_6_D09_1148554	TCGA-HT-7469-01A-11D-2254-05
	TCGA-A7-A26I	BRCA	Y	Y	Y	N/A	N/A	TCGA-A7-A26I-01A-11D-A167-09	EXINE_p_TCGA_b142_SNP_N_GenomeWideSNP_6_B08_802356	TCGA-A7-A26I-01A-11D-A16A-05
	TCGA-CD-5803	STAD	Y	Y	Y	N/A	MSS/MSI-L	TCGA-CD-5803	SLITS_p_TCGA_b95_SNP_N_GenomeWideSNP_6_A09_764224	TCGA-CD-5803-01A-11D-1601-05
	TCGA-CF-A3MG	BLCA	Y	Y	Y	N/A	N/A	TCGA-CF-A3MG-01A-11D-A20D-08	OKRAS_p_TCGA_198_199_200_SNP_N_GenomeWideSNP_6_A09_955332	TCGA-CF-A3MG-01A-11D-A211-05
	TCGA-CR-7397	HNSC	Y	Y	Y	N/A	N/A	TCGA-CR-7397-01A-11D-2012-08	BISON_p_TCGA_164_173_175_SNP_N_GenomeWideSNP_6_B04_863376	TCGA-CR-7397-01A-11D-2014-05
	TCGA-DU-7306	LGG	Y	Y	Y	N/A	N/A	TCGA-DU-7306	MAULS_p_TCGA_189_190_SNP_N_GenomeWideSNP_6_E10_932734	TCGA-DU-7306-01A-11D-2087-05
	TCGA-FG-8185	LGG	Y	Y	Y	N/A	N/A	TCGA-FG-8185	JIHAD_p_TCGASNP_215_219_N_GenomeWideSNP_6_C09_1148486	TCGA-FG-8185-01A-11D-2254-05
	TCGA-DE-A0XZ	THCA	Y	Y	Y	N/A	N/A	TCGA-DE-A0XZ	WITED_p_TCGA_b161_171_SNP_N_GenomeWideSNP_6_G10_845052	TCGA-DE-A0XZ-01A-11D-A17Y-05
	TCGA-DU-5851	LGG	Y	Y	Y	N/A	N/A	TCGA-DU-5851	TREAD_p_TCGA_b146_152_SNP_N_GenomeWideSNP_6_B08_809416	TCGA-DU-5851-01A-13D-1894-05
	TCGA-AK-3458	KIRC	Y	Y	Y	N/A	N/A	TCGA-AK-3458-01A-01D-1501-10	MANIA_p_TCGASNP_b82and51R_N_GenomeWideSNP_6_A01_734928	TCGA-AK-3458-01A-01D-1500-05
	TCGA-B0-5701	KIRC	Y	Y	Y	N/A	N/A	TCGA-B0-5701-01A-11D-1534-10	SOOKS_p_TCGA_b90_SNP_N_GenomeWideSNP_6_H02_748460	TCGA-B0-5701-01A-11D-1536-05
	TCGA-B0-5119	KIRC	Y	Y	Y	N/A	N/A	TCGA-B0-5119-01A-02D-1421-08	NINES_p_TCGAb68_SNP_N_GenomeWideSNP_6_H07_730586	TCGA-B0-5119-01A-02D-1418-05
	TCGA-CR-6491	HNSC	Y	Y	Y	N/A	N/A	TCGA-CR-6491-01A-11D-1870-08	GROVE_p_TCGA_b145_153_SNP_N_GenomeWideSNP_6_F04_809156	TCGA-CR-6491-01A-11D-1871-05
	TCGA-AR-A24S	BRCA	Y	Y	Y	N/A	N/A	TCGA-AR-A24S-01A-11D-A167-09	EXINE_p_TCGA_b142_SNP_N_GenomeWideSNP_6_D01_802386	TCGA-AR-A24S-01A-11D-A16A-05
	TCGA-CZ-5455	KIRC	Y	Y	Y	N/A	N/A	TCGA-CZ-5455-01	MANIA_p_TCGASNP_b82and51R_N_GenomeWideSNP_6_F07_734994	TCGA-CZ-5455-01A-01D-1500-05
	TCGA-HT-7471	LGG	Y	Y	Y	N/A	N/A	TCGA-HT-7471	JIHAD_p_TCGASNP_215_219_N_GenomeWideSNP_6_C04_1148482	TCGA-HT-7471-01A-11D-2254-05
	TCGA-AB-2952	LAML	Y	Y	Y	N/A	N/A	TCGA-AB-2952-03A-01W-0733-08	TCGA_AB_2952_03A_01D_0756_21	TCGA-AB-2952-03A-01D-0742-05
	TCGA-BJ-A2P4	THCA	Y	Y	Y	N/A	N/A	TCGA-BJ-A2P4	CUTES_p_TCGA_172_176_178_SNP_N_GenomeWideSNP_6_F03_863508	TCGA-BJ-A2P4-01A-11D-A18G-05
	TCGA-D1-A17A	UCEC	Y	Y	Y	N/A	MSI-H	TCGA-D1-A17A-01A-11D-A12J-09	SCAUR_p_TCGA_b94_SNP_N_GenomeWideSNP_6_A03_755196	TCGA-D1-A17A-01A-11D-A12K-05
	TCGA-E9-A1NC	BRCA	Y	Y	Y	N/A	N/A	TCGA-E9-A1NC-01A-12W-A16L-09	USAGE_p_TCGA_132_133_136_SNP_N_GenomeWideSNP_6_H11_787504	TCGA-E9-A1NC-01A-12D-A161-05
	TCGA-AZ-6606	COAD/READ	Y	Y	Y	N/A	MSS/MSI-L	TCGA-AZ-6606-01	BAIZE_p_TCGA_b138_SNP_N_GenomeWideSNP_6_H03_808778	TCGA-AZ-6606-01A-11D-1837-05
	TCGA-B8-5546	KIRC	Y	Y	Y	N/A	N/A	TCGA-B8-5546-01A-01D-1534-10	SOOKS_p_TCGA_b90_SNP_N_GenomeWideSNP_6_A07_748558	TCGA-B8-5546-01A-01D-1536-05
	TCGA-B0-5100	KIRC	Y	Y	Y	N/A	N/A	TCGA-B0-5100-01A-01D-1421-08	NINES_p_TCGAb68_SNP_N_GenomeWideSNP_6_H11_730588	TCGA-B0-5100-01A-01D-1418-05
	TCGA-B5-A11F	UCEC	Y	Y	Y	N/A	MSS/MSI-L	TCGA-B5-A11F-01A-11D-A10M-09	DEBUT_p_TCGAb45_81_wRedosSNP_N_GenomeWideSNP_6_C05_729506	TCGA-B5-A11F-01A-11D-A10N-05
	TCGA-BR-6801	STAD	Y	Y	Y	N/A	MSS/MSI-L	TCGA-BR-6801	TREAD_p_TCGA_b146_152_SNP_N_GenomeWideSNP_6_D09_809454	TCGA-BR-6801-01A-11D-1883-05
	TCGA-CN-6997	HNSC	Y	Y	Y	N/A	N/A	TCGA-CN-6997-01A-11D-2012-08	PEAKY_p_TCGA_b164_SNP_N_GenomeWideSNP_6_F12_863724	TCGA-CN-6997-01A-11D-2014-05
	TCGA-CQ-7068	HNSC	Y	Y	Y	N/A	N/A	TCGA-CQ-7068-01A-11D-2078-08	CLUBS_p_TCGA_186_188_SNP_N_GenomeWideSNP_6_B07_914080	TCGA-CQ-7068-01A-11D-2079-05
	TCGA-CR-6492	HNSC	Y	Y	Y	N/A	N/A	TCGA-CR-6492-01A-12D-2078-08	CLUBS_p_TCGA_186_188_SNP_N_GenomeWideSNP_6_F02_913980	TCGA-CR-6492-01A-12D-2079-05
	TCGA-E1-5305	LGG	Y	Y	Y	N/A	N/A	TCGA-E1-5305	TREAD_p_TCGA_b146_152_SNP_N_GenomeWideSNP_6_C02_809308	TCGA-E1-5305-01A-01D-1894-05
	TCGA-74-6584	GBM	Y	Y	Y	N/A	N/A	TCGA-74-6584-01A-11D-1845-08	PULED_p_TCGA_130_157_N_GenomeWideSNP_6_D05_831856	TCGA-74-6584-01A-11D-1844-05
	TCGA-AB-2805	LAML	Y	Y	Y	N/A	N/A	TCGA-AB-2805-03B-01W-0728-08	TCGA_AB_2805_03A_01D_0756_21	TCGA-AB-2805-03A-01D-0741-05
	TCGA-AK-3445	KIRC	Y	Y	Y	N/A	N/A	TCGA-AK-3445-01	PLENA_p_TCGAb63and64_SNP_N_GenomeWideSNP_6_A07_697372	TCGA-AK-3445-01A-02D-1275-05
	TCGA-AR-A1AI	BRCA	Y	Y	Y	N/A	N/A	TCGA-AR-A1AI-01A-11D-A12Q-09	JOUAL_p_TCGA_b96_SNP_N_GenomeWideSNP_6_F07_747934	TCGA-AR-A1AI-01A-11D-A12R-05
	TCGA-BJ-A2N8	THCA	Y	Y	Y	N/A	N/A	TCGA-BJ-A2N8	CUTES_p_TCGA_172_176_178_SNP_N_GenomeWideSNP_6_A06_863438	TCGA-BJ-A2N8-01A-11D-A18G-05
	TCGA-BK-A13C	UCEC	Y	Y	Y	N/A	MSS/MSI-L	TCGA-BK-A13C-01A-11D-A122-09	CARRS_p_TCGASNP_b92_N_GenomeWideSNP_6_B08_735600	TCGA-BK-A13C-01A-11D-A123-05
	TCGA-BP-4993	KIRC	Y	Y	Y	N/A	N/A	TCGA-BP-4993-01A-02D-1421-08	NINES_p_TCGAb68_SNP_N_GenomeWideSNP_6_F07_730546	TCGA-BP-4993-01A-02D-1418-05
	TCGA-CV-5431	HNSC	Y	Y	Y	N/A	N/A	TCGA-CV-5431-01A-01D-1512-08	ETUIS_p_TCGASNP_b80_83_N_GenomeWideSNP_6_C09_734798	TCGA-CV-5431-01A-01D-1511-05
	TCGA-CV-5436	HNSC	Y	Y	Y	N/A	N/A	TCGA-CV-5436-01A-01D-1512-08	ETUIS_p_TCGASNP_b80_83_N_GenomeWideSNP_6_A09_734708	TCGA-CV-5436-01A-01D-1511-05
	TCGA-IQ-7630	HNSC	Y	Y	Y	N/A	N/A	TCGA-IQ-7630-01A-11D-2078-08	TYPED_p_TCGA_188_192_Mirn_SNP_N_GenomeWideSNP_6_D11_913970	TCGA-IQ-7630-01A-11D-2079-05
	TCGA-EJ-7785	PRAD	Y	Y	Y	N/A	N/A	TCGA-EJ-7785	CLADE_p_TCGASNP_184_195_N_GenomeWideSNP_6_F02_1039946	TCGA-EJ-7785-01A-11D-2116-05
	TCGA-HC-8257	PRAD	Y	Y	Y	N/A	N/A	TCGA-HC-8257	BASIC_p_TCGASNP_219_221_223_N_GenomeWideSNP_6_D05_1148676	TCGA-HC-8257-01A-11D-2261-05
	TCGA-26-5135	GBM	Y	Y	Y	N/A	N/A	TCGA-26-5135-01A-01D-1486-08	KHADI_p_TCGAb79_PlusRedos_SNP_N_GenomeWideSNP_6_C07_729874	TCGA-26-5135-01A-01D-1481-05
	TCGA-D8-A27F	BRCA	Y	Y	Y	N/A	N/A	TCGA-D8-A27F-01A-11D-A16D-09	WRIED_p_TCGA_143_147_150_Hahn_N_GenomeWideSNP_6_G07_799918	TCGA-D8-A27F-01A-11D-A16G-05
	TCGA-AR-A24W	BRCA	Y	Y	Y	N/A	N/A	TCGA-AR-A24W-01A-11D-A17G-09	EXINE_p_TCGA_b142_SNP_N_GenomeWideSNP_6_A06_802312	TCGA-AR-A24W-01A-11D-A16A-05
	TCGA-D6-6515	HNSC	Y	Y	Y	N/A	N/A	TCGA-D6-6515-01A-21D-1870-08	GROVE_p_TCGA_b145_153_SNP_N_GenomeWideSNP_6_D07_809150	TCGA-D6-6515-01A-21D-1871-05
	TCGA-E2-A109	BRCA	Y	Y	Y	N/A	N/A	TCGA-E2-A109-01A-11D-A10M-09	ETUIS_p_TCGASNP_b80_83_N_GenomeWideSNP_6_G07_734644	TCGA-E2-A109-01A-11D-A10N-05
	TCGA-ET-A3BP	THCA	Y	Y	Y	N/A	N/A	TCGA-ET-A3BP	PAGED_p_TCGA_182_OvGBM_SNP_N_GenomeWideSNP_6_G04_896098	TCGA-ET-A3BP-01A-21D-A19K-05
	TCGA-FG-6690	LGG	Y	Y	Y	N/A	N/A	TCGA-FG-6690	TREAD_p_TCGA_b146_152_SNP_N_GenomeWideSNP_6_G03_809380	TCGA-FG-6690-01A-11D-1894-05
	TCGA-B5-A1MY	UCEC	Y	Y	Y	N/A	MSS/MSI-L	TCGA-B5-A1MY-01A-11D-A142-09	GOOFS_p_TCGA_b117_118_SNP_N_GenomeWideSNP_6_H04_778122	TCGA-B5-A1MY-01A-11D-A145-05
	TCGA-75-6205	LUAD	Y	Y	Y	N/A	N/A	TCGA-75-6205-01A-11D-1753-08	BURST_p_TCGA_b119_SNP_N_GenomeWideSNP_6_E04_787166	TCGA-75-6205-01A-11D-1756-05
	TCGA-CR-7389	HNSC	Y	Y	Y	N/A	N/A	TCGA-CR-7389-01A-11D-2012-08	BISON_p_TCGA_164_173_175_SNP_N_GenomeWideSNP_6_G06_863282	TCGA-CR-7389-01A-11D-2014-05
	TCGA-EJ-7781	PRAD	Y	Y	Y	N/A	N/A	TCGA-EJ-7781	CLADE_p_TCGASNP_184_195_N_GenomeWideSNP_6_H02_1039840	TCGA-EJ-7781-01A-11D-2116-05
	TCGA-HC-8256	PRAD	Y	Y	Y	N/A	N/A	TCGA-HC-8256	BASIC_p_TCGASNP_219_221_223_N_GenomeWideSNP_6_E10_1148648	TCGA-HC-8256-01A-11D-2261-05
	TCGA-06-5410	GBM	Y	Y	Y	N/A	N/A	TCGA-06-5410-01A-01D-1696-08	SEXES_p_TCGA_b111_SNP_N_GenomeWideSNP_6_A03_780504	TCGA-06-5410-01A-01D-1697-05
	TCGA-14-0862	GBM	Y	Y	Y	N/A	N/A	TCGA-14-0862-01B-01D-1845-08	PULED_p_TCGA_130_157_N_GenomeWideSNP_6_E04_831834	TCGA-14-0862-01B-01D-1844-05
	TCGA-AO-A1KT	BRCA	Y	Y	Y	N/A	N/A	TCGA-AO-A1KT-01A-11D-A13L-09	RANDS_p_TCGA_b109_SNP_1N_GenomeWideSNP_6_C06_771934	TCGA-AO-A1KT-01A-11D-A13K-05
	TCGA-BJ-A18Z	THCA	Y	Y	Y	N/A	N/A	TCGA-BJ-A18Z	DUNGS_p_TCGA_b84_115_SNP_N_GenomeWideSNP_6_G07_771578	TCGA-BJ-A18Z-01A-21D-A13Z-05
	TCGA-D8-A27M	BRCA	Y	Y	Y	N/A	N/A	TCGA-D8-A27M-01A-11D-A16D-09	WRIED_p_TCGA_143_147_150_Hahn_N_GenomeWideSNP_6_F11_799846	TCGA-D8-A27M-01A-11D-A16G-05
	TCGA-DJ-A3UU	THCA	Y	Y	Y	N/A	N/A	TCGA-DJ-A3UU	FLUES_p_TCGASNP_228_229_230_N_GenomeWideSNP_6_C06_1148898	TCGA-DJ-A3UU-01A-11D-A22G-05
	TCGA-EM-A2CN	THCA	Y	Y	Y	N/A	N/A	TCGA-EM-A2CN	QUERY_p_TCGA_180_181_SNP_N_GenomeWideSNP_6_H10_896318	TCGA-EM-A2CN-01A-11D-A19K-05
	TCGA-CV-7250	HNSC	Y	Y	Y	N/A	N/A	TCGA-CV-7250-01A-11D-2012-08	BISON_p_TCGA_164_173_175_SNP_N_GenomeWideSNP_6_B05_863292	TCGA-CV-7250-01A-11D-2014-05
	TCGA-EM-A3OA	THCA	Y	Y	Y	N/A	N/A	TCGA-EM-A3OA	LOLLS_p_TCGASNP_223_225_N_GenomeWideSNP_6_E09_1151930	TCGA-EM-A3OA-01A-11D-A223-05
	TCGA-A3-3373	KIRC	Y	Y	Y	N/A	N/A	TCGA-A3-3373-01A-02D-1421-08	NINES_p_TCGAb68_SNP_N_GenomeWideSNP_6_H04_730628	TCGA-A3-3373-01A-02D-1418-05
	TCGA-CN-4742	HNSC	Y	Y	Y	N/A	N/A	TCGA-CN-4742-01A-02D-1512-08	ETUIS_p_TCGASNP_b80_83_N_GenomeWideSNP_6_E03_734650	TCGA-CN-4742-01A-02D-1511-05
	TCGA-AO-A126	BRCA	Y	Y	Y	N/A	N/A	TCGA-AO-A126-01A-11D-A10M-09	ETUIS_p_TCGASNP_b80_83_N_GenomeWideSNP_6_G04_734704	TCGA-AO-A126-01A-11D-A10N-05
	TCGA-E9-A1NF	BRCA	Y	Y	Y	N/A	N/A	TCGA-E9-A1NF-01A-11D-A14G-09	CHEEP_p_TCGA_b120_121_SNP_N_GenomeWideSNP_6_E02_777590	TCGA-E9-A1NF-01A-11D-A14H-05
	TCGA-26-5134	GBM	Y	Y	Y	N/A	N/A	TCGA-26-5134-01A-01D-1486-08	KHADI_p_TCGAb79_PlusRedos_SNP_N_GenomeWideSNP_6_C04_729812	TCGA-26-5134-01A-01D-1481-05
	TCGA-76-4928	GBM	Y	Y	Y	N/A	N/A	TCGA-76-4928-01B-01D-1486-08	KHADI_p_TCGAb79_PlusRedos_SNP_N_GenomeWideSNP_6_A12_729922	TCGA-76-4928-01B-01D-1481-05
	TCGA-DU-8162	LGG	Y	Y	Y	N/A	N/A	TCGA-DU-8162	JIHAD_p_TCGASNP_215_219_N_GenomeWideSNP_6_F08_1148510	TCGA-DU-8162-01A-21D-2254-05
	TCGA-CN-6018	HNSC	Y	Y	Y	N/A	N/A	TCGA-CN-6018-01A-11D-1683-08	FISTS_p_TCGA_b107_121_SNP_N_GenomeWideSNP_6_C04_777934	TCGA-CN-6018-01A-11D-1684-05
	TCGA-DB-5280	LGG	Y	Y	Y	N/A	N/A	TCGA-DB-5280	MAPLE_p_TCGAb78_BrstRedo_SNP_N_GenomeWideSNP_6_C02_729644	TCGA-DB-5280-01A-01D-1467-05
	TCGA-CJ-4904	KIRC	Y	Y	Y	N/A	N/A	TCGA-CJ-4904-01A-02D-1429-08	TARSI_p_TCGAb70_SNP_N_GenomeWideSNP_6_A06_742000	TCGA-CJ-4904-01A-02D-1424-05
	TCGA-EM-A22J	THCA	Y	Y	Y	N/A	N/A	TCGA-EM-A22J	WITED_p_TCGA_b161_171_SNP_N_GenomeWideSNP_6_G02_845056	TCGA-EM-A22J-01A-11D-A17Y-05
	TCGA-CZ-5457	KIRC	Y	Y	Y	N/A	N/A	TCGA-CZ-5457-01	MANIA_p_TCGASNP_b82and51R_N_GenomeWideSNP_6_G06_734956	TCGA-CZ-5457-01A-01D-1500-05
	TCGA-D8-A1Y0	BRCA	Y	Y	Y	N/A	N/A	TCGA-D8-A1Y0-01A-11D-A14K-09	BULGY_p_TCGA_bM1_124_SNP_N_GenomeWideSNP_6_F01_780814	TCGA-D8-A1Y0-01A-11D-A14N-05
	TCGA-CA-6716	COAD/READ	Y	Y	Y	N/A	MSS/MSI-L	TCGA-CA-6716-01	BAIZE_p_TCGA_b138_SNP_N_GenomeWideSNP_6_B11_808838	TCGA-CA-6716-01A-11D-1837-05
	TCGA-DJ-A3UX	THCA	Y	Y	Y	N/A	N/A	TCGA-DJ-A3UX	FLUES_p_TCGASNP_228_229_230_N_GenomeWideSNP_6_B03_1148874	TCGA-DJ-A3UX-01A-11D-A22G-05
	TCGA-ER-A3ET	SKCM	Y	Y	Y	N/A	N/A	TCGA-ER-A3ET	COMMY_p_TCGA_194_198_SNP_N_GenomeWideSNP_6_G08_955522	TCGA-ER-A3ET-06A-11D-A211-05
	TCGA-ET-A25R	THCA	Y	Y	Y	N/A	N/A	TCGA-ET-A25R	SALLY_p_TCGA_129_134_148_149_N_GenomeWideSNP_6_G04_801946	TCGA-ET-A25R-01A-11D-A16P-05
	TCGA-EW-A1OY	BRCA	Y	Y	Y	N/A	N/A	TCGA-EW-A1OY-01A-11D-A142-09	GOOFS_p_TCGA_b117_118_SNP_N_GenomeWideSNP_6_H01_778044	TCGA-EW-A1OY-01A-11D-A145-05
	TCGA-AK-3431	KIRC	Y	Y	Y	N/A	N/A	TCGA-AK-3431-01A-02D-1361-10	PLENA_p_TCGAb63and64_SNP_N_GenomeWideSNP_6_B12_697382	TCGA-AK-3431-01A-02D-1275-05
	TCGA-BH-A1EU	BRCA	Y	Y	Y	N/A	N/A	TCGA-BH-A1EU-01A-11D-A135-09	GAMMA_p_TCGA_b103_104_SNP_N_GenomeWideSNP_6_H11_755804	TCGA-BH-A1EU-01A-11D-A138-05
	TCGA-CN-6023	HNSC	Y	Y	Y	N/A	N/A	TCGA-CN-6023-01A-11D-1683-08	FISTS_p_TCGA_b107_121_SNP_N_GenomeWideSNP_6_B01_777956	TCGA-CN-6023-01A-11D-1684-05
	TCGA-FR-A2OS	SKCM	Y	Y	Y	N/A	N/A	TCGA-FR-A2OS	DLP_REDO_FROM_GLIAS_D12	TCGA-FR-A2OS-01A-11D-A21B-05
	TCGA-CV-7430	HNSC	Y	Y	Y	N/A	N/A	TCGA-CV-7430-01A-11D-2129-08	MAULS_p_TCGA_189_190_SNP_N_GenomeWideSNP_6_C08_932768	TCGA-CV-7430-01A-11D-2130-05
	TCGA-BH-A1FL	BRCA	Y	Y	Y	N/A	N/A	TCGA-BH-A1FL-01A-11D-A13L-09	RANDS_p_TCGA_b109_SNP_1N_GenomeWideSNP_6_C02_771908	TCGA-BH-A1FL-01A-11D-A13K-05
	TCGA-EJ-5514	PRAD	Y	Y	Y	N/A	N/A	TCGA-EJ-5514	VOLVA_p_TCGA_b91_SNP_2N_GenomeWideSNP_6_B12_755536	TCGA-EJ-5514-01A-01D-1578-05
	TCGA-19-5960	GBM	Y	Y	Y	N/A	N/A	TCGA-19-5960-01A-11D-1696-08	SEXES_p_TCGA_b111_SNP_N_GenomeWideSNP_6_B09_780512	TCGA-19-5960-01A-11D-1697-05
	TCGA-AB-2890	LAML	Y	Y	Y	N/A	N/A	TCGA-AB-2890-03A-01W-0732-08	TCGA_AB_2890_03A_01D_0756_21	TCGA-AB-2890-03A-01D-0742-05
	TCGA-B0-4718	KIRC	Y	Y	Y	N/A	N/A	TCGA-B0-4718-01A-01D-1361-10	PLENA_p_TCGAb63and64_SNP_N_GenomeWideSNP_6_C07_697222	TCGA-B0-4718-01A-01D-1275-05
	TCGA-EJ-5508	PRAD	Y	Y	Y	N/A	N/A	TCGA-EJ-5508	VOLVA_p_TCGA_b91_SNP_2N_GenomeWideSNP_6_C06_755530	TCGA-EJ-5508-01A-02D-1578-05
	TCGA-22-5489	LUSC	Y	Y	Y	N/A	N/A	TCGA-22-5489-01A-01D-1632-08	STOPS_p_TCGA_b101_114_SNP_N_GenomeWideSNP_6_E10_771844	TCGA-22-5489-01A-01D-1633-05
	TCGA-D8-A1JP	BRCA	Y	Y	Y	N/A	N/A	TCGA-D8-A1JP-01A-11D-A13L-09	BEAUX_p_TCGA_b109_SNP_2N_GenomeWideSNP_6_A04_772222	TCGA-D8-A1JP-01A-11D-A13K-05
	TCGA-A1-A0SJ	BRCA	Y	Y	Y	N/A	N/A	TCGA-A1-A0SJ-01A-11D-A099-09	SHAWM_p_TCGAb72_SNP_N_GenomeWideSNP_6_E11_698020	TCGA-A1-A0SJ-01A-11D-A10P-05
	TCGA-A2-A0SX	BRCA	Y	Y	Y	N/A	N/A	TCGA-A2-A0SX-01A-12D-A099-09	SHAWM_p_TCGAb72_SNP_N_GenomeWideSNP_6_B07_698090	TCGA-A2-A0SX-01A-12D-A10P-05
	TCGA-26-5136	GBM	Y	Y	Y	N/A	N/A	TCGA-26-5136-01B-01D-1486-08	KHADI_p_TCGAb79_PlusRedos_SNP_N_GenomeWideSNP_6_C12_729930	TCGA-26-5136-01B-01D-1481-05
	TCGA-DB-5275	LGG	Y	Y	Y	N/A	N/A	TCGA-DB-5275	MAPLE_p_TCGAb78_BrstRedo_SNP_N_GenomeWideSNP_6_D01_729610	TCGA-DB-5275-01A-01D-1467-05
	TCGA-FD-A3B8	BLCA	Y	Y	Y	N/A	N/A	TCGA-FD-A3B8-01A-31D-A20D-08	OKRAS_p_TCGA_198_199_200_SNP_N_GenomeWideSNP_6_G02_955376	TCGA-FD-A3B8-01A-31D-A211-05
	TCGA-D7-6521	STAD	Y	Y	Y	N/A	MSS/MSI-L	TCGA-D7-6521	SALLY_p_TCGA_129_134_148_149_N_GenomeWideSNP_6_A12_801986	TCGA-D7-6521-01A-11D-1801-05
	TCGA-DJ-A3UN	THCA	Y	Y	Y	N/A	N/A	TCGA-DJ-A3UN	FLUES_p_TCGASNP_228_229_230_N_GenomeWideSNP_6_C05_1148916	TCGA-DJ-A3UN-01A-11D-A22G-05
	TCGA-HT-7690	LGG	Y	Y	Y	N/A	N/A	TCGA-HT-7690	JIHAD_p_TCGASNP_215_219_N_GenomeWideSNP_6_A04_1148558	TCGA-HT-7690-01A-11D-2254-05
	TCGA-EJ-5505	PRAD	Y	Y	Y	N/A	N/A	TCGA-EJ-5505	VOLVA_p_TCGA_b91_SNP_2N_GenomeWideSNP_6_A03_755408	TCGA-EJ-5505-01A-01D-1578-05
	TCGA-CV-7178	HNSC	Y	Y	Y	N/A	N/A	TCGA-CV-7178-01A-21D-2012-08	PEAKY_p_TCGA_b164_SNP_N_GenomeWideSNP_6_G02_863686	TCGA-CV-7178-01A-21D-2014-05
	TCGA-DJ-A3UQ	THCA	Y	Y	Y	N/A	N/A	TCGA-DJ-A3UQ	FLUES_p_TCGASNP_228_229_230_N_GenomeWideSNP_6_F10_1148788	TCGA-DJ-A3UQ-01A-11D-A22G-05
	TCGA-EJ-7314	PRAD	Y	Y	Y	N/A	N/A	TCGA-EJ-7314	ODDLY_p_TCGASNP_165_184_N_GenomeWideSNP_6_D08_1051610	TCGA-EJ-7314-01A-31D-2116-05
	TCGA-DU-5871	LGG	Y	Y	Y	N/A	N/A	TCGA-DU-5871	CABAL_p_TCGA_b112_125_SNP_N_GenomeWideSNP_6_A06_780732	TCGA-DU-5871-01A-12D-1706-05
	TCGA-AB-2911	LAML	Y	Y	Y	N/A	N/A	TCGA-AB-2911-03A-01W-0732-08	TCGA_AB_2911_03A_01D_0756_21	TCGA-AB-2911-03A-01D-0741-05
	TCGA-CJ-4882	KIRC	Y	Y	Y	N/A	N/A	TCGA-CJ-4882-01A-02D-1429-08	TARSI_p_TCGAb70_SNP_N_GenomeWideSNP_6_E01_742014	TCGA-CJ-4882-01A-02D-1424-05
	TCGA-CR-6478	HNSC	Y	Y	Y	N/A	N/A	TCGA-CR-6478-01A-11D-1870-08	GROVE_p_TCGA_b145_153_SNP_N_GenomeWideSNP_6_D06_809264	TCGA-CR-6478-01A-11D-1871-05
	TCGA-E9-A1RB	BRCA	Y	Y	Y	N/A	N/A	TCGA-E9-A1RB-01A-11D-A17G-09	USAGE_p_TCGA_132_133_136_SNP_N_GenomeWideSNP_6_B08_787480	TCGA-E9-A1RB-01A-11D-A161-05
	TCGA-28-5207	GBM	Y	Y	Y	N/A	N/A	TCGA-28-5207-01A-01D-1486-08	KHADI_p_TCGAb79_PlusRedos_SNP_N_GenomeWideSNP_6_E03_729898	TCGA-28-5207-01A-01D-1481-05
	TCGA-AB-2912	LAML	Y	Y	Y	N/A	N/A	TCGA-AB-2912-03A-01W-0732-08	TCGA_AB_2912_03A_01D_0756_21	TCGA-AB-2912-03A-01D-0741-05
	TCGA-CV-7438	HNSC	Y	Y	Y	N/A	N/A	TCGA-CV-7438-01A-21D-2129-08	MAULS_p_TCGA_189_190_SNP_N_GenomeWideSNP_6_G02_932836	TCGA-CV-7438-01A-21D-2130-05
	TCGA-D7-6820	STAD	Y	Y	Y	N/A	MSS/MSI-L	TCGA-D7-6820	TREAD_p_TCGA_b146_152_SNP_N_GenomeWideSNP_6_B03_809392	TCGA-D7-6820-01A-11D-1883-05
	TCGA-BP-4782	KIRC	Y	Y	Y	N/A	N/A	TCGA-BP-4782-01	NINES_p_TCGAb68_SNP_N_GenomeWideSNP_6_B11_730670	TCGA-BP-4782-01A-02D-1418-05
	TCGA-60-2709	LUSC	Y	Y	Y	N/A	N/A	TCGA-60-2709-01A-21D-1817-08	GUCKS_p_TCGA_b129_140_SNP_N_GenomeWideSNP_6_F05_802228	TCGA-60-2709-01A-21D-1818-05
	TCGA-AO-A0JB	BRCA	Y	Y	Y	N/A	N/A	TCGA-AO-A0JB-01A-11W-A071-09	BITES_p_TCGAb61_SNP_S_GenomeWideSNP_6_H03_697088	TCGA-AO-A0JB-01A-11D-A10P-05
	TCGA-AR-A0U2	BRCA	Y	Y	Y	N/A	N/A	TCGA-AR-A0U2-01A-11D-A10G-09	SHUCK_p_TCGAb74and75_SNP_N_GenomeWideSNP_6_A04_731032	TCGA-AR-A0U2-01A-11D-A10A-05
	TCGA-BH-A1EV	BRCA	Y	Y	Y	N/A	N/A	TCGA-BH-A1EV-01A-11D-A135-09	GAMMA_p_TCGA_b103_104_SNP_N_GenomeWideSNP_6_D02_755896	TCGA-BH-A1EV-01A-11D-A138-05
	TCGA-D3-A2J9	SKCM	Y	Y	Y	N/A	N/A	TCGA-D3-A2J9	CANST_p_TCGA_180_SNP_3N_GenomeWideSNP_6_E01_895640	TCGA-D3-A2J9-06A-11D-A19B-05
	TCGA-HW-7495	LGG	Y	Y	Y	N/A	N/A	TCGA-HW-7495	LEMUR_p_TCGA_116_163_164_183_N_GenomeWideSNP_6_E04_914534	TCGA-HW-7495-01A-11D-2025-05
	TCGA-CN-6996	HNSC	Y	Y	Y	N/A	N/A	TCGA-CN-6996-01A-11D-1912-08	MIRES_p_TCGA_151_SNP_N_GenomeWideSNP_6_E04_831564	TCGA-CN-6996-01A-11D-1913-05
	TCGA-B0-4843	KIRC	Y	Y	Y	N/A	N/A	TCGA-B0-4843-01A-01D-1361-10	PLENA_p_TCGAb63and64_SNP_N_GenomeWideSNP_6_G01_697262	TCGA-B0-4843-01A-01D-1275-05
	TCGA-B2-4101	KIRC	Y	Y	Y	N/A	N/A	TCGA-B2-4101-01	PLENA_p_TCGAb63and64_SNP_N_GenomeWideSNP_6_C10_697368	TCGA-B2-4101-01A-02D-1275-05
	TCGA-FS-A1Z4	SKCM	Y	Y	Y	N/A	N/A	TCGA-FS-A1Z4	ALANG_p_TCGA_180_SNP_1N_GenomeWideSNP_6_B06_896038	TCGA-FS-A1Z4-06A-11D-A19C-05
	TCGA-75-6212	LUAD	Y	Y	Y	N/A	N/A	TCGA-75-6212-01A-11D-1753-08	BURST_p_TCGA_b119_SNP_N_GenomeWideSNP_6_F10_787116	TCGA-75-6212-01A-11D-1756-05
	TCGA-BH-A209	BRCA	Y	Y	Y	N/A	N/A	TCGA-BH-A209-01A-11D-A17G-09	USAGE_p_TCGA_132_133_136_SNP_N_GenomeWideSNP_6_H04_787628	TCGA-BH-A209-01A-11D-A161-05
	TCGA-EM-A22O	THCA	Y	Y	Y	N/A	N/A	TCGA-EM-A22O	WITED_p_TCGA_b161_171_SNP_N_GenomeWideSNP_6_G07_845066	TCGA-EM-A22O-01A-11D-A17Y-05
	TCGA-A2-A259	BRCA	Y	Y	Y	N/A	N/A	TCGA-A2-A259-01A-11D-A16D-09	WRIED_p_TCGA_143_147_150_Hahn_N_GenomeWideSNP_6_D04_799870	TCGA-A2-A259-01A-11D-A16G-05
	TCGA-AB-3001	LAML	Y	Y	Y	N/A	N/A	TCGA-AB-3001-03A-01D-0739-09	TCGA_AB_3001_03A_01D_0756_21	TCGA-AB-3001-03A-01D-0741-05
	TCGA-B0-5097	KIRC	Y	Y	Y	N/A	N/A	TCGA-B0-5097-01A-01D-1421-08	NINES_p_TCGAb68_SNP_N_GenomeWideSNP_6_G08_730668	TCGA-B0-5097-01A-01D-1418-05
	TCGA-CJ-5681	KIRC	Y	Y	Y	N/A	N/A	TCGA-CJ-5681-01A-11D-1534-10	SOOKS_p_TCGA_b90_SNP_N_GenomeWideSNP_6_F01_748632	TCGA-CJ-5681-01A-11D-1536-05
	TCGA-DU-7009	LGG	Y	Y	Y	N/A	N/A	TCGA-DU-7009	LEMUR_p_TCGA_116_163_164_183_N_GenomeWideSNP_6_F03_914446	TCGA-DU-7009-01A-11D-2025-05
	TCGA-E9-A1N5	BRCA	Y	Y	Y	N/A	N/A	TCGA-E9-A1N5-01A-11D-A14G-09	CHEEP_p_TCGA_b120_121_SNP_N_GenomeWideSNP_6_E10_777730	TCGA-E9-A1N5-01A-11D-A14H-05
	TCGA-EJ-5530	PRAD	Y	Y	Y	N/A	N/A	TCGA-EJ-5530	VOLVA_p_TCGA_b91_SNP_2N_GenomeWideSNP_6_A07_755436	TCGA-EJ-5530-01A-01D-1578-05
	TCGA-GV-A3QH	BLCA	Y	Y	Y	N/A	N/A	TCGA-GV-A3QH-01A-11D-A21Z-08	LOLLS_p_TCGASNP_223_225_N_GenomeWideSNP_6_C05_1151902	TCGA-GV-A3QH-01A-11D-A223-05
	TCGA-HC-8264	PRAD	Y	Y	Y	N/A	N/A	TCGA-HC-8264	TURBO_p_TCGA_244_246_247_N_GenomeWideSNP_6_F06_1271090	TCGA-HC-8264-01B-11D-2399-05
	TCGA-HT-7693	LGG	Y	Y	Y	N/A	N/A	TCGA-HT-7693	JIHAD_p_TCGASNP_215_219_N_GenomeWideSNP_6_B03_1148468	TCGA-HT-7693-01A-11D-2254-05
	TCGA-81-5910	GBM	Y	Y	Y	N/A	N/A	TCGA-81-5910-01A-11D-1696-08	SEXES_p_TCGA_b111_SNP_N_GenomeWideSNP_6_D01_780434	TCGA-81-5910-01A-11D-1697-05
	TCGA-AO-A1KP	BRCA	Y	Y	Y	N/A	N/A	TCGA-AO-A1KP-01A-11D-A13L-09	RANDS_p_TCGA_b109_SNP_1N_GenomeWideSNP_6_A09_771988	TCGA-AO-A1KP-01A-11D-A13K-05
	TCGA-BP-5194	KIRC	Y	Y	Y	N/A	N/A	TCGA-BP-5194-01A-02D-1429-08	TARSI_p_TCGAb70_SNP_N_GenomeWideSNP_6_D05_742050	TCGA-BP-5194-01A-02D-1424-05
	TCGA-CJ-4918	KIRC	Y	Y	Y	N/A	N/A	TCGA-CJ-4918-01A-01D-1429-08	TARSI_p_TCGAb70_SNP_N_GenomeWideSNP_6_G02_741900	TCGA-CJ-4918-01A-01D-1424-05
	TCGA-CJ-5677	KIRC	Y	Y	Y	N/A	N/A	TCGA-CJ-5677-01A-11D-1534-10	SOOKS_p_TCGA_b90_SNP_N_GenomeWideSNP_6_D02_748492	TCGA-CJ-5677-01A-11D-1536-05
	TCGA-EJ-5497	PRAD	Y	Y	Y	N/A	N/A	TCGA-EJ-5497	VOLVA_p_TCGA_b91_SNP_2N_GenomeWideSNP_6_E08_755420	TCGA-EJ-5497-01A-02D-1578-05
	TCGA-HT-7695	LGG	Y	Y	Y	N/A	N/A	TCGA-HT-7695	JIHAD_p_TCGASNP_215_219_N_GenomeWideSNP_6_A12_1148454	TCGA-HT-7695-01A-11D-2254-05
	TCGA-19-5947	GBM	Y	Y	Y	N/A	N/A	TCGA-19-5947-01A-11D-1696-08	SEXES_p_TCGA_b111_SNP_N_GenomeWideSNP_6_B07_780522	TCGA-19-5947-01A-11D-1697-05
	TCGA-75-6207	LUAD	Y	Y	Y	N/A	N/A	TCGA-75-6207-01A-11D-1753-08	BURST_p_TCGA_b119_SNP_N_GenomeWideSNP_6_E12_787208	TCGA-75-6207-01A-11D-1756-05
	TCGA-AB-2910	LAML	Y	Y	Y	N/A	N/A	TCGA-AB-2910-03A-01W-0745-08	TCGA_AB_2910_03A_01D_0756_21	TCGA-AB-2910-03A-01D-0743-05
	TCGA-AR-A0TZ	BRCA	Y	Y	Y	N/A	N/A	TCGA-AR-A0TZ-01A-12D-A099-09	SHAWM_p_TCGAb72_SNP_N_GenomeWideSNP_6_C09_698034	TCGA-AR-A0TZ-01A-12D-A10P-05
	TCGA-CG-5732	STAD	Y	Y	Y	N/A	MSS/MSI-L	TCGA-CG-5732	SLITS_p_TCGA_b95_SNP_N_GenomeWideSNP_6_D12_764158	TCGA-CG-5732-01A-11D-1601-05
	TCGA-CV-5971	HNSC	Y	Y	Y	N/A	N/A	TCGA-CV-5971-01A-11D-1683-08	FISTS_p_TCGA_b107_121_SNP_N_GenomeWideSNP_6_G03_777926	TCGA-CV-5971-01A-11D-1684-05
	TCGA-CH-5752	PRAD	Y	Y	Y	N/A	N/A	TCGA-CH-5752	CLEAR_p_TCGA_b91_SNP_1N_GenomeWideSNP_6_E10_755610	TCGA-CH-5752-01A-11D-1578-05
	TCGA-CH-5791	PRAD	Y	Y	Y	N/A	N/A	TCGA-CH-5791	CLEAR_p_TCGA_b91_SNP_1N_GenomeWideSNP_6_F06_755674	TCGA-CH-5791-01A-11D-1578-05
	TCGA-76-6191	GBM	Y	Y	Y	N/A	N/A	TCGA-76-6191-01A-12D-1696-08	SEXES_p_TCGA_b111_SNP_N_GenomeWideSNP_6_A08_780570	TCGA-76-6191-01A-12D-1697-05
	TCGA-EL-A3CO	THCA	Y	Y	Y	N/A	N/A	TCGA-EL-A3CO	PAGED_p_TCGA_182_OvGBM_SNP_N_GenomeWideSNP_6_H02_896152	TCGA-EL-A3CO-01A-11D-A19K-05
	TCGA-D8-A1JJ	BRCA	Y	Y	Y	N/A	N/A	TCGA-D8-A1JJ-01A-31D-A14K-09	BULGY_p_TCGA_bM1_124_SNP_N_GenomeWideSNP_6_E05_780806	TCGA-D8-A1JJ-01A-31D-A14N-05
	TCGA-D1-A16E	UCEC	Y	Y	Y	N/A	MSS/MSI-L	TCGA-D1-A16E-01A-22D-A12J-09	SCAUR_p_TCGA_b94_SNP_N_GenomeWideSNP_6_B12_755274	TCGA-D1-A16E-01A-22D-A12K-05
	TCGA-B5-A11O	UCEC	Y	Y	Y	N/A	MSS/MSI-L	TCGA-B5-A11O-01A-11D-A122-09	CARRS_p_TCGASNP_b92_N_GenomeWideSNP_6_G02_735770	TCGA-B5-A11O-01A-11D-A123-05
	TCGA-E1-5303	LGG	Y	Y	Y	N/A	N/A	TCGA-E1-5303	MAPLE_p_TCGAb78_BrstRedo_SNP_N_GenomeWideSNP_6_A10_729634	TCGA-E1-5303-01A-01D-1467-05
	TCGA-HT-7480	LGG	Y	Y	Y	N/A	N/A	TCGA-HT-7480	MAULS_p_TCGA_189_190_SNP_N_GenomeWideSNP_6_G06_932674	TCGA-HT-7480-01A-11D-2087-05
	TCGA-CR-7382	HNSC	Y	Y	Y	N/A	N/A	TCGA-CR-7382-01A-11D-2129-08	MAULS_p_TCGA_189_190_SNP_N_GenomeWideSNP_6_D06_932846	TCGA-CR-7382-01A-11D-2130-05
	TCGA-EJ-A46B	PRAD	Y	Y	Y	N/A	N/A	TCGA-EJ-A46B	RIELS_p_TCGA_268_269_N_GenomeWideSNP_6_G07_1306434	TCGA-EJ-A46B-01A-31D-A258-05
	TCGA-G9-6371	PRAD	Y	Y	Y	N/A	N/A	TCGA-G9-6371	GIRTH_p_TCGA_b108_137_SNP_N_GenomeWideSNP_6_E11_787852	TCGA-G9-6371-01A-11D-1787-05
	TCGA-HC-7738	PRAD	Y	Y	Y	N/A	N/A	TCGA-HC-7738	CLADE_p_TCGASNP_184_195_N_GenomeWideSNP_6_D02_1039842	TCGA-HC-7738-01A-11D-2116-05
	TCGA-J9-A52B	PRAD	Y	Y	Y	N/A	N/A	TCGA-J9-A52B	WAGER_p_TCGA_282_284_285_286_N_GenomeWideSNP_6_H06_1359130	TCGA-J9-A52B-01A-11D-A26N-05
	TCGA-E1-5311	LGG	Y	Y	Y	N/A	N/A	TCGA-E1-5311	MAPLE_p_TCGAb78_BrstRedo_SNP_N_GenomeWideSNP_6_A02_729606	TCGA-E1-5311-01A-01D-1467-05
	TCGA-B8-5158	KIRC	Y	Y	Y	N/A	N/A	TCGA-B8-5158-01A-01D-1421-08	NINES_p_TCGAb68_SNP_N_GenomeWideSNP_6_E04_730526	TCGA-B8-5158-01A-01D-1418-05
	TCGA-BH-A208	BRCA	Y	Y	Y	N/A	N/A	TCGA-BH-A208-01A-11D-A159-09	USAGE_p_TCGA_132_133_136_SNP_N_GenomeWideSNP_6_B01_787488	TCGA-BH-A208-01A-11D-A161-05
	TCGA-DU-8168	LGG	Y	Y	Y	N/A	N/A	TCGA-DU-8168	JIHAD_p_TCGASNP_215_219_N_GenomeWideSNP_6_F02_1148522	TCGA-DU-8168-01A-11D-2254-05
	TCGA-BB-4217	HNSC	Y	Y	Y	N/A	N/A	TCGA-BB-4217-01A-11D-2078-08	CLUBS_p_TCGA_186_188_SNP_N_GenomeWideSNP_6_B04_913984	TCGA-BB-4217-01A-11D-2079-05
	TCGA-CD-5799	STAD	Y	Y	Y	N/A	MSS/MSI-L	TCGA-CD-5799	SLITS_p_TCGA_b95_SNP_N_GenomeWideSNP_6_E06_764150	TCGA-CD-5799-01A-11D-1601-05
	TCGA-CR-7373	HNSC	Y	Y	Y	N/A	N/A	TCGA-CR-7373-01A-11D-2012-08	BISON_p_TCGA_164_173_175_SNP_N_GenomeWideSNP_6_D11_863220	TCGA-CR-7373-01A-11D-2014-05
	TCGA-E2-A1IL	BRCA	Y	Y	Y	N/A	N/A	TCGA-E2-A1IL-01A-11D-A14G-09	CHEEP_p_TCGA_b120_121_SNP_N_GenomeWideSNP_6_G04_777760	TCGA-E2-A1IL-01A-11D-A14H-05
	TCGA-E9-A1ND	BRCA	Y	Y	Y	N/A	N/A	TCGA-E9-A1ND-01A-11D-A142-09	GOOFS_p_TCGA_b117_118_SNP_N_GenomeWideSNP_6_C07_777978	TCGA-E9-A1ND-01A-11D-A145-05
	TCGA-AB-2901	LAML	Y	Y	Y	N/A	N/A	TCGA-AB-2901-03A-01W-0733-08	TCGA_AB_2901_03A_01D_0756_21	TCGA-AB-2901-03A-01D-0742-05
	TCGA-EW-A1OZ	BRCA	Y	Y	Y	N/A	N/A	TCGA-EW-A1OZ-01A-11D-A142-09	GOOFS_p_TCGA_b117_118_SNP_N_GenomeWideSNP_6_E03_777962	TCGA-EW-A1OZ-01A-11D-A145-05
	TCGA-CV-6933	HNSC	Y	Y	Y	N/A	N/A	TCGA-CV-6933-01A-11D-1912-08	MIRES_p_TCGA_151_SNP_N_GenomeWideSNP_6_E07_831492	TCGA-CV-6933-01A-11D-1913-05
	TCGA-FS-A1ZJ	SKCM	Y	Y	Y	N/A	N/A	TCGA-FS-A1ZJ	ALANG_p_TCGA_180_SNP_1N_GenomeWideSNP_6_C11_895980	TCGA-FS-A1ZJ-06A-12D-A19C-05
	TCGA-BA-5153	HNSC	Y	Y	Y	N/A	N/A	TCGA-BA-5153-01A-01D-1434-08	BALMS_p_TCGAb54and67_SNP_N_GenomeWideSNP_6_E09_730514	TCGA-BA-5153-01A-01D-1433-05
	TCGA-HT-7473	LGG	Y	Y	Y	N/A	N/A	TCGA-HT-7473	LEMUR_p_TCGA_116_163_164_183_N_GenomeWideSNP_6_F07_914474	TCGA-HT-7473-01A-11D-2025-05
	TCGA-HC-7749	PRAD	Y	Y	Y	N/A	N/A	TCGA-HC-7749	CLADE_p_TCGASNP_184_195_N_GenomeWideSNP_6_C10_1039802	TCGA-HC-7749-01A-11D-2116-05
	TCGA-HD-7754	HNSC	Y	Y	Y	N/A	N/A	TCGA-HD-7754-01A-11D-2078-08	TYPED_p_TCGA_188_192_Mirn_SNP_N_GenomeWideSNP_6_D02_913840	TCGA-HD-7754-01A-11D-2079-05
	TCGA-B6-A0RL	BRCA	Y	Y	Y	N/A	N/A	TCGA-B6-A0RL-01A-11D-A099-09	SHAWM_p_TCGAb72_SNP_N_GenomeWideSNP_6_G12_698070	TCGA-B6-A0RL-01A-11D-A10P-05
	TCGA-EM-A2CL	THCA	Y	Y	Y	N/A	N/A	TCGA-EM-A2CL	WITED_p_TCGA_b161_171_SNP_N_GenomeWideSNP_6_B12_845010	TCGA-EM-A2CL-01A-11D-A17Y-05
	TCGA-B4-5377	KIRC	Y	Y	Y	N/A	N/A	TCGA-B4-5377-01A-01D-1501-10	MANIA_p_TCGASNP_b82and51R_N_GenomeWideSNP_6_A02_734954	TCGA-B4-5377-01A-01D-1500-05
	TCGA-BJ-A290	THCA	Y	Y	Y	N/A	N/A	TCGA-BJ-A290	WITED_p_TCGA_b161_171_SNP_N_GenomeWideSNP_6_E11_844916	TCGA-BJ-A290-01A-11D-A17Y-05
	TCGA-EJ-5521	PRAD	Y	Y	Y	N/A	N/A	TCGA-EJ-5521	VOLVA_p_TCGA_b91_SNP_2N_GenomeWideSNP_6_A08_755544	TCGA-EJ-5521-01A-01D-1578-05
	TCGA-E2-A1LI	BRCA	Y	Y	Y	N/A	N/A	TCGA-E2-A1LI-01A-12D-A159-09	USAGE_p_TCGA_132_133_136_SNP_N_GenomeWideSNP_6_H10_787630	TCGA-E2-A1LI-01A-12D-A161-05
	TCGA-HT-7467	LGG	Y	Y	Y	N/A	N/A	TCGA-HT-7467	LEMUR_p_TCGA_116_163_164_183_N_GenomeWideSNP_6_A11_914368	TCGA-HT-7467-01A-11D-2025-05
	TCGA-AQ-A04H	BRCA	Y	Y	Y	N/A	N/A	TCGA-AQ-A04H-01B-11D-A10M-09	ETUIS_p_TCGASNP_b80_83_N_GenomeWideSNP_6_G01_734780	TCGA-AQ-A04H-01B-11D-A10N-05
	TCGA-CV-7415	HNSC	Y	Y	Y	N/A	N/A	TCGA-CV-7415-01A-11D-2078-08	TYPED_p_TCGA_188_192_Mirn_SNP_N_GenomeWideSNP_6_E09_913864	TCGA-CV-7415-01A-11D-2079-05
	TCGA-D1-A0ZV	UCEC	Y	Y	Y	N/A	MSS/MSI-L	TCGA-D1-A0ZV-01A-11D-A10M-09	DEBUT_p_TCGAb45_81_wRedosSNP_N_GenomeWideSNP_6_E05_729448	TCGA-D1-A0ZV-01A-11D-A10N-05
	TCGA-FK-A3SD	THCA	Y	Y	Y	N/A	N/A	TCGA-FK-A3SD	CHILE_p_TCGASNP_230_231_FFPE_N_GenomeWideSNP_6_B04_1147858	TCGA-FK-A3SD-01A-11D-A22G-05
	TCGA-CN-5367	HNSC	Y	Y	Y	N/A	N/A	TCGA-CN-5367-01A-01D-1434-08	BALMS_p_TCGAb54and67_SNP_N_GenomeWideSNP_6_D11_730446	TCGA-CN-5367-01A-01D-1433-05
	TCGA-C8-A273	BRCA	Y	Y	Y	N/A	N/A	TCGA-C8-A273-01A-11D-A16D-09	WRIED_p_TCGA_143_147_150_Hahn_N_GenomeWideSNP_6_A06_799976	TCGA-C8-A273-01A-11D-A16G-05
	TCGA-CS-6666	LGG	Y	Y	Y	N/A	N/A	TCGA-CS-6666	TREAD_p_TCGA_b146_152_SNP_N_GenomeWideSNP_6_E10_809444	TCGA-CS-6666-01A-11D-1894-05
	TCGA-BP-5190	KIRC	Y	Y	Y	N/A	N/A	TCGA-BP-5190-01A-01D-1429-08	TARSI_p_TCGAb70_SNP_N_GenomeWideSNP_6_A04_741912	TCGA-BP-5190-01A-01D-1424-05
	TCGA-HT-7605	LGG	Y	Y	Y	N/A	N/A	TCGA-HT-7605	MAULS_p_TCGA_189_190_SNP_N_GenomeWideSNP_6_E07_932746	TCGA-HT-7605-01A-11D-2087-05
	TCGA-CV-7263	HNSC	Y	Y	Y	N/A	N/A	TCGA-CV-7263-01A-11D-2012-08	BISON_p_TCGA_164_173_175_SNP_N_GenomeWideSNP_6_B02_863326	TCGA-CV-7263-01A-11D-2014-05
	TCGA-EL-A3T8	THCA	Y	Y	Y	N/A	N/A	TCGA-EL-A3T8	CHILE_p_TCGASNP_230_231_FFPE_N_GenomeWideSNP_6_E09_1147932	TCGA-EL-A3T8-01A-21D-A22G-05
	TCGA-HW-7491	LGG	Y	Y	Y	N/A	N/A	TCGA-HW-7491	LEMUR_p_TCGA_116_163_164_183_N_GenomeWideSNP_6_B03_914530	TCGA-HW-7491-01A-11D-2025-05
	TCGA-EL-A3MY	THCA	Y	Y	Y	N/A	N/A	TCGA-EL-A3MY	GLIAS_p_TCGA_204_205_206_207_N_GenomeWideSNP_6_E03_1051868	TCGA-EL-A3MY-01A-11D-A21B-05
	TCGA-06-6693	GBM	Y	Y	Y	N/A	N/A	TCGA-06-6693-01A-11D-1845-08	PULED_p_TCGA_130_157_N_GenomeWideSNP_6_D11_831824	TCGA-06-6693-01A-11D-1844-05
	TCGA-CQ-5323	HNSC	Y	Y	Y	N/A	N/A	TCGA-CQ-5323-01A-01D-1683-08	FISTS_p_TCGA_b107_121_SNP_N_GenomeWideSNP_6_B12_777944	TCGA-CQ-5323-01A-01D-1684-05
	TCGA-D8-A1Y3	BRCA	Y	Y	Y	N/A	N/A	TCGA-D8-A1Y3-01A-11D-A159-09	USAGE_p_TCGA_132_133_136_SNP_N_GenomeWideSNP_6_H02_787620	TCGA-D8-A1Y3-01A-11D-A161-05
	TCGA-D8-A27W	BRCA	Y	Y	Y	N/A	N/A	TCGA-D8-A27W-01A-11D-A16D-09	WRIED_p_TCGA_143_147_150_Hahn_N_GenomeWideSNP_6_D09_799858	TCGA-D8-A27W-01A-11D-A16G-05
	TCGA-AB-2822	LAML	Y	Y	Y	N/A	N/A	TCGA-AB-2822-03D-01W-0755-09	TCGA_AB_2822_03A_01D_0756_21	TCGA-AB-2822-03A-01D-0741-05
	TCGA-AR-A1AL	BRCA	Y	Y	Y	N/A	N/A	TCGA-AR-A1AL-01A-21D-A12Q-09	JOUAL_p_TCGA_b96_SNP_N_GenomeWideSNP_6_G04_747978	TCGA-AR-A1AL-01A-21D-A12R-05
	TCGA-E2-A1IF	BRCA	Y	Y	Y	N/A	N/A	TCGA-E2-A1IF-01A-11D-A142-09	GOOFS_p_TCGA_b117_118_SNP_N_GenomeWideSNP_6_B07_778060	TCGA-E2-A1IF-01A-11D-A145-05
	TCGA-AR-A24L	BRCA	Y	Y	Y	N/A	N/A	TCGA-AR-A24L-01A-11D-A167-09	EXINE_p_TCGA_b142_SNP_N_GenomeWideSNP_6_B01_802338	TCGA-AR-A24L-01A-11D-A16A-05
	TCGA-06-6698	GBM	Y	Y	Y	N/A	N/A	TCGA-06-6698-01A-11D-1845-08	PULED_p_TCGA_130_157_N_GenomeWideSNP_6_F05_831810	TCGA-06-6698-01A-11D-1844-05
	TCGA-C8-A1HF	BRCA	Y	Y	Y	N/A	N/A	TCGA-C8-A1HF-01A-11D-A135-09	GAMMA_p_TCGA_b103_104_SNP_N_GenomeWideSNP_6_H08_755886	TCGA-C8-A1HF-01A-11D-A138-05
	TCGA-G9-7523	PRAD	Y	Y	Y	N/A	N/A	TCGA-G9-7523	BASIC_p_TCGASNP_219_221_223_N_GenomeWideSNP_6_B09_1148612	TCGA-G9-7523-01A-11D-2261-05
	TCGA-B0-4700	KIRC	Y	Y	Y	N/A	N/A	TCGA-B0-4700-01A-02D-1534-10	SOOKS_p_TCGA_b90_SNP_N_GenomeWideSNP_6_A01_748622	TCGA-B0-4700-01A-02D-1536-05
	TCGA-D8-A1JB	BRCA	Y	Y	Y	N/A	N/A	TCGA-D8-A1JB-01A-11D-A13L-09	BEAUX_p_TCGA_b109_SNP_2N_GenomeWideSNP_6_D09_772158	TCGA-D8-A1JB-01A-11D-A13K-05
	TCGA-FG-7643	LGG	Y	Y	Y	N/A	N/A	TCGA-FG-7643	PHYLE_p_TCGA_189_193_Rec_SNP_N_GenomeWideSNP_6_G08_932654	TCGA-FG-7643-01A-11D-2087-05
	TCGA-G9-7522	PRAD	Y	Y	Y	N/A	N/A	TCGA-G9-7522	BASIC_p_TCGASNP_219_221_223_N_GenomeWideSNP_6_H09_1148774	TCGA-G9-7522-01A-11D-2261-05
	TCGA-A2-A0YK	BRCA	Y	Y	Y	N/A	N/A	TCGA-A2-A0YK-01A-22D-A117-09	SHUCK_p_TCGAb74and75_SNP_N_GenomeWideSNP_6_D12_731090	TCGA-A2-A0YK-01A-22D-A10A-05
	TCGA-BJ-A0ZA	THCA	Y	Y	Y	N/A	N/A	TCGA-BJ-A0ZA	AMAZE_p_TCGASNP_b86_87_88_N_GenomeWideSNP_6_D05_735450	TCGA-BJ-A0ZA-01A-11D-A10W-05
	TCGA-C8-A1HK	BRCA	Y	Y	Y	N/A	N/A	TCGA-C8-A1HK-01A-21D-A13L-09	BEAUX_p_TCGA_b109_SNP_2N_GenomeWideSNP_6_B07_772154	TCGA-C8-A1HK-01A-21D-A13K-05
	TCGA-DJ-A2Q6	THCA	Y	Y	Y	N/A	N/A	TCGA-DJ-A2Q6	CUTES_p_TCGA_172_176_178_SNP_N_GenomeWideSNP_6_D11_863526	TCGA-DJ-A2Q6-01A-11D-A18G-05
	TCGA-EB-A3HV	SKCM	Y	Y	Y	N/A	N/A	TCGA-EB-A3HV	GLIAS_p_TCGA_204_205_206_207_N_GenomeWideSNP_6_A01_1051906	TCGA-EB-A3HV-01A-11D-A21B-05
	TCGA-EL-A3D6	THCA	Y	Y	Y	N/A	N/A	TCGA-EL-A3D6	TRIAL_p_TCGA_191_193_SNP_N_GenomeWideSNP_6_D08_932286	TCGA-EL-A3D6-01A-12D-A203-05
	TCGA-FS-A1ZH	SKCM	Y	Y	Y	N/A	N/A	TCGA-FS-A1ZH	ALANG_p_TCGA_180_SNP_1N_GenomeWideSNP_6_E12_896004	TCGA-FS-A1ZH-06A-11D-A19C-05
	TCGA-CW-5583	KIRC	Y	Y	Y	N/A	N/A	TCGA-CW-5583-01A-02D-1534-10	HILLY_p_TCGA_b90_wRedos_SNP_N_GenomeWideSNP_6_E11_748158	TCGA-CW-5583-01A-02D-1536-05
	TCGA-AC-A23C	BRCA	Y	Y	Y	N/A	N/A	TCGA-AC-A23C-01A-12D-A167-09	EXINE_p_TCGA_b142_SNP_N_GenomeWideSNP_6_C03_802322	TCGA-AC-A23C-01A-12D-A16A-05
	TCGA-AK-3425	KIRC	Y	Y	Y	N/A	N/A	TCGA-AK-3425-01A-02D-1361-10	PLENA_p_TCGAb63and64_SNP_N_GenomeWideSNP_6_B03_697398	TCGA-AK-3425-01A-02D-1275-05
	TCGA-B5-A11S	UCEC	Y	Y	Y	N/A	MSS/MSI-L	TCGA-B5-A11S-01A-11D-A122-09	CARRS_p_TCGASNP_b92_N_GenomeWideSNP_6_B02_735622	TCGA-B5-A11S-01A-11D-A123-05
	TCGA-BH-A0HK	BRCA	Y	Y	Y	N/A	N/A	TCGA-BH-A0HK-01A-11W-A071-09	BITES_p_TCGAb61_SNP_S_GenomeWideSNP_6_A07_697200	TCGA-BH-A0HK-01A-11D-A10P-05
	TCGA-D1-A16I	UCEC	Y	Y	Y	N/A	MSS/MSI-L	TCGA-D1-A16I-01A-11D-A12J-09	SCAUR_p_TCGA_b94_SNP_N_GenomeWideSNP_6_C09_755316	TCGA-D1-A16I-01A-11D-A12K-05
	TCGA-D8-A1X9	BRCA	Y	Y	Y	N/A	N/A	TCGA-D8-A1X9-01A-12D-A159-09	USAGE_p_TCGA_132_133_136_SNP_N_GenomeWideSNP_6_F11_787638	TCGA-D8-A1X9-01A-12D-A161-05
	TCGA-DJ-A13L	THCA	Y	Y	Y	N/A	N/A	TCGA-DJ-A13L	LOLLS_p_TCGASNP_223_225_N_GenomeWideSNP_6_C11_1152028	TCGA-DJ-A13L-01A-11D-A223-05
	TCGA-DU-7006	LGG	Y	Y	Y	N/A	N/A	TCGA-DU-7006	LEMUR_p_TCGA_116_163_164_183_N_GenomeWideSNP_6_G06_914454	TCGA-DU-7006-01A-11D-2025-05
	TCGA-FS-A1ZU	SKCM	Y	Y	Y	N/A	N/A	TCGA-FS-A1ZU	RETCH_p_TCGA_180_SNP_2N_GenomeWideSNP_6_H08_895768	TCGA-FS-A1ZU-06A-12D-A19B-05
	TCGA-HT-7475	LGG	Y	Y	Y	N/A	N/A	TCGA-HT-7475	LEMUR_p_TCGA_116_163_164_183_N_GenomeWideSNP_6_E08_914484	TCGA-HT-7475-01A-11D-2025-05
	TCGA-HT-7616	LGG	Y	Y	Y	N/A	N/A	TCGA-HT-7616	JIHAD_p_TCGASNP_215_219_N_GenomeWideSNP_6_C10_1148500	TCGA-HT-7616-01A-11D-2254-05
	TCGA-J8-A3O1	THCA	Y	Y	Y	N/A	N/A	TCGA-J8-A3O1	DLP_REDO_FROM_GLIAS_D08	TCGA-J8-A3O1-01A-11D-A21B-05
	TCGA-28-5219	GBM	Y	Y	Y	N/A	N/A	TCGA-28-5219-01A-01D-1486-08	KHADI_p_TCGAb79_PlusRedos_SNP_N_GenomeWideSNP_6_E04_729850	TCGA-28-5219-01A-01D-1481-05
	TCGA-ET-A39K	THCA	Y	Y	Y	N/A	N/A	TCGA-ET-A39K	QUERY_p_TCGA_180_181_SNP_N_GenomeWideSNP_6_E12_896380	TCGA-ET-A39K-01A-11D-A19K-05
	TCGA-HC-7232	PRAD	Y	Y	Y	N/A	N/A	TCGA-HC-7232	ODDLY_p_TCGASNP_165_184_N_GenomeWideSNP_6_G04_1051600	TCGA-HC-7232-01A-11D-2116-05
	TCGA-BH-A0DG	BRCA	Y	Y	Y	N/A	N/A	TCGA-BH-A0DG-01A-21D-A12Q-09	JOUAL_p_TCGA_b96_SNP_N_GenomeWideSNP_6_D06_747908	TCGA-BH-A0DG-01A-21D-A12R-05
	TCGA-DV-5568	KIRC	Y	Y	Y	N/A	N/A	TCGA-DV-5568-01A-01D-1534-10	HILLY_p_TCGA_b90_wRedos_SNP_N_GenomeWideSNP_6_G05_748080	TCGA-DV-5568-01A-01D-1536-05
	TCGA-76-6664	GBM	Y	Y	Y	N/A	N/A	TCGA-76-6664-01A-11D-1845-08	PULED_p_TCGA_130_157_N_GenomeWideSNP_6_B12_831758	TCGA-76-6664-01A-11D-1844-05
	TCGA-AK-3454	KIRC	Y	Y	Y	N/A	N/A	TCGA-AK-3454-01A-02D-1361-10	PLENA_p_TCGAb63and64_SNP_N_GenomeWideSNP_6_B07_697218	TCGA-AK-3454-01A-02D-1275-05
	TCGA-AR-A1AK	BRCA	Y	Y	Y	N/A	N/A	TCGA-AR-A1AK-01A-21D-A12Q-09	JOUAL_p_TCGA_b96_SNP_N_GenomeWideSNP_6_G03_747872	TCGA-AR-A1AK-01A-21D-A12R-05
	TCGA-BJ-A0Z9	THCA	Y	Y	Y	N/A	N/A	TCGA-BJ-A0Z9	AMAZE_p_TCGASNP_b86_87_88_N_GenomeWideSNP_6_A01_735406	TCGA-BJ-A0Z9-01A-11D-A10W-05
	TCGA-CR-7376	HNSC	Y	Y	Y	N/A	N/A	TCGA-CR-7376-01A-11D-2129-08	MAULS_p_TCGA_189_190_SNP_N_GenomeWideSNP_6_D02_932808	TCGA-CR-7376-01A-11D-2130-05
	TCGA-ET-A3DU	THCA	Y	Y	Y	N/A	N/A	TCGA-ET-A3DU	PAGED_p_TCGA_182_OvGBM_SNP_N_GenomeWideSNP_6_F01_896130	TCGA-ET-A3DU-01A-11D-A19K-05
	TCGA-AO-A1KR	BRCA	Y	Y	Y	N/A	N/A	TCGA-AO-A1KR-01A-12D-A142-09	GOOFS_p_TCGA_b117_118_SNP_N_GenomeWideSNP_6_D04_778116	TCGA-AO-A1KR-01A-12D-A145-05
	TCGA-BP-5196	KIRC	Y	Y	Y	N/A	N/A	TCGA-BP-5196-01A-01D-1429-08	TARSI_p_TCGAb70_SNP_N_GenomeWideSNP_6_E08_742070	TCGA-BP-5196-01A-01D-1424-05
	TCGA-EJ-5517	PRAD	Y	Y	Y	N/A	N/A	TCGA-EJ-5517	VOLVA_p_TCGA_b91_SNP_2N_GenomeWideSNP_6_C07_755472	TCGA-EJ-5517-01A-01D-1578-05
	TCGA-HC-7075	PRAD	Y	Y	Y	N/A	N/A	TCGA-HC-7075	WITED_p_TCGA_b161_171_SNP_N_GenomeWideSNP_6_D05_845022	TCGA-HC-7075-01A-11D-1963-05
	TCGA-CN-4729	HNSC	Y	Y	Y	N/A	N/A	TCGA-CN-4729-01A-01D-1434-08	BALMS_p_TCGAb54and67_SNP_N_GenomeWideSNP_6_D03_730510	TCGA-CN-4729-01A-01D-1433-05
	TCGA-EL-A3CR	THCA	Y	Y	Y	N/A	N/A	TCGA-EL-A3CR	TRIAL_p_TCGA_191_193_SNP_N_GenomeWideSNP_6_C01_932298	TCGA-EL-A3CR-01A-12D-A203-05
	TCGA-CZ-5986	KIRC	Y	Y	Y	N/A	N/A	TCGA-CZ-5986-01A-11D-1669-08	OWNED_p_TCGA_b102_105_SNP_N_GenomeWideSNP_6_B03_777066	TCGA-CZ-5986-01A-11D-1670-05
	TCGA-HD-7753	HNSC	Y	Y	Y	N/A	N/A	TCGA-HD-7753-01A-11D-2078-08	TYPED_p_TCGA_188_192_Mirn_SNP_N_GenomeWideSNP_6_C08_913862	TCGA-HD-7753-01A-11D-2079-05
	TCGA-CN-5373	HNSC	Y	Y	Y	N/A	N/A	TCGA-CN-5373-01A-01D-1434-08	BALMS_p_TCGAb54and67_SNP_N_GenomeWideSNP_6_C01_730394	TCGA-CN-5373-01A-01D-1433-05
	TCGA-BR-6803	STAD	Y	Y	Y	N/A	MSS/MSI-L	TCGA-BR-6803	TREAD_p_TCGA_b146_152_SNP_N_GenomeWideSNP_6_A08_809402	TCGA-BR-6803-01A-11D-1883-05
	TCGA-FI-A2D2	UCEC	Y	Y	Y	N/A	MSS/MSI-L	TCGA-FI-A2D2-01A-11D-A17D-09	TATTY_p_TCGA_b52_156_SNP_N_GenomeWideSNP_6_E10_808920	TCGA-FI-A2D2-01A-11D-A17F-05
	TCGA-HT-7686	LGG	Y	Y	Y	N/A	N/A	TCGA-HT-7686	JIHAD_p_TCGASNP_215_219_N_GenomeWideSNP_6_C05_1148568	TCGA-HT-7686-01A-11D-2254-05
	TCGA-CH-5771	PRAD	Y	Y	Y	N/A	N/A	TCGA-CH-5771	CLEAR_p_TCGA_b91_SNP_1N_GenomeWideSNP_6_B02_755630	TCGA-CH-5771-01A-21D-1578-05
	TCGA-HT-7687	LGG	Y	Y	Y	N/A	N/A	TCGA-HT-7687	JIHAD_p_TCGASNP_215_219_N_GenomeWideSNP_6_E01_1148574	TCGA-HT-7687-01A-11D-2254-05
	TCGA-AB-2897	LAML	Y	Y	Y	N/A	N/A	TCGA-AB-2897-03A-01W-0733-08	TCGA_AB_2897_03A_01D_0756_21	TCGA-AB-2897-03A-01D-0742-05
	TCGA-DU-6410	LGG	Y	Y	Y	N/A	N/A	TCGA-DU-6410	TREAD_p_TCGA_b146_152_SNP_N_GenomeWideSNP_6_E09_809314	TCGA-DU-6410-01A-11D-1894-05
	TCGA-E9-A1N3	BRCA	Y	Y	Y	N/A	N/A	TCGA-E9-A1N3-01A-12D-A159-09	USAGE_p_TCGA_132_133_136_SNP_N_GenomeWideSNP_6_G05_787552	TCGA-E9-A1N3-01A-12D-A161-05
	TCGA-06-5413	GBM	Y	Y	Y	N/A	N/A	TCGA-06-5413-01A-01D-1696-08	SEXES_p_TCGA_b111_SNP_N_GenomeWideSNP_6_G07_780388	TCGA-06-5413-01A-01D-1697-05
	TCGA-EM-A22K	THCA	Y	Y	Y	N/A	N/A	TCGA-EM-A22K	WITED_p_TCGA_b161_171_SNP_N_GenomeWideSNP_6_E06_844956	TCGA-EM-A22K-01A-11D-A17Y-05
	TCGA-CR-7393	HNSC	Y	Y	Y	N/A	N/A	TCGA-CR-7393-01A-11D-2012-08	BISON_p_TCGA_164_173_175_SNP_N_GenomeWideSNP_6_D05_863380	TCGA-CR-7393-01A-11D-2014-05
	TCGA-G9-7521	PRAD	Y	Y	Y	N/A	N/A	TCGA-G9-7521	BASIC_p_TCGASNP_219_221_223_N_GenomeWideSNP_6_D09_1148756	TCGA-G9-7521-01A-11D-2261-05
	TCGA-91-6835	LUAD	Y	Y	Y	N/A	N/A	TCGA-91-6835-01A-11D-1855-08	IMPLY_p_TCGA_b127_144_SNP_N_GenomeWideSNP_6_C03_808390	TCGA-91-6835-01A-11D-1856-05
	TCGA-AB-2807	LAML	Y	Y	Y	N/A	N/A	TCGA-AB-2807-03D-01W-0755-09	TCGA_AB_2807_03A_01D_0756_21	TCGA-AB-2807-03A-01D-0741-05
	TCGA-G9-6366	PRAD	Y	Y	Y	N/A	N/A	TCGA-G9-6366	ODDLY_p_TCGASNP_165_184_N_GenomeWideSNP_6_B10_1051688	TCGA-G9-6366-01A-11D-2116-05
	TCGA-AB-2997	LAML	Y	Y	Y	N/A	N/A	TCGA-AB-2997-03A-01D-0739-09	TCGA_AB_2997_03A_01D_0756_21	TCGA-AB-2997-03A-01D-0742-05
	TCGA-AN-A0XL	BRCA	Y	Y	Y	N/A	N/A	TCGA-AN-A0XL-01A-11D-A10M-09	ETUIS_p_TCGASNP_b80_83_N_GenomeWideSNP_6_H01_734804	TCGA-AN-A0XL-01A-11D-A10N-05
	TCGA-AO-A0JD	BRCA	Y	Y	Y	N/A	N/A	TCGA-AO-A0JD-01A-11W-A071-09	BITES_p_TCGAb61_SNP_S_GenomeWideSNP_6_E03_697050	TCGA-AO-A0JD-01A-11D-A10P-05
	TCGA-HC-7737	PRAD	Y	Y	Y	N/A	N/A	TCGA-HC-7737	CLADE_p_TCGASNP_184_195_N_GenomeWideSNP_6_G08_1039830	TCGA-HC-7737-01A-11D-2116-05
	TCGA-B0-5095	KIRC	Y	Y	Y	N/A	N/A	TCGA-B0-5095-01A-01D-1421-08	NINES_p_TCGAb68_SNP_N_GenomeWideSNP_6_D02_730570	TCGA-B0-5095-01A-01D-1418-05
	TCGA-CJ-5684	KIRC	Y	Y	Y	N/A	N/A	TCGA-CJ-5684-01A-11D-1534-10	SOOKS_p_TCGA_b90_SNP_N_GenomeWideSNP_6_C07_748608	TCGA-CJ-5684-01A-11D-1536-05
	TCGA-CR-6467	HNSC	Y	Y	Y	N/A	N/A	TCGA-CR-6467-01A-11D-1870-08	GROVE_p_TCGA_b145_153_SNP_N_GenomeWideSNP_6_B05_809128	TCGA-CR-6467-01A-11D-1871-05
	TCGA-AB-2926	LAML	Y	Y	Y	N/A	N/A	TCGA-AB-2926-03A-01W-0732-08	TCGA_AB_2926_03A_01D_0756_21	TCGA-AB-2926-03A-01D-0742-05
	TCGA-BT-A0S7	BLCA	Y	Y	Y	N/A	N/A	TCGA-BT-A0S7-01A-11D-A10S-08	AMAZE_p_TCGASNP_b86_87_88_N_GenomeWideSNP_6_D02_735530	TCGA-BT-A0S7-01A-11D-A10W-05
	TCGA-DU-6408	LGG	Y	Y	Y	N/A	N/A	TCGA-DU-6408	CABAL_p_TCGA_b112_125_SNP_N_GenomeWideSNP_6_C11_780656	TCGA-DU-6408-01A-11D-1706-05
	TCGA-HD-7832	HNSC	Y	Y	Y	N/A	N/A	TCGA-HD-7832-01A-11D-2129-08	MAULS_p_TCGA_189_190_SNP_N_GenomeWideSNP_6_B03_932748	TCGA-HD-7832-01A-11D-2130-05
	TCGA-A2-A25C	BRCA	Y	Y	Y	N/A	N/A	TCGA-A2-A25C-01A-11D-A167-09	EXINE_p_TCGA_b142_SNP_N_GenomeWideSNP_6_B09_802432	TCGA-A2-A25C-01A-11D-A16A-05
	TCGA-74-6575	GBM	Y	Y	Y	N/A	N/A	TCGA-74-6575-01A-11D-1845-08	PULED_p_TCGA_130_157_N_GenomeWideSNP_6_A04_831716	TCGA-74-6575-01A-11D-1844-05
	TCGA-B0-5694	KIRC	Y	Y	Y	N/A	N/A	TCGA-B0-5694-01A-11D-1534-10	SOOKS_p_TCGA_b90_SNP_N_GenomeWideSNP_6_F06_748580	TCGA-B0-5694-01A-11D-1536-05
	TCGA-BP-5191	KIRC	Y	Y	Y	N/A	N/A	TCGA-BP-5191-01A-01D-1429-08	TARSI_p_TCGAb70_SNP_N_GenomeWideSNP_6_H10_742046	TCGA-BP-5191-01A-01D-1424-05
	TCGA-BS-A0V8	UCEC	Y	Y	Y	N/A	MSS/MSI-L	TCGA-BS-A0V8-01A-11D-A122-09	CARRS_p_TCGASNP_b92_N_GenomeWideSNP_6_E08_735734	TCGA-BS-A0V8-01A-11D-A123-05
	TCGA-D8-A27R	BRCA	Y	Y	Y	N/A	N/A	TCGA-D8-A27R-01A-11D-A16D-09	WRIED_p_TCGA_143_147_150_Hahn_N_GenomeWideSNP_6_G08_799834	TCGA-D8-A27R-01A-11D-A16G-05
	TCGA-FE-A3PC	THCA	Y	Y	Y	N/A	N/A	TCGA-FE-A3PC	LOLLS_p_TCGASNP_223_225_N_GenomeWideSNP_6_E06_1151964	TCGA-FE-A3PC-01A-11D-A223-05
	TCGA-B6-A0RS	BRCA	Y	Y	Y	N/A	N/A	TCGA-B6-A0RS-01A-11D-A099-09	SHAWM_p_TCGAb72_SNP_N_GenomeWideSNP_6_G09_698146	TCGA-B6-A0RS-01A-11D-A10P-05
	TCGA-05-5715	LUAD	Y	Y	Y	N/A	N/A	TCGA-05-5715-01A-01D-1625-08	DUNGS_p_TCGA_b84_115_SNP_N_GenomeWideSNP_6_C12_771536	TCGA-05-5715-01A-01D-1626-05
	TCGA-CQ-6224	HNSC	Y	Y	Y	N/A	N/A	TCGA-CQ-6224-01A-11D-1912-08	MIRES_p_TCGA_151_SNP_N_GenomeWideSNP_6_G12_831650	TCGA-CQ-6224-01A-11D-1913-05
	TCGA-EM-A3O6	THCA	Y	Y	Y	N/A	N/A	TCGA-EM-A3O6	LOLLS_p_TCGASNP_223_225_N_GenomeWideSNP_6_F01_1151978	TCGA-EM-A3O6-01A-11D-A223-05
	TCGA-KC-A4BV	PRAD	Y	Y	Y	N/A	N/A	TCGA-KC-A4BV	WAGER_p_TCGA_282_284_285_286_N_GenomeWideSNP_6_C07_1359176	TCGA-KC-A4BV-01A-31D-A26N-05
	TCGA-HT-7482	LGG	Y	Y	Y	N/A	N/A	TCGA-HT-7482	LEMUR_p_TCGA_116_163_164_183_N_GenomeWideSNP_6_F05_914494	TCGA-HT-7482-01A-11D-2025-05
	TCGA-D8-A1XA	BRCA	Y	Y	Y	N/A	N/A	TCGA-D8-A1XA-01A-11D-A14G-09	CHEEP_p_TCGA_b120_121_SNP_N_GenomeWideSNP_6_C10_777710	TCGA-D8-A1XA-01A-11D-A14H-05
	TCGA-FG-5964	LGG	Y	Y	Y	N/A	N/A	TCGA-FG-5964	CABAL_p_TCGA_b112_125_SNP_N_GenomeWideSNP_6_B01_780746	TCGA-FG-5964-01A-11D-1706-05
[truncated: 9,292 more rows]

## Sheet: TableS1E-CellLines
	Table S1E - List cell line samples with annotations and data availability across the different data types, related to Figure 1
	Sample Name	COSMIC identifier	Available Data ? (Y)es or (N)o					GDSC Tissue descriptor 1	GDSC Tissue descriptor 2	Cancer Type (matching TCGA label)	Microsatellite (MS) instability (I) Status = (S)table, (L)ow, (H)igh	Screen Medium (legend to be added)	Growth Properties
			Whole Exome Sequencing (WES)	Copy Number Alterations (CNA)	Gene Expression	Methylation	Drug Response
	A253	906794	Y	Y	Y	Y	Y	aero_dig_tract	head and neck		MSS/MSI-L	D/F12	Adherent
	BB30-HNC	753531	Y	Y	Y	Y	Y	aero_dig_tract	head and neck	HNSC	MSS/MSI-L	D/F12	Adherent
	BB49-HNC	753532	Y	Y	Y	Y	Y	aero_dig_tract	head and neck	HNSC	MSS/MSI-L	D/F12	Adherent
	BHY	753535	Y	Y	Y	Y	Y	aero_dig_tract	head and neck	HNSC	MSS/MSI-L	D/F12	Adherent
	BICR10	1290724	Y	Y	Y	Y	Y	aero_dig_tract	head and neck	HNSC	MSS/MSI-L	D/F12	Adherent
	BICR22	1240121	Y	Y	Y	Y	Y	aero_dig_tract	head and neck	HNSC	MSS/MSI-L	D/F12	Adherent
	BICR31	1290725	Y	Y	Y	Y	Y	aero_dig_tract	head and neck	HNSC	MSS/MSI-L	D/F12	Adherent
	BICR78	1240122	Y	Y	Y	Y	Y	aero_dig_tract	head and neck	HNSC	MSS/MSI-L	D/F12	Adherent
	Ca9-22	753538	Y	Y	Y	Y	Y	aero_dig_tract	head and neck	HNSC	MSS/MSI-L	D/F12	Adherent
	CAL-27	910916	Y	Y	Y	Y	Y	aero_dig_tract	head and neck	HNSC	MSS/MSI-L	D/F12	Adherent
	CAL-33	753541	Y	Y	Y	Y	Y	aero_dig_tract	head and neck	HNSC	MSS/MSI-L	D/F12	Adherent
	Detroit562	906837	Y	Y	Y	Y	Y	aero_dig_tract	head and neck	HNSC	MSS/MSI-L	D/F12	Adherent
	DOK	910936	Y	Y	Y	Y	Y	aero_dig_tract	head and neck	HNSC	MSS/MSI-L	D/F12	Adherent
	FADU	906863	Y	Y	Y	Y	Y	aero_dig_tract	head and neck	HNSC	MSS/MSI-L	D/F12	Adherent
	H3118	1240140	Y	Y	Y	Y	Y	aero_dig_tract	head and neck		MSS/MSI-L	R	Adherent
	HN	907059	Y	Y	Y	Y	Y	aero_dig_tract	head and neck	HNSC	MSS/MSI-L	D/F12	Adherent
	HO-1-N-1	924111	Y	Y	Y	Y	Y	aero_dig_tract	head and neck	HNSC	MSS/MSI-L	D/F12+10	Adherent
	HO-1-u-1	753561	Y	Y	Y	Y	Y	aero_dig_tract	head and neck	HNSC	MSS/MSI-L	D/F12+10	Adherent
	HSC-2	753562	Y	Y	Y	Y	Y	aero_dig_tract	head and neck	HNSC	MSS/MSI-L	D/F12	Adherent
	HSC-3	907061	Y	Y	Y	Y	Y	aero_dig_tract	head and neck	HNSC	MSS/MSI-L	D/F12	Adherent
	HSC-4	907062	Y	Y	Y	Y	Y	aero_dig_tract	head and neck	HNSC	MSS/MSI-L	D/F12	Adherent
	JHU-011	1240161	Y	Y	Y	Y	Y	aero_dig_tract	head and neck	HNSC	MSS/MSI-L	R	Adherent
	JHU-022	1240162	Y	Y	Y	Y	Y	aero_dig_tract	head and neck	HNSC	MSS/MSI-L	R	Adherent
	KON	1298215	Y	Y	Y	Y	Y	aero_dig_tract	head and neck	HNSC	MSS/MSI-L	D/F12	Adherent
	KOSC-2	753570	Y	Y	Y	Y	Y	aero_dig_tract	head and neck	HNSC	MSS/MSI-L	R	Adherent
	LB771-HNC	753583	Y	Y	Y	Y	Y	aero_dig_tract	head and neck	HNSC	MSS/MSI-L	D/F12	Adherent
	OSC-19	1298362	Y	Y	Y	Y	Y	aero_dig_tract	head and neck	HNSC	MSS/MSI-L	D/F12	Adherent
	OSC-20	1240196	Y	Y	Y	Y	Y	aero_dig_tract	head and neck	HNSC	MSS/MSI-L	D/F12	Adherent
	PCI-15A	1240204	Y	Y	Y	Y	Y	aero_dig_tract	head and neck	HNSC	MSS/MSI-L	R	Adherent
	PCI-30	1298529	Y	Y	Y	Y	Y	aero_dig_tract	head and neck	HNSC	MSS/MSI-L	R	Adherent
	PCI-38	1240205	Y	Y	Y	Y	Y	aero_dig_tract	head and neck	HNSC	MSS/MSI-L	R	Adherent
	PCI-4B	1298531	Y	Y	Y	Y	Y	aero_dig_tract	head and neck	HNSC	MSS/MSI-L	R	Adherent
	PCI-6A	1240206	Y	Y	Y	Y	Y	aero_dig_tract	head and neck	HNSC	MSS/MSI-L	R	Adherent
	PE/CA-PJ15	1240207	Y	Y	Y	Y	Y	aero_dig_tract	head and neck	HNSC	MSS/MSI-L	D/F12	Adherent
	RPMI-2650	909700	Y	Y	Y	Y	Y	aero_dig_tract	head and neck	HNSC	MSS/MSI-L	D/F12	Adherent
	SAS	909708	Y	Y	Y	Y	Y	aero_dig_tract	head and neck	HNSC	MSS/MSI-L	D/F12	Adherent
	SAT	1299050	Y	Y	Y	Y	Y	aero_dig_tract	head and neck	HNSC	MSS/MSI-L	R	Adherent
	SCC-15	910911	Y	Y	Y	Y	Y	aero_dig_tract	head and neck	HNSC	MSS/MSI-L	D/F12	Adherent
	SCC-25	910701	Y	Y	Y	Y	Y	aero_dig_tract	head and neck	HNSC	MSS/MSI-L	D/F12	Adherent
	SCC-4	910904	Y	Y	Y	Y	Y	aero_dig_tract	head and neck	HNSC	MSS/MSI-L	D/F12+10	Adherent
	SCC-9	909709	Y	Y	Y	Y	Y	aero_dig_tract	head and neck	HNSC	MSS/MSI-L	D/F12	Adherent
	SKN-3	1299059	Y	Y	Y	Y	Y	aero_dig_tract	head and neck	HNSC	MSS/MSI-L	R	Adherent
	COLO-680N	906817	Y	Y	Y	Y	Y	aero_dig_tract	oesophagus	ESCA	MSS/MSI-L	R	Adherent
	EC-GI-10	753555	Y	Y	Y	Y	Y	aero_dig_tract	oesophagus	ESCA	MSS/MSI-L	D/F12	Adherent
	ESO26	1503366	Y	Y	Y	Y	Y	aero_dig_tract	oesophagus	ESCA	MSS/MSI-L	R	Adherent
	ESO51	1503367	Y	Y	Y	Y	Y	aero_dig_tract	oesophagus	ESCA	MSS/MSI-L	R	Semi-Adherent
	FLO-1	1503361	Y	Y	Y	Y	Y	aero_dig_tract	oesophagus	ESCA	MSS/MSI-L	R	Adherent
	HCE-4	753559	Y	Y	Y	Y	Y	aero_dig_tract	oesophagus	ESCA	MSS/MSI-L	D/F12	Adherent
	KYAE-1	1503368	Y	Y	Y	Y	Y	aero_dig_tract	oesophagus	ESCA	MSS/MSI-L	R	Suspension
	KYSE-140	753573	Y	Y	Y	Y	Y	aero_dig_tract	oesophagus	ESCA	MSS/MSI-L	R	Adherent
	KYSE-150	907317	Y	Y	Y	Y	Y	aero_dig_tract	oesophagus	ESCA	MSS/MSI-L	R	Adherent
	KYSE-180	907318	Y	Y	Y	Y	Y	aero_dig_tract	oesophagus	ESCA	MSS/MSI-L	R	Adherent
	KYSE-220	1240167	Y	Y	Y	Y	Y	aero_dig_tract	oesophagus	ESCA	MSS/MSI-L	R	Adherent
	KYSE-270	907319	Y	Y	Y	Y	Y	aero_dig_tract	oesophagus	ESCA	MSS/MSI-L	R	Adherent
	KYSE-410	753574	Y	Y	Y	Y	Y	aero_dig_tract	oesophagus	ESCA	MSS/MSI-L	R	Adherent
	KYSE-450	907320	Y	Y	Y	Y	Y	aero_dig_tract	oesophagus	ESCA	MSS/MSI-L	R	Adherent
	KYSE-50	1298222	Y	Y	Y	Y	Y	aero_dig_tract	oesophagus	ESCA	MSS/MSI-L	D/F12	Adherent
	KYSE-510	907321	Y	Y	Y	Y	Y	aero_dig_tract	oesophagus	ESCA	MSS/MSI-L	R	Adherent
	KYSE-520	753575	Y	Y	Y	Y	Y	aero_dig_tract	oesophagus	ESCA	MSS/MSI-L	R	Adherent
	KYSE-70	753576	Y	Y	Y	Y	Y	aero_dig_tract	oesophagus	ESCA	MSS/MSI-L	R	Adherent
	OACM5-1	1503363	Y	Y	Y	Y	Y	aero_dig_tract	oesophagus	ESCA	MSS/MSI-L	R	Semi-Adherent
	OACp4C	1503362	Y	Y	Y	Y	Y	aero_dig_tract	oesophagus	ESCA	MSS/MSI-L	R	Adherent
	OE19	910079	Y	Y	Y	Y	Y	aero_dig_tract	oesophagus	ESCA	MSS/MSI-L	R	Adherent
	OE21	1298359	Y	Y	Y	Y	Y	aero_dig_tract	oesophagus	ESCA	MSS/MSI-L	R	Adherent
	OE33	910549	Y	Y	Y	Y	Y	aero_dig_tract	oesophagus	ESCA	MSS/MSI-L	R	Adherent
	SK-GT-4	1503365	Y	Y	Y	Y	Y	aero_dig_tract	oesophagus	ESCA	MSS/MSI-L	R	Adherent
	TE-1	753621	Y	Y	Y	Y	Y	aero_dig_tract	oesophagus	ESCA	MSS/MSI-L	D/F12	Adherent
	TE-10	753622	Y	Y	Y	Y	Y	aero_dig_tract	oesophagus	ESCA	MSS/MSI-L	D/F12	Adherent
	TE-11	946354	Y	Y	Y	Y	Y	aero_dig_tract	oesophagus	ESCA	MSS/MSI-L	D/F12	Adherent
	TE-12	946356	Y	Y	Y	Y	Y	aero_dig_tract	oesophagus	ESCA	MSS/MSI-L	D/F12	Suspension
	TE-15	753614	Y	Y	Y	Y	Y	aero_dig_tract	oesophagus	ESCA	MSS/MSI-L	D/F12	Suspension
	TE-4	1503371	Y	Y	Y	Y	Y	aero_dig_tract	oesophagus	ESCA	MSS/MSI-L	R	Adherent
	TE-5	735784	Y	Y	Y	Y	Y	aero_dig_tract	oesophagus	ESCA	MSS/MSI-L	D/F12	Adherent
	TE-6	946355	Y	Y	Y	Y	Y	aero_dig_tract	oesophagus	ESCA	MSS/MSI-L	D/F12	Adherent
	TE-8	753623	Y	Y	Y	Y	Y	aero_dig_tract	oesophagus	ESCA	MSS/MSI-L	D/F12	Adherent
	TE-9	946353	Y	Y	Y	Y	Y	aero_dig_tract	oesophagus	ESCA	MSS/MSI-L	D/F12	Adherent
	T-T	1299064	Y	Y	Y	Y	Y	aero_dig_tract	oesophagus	ESCA	MSS/MSI-L	D/F12	Adherent
	CESS	910688	Y	Y	Y	Y	Y	leukemia	acute_myeloid_leukaemia	LAML	MSS/MSI-L	R	Suspension
	CTV-1	753548	Y	Y	Y	Y	Y	leukemia	acute_myeloid_leukaemia	LAML	MSI-H	R	Suspension
	GDM-1	906870	Y	Y	Y	Y	Y	leukemia	acute_myeloid_leukaemia	LAML	MSS/MSI-L	R	Suspension
	HEL	907053	Y	Y	Y	Y	Y	leukemia	acute_myeloid_leukaemia	LAML	MSS/MSI-L	R	Semi-Adherent
	HL-60	905938	Y	Y	Y	Y	Y	leukemia	acute_myeloid_leukaemia	LAML	MSS/MSI-L	D/F12	Suspension
	KASUMI-1	907275	Y	Y	Y	Y	Y	leukemia	acute_myeloid_leukaemia	LAML	MSS/MSI-L	R	Suspension
	KG-1	907278	Y	Y	Y	Y	Y	leukemia	acute_myeloid_leukaemia	LAML	MSS/MSI-L	D/F12	Suspension
	KMOE-2	907280	Y	Y	Y	Y	Y	leukemia	acute_myeloid_leukaemia	LAML	MSS/MSI-L	R	Suspension
	ME-1	1330942	Y	Y	Y	Y	Y	leukemia	acute_myeloid_leukaemia	LAML	MSS/MSI-L	R	Suspension
	ML-2	908141	Y	Y	Y	Y	Y	leukemia	acute_myeloid_leukaemia	LAML	MSS/MSI-L	R	Suspension
	MOLM-13	1330947	Y	Y	Y	Y	Y	leukemia	acute_myeloid_leukaemia	LAML	MSS/MSI-L	R	Suspension
	MONO-MAC-6	908148	Y	Y	Y	Y	Y	leukemia	acute_myeloid_leukaemia	LAML	MSS/MSI-L	R	Suspension
	NKM-1	908448	Y	Y	Y	Y	Y	leukemia	acute_myeloid_leukaemia	LAML	MSS/MSI-L	R	Suspension
	NOMO-1	908451	Y	Y	Y	Y	Y	leukemia	acute_myeloid_leukaemia	LAML	MSS/MSI-L	R	Suspension
	OCI-AML2	910947	Y	Y	Y	Y	Y	leukemia	acute_myeloid_leukaemia	LAML	MSS/MSI-L	D/F12	Suspension
	OCI-AML3	1290455	Y	Y	Y	Y	Y	leukemia	acute_myeloid_leukaemia	LAML	MSS/MSI-L	R	Suspension
	OCI-AML5	1330983	Y	Y	Y	Y	Y	leukemia	acute_myeloid_leukaemia	LAML	MSS/MSI-L	D/F12	Suspension
	OCI-M1	1330985	Y	Y	Y	Y	Y	leukemia	acute_myeloid_leukaemia	LAML	MSS/MSI-L	D/F12	Suspension
	P31-FUJ	909253	Y	Y	Y	Y	Y	leukemia	acute_myeloid_leukaemia	LAML	MSI-H	R	Suspension
	PL-21	1330991	Y	Y	Y	Y	Y	leukemia	acute_myeloid_leukaemia	LAML	MSS/MSI-L	R	Suspension
	QIMR-WIL	910545	Y	Y	Y	Y	Y	leukemia	acute_myeloid_leukaemia	LAML	MSS/MSI-L	D/F12	Suspension
	SIG-M5	909715	Y	Y	Y	Y	Y	leukemia	acute_myeloid_leukaemia	LAML	MSS/MSI-L	D/F12	Suspension
	THP-1	909771	Y	Y	Y	Y	Y	leukemia	acute_myeloid_leukaemia	LAML	MSS/MSI-L	R	Suspension
	KARPAS-299	907273	Y	Y	Y	Y	Y	lymphoma	anaplastic_large_cell_lymphoma		MSS/MSI-L	R	Suspension
	SU-DHL-1	909742	Y	Y	Y	Y	Y	lymphoma	anaplastic_large_cell_lymphoma		MSS/MSI-L	R	Suspension
	SUP-M2	1331040	Y	Y	Y	Y	Y	lymphoma	anaplastic_large_cell_lymphoma		MSS/MSI-L	R	Suspension
	BALL-1	910705	Y	Y	Y	Y	Y	leukemia	B_cell_leukemia		MSS/MSI-L	R	Suspension
	KARPAS-231	1327774	Y	Y	Y	Y	Y	leukemia	B_cell_leukemia		MSS/MSI-L	R	Suspension
	KOPN-8	1330933	Y	Y	Y	Y	Y	leukemia	B_cell_leukemia		MSS/MSI-L	R	Suspension
	MHH-CALL-2	908132	Y	Y	Y	Y	Y	leukemia	B_cell_leukemia		MSS/MSI-L	R	Suspension
	MHH-PREB-1	908136	Y	Y	Y	Y	Y	leukemia	B_cell_leukemia		MSI-H	R	Suspension
	MN-60	908143	Y	Y	Y	Y	Y	leukemia	B_cell_leukemia		MSI-H	D/F12	Suspension
	NALM-6	908158	Y	Y	Y	Y	Y	leukemia	B_cell_leukemia		MSI-H	R	Suspension
	RCH-ACV	1330994	Y	Y	Y	Y	Y	leukemia	B_cell_leukemia		MSS/MSI-L	R	Suspension
	REH	909696	Y	Y	Y	Y	Y	leukemia	B_cell_leukemia		MSI-H	R	Suspension
	ROS-50	1331025	Y	Y	Y	Y	Y	leukemia	B_cell_leukemia		MSS/MSI-L	R	Suspension
	SUP-B8	910209	Y	Y	Y	Y	Y	leukemia	B_cell_leukemia		MSS/MSI-L	R	Suspension
	U-698-M	909777	Y	Y	Y	Y	Y	leukemia	B_cell_leukemia		MSS/MSI-L	R	Suspension
	A3-KAW	910935	Y	Y	Y	Y	Y	lymphoma	B_cell_lymphoma	DLBC	MSS/MSI-L	R	Suspension
	A4-Fuk	910934	Y	Y	Y	Y	Y	lymphoma	B_cell_lymphoma	DLBC	MSS/MSI-L	R	Suspension
	BC-1	910919	Y	Y	Y	Y	Y	lymphoma	B_cell_lymphoma	DLBC	MSS/MSI-L	R	Suspension
	CRO-AP2	906807	Y	Y	Y	Y	Y	lymphoma	B_cell_lymphoma	DLBC	MSS/MSI-L	R	Suspension
	CTB-1	949088	Y	Y	Y	Y	Y	lymphoma	B_cell_lymphoma	DLBC	MSS/MSI-L	R	Suspension
	DB	906832	Y	Y	Y	Y	Y	lymphoma	B_cell_lymphoma	DLBC	MSS/MSI-L	R	Suspension
	DOHH-2	906842	Y	Y	Y	Y	Y	lymphoma	B_cell_lymphoma	DLBC	MSS/MSI-L	R	Suspension
	Farage	1297449	Y	Y	Y	Y	Y	lymphoma	B_cell_lymphoma	DLBC	MSS/MSI-L	R	Suspension
	GRANTA-519	1303897	Y	Y	Y	Y	Y	lymphoma	B_cell_lymphoma	DLBC	MSS/MSI-L	D/F12	Suspension
	JEKO-1	1327765	Y	Y	Y	Y	Y	lymphoma	B_cell_lymphoma	DLBC	MSS/MSI-L	R	Suspension
	JSC-1	1327769	Y	Y	Y	Y	Y	lymphoma	B_cell_lymphoma	DLBC	MSS/MSI-L	R	Suspension
	KARPAS-1106P	1327773	Y	Y	Y	Y	Y	lymphoma	B_cell_lymphoma	DLBC	MSS/MSI-L	R	Suspension
	KARPAS-422	907274	Y	Y	Y	Y	Y	lymphoma	B_cell_lymphoma	DLBC	MSS/MSI-L	R	Suspension
	MC116	907799	Y	Y	Y	Y	Y	lymphoma	B_cell_lymphoma	DLBC	MSS/MSI-L	R	Suspension
	NU-DUL-1	1330982	Y	Y	Y	Y	Y	lymphoma	B_cell_lymphoma	DLBC	MSS/MSI-L	R	Suspension
	OCI-LY-19	1330984	Y	Y	Y	Y	Y	lymphoma	B_cell_lymphoma	DLBC	MSS/MSI-L	D/F12	Suspension
	RC-K8	1330995	Y	Y	Y	Y	Y	lymphoma	B_cell_lymphoma	DLBC	MSS/MSI-L	R	Suspension
	RL	910861	Y	Y	Y	Y	Y	lymphoma	B_cell_lymphoma	DLBC	MSS/MSI-L	R	Suspension
	SCC-3	910930	Y	Y	Y	Y	Y	lymphoma	B_cell_lymphoma	DLBC	MSS/MSI-L	R	Suspension
	SLVL	1331032	Y	Y	Y	Y	Y	lymphoma	B_cell_lymphoma	DLBC	MSS/MSI-L	R	Suspension
	SU-DHL-10	1331033	Y	Y	Y	Y	Y	lymphoma	B_cell_lymphoma	DLBC	MSS/MSI-L	R	Suspension
	SU-DHL-16	1331034	Y	Y	Y	Y	Y	lymphoma	B_cell_lymphoma	DLBC	MSS/MSI-L	R	Suspension
	SU-DHL-4	1331035	Y	Y	Y	Y	Y	lymphoma	B_cell_lymphoma	DLBC	MSS/MSI-L	R	Suspension
	SU-DHL-5	1331036	Y	Y	Y	Y	Y	lymphoma	B_cell_lymphoma	DLBC	MSS/MSI-L	R	Suspension
	SU-DHL-6	1331037	Y	Y	Y	Y	Y	lymphoma	B_cell_lymphoma	DLBC	MSS/MSI-L	R	Suspension
	SU-DHL-8	1331038	Y	Y	Y	Y	Y	lymphoma	B_cell_lymphoma	DLBC	MSS/MSI-L	R	Suspension
	TK	1331045	Y	Y	Y	Y	Y	lymphoma	B_cell_lymphoma	DLBC	MSS/MSI-L	R	Suspension
	TUR	909773	Y	Y	Y	Y	Y	lymphoma	B_cell_lymphoma	DLBC	MSI-H	R	Suspension
	VAL	1331048	Y	Y	Y	Y	Y	lymphoma	B_cell_lymphoma	DLBC	MSS/MSI-L	R	Suspension
	WSU-DLCL2	1331050	Y	Y	Y	Y	Y	lymphoma	B_cell_lymphoma	DLBC	MSS/MSI-L	R	Suspension
	BL-41	910706	Y	Y	Y	Y	Y	lymphoma	Burkitt_lymphoma		MSS/MSI-L	R	Suspension
	CA46	910703	Y	Y	Y	Y	Y	lymphoma	Burkitt_lymphoma		MSS/MSI-L	R	Suspension
	Daudi	906831	Y	Y	Y	Y	Y	lymphoma	Burkitt_lymphoma		MSS/MSI-L	R	Suspension
	DG-75	906838	Y	Y	Y	Y	Y	lymphoma	Burkitt_lymphoma		MSI-H	R	Suspension
	EB2	906846	Y	Y	Y	Y	Y	lymphoma	Burkitt_lymphoma		MSS/MSI-L	R	Suspension
	EB-3	906847	Y	Y	Y	Y	Y	lymphoma	Burkitt_lymphoma		MSS/MSI-L	R	Suspension
	GA-10	1303896	Y	Y	Y	Y	Y	lymphoma	Burkitt_lymphoma		MSS/MSI-L	R	Suspension
	JiyoyeP-2003	907268	Y	Y	Y	Y	Y	lymphoma	Burkitt_lymphoma		MSS/MSI-L	R	Suspension
	NAMALWA	908159	Y	Y	Y	Y	Y	lymphoma	Burkitt_lymphoma		MSS/MSI-L	R	Suspension
	P32-ISH	1330987	Y	Y	Y	Y	Y	lymphoma	Burkitt_lymphoma		MSS/MSI-L	R	Suspension
	Raji	909262	Y	Y	Y	Y	Y	lymphoma	Burkitt_lymphoma		MSS/MSI-L	R	Suspension
	Ramos-2G6-4C10	910401	Y	Y	Y	Y	Y	lymphoma	Burkitt_lymphoma		MSS/MSI-L	R	Suspension
	ST486	910906	Y	Y	Y	Y	Y	lymphoma	Burkitt_lymphoma		MSS/MSI-L	R	Suspension
	BV-173	910710	Y	Y	Y	Y	Y	leukemia	chronic_myeloid_leukaemia	LCML	MSS/MSI-L	R	Suspension
	CML-T1	910951	Y	Y	Y	Y	Y	leukemia	chronic_myeloid_leukaemia	LCML	MSS/MSI-L	D/F12	Suspension
	EM-2	906855	Y	Y	Y	Y	Y	leukemia	chronic_myeloid_leukaemia	LCML	MSS/MSI-L	R	Suspension
	JURL-MK1	1327771	Y	Y	Y	Y	Y	leukemia	chronic_myeloid_leukaemia	LCML	MSS/MSI-L	R	Suspension
	K-562	905940	Y	Y	Y	Y	Y	leukemia	chronic_myeloid_leukaemia	LCML	MSS/MSI-L	D/F12	Suspension
	KCL-22	1330931	Y	Y	Y	Y	Y	leukemia	chronic_myeloid_leukaemia	LCML	MSI-H	R	Suspension
	KU812	907311	Y	Y	Y	Y	Y	leukemia	chronic_myeloid_leukaemia	LCML	MSS/MSI-L	R	Suspension
	LAMA-84	907783	Y	Y	Y	Y	Y	leukemia	chronic_myeloid_leukaemia	LCML	MSS/MSI-L	R	Suspension
	MEG-01	908126	Y	Y	Y	Y	Y	leukemia	chronic_myeloid_leukaemia	LCML	MSS/MSI-L	R	Suspension
	RPMI-8866	910544	Y	Y	Y	Y	Y	leukemia	chronic_myeloid_leukaemia	LCML	MSS/MSI-L	R	Suspension
	AMO-1	1295741	Y	Y	Y	Y	Y	myeloma	haematopoietic_neoplasm other	MM	MSS/MSI-L	R	Suspension
	EoL-1-cell	906856	Y	Y	Y	Y	Y	leukemia	haematopoietic_neoplasm other		MSS/MSI-L	R	Suspension
	JJN-3	1327766	Y	Y	Y	Y	Y	myeloma	haematopoietic_neoplasm other	MM	MSS/MSI-L	D/F12	Suspension
	KARPAS-620	1327775	Y	Y	Y	Y	Y	myeloma	haematopoietic_neoplasm other	MM	MSS/MSI-L	R	Suspension
	MC-CAR	683665	Y	Y	Y	Y	Y	myeloma	haematopoietic_neoplasm other	MM	MSS/MSI-L	D/F12	Suspension
	SKM-1	909722	Y	Y	Y	Y	Y	leukemia	haematopoietic_neoplasm other		MSS/MSI-L	R	Suspension
	HC-1	907044	Y	Y	Y	Y	Y	leukemia	hairy_cell_leukaemia		MSS/MSI-L	R	Suspension
	MLMA	908142	Y	Y	Y	Y	Y	leukemia	hairy_cell_leukaemia		MSS/MSI-L	R	Semi-Adherent
	Mo-T	908149	Y	Y	Y	Y	Y	leukemia	hairy_cell_leukaemia		MSS/MSI-L	D/F12	Suspension
	HDLM-2	924110	Y	Y	Y	Y	Y	lymphoma	Hodgkin_lymphoma		MSS/MSI-L	R	Suspension
	HD-MY-Z	907050	Y	Y	Y	Y	Y	lymphoma	Hodgkin_lymphoma		MSS/MSI-L	R	Adherent
	Hs-445	1322218	Y	Y	Y	Y	Y	lymphoma	Hodgkin_lymphoma		MSS/MSI-L	R	Suspension
	KM-H2	909976	Y	Y	Y	Y	Y	lymphoma	Hodgkin_lymphoma		MSS/MSI-L	R	Suspension
	L-1236	1330935	Y	Y	Y	Y	Y	lymphoma	Hodgkin_lymphoma		MSS/MSI-L	R	Suspension
	L-428	907322	Y	Y	Y	Y	Y	lymphoma	Hodgkin_lymphoma		MSS/MSI-L	R	Suspension
	L-540	907323	Y	Y	Y	Y	Y	lymphoma	Hodgkin_lymphoma		MSS/MSI-L	R	Suspension
	RPMI-6666	909701	Y	Y	Y	Y	Y	lymphoma	Hodgkin_lymphoma		MSS/MSI-L	R	Suspension
	SUP-HD1	1331039	Y	Y	Y	Y	Y	lymphoma	Hodgkin_lymphoma		MSS/MSI-L	R	Suspension
	KY821	907300	Y	Y	Y	Y	Y	leukemia	leukemia	LAML	MSS/MSI-L	R	Suspension
	MV-4-11	908156	Y	Y	Y	Y	Y	leukemia	leukemia		MSS/MSI-L	D/F12	Suspension
	RS4-11	909703	Y	Y	Y	Y	Y	leukemia	leukemia	ALL	MSI-H	R	Suspension
	697	906800	Y	Y	Y	Y	Y	leukemia	lymphoblastic_leukemia		MSS/MSI-L	R	Suspension
	ALL-PO	910944	Y	Y	Y	Y	Y	leukemia	lymphoblastic_leukemia	ALL	MSS/MSI-L	R	Suspension
	BE-13	906763	Y	Y	Y	Y	Y	leukemia	lymphoblastic_leukemia	ALL	MSS/MSI-L	R	Suspension
	CCRF-CEM	905952	Y	Y	Y	Y	Y	leukemia	lymphoblastic_leukemia	ALL	MSS/MSI-L	R	Suspension
	GR-ST	906877	Y	Y	Y	Y	Y	leukemia	lymphoblastic_leukemia	ALL	MSI-H	R	Suspension
	HAL-01	949153	Y	Y	Y	Y	Y	leukemia	lymphoblastic_leukemia	ALL	MSS/MSI-L	R	Suspension
	KARPAS-45	907272	Y	Y	Y	Y	Y	leukemia	lymphoblastic_leukemia	ALL	MSS/MSI-L	R	Suspension
	KE-37	907277	Y	Y	Y	Y	Y	leukemia	lymphoblastic_leukemia	ALL	MSS/MSI-L	R	Suspension
	LC4-1	907787	Y	Y	Y	Y	Y	leukemia	lymphoblastic_leukemia	ALL	MSS/MSI-L	R	Suspension
	MOLT-4	905958	Y	Y	Y	Y	Y	leukemia	lymphoblastic_leukemia	ALL	MSI-H	R	Suspension
	P30-OHK	909252	Y	Y	Y	Y	Y	leukemia	lymphoblastic_leukemia	ALL	MSI-H	R	Suspension
	SUP-B15	1247871	Y	Y	Y	Y	Y	leukemia	lymphoblastic_leukemia	ALL	MSS/MSI-L	D/F12	Suspension
	ATN-1	910687	Y	Y	Y	Y	Y	leukemia	lymphoblastic_T_cell_leukaemia	ALL	MSS/MSI-L	R	Suspension
	LOUCY	907789	Y	Y	Y	Y	Y	leukemia	lymphoblastic_T_cell_leukaemia	ALL	MSS/MSI-L	R	Suspension
	MOLT-13	908146	Y	Y	Y	Y	Y	leukemia	lymphoblastic_T_cell_leukaemia	ALL	MSI-H	R	Suspension
	MOLT-16	908147	Y	Y	Y	Y	Y	leukemia	lymphoblastic_T_cell_leukaemia	ALL	MSS/MSI-L	R	Suspension
	P12-ICHIKAWA	909251	Y	Y	Y	Y	Y	leukemia	lymphoblastic_T_cell_leukaemia	ALL	MSS/MSI-L	R	Suspension
	PF-382	909260	Y	Y	Y	Y	Y	leukemia	lymphoblastic_T_cell_leukaemia	ALL	MSS/MSI-L	R	Suspension
	RPMI-8402	909702	Y	Y	Y	Y	Y	leukemia	lymphoblastic_T_cell_leukaemia	ALL	MSS/MSI-L	R	Suspension
	SUP-T1	909743	Y	Y	Y	Y	Y	leukemia	lymphoblastic_T_cell_leukaemia	ALL	MSS/MSI-L	R	Suspension
	DEL	906836	Y	Y	Y	Y	Y	lymphoma	lymphoid_neoplasm other		MSS/MSI-L	R	Suspension
	EHEB	906854	Y	Y	Y	Y	Y	lymphoma	lymphoid_neoplasm other	CLL	MSS/MSI-L	R	Suspension
	EJM	1297447	Y	Y	Y	Y	Y	myeloma	lymphoid_neoplasm other	MM	MSS/MSI-L	D/F12	Semi-Adherent
	H9	907043	Y	Y	Y	Y	Y	lymphoma	lymphoid_neoplasm other		MSS/MSI-L	R	Suspension
	JVM-2	907269	Y	Y	Y	Y	Y	lymphoma	lymphoid_neoplasm other	CLL	MSS/MSI-L	R	Suspension
	JVM-3	907270	Y	Y	Y	Y	Y	lymphoma	lymphoid_neoplasm other	CLL	MSS/MSI-L	R	Suspension
	SR	905965	Y	Y	Y	Y	Y	lymphoma	lymphoid_neoplasm other		MSS/MSI-L	R	Suspension
	WIL2-NS	1331049	Y	Y	Y	Y	Y	lymphoma	lymphoid_neoplasm other		MSS/MSI-L	R	Suspension
	WSU-NHL	909785	Y	Y	Y	Y	Y	lymphoma	lymphoid_neoplasm other		MSI-H	R	Suspension
	YT	946358	Y	Y	Y	Y	Y	lymphoma	lymphoid_neoplasm other	ALL	MSS/MSI-L	D/F12	Suspension
	ARH-77	906765	Y	Y	Y	Y	Y	myeloma	myeloma	MM	MSS/MSI-L	R	Suspension
	IM-9	753563	Y	Y	Y	Y	Y	myeloma	myeloma	MM	MSS/MSI-L	R	Suspension
	KMS-12-BM	907281	Y	Y	Y	Y	Y	myeloma	myeloma	MM	MSS/MSI-L	R	Suspension
	L-363	924239	Y	Y	Y	Y	Y	myeloma	myeloma	MM	MSS/MSI-L	R	Suspension
	LP-1	907791	Y	Y	Y	Y	Y	myeloma	myeloma	MM	MSS/MSI-L	D/F12	Suspension
	MM1S	1659818	Y	Y	Y	Y	Y	myeloma	myeloma	MM	MSS/MSI-L	R	Suspension
	MOLP-8	1330950	Y	Y	Y	Y	Y	myeloma	myeloma	MM	MSS/MSI-L	R	Suspension
	NCI-H929	724825	Y	Y	Y	Y	Y	myeloma	myeloma	MM	MSS/MSI-L	R	Suspension
	OPM-2	909249	Y	Y	Y	Y	Y	myeloma	myeloma	MM	MSS/MSI-L	R	Suspension
	RPMI-8226	905964	Y	Y	Y	Y	Y	myeloma	myeloma	MM	MSS/MSI-L	R	Suspension
	SK-MM-2	753612	Y	Y	Y	Y	Y	myeloma	myeloma	MM	MSS/MSI-L	R	Suspension
	U-266	753615	Y	Y	Y	Y	Y	myeloma	myeloma	MM	MSS/MSI-L	R	Semi-Adherent
	ALL-SIL	1295740	Y	Y	Y	Y	Y	leukemia	T_cell_leukemia	ALL	MSS/MSI-L	R	Suspension
	DND-41	1297446	Y	Y	Y	Y	Y	leukemia	T_cell_leukemia	ALL	MSI-H	R	Suspension
	HH	907056	Y	Y	Y	Y	Y	leukemia	T_cell_leukemia		MSS/MSI-L	R	Suspension
	Jurkat	998184	Y	Y	Y	Y	Y	leukemia	T_cell_leukemia	ALL	MSI-H	R	Suspension
	CS1	1290795	Y	Y	Y	Y	Y	bone	bone_other		MSS/MSI-L	R	Adherent
	SJSA-1	909717	Y	Y	Y	Y	Y	bone	bone_other		MSS/MSI-L	R	Adherent
	CAL-78	1290765	Y	Y	Y	Y	Y	bone	chondrosarcoma		MSS/MSI-L	R+10	Adherent
	CHSA8926	1303912	Y	Y	Y	Y	Y	bone	chondrosarcoma		MSS/MSI-L	R	Adherent
	H-EMC-SS	907290	Y	Y	Y	Y	Y	bone	chondrosarcoma		MSS/MSI-L	D/F12+10	Adherent
	CADO-ES1	753539	Y	Y	Y	Y	Y	bone	ewings_sarcoma		MSS/MSI-L	R	Suspension
	ES1	949158	Y	Y	Y	Y	Y	bone	ewings_sarcoma		MSS/MSI-L	R	Adherent
	ES3	684055	Y	Y	Y	Y	Y	bone	ewings_sarcoma		MSS/MSI-L	R	Adherent
	ES4	949156	Y	Y	Y	Y	Y	bone	ewings_sarcoma		MSS/MSI-L	R	Adherent
	ES5	684057	Y	Y	Y	Y	Y	bone	ewings_sarcoma		MSS/MSI-L	R	Adherent
	ES7	684059	Y	Y	Y	Y	Y	bone	ewings_sarcoma		MSS/MSI-L	R	Adherent
	ES8	949155	Y	Y	Y	Y	Y	bone	ewings_sarcoma		MSS/MSI-L	R	Adherent
	EW-1	949163	Y	Y	Y	Y	Y	bone	ewings_sarcoma		MSS/MSI-L	R	Semi-Adherent
	EW-11	684062	Y	Y	Y	Y	Y	bone	ewings_sarcoma		MSS/MSI-L	R	Adherent
	EW-12	949162	Y	Y	Y	Y	Y	bone	ewings_sarcoma		MSS/MSI-L	R	Suspension
	EW-13	949166	Y	Y	Y	Y	Y	bone	ewings_sarcoma		MSS/MSI-L	R	Suspension
	EW-16	949165	Y	Y	Y	Y	Y	bone	ewings_sarcoma		MSS/MSI-L	R	Adherent
	EW-18	949164	Y	Y	Y	Y	Y	bone	ewings_sarcoma		MSS/MSI-L	R	Suspension
	EW-22	949167	Y	Y	Y	Y	Y	bone	ewings_sarcoma		MSS/MSI-L	R	Adherent
	EW-24	949168	Y	Y	Y	Y	Y	bone	ewings_sarcoma		MSS/MSI-L	R	Semi-Adherent
	EW-3	949161	Y	Y	Y	Y	Y	bone	ewings_sarcoma		MSS/MSI-L	R	Adherent
	EW-7	949160	Y	Y	Y	Y	Y	bone	ewings_sarcoma		MSS/MSI-L	R	Semi-Adherent
	SK-ES-1	684072	Y	Y	Y	Y	Y	bone	ewings_sarcoma		MSS/MSI-L	R	Semi-Adherent
	SK-PN-DW	909731	Y	Y	Y	Y	Y	bone	ewings_sarcoma		MSS/MSI-L	D/F12	Adherent
	TC-71	1240221	Y	Y	Y	Y	Y	bone	ewings_sarcoma		MSS/MSI-L	D/F12	Adherent
	CAL-72	906827	Y	Y	Y	Y	Y	bone	osteosarcoma		MSS/MSI-L	D/F12	Adherent
	G-292 Clone A141B1	1290807	Y	Y	Y	Y	Y	bone	osteosarcoma		MSS/MSI-L	R	Adherent
	HOS	907060	Y	Y	Y	Y	Y	bone	osteosarcoma		MSS/MSI-L	D/F12	Adherent
	HuO-3N1	909977	Y	Y	Y	Y	Y	bone	osteosarcoma		MSS/MSI-L	R+10	Adherent
	HuO9	907072	Y	Y	Y	Y	Y	bone	osteosarcoma		MSS/MSI-L	R	Adherent
	MG-63	908131	Y	Y	Y	Y	Y	bone	osteosarcoma		MSS/MSI-L	D/F12	Adherent
	NOS-1	925345	Y	Y	Y	Y	Y	bone	osteosarcoma		MSS/MSI-L	R	Adherent
	NY	910849	Y	Y	Y	Y	Y	bone	osteosarcoma		MSS/MSI-L	D/F12	Adherent
	Saos-2	909707	Y	Y	Y	Y	Y	bone	osteosarcoma		MSS/MSI-L	R	Adherent
	U-2-OS	909776	Y	Y	Y	Y	Y	bone	osteosarcoma		MSS/MSI-L	R	Adherent
	AU565	910704	Y	Y	Y	Y	Y	breast	breast	BRCA	MSS/MSI-L	R	Adherent
	BT-20	906801	Y	Y	Y	Y	Y	breast	breast	BRCA	MSS/MSI-L	D/F12	Adherent
	BT-474	946359	Y	Y	Y	Y	Y	breast	breast	BRCA	MSS/MSI-L	R	Adherent
	BT-483	949093	Y	Y	Y	Y	Y	breast	breast	BRCA	MSS/MSI-L	R	Adherent
	BT-549	905951	Y	Y	Y	Y	Y	breast	breast	BRCA	MSS/MSI-L	R	Adherent
	CAL-120	906826	Y	Y	Y	Y	Y	breast	breast	BRCA	MSS/MSI-L	D/F12	Adherent
	CAL-148	924106	Y	Y	Y	Y	Y	breast	breast	BRCA	MSS/MSI-L	D/F12	Suspension
	CAL-51	910927	Y	Y	Y	Y	Y	breast	breast	BRCA	MSS/MSI-L	D/F12	Adherent
	CAL-85-1	910852	Y	Y	Y	Y	Y	breast	breast	BRCA	MSS/MSI-L	D/F12	Adherent
	CAMA-1	946382	Y	Y	Y	Y	Y	breast	breast	BRCA	MSS/MSI-L	D/F12	Adherent
	COLO-824	906812	Y	Y	Y	Y	Y	breast	breast	BRCA	MSS/MSI-L	R	Adherent
	DU-4475	906844	Y	Y	Y	Y	Y	breast	breast	BRCA	MSS/MSI-L	R	Suspension
	EFM-19	906851	Y	Y	Y	Y	Y	breast	breast	BRCA	MSS/MSI-L	R	Adherent
	EFM-192A	1290798	Y	Y	Y	Y	Y	breast	breast	BRCA	MSS/MSI-L	R	Adherent
	EVSA-T	906862	Y	Y	Y	Y	Y	breast	breast	BRCA	MSS/MSI-L	D/F12	Adherent
	HCC1143	749710	Y	Y	Y	Y	Y	breast	breast	BRCA	MSS/MSI-L	R	Adherent
	HCC1187	749711	Y	Y	Y	Y	Y	breast	breast	BRCA	MSS/MSI-L	R	Suspension
	HCC1395	749712	Y	Y	Y	Y	Y	breast	breast	BRCA	MSS/MSI-L	R	Adherent
	HCC1419	907045	Y	Y	Y	Y	Y	breast	breast	BRCA	MSS/MSI-L	R	Adherent
	HCC1428	1290905	Y	Y	Y	Y	Y	breast	breast	BRCA	MSS/MSI-L	R	Adherent
	HCC1500	1303900	Y	Y	Y	Y	Y	breast	breast	BRCA	MSS/MSI-L	R	Adherent
	HCC1569	907046	Y	Y	Y	Y	Y	breast	breast	BRCA	MSI-H	R	Adherent
	HCC1599	749713	Y	Y	Y	Y	Y	breast	breast	BRCA	MSS/MSI-L	R	Suspension
	HCC1806	907047	Y	Y	Y	Y	Y	breast	breast		MSS/MSI-L	R	Adherent
	HCC1937	749714	Y	Y	Y	Y	Y	breast	breast	BRCA	MSS/MSI-L	R	Adherent
	HCC1954	749709	Y	Y	Y	Y	Y	breast	breast	BRCA	MSS/MSI-L	R	Adherent
	HCC202	1290906	Y	Y	Y	Y	Y	breast	breast	BRCA	MSS/MSI-L	R	Adherent
	HCC2157	749715	Y	Y	Y	Y	Y	breast	breast	BRCA	MSS/MSI-L	D/F12	Suspension
	HCC2218	749716	Y	Y	Y	Y	Y	breast	breast	BRCA	MSS/MSI-L	R	Suspension
	HCC38	749717	Y	Y	Y	Y	Y	breast	breast	BRCA	MSS/MSI-L	R	Adherent
	HCC70	907048	Y	Y	Y	Y	Y	breast	breast	BRCA	MSS/MSI-L	R	Adherent
	HDQ-P1	1290922	Y	Y	Y	Y	Y	breast	breast	BRCA	MSS/MSI-L	D/F12	Adherent
	Hs-578-T	905957	Y	Y	Y	Y	Y	breast	breast	BRCA	MSS/MSI-L	D/F12	Adherent
	MCF7	905946	Y	Y	Y	Y	Y	breast	breast	BRCA	MSS/MSI-L	D/F12	Adherent
	MDA-MB-157	925338	Y	Y	Y	Y	Y	breast	breast	BRCA	MSS/MSI-L	D/F12	Adherent
	MDA-MB-231	905960	Y	Y	Y	Y	Y	breast	breast	BRCA	MSS/MSI-L	D/F12	Adherent
	MDA-MB-330	1330941	Y	Y	Y	Y	Y	breast	breast	BRCA	MSS/MSI-L	D/F12	Adherent
	MDA-MB-361	908121	Y	Y	Y	Y	Y	breast	breast	BRCA	MSS/MSI-L	D/F12+10	Adherent
	MDA-MB-415	924240	Y	Y	Y	Y	Y	breast	breast	BRCA	MSS/MSI-L	D/F12	Adherent
	MDA-MB-436	1240172	Y	Y	Y	Y	Y	breast	breast	BRCA	MSS/MSI-L	D/F12	Adherent
	MDA-MB-453	908122	Y	Y	Y	Y	Y	breast	breast	BRCA	MSS/MSI-L	D/F12	Adherent
	MDA-MB-468	908123	Y	Y	Y	Y	Y	breast	breast	BRCA	MSS/MSI-L	D/F12	Adherent
	MFM-223	910948	Y	Y	Y	Y	Y	breast	breast	BRCA	MSS/MSI-L	D/F12	Adherent
	MRK-nu-1	908151	Y	Y	Y	Y	Y	breast	breast	BRCA	MSS/MSI-L	D/F12	Suspension
	OCUB-M	909256	Y	Y	Y	Y	Y	breast	breast	BRCA	MSS/MSI-L	D/F12	Adherent
	T47D	905945	Y	Y	Y	Y	Y	breast	breast	BRCA	MSS/MSI-L	R	Adherent
	UACC-812	910910	Y	Y	Y	Y	Y	breast	breast	BRCA	MSS/MSI-L	D/F12	Adherent
	UACC-893	909778	Y	Y	Y	Y	Y	breast	breast	BRCA	MSS/MSI-L	D/F12	Adherent
	ZR-75-30	909907	Y	Y	Y	Y	Y	breast	breast	BRCA	MSS/MSI-L	R	Adherent
	EGI-1	906853	Y	Y	Y	Y	Y	digestive_system	biliary_tract		MSS/MSI-L	D/F12	Adherent
	ETK-1	906861	Y	Y	Y	Y	Y	digestive_system	biliary_tract		MSS/MSI-L	R	Adherent
	HuCCT1	907069	Y	Y	Y	Y	Y	digestive_system	biliary_tract		MSS/MSI-L	R	Adherent
	TGBC1TKB	909769	Y	Y	Y	Y	Y	digestive_system	biliary_tract		MSS/MSI-L	D/F12	Adherent
	TGBC24TKB	910695	Y	Y	Y	Y	Y	digestive_system	biliary_tract		MSS/MSI-L	D/F12	Adherent
	HUTU-80	907073	Y	Y	Y	Y	Y	digestive_system	digestive_system_other		MSS/MSI-L	D/F12	Adherent
	C2BBe1	910700	Y	Y	Y	Y	Y	large_intestine	large_intestine	COAD/READ	MSS/MSI-L	D/F12	Adherent
	CaR-1	924108	Y	Y	Y	Y	Y	large_intestine	large_intestine	COAD/READ	MSS/MSI-L	D/F12	Adherent
	CCK-81	1240123	Y	Y	Y	Y	Y	large_intestine	large_intestine	COAD/READ	MSI-H	R	Adherent
	CL-11	1290769	Y	Y	Y	Y	Y	large_intestine	large_intestine	COAD/READ	MSS/MSI-L	D/F12	Adherent
	CL-40	1240124	Y	Y	Y	Y	Y	large_intestine	large_intestine	COAD/READ	MSS/MSI-L	D/F12	Adherent
	COLO-205	905961	Y	Y	Y	Y	Y	large_intestine	large_intestine	COAD/READ	MSS/MSI-L	R	Suspension
	COLO-320-HSR	910569	Y	Y	Y	Y	Y	large_intestine	large_intestine	COAD/READ	MSS/MSI-L	R	Suspension
	COLO-678	910689	Y	Y	Y	Y	Y	large_intestine	large_intestine	COAD/READ	MSS/MSI-L	R	Semi-Adherent
	CW-2	910554	Y	Y	Y	Y	Y	large_intestine	large_intestine	COAD/READ	MSI-H	R	Adherent
	GP5d	907291	Y	Y	Y	Y	Y	large_intestine	large_intestine	COAD/READ	MSI-H	D/F12	Adherent
	HCC2998	905971	Y	Y	Y	Y	Y	large_intestine	large_intestine	COAD/READ	MSS/MSI-L	R	Adherent
	HCC-56	1290907	Y	Y	Y	Y	Y	large_intestine	large_intestine	COAD/READ	MSS/MSI-L	R	Adherent
	HCT-116	905936	Y	Y	Y	Y	Y	large_intestine	large_intestine	COAD/READ	MSI-H	R	Adherent
	HCT-15	905937	Y	Y	Y	Y	Y	large_intestine	large_intestine	COAD/READ	MSI-H	R	Adherent
	HT-115	907289	Y	Y	Y	Y	Y	large_intestine	large_intestine	COAD/READ	MSS/MSI-L	D/F12	Adherent
	HT-29	905939	Y	Y	Y	Y	Y	large_intestine	large_intestine	COAD/READ	MSS/MSI-L	R	Adherent
	HT55	907287	Y	Y	Y	Y	Y	large_intestine	large_intestine	COAD/READ	MSS/MSI-L	D/F12	Adherent
	KM12	905989	Y	Y	Y	Y	Y	large_intestine	large_intestine	COAD/READ	MSI-H	R	Adherent
	LoVo	907790	Y	Y	Y	Y	Y	large_intestine	large_intestine	COAD/READ	MSI-H	D/F12	Adherent
	LS-1034	917486	Y	Y	Y	Y	Y	large_intestine	large_intestine	COAD/READ	MSS/MSI-L	R	Adherent
	LS-123	907792	Y	Y	Y	Y	Y	large_intestine	large_intestine	COAD/READ	MSS/MSI-L	D/F12	Adherent
	LS-180	998189	Y	Y	Y	Y	Y	large_intestine	large_intestine	COAD/READ	MSI-H	D/F12	Adherent
	LS-411N	907794	Y	Y	Y	Y	Y	large_intestine	large_intestine	COAD/READ	MSI-H	R	Adherent
	LS-513	907795	Y	Y	Y	Y	Y	large_intestine	large_intestine	COAD/READ	MSS/MSI-L	R	Adherent
	MDST8	1240173	Y	Y	Y	Y	Y	large_intestine	large_intestine	COAD/READ	MSS/MSI-L	R	Adherent
	NCI-H630	908482	Y	Y	Y	Y	Y	large_intestine	large_intestine	COAD/READ	MSI-H	D/F12	Adherent
	NCI-H716	908458	Y	Y	Y	Y	Y	large_intestine	large_intestine	COAD/READ	MSS/MSI-L	R	Suspension
	NCI-H747	908457	Y	Y	Y	Y	Y	large_intestine	large_intestine	COAD/READ	MSS/MSI-L	R	Adherent
	RCM-1	909263	Y	Y	Y	Y	Y	large_intestine	large_intestine	COAD/READ	MSS/MSI-L	R	Adherent
	RKO	909698	Y	Y	Y	Y	Y	large_intestine	large_intestine	COAD/READ	MSI-H	D/F12	Adherent
	SK-CO-1	909718	Y	Y	Y	Y	Y	large_intestine	large_intestine	COAD/READ	MSS/MSI-L	R	Adherent
	SNU-1040	1659823	Y	Y	Y	Y	Y	large_intestine	large_intestine	COAD/READ	MSS/MSI-L	R	Adherent
	SNU-175	1659928	Y	Y	Y	Y	Y	large_intestine	large_intestine	COAD/READ	MSI-H	R	Suspension
	SNU-407	1660034	Y	Y	Y	Y	Y	large_intestine	large_intestine	COAD/READ	MSI-H	R	Adherent
	SNU-61	1660035	Y	Y	Y	Y	Y	large_intestine	large_intestine	COAD/READ	MSS/MSI-L	R	Adherent
	SNU-81	1660036	Y	Y	Y	Y	Y	large_intestine	large_intestine	COAD/READ	MSS/MSI-L	R	Adherent
	SNU-C1	910905	Y	Y	Y	Y	Y	large_intestine	large_intestine	COAD/READ	MSS/MSI-L	R	Suspension
	SNU-C2B	909740	Y	Y	Y	Y	Y	large_intestine	large_intestine	COAD/READ	MSI-H	R	Adherent
	SNU-C5	1674021	Y	Y	Y	Y	Y	large_intestine	large_intestine	COAD/READ	MSI-H	R	Adherent
	SW1116	909746	Y	Y	Y	Y	Y	large_intestine	large_intestine	COAD/READ	MSS/MSI-L	D/F12	Adherent
	SW1417	909747	Y	Y	Y	Y	Y	large_intestine	large_intestine	COAD/READ	MSS/MSI-L	D/F12	Adherent
	SW1463	909748	Y	Y	Y	Y	Y	large_intestine	large_intestine	COAD/READ	MSS/MSI-L	D/F12	Adherent
	SW48	909751	Y	Y	Y	Y	Y	large_intestine	large_intestine	COAD/READ	MSI-H	D/F12	Adherent
	SW837	909755	Y	Y	Y	Y	Y	large_intestine	large_intestine	COAD/READ	MSS/MSI-L	D/F12	Adherent
	SW948	909757	Y	Y	Y	Y	Y	large_intestine	large_intestine	COAD/READ	MSS/MSI-L	D/F12	Adherent
	T84	909761	Y	Y	Y	Y	Y	large_intestine	large_intestine	COAD/READ	MSS/MSI-L	D/F12	Adherent
	C3A	910850	Y	Y	Y	Y	Y	digestive_system	liver	LIHC	MSS/MSI-L	D/F12	Adherent
	Hep 3B2_1-7	1240147	Y	Y	Y	Y	Y	digestive_system	liver	LIHC	MSS/MSI-L	D/F12+10	Adherent
	HLE	907057	Y	Y	Y	Y	Y	digestive_system	liver	LIHC	MSS/MSI-L	D/F12	Adherent
	huH-1	1298146	Y	Y	Y	Y	Y	digestive_system	liver	LIHC	MSS/MSI-L	D/F12	Adherent
	HuH-7	907071	Y	Y	Y	Y	Y	digestive_system	liver	LIHC	MSS/MSI-L	D/F12+10	Adherent
	JHH-1	1298151	Y	Y	Y	Y	Y	digestive_system	liver	LIHC	MSS/MSI-L	D/F12	Adherent
	JHH-6	1240159	Y	Y	Y	Y	Y	digestive_system	liver	LIHC	MSS/MSI-L	D/F12	Adherent
	JHH-7	1240160	Y	Y	Y	Y	Y	digestive_system	liver	LIHC	MSS/MSI-L	D/F12	Adherent
	SK-HEP-1	909719	Y	Y	Y	Y	Y	digestive_system	liver	LIHC	MSS/MSI-L	D/F12	Adherent
	SNU-182	1240216	Y	Y	Y	Y	Y	digestive_system	liver	LIHC	MSS/MSI-L	R	Adherent
	SNU-387	909736	Y	Y	Y	Y	Y	digestive_system	liver	LIHC	MSS/MSI-L	R	Adherent
	SNU-398	1240217	Y	Y	Y	Y	Y	digestive_system	liver	LIHC	MSS/MSI-L	R	Adherent
	SNU-423	909737	Y	Y	Y	Y	Y	digestive_system	liver	LIHC	MSS/MSI-L	R	Adherent
	SNU-449	909738	Y	Y	Y	Y	Y	digestive_system	liver	LIHC	MSS/MSI-L	R	Adherent
	SNU-475	909739	Y	Y	Y	Y	Y	digestive_system	liver	LIHC	MSS/MSI-L	R	Adherent
	23132-87	910924	Y	Y	Y	Y	Y	digestive_system	stomach	STAD	MSI-H	R	Adherent
	AGS	906790	Y	Y	Y	Y	Y	digestive_system	stomach	STAD	MSS/MSI-L	D/F12	Adherent
	ECC10	906848	Y	Y	Y	Y	Y	digestive_system	stomach		MSS/MSI-L	R	Suspension
	ECC12	906849	Y	Y	Y	Y	Y	digestive_system	stomach		MSS/MSI-L	R	Suspension
	FU97	1290806	Y	Y	Y	Y	Y	digestive_system	stomach	STAD	MSS/MSI-L	D/F12	Adherent
	GCIY	906869	Y	Y	Y	Y	Y	digestive_system	stomach	STAD	MSS/MSI-L	D/F12	Adherent
	GT3TKB	907041	Y	Y	Y	Y	Y	digestive_system	stomach	STAD	MSS/MSI-L	D/F12	Adherent
	HGC-27	907055	Y	Y	Y	Y	Y	digestive_system	stomach	STAD	MSS/MSI-L	D/F12	Adherent
	Hs746T	1240151	Y	Y	Y	Y	Y	digestive_system	stomach	STAD	MSS/MSI-L	D/F12	Adherent
	HSC-39	1322224	Y	Y	Y	Y	Y	digestive_system	stomach	STAD	MSS/MSI-L	D/F12	Suspension
	IM-95	1240155	Y	Y	Y	Y	Y	digestive_system	stomach	STAD	MSS/MSI-L	R	Adherent
	KATOIII	907276	Y	Y	Y	Y	Y	digestive_system	stomach	STAD	MSS/MSI-L	D/F12	Semi-Adherent
	MKN1	908138	Y	Y	Y	Y	Y	digestive_system	stomach		MSS/MSI-L	R	Adherent
	MKN28	908139	Y	Y	Y	Y	Y	digestive_system	stomach	STAD	MSS/MSI-L	R	Adherent
	MKN45	925340	Y	Y	Y	Y	Y	digestive_system	stomach	STAD	MSS/MSI-L	R	Adherent
	MKN7	924250	Y	Y	Y	Y	Y	digestive_system	stomach	STAD	MSS/MSI-L	R	Adherent
	NCI-N87	908461	Y	Y	Y	Y	Y	digestive_system	stomach	STAD	MSS/MSI-L	R	Adherent
	NCI-SNU-1	908444	Y	Y	Y	Y	Y	digestive_system	stomach	STAD	MSI-H	R	Suspension
	NCI-SNU-16	908446	Y	Y	Y	Y	Y	digestive_system	stomach	STAD	MSS/MSI-L	R	Suspension
	NCI-SNU-5	908445	Y	Y	Y	Y	Y	digestive_system	stomach	STAD	MSS/MSI-L	D/F12	Suspension
	NUGC-3	908455	Y	Y	Y	Y	Y	digestive_system	stomach	STAD	MSI-H	R	Adherent
	NUGC-4	1298357	Y	Y	Y	Y	Y	digestive_system	stomach	STAD	MSS/MSI-L	R	Adherent
	OCUM-1	1298358	Y	Y	Y	Y	Y	digestive_system	stomach	STAD	MSS/MSI-L	D/F12	Adherent
	RERF-GC-1B	1240209	Y	Y	Y	Y	Y	digestive_system	stomach	STAD	MSS/MSI-L	R	Adherent
	RF-48	909697	Y	Y	Y	Y	Y	digestive_system	stomach	STAD	MSS/MSI-L	D/F12	Adherent
	SCH	909711	Y	Y	Y	Y	Y	digestive_system	stomach		MSS/MSI-L	R	Adherent
	SK-GT-2	1503364	Y	Y	Y	Y	Y	digestive_system	stomach	STAD	MSS/MSI-L	R	Adherent
	TGBC11TKB	909770	Y	Y	Y	Y	Y	digestive_system	stomach	STAD	MSI-H	D/F12	Adherent
	SW13	909744	Y	Y	Y	Y	Y	kidney	adrenal_gland	ACC	MSS/MSI-L	D/F12	Adherent
	769-P	910922	Y	Y	Y	Y	Y	kidney	kidney	KIRC	MSS/MSI-L	R	Adherent
	786-0	905947	Y	Y	Y	Y	Y	kidney	kidney	KIRC	MSS/MSI-L	R	Adherent
	A498	905948	Y	Y	Y	Y	Y	kidney	kidney	KIRC	MSS/MSI-L	D/F12	Adherent
	A704	910920	Y	Y	Y	Y	Y	kidney	kidney	KIRC	MSS/MSI-L	D/F12	Adherent
	ACHN	905950	Y	Y	Y	Y	Y	kidney	kidney	KIRC	MSS/MSI-L	R	Adherent
	BB65-RCC	753533	Y	Y	Y	Y	Y	kidney	kidney	KIRC	MSS/MSI-L	D/F12	Adherent
	BFTC-909	910698	Y	Y	Y	Y	Y	kidney	kidney	KIRC	MSS/MSI-L	D/F12	Adherent
	CAKI-1	905963	Y	Y	Y	Y	Y	kidney	kidney	KIRC	MSS/MSI-L	R	Adherent
	CAL-54	910952	Y	Y	Y	Y	Y	kidney	kidney	KIRC	MSS/MSI-L	D/F12	Adherent
	G-401	907299	Y	Y	Y	Y	Y	kidney	kidney		MSS/MSI-L	R	Adherent
	HA7-RCC	753558	Y	Y	Y	Y	Y	kidney	kidney	KIRC	MSS/MSI-L	D/F12	Adherent
	KMRC-1	1298168	Y	Y	Y	Y	Y	kidney	kidney	KIRC	MSS/MSI-L	D/F12	Adherent
	KMRC-20	1298169	Y	Y	Y	Y	Y	kidney	kidney	KIRC	MSS/MSI-L	D/F12	Adherent
	LB1047-RCC	753577	Y	Y	Y	Y	Y	kidney	kidney	KIRC	MSI-H	D/F12	Adherent
	LB2241-RCC	753578	Y	Y	Y	Y	Y	kidney	kidney	KIRC	MSS/MSI-L	D/F12	Adherent
	LB996-RCC	753585	Y	Y	Y	Y	Y	kidney	kidney	KIRC	MSS/MSI-L	D/F12	Adherent
	NCC010	1509073	Y	Y	Y	Y	Y	kidney	kidney	KIRC	MSS/MSI-L	R	Adherent
	NCC021	1509074	Y	Y	Y	Y	Y	kidney	kidney	KIRC	MSS/MSI-L	D/F12	Adherent
	OS-RC-2	909250	Y	Y	Y	Y	Y	kidney	kidney	KIRC	MSS/MSI-L	R	Adherent
	RCC10RGB	909974	Y	Y	Y	Y	Y	kidney	kidney	KIRC	MSS/MSI-L	D/F12	Adherent
	RCC-AB	1524418	Y	Y	Y	Y	Y	kidney	kidney	KIRC	MSS/MSI-L	D/F12	Adherent
	RCC-ER	1524417	Y	Y	Y	Y	Y	kidney	kidney	KIRC	MSS/MSI-L	D/F12	Adherent
	RCC-FG2	1524414	Y	Y	Y	Y	Y	kidney	kidney	KIRC	MSS/MSI-L	D/F12	Adherent
	RCC-JW	1524416	Y	Y	Y	Y	Y	kidney	kidney	KIRC	MSS/MSI-L	D/F12	Adherent
	RCC-MF	1524419	Y	Y	Y	Y	Y	kidney	kidney	KIRC	MSS/MSI-L	D/F12	Adherent
	RXF393	905978	Y	Y	Y	Y	Y	kidney	kidney	KIRC	MSS/MSI-L	R	Adherent
	SN12C	905979	Y	Y	Y	Y	Y	kidney	kidney	KIRC	MSS/MSI-L	D/F12	Adherent
	TK10	905980	Y	Y	Y	Y	Y	kidney	kidney	KIRC	MSS/MSI-L	R	Adherent
	U031	905981	Y	Y	Y	Y	Y	kidney	kidney	KIRC	MSS/MSI-L	R	Adherent
	VMRC-RCZ	909781	Y	Y	Y	Y	Y	kidney	kidney	KIRC	MSS/MSI-L	D/F12	Adherent
	201T	1287381	Y	Y	Y	Y	Y	lung_NSCLC	lung_NSCLC_adenocarcinoma	LUAD	MSS/MSI-L	R	Adherent
	A549	905949	Y	Y	Y	Y	Y	lung_NSCLC	lung_NSCLC_adenocarcinoma	LUAD	MSS/MSI-L	D/F12	Adherent
	ABC-1	906791	Y	Y	Y	Y	Y	lung_NSCLC	lung_NSCLC_adenocarcinoma	LUAD	MSS/MSI-L	D/F12	Adherent
	Calu-3	687777	Y	Y	Y	Y	Y	lung_NSCLC	lung_NSCLC_adenocarcinoma	LUAD	MSS/MSI-L	D/F12	Adherent
	Calu-6	724859	Y	Y	Y	Y	Y	lung_NSCLC	lung_NSCLC_adenocarcinoma	LUAD	MSS/MSI-L	D/F12	Adherent
	COR-L105	906805	Y	Y	Y	Y	Y	lung_NSCLC	lung_NSCLC_adenocarcinoma	LUAD	MSS/MSI-L	R	Adherent
	EKVX	905970	Y	Y	Y	Y	Y	lung_NSCLC	lung_NSCLC_adenocarcinoma	LUAD	MSS/MSI-L	D/F12	Adherent
	EMC-BAC-1	1503369	Y	Y	Y	Y	Y	lung_NSCLC	lung_NSCLC_adenocarcinoma	LUAD	MSS/MSI-L	R	Adherent
	EMC-BAC-2	1503370	Y	Y	Y	Y	Y	lung_NSCLC	lung_NSCLC_adenocarcinoma	LUAD	MSS/MSI-L	R	Adherent
	H3255	1247873	Y	Y	Y	Y	Y	lung_NSCLC	lung_NSCLC_adenocarcinoma	LUAD	MSS/MSI-L	R	Adherent
	HCC-44	1240145	Y	Y	Y	Y	Y	lung_NSCLC	lung_NSCLC_adenocarcinoma	LUAD	MSS/MSI-L	R	Adherent
	HCC-78	1290908	Y	Y	Y	Y	Y	lung_NSCLC	lung_NSCLC_adenocarcinoma	LUAD	MSS/MSI-L	R	Adherent
	HCC-827	1240146	Y	Y	Y	Y	Y	lung_NSCLC	lung_NSCLC_adenocarcinoma	LUAD	MSS/MSI-L	R	Adherent
	LC-2-ad	907786	Y	Y	Y	Y	Y	lung_NSCLC	lung_NSCLC_adenocarcinoma	LUAD	MSS/MSI-L	R	Adherent
	LXF-289	753592	Y	Y	Y	Y	Y	lung_NSCLC	lung_NSCLC_adenocarcinoma	LUAD	MSS/MSI-L	D/F12	Adherent
	NCI-H1355	724866	Y	Y	Y	Y	Y	lung_NSCLC	lung_NSCLC_adenocarcinoma	LUAD	MSS/MSI-L	D/F12	Adherent
	NCI-H1395	684681	Y	Y	Y	Y	Y	lung_NSCLC	lung_NSCLC_adenocarcinoma	LUAD	MSS/MSI-L	R	Adherent
	NCI-H1435	1298347	Y	Y	Y	Y	Y	lung_NSCLC	lung_NSCLC_adenocarcinoma	LUAD	MSS/MSI-L	D/F12	Semi-Adherent
	NCI-H1563	753600	Y	Y	Y	Y	Y	lung_NSCLC	lung_NSCLC_adenocarcinoma	LUAD	MSS/MSI-L	R	Adherent
	NCI-H1568	1298348	Y	Y	Y	Y	Y	lung_NSCLC	lung_NSCLC_adenocarcinoma	LUAD	MSS/MSI-L	R	Adherent
	NCI-H1573	908472	Y	Y	Y	Y	Y	lung_NSCLC	lung_NSCLC_adenocarcinoma	LUAD	MSS/MSI-L	D/F12	Adherent
	NCI-H1623	687798	Y	Y	Y	Y	Y	lung_NSCLC	lung_NSCLC_adenocarcinoma	LUAD	MSS/MSI-L	D/F12	Adherent
	NCI-H1648	687799	Y	Y	Y	Y	Y	lung_NSCLC	lung_NSCLC_adenocarcinoma	LUAD	MSS/MSI-L	D/F12	Adherent
	NCI-H1650	687800	Y	Y	Y	Y	Y	lung_NSCLC	lung_NSCLC_adenocarcinoma	LUAD	MSS/MSI-L	R	Adherent
	NCI-H1651	910900	Y	Y	Y	Y	Y	lung_NSCLC	lung_NSCLC_adenocarcinoma	LUAD	MSS/MSI-L	D/F12	Adherent
	NCI-H1666	908473	Y	Y	Y	Y	Y	lung_NSCLC	lung_NSCLC_adenocarcinoma	LUAD	MSS/MSI-L	D/F12	Semi-Adherent
	NCI-H1693	687802	Y	Y	Y	Y	Y	lung_NSCLC	lung_NSCLC_adenocarcinoma	LUAD	MSS/MSI-L	R+10	Adherent
	NCI-H1703	908474	Y	Y	Y	Y	Y	lung_NSCLC	lung_NSCLC_adenocarcinoma		MSS/MSI-L	R	Adherent
	NCI-H1734	722058	Y	Y	Y	Y	Y	lung_NSCLC	lung_NSCLC_adenocarcinoma	LUAD	MSS/MSI-L	R	Adherent
	NCI-H1755	908475	Y	Y	Y	Y	Y	lung_NSCLC	lung_NSCLC_adenocarcinoma	LUAD	MSS/MSI-L	R	Adherent
	NCI-H1781	1298350	Y	Y	Y	Y	Y	lung_NSCLC	lung_NSCLC_adenocarcinoma	LUAD	MSS/MSI-L	R	Adherent
	NCI-H1792	724868	Y	Y	Y	Y	Y	lung_NSCLC	lung_NSCLC_adenocarcinoma	LUAD	MSS/MSI-L	R	Adherent
	NCI-H1793	908463	Y	Y	Y	Y	Y	lung_NSCLC	lung_NSCLC_adenocarcinoma	LUAD	MSS/MSI-L	D/F12	Adherent
	NCI-H1838	687807	Y	Y	Y	Y	Y	lung_NSCLC	lung_NSCLC_adenocarcinoma	LUAD	MSS/MSI-L	R	Adherent
	NCI-H1944	1240185	Y	Y	Y	Y	Y	lung_NSCLC	lung_NSCLC_adenocarcinoma	LUAD	MSS/MSI-L	D/F12	Adherent
	NCI-H1975	924244	Y	Y	Y	Y	Y	lung_NSCLC	lung_NSCLC_adenocarcinoma	LUAD	MSS/MSI-L	R	Adherent
	NCI-H1993	908476	Y	Y	Y	Y	Y	lung_NSCLC	lung_NSCLC_adenocarcinoma	LUAD	MSS/MSI-L	R	Adherent
	NCI-H2009	724873	Y	Y	Y	Y	Y	lung_NSCLC	lung_NSCLC_adenocarcinoma	LUAD	MSS/MSI-L	D/F12	Adherent
	NCI-H2023	1240187	Y	Y	Y	Y	Y	lung_NSCLC	lung_NSCLC_adenocarcinoma	LUAD	MSS/MSI-L	R	Adherent
	NCI-H2030	722045	Y	Y	Y	Y	Y	lung_NSCLC	lung_NSCLC_adenocarcinoma	LUAD	MSS/MSI-L	R	Adherent
	NCI-H2085	687812	Y	Y	Y	Y	Y	lung_NSCLC	lung_NSCLC_adenocarcinoma	LUAD	MSS/MSI-L	D/F12	Adherent
	NCI-H2087	724834	Y	Y	Y	Y	Y	lung_NSCLC	lung_NSCLC_adenocarcinoma	LUAD	MSS/MSI-L	D/F12	Semi-Adherent
	NCI-H2122	722046	Y	Y	Y	Y	Y	lung_NSCLC	lung_NSCLC_adenocarcinoma	LUAD	MSS/MSI-L	R	Adherent
	NCI-H2228	687816	Y	Y	Y	Y	Y	lung_NSCLC	lung_NSCLC_adenocarcinoma	LUAD	MSS/MSI-L	R	Adherent
	NCI-H2291	724874	Y	Y	Y	Y	Y	lung_NSCLC	lung_NSCLC_adenocarcinoma	LUAD	MSS/MSI-L	R	Adherent
	NCI-H23	905942	Y	Y	Y	Y	Y	lung_NSCLC	lung_NSCLC_adenocarcinoma	LUAD	MSS/MSI-L	R	Adherent
	NCI-H2342	687819	Y	Y	Y	Y	Y	lung_NSCLC	lung_NSCLC_adenocarcinoma	LUAD	MSS/MSI-L	D/F12	Adherent
	NCI-H2347	687820	Y	Y	Y	Y	Y	lung_NSCLC	lung_NSCLC_adenocarcinoma	LUAD	MSS/MSI-L	R	Adherent
	NCI-H2405	687821	Y	Y	Y	Y	Y	lung_NSCLC	lung_NSCLC_adenocarcinoma	LUAD	MSS/MSI-L	D/F12	Adherent
	NCI-H292	753604	Y	Y	Y	Y	Y	lung_NSCLC	lung_NSCLC_adenocarcinoma		MSS/MSI-L	R	Adherent
	NCI-H3122	1240190	Y	Y	Y	Y	Y	lung_NSCLC	lung_NSCLC_adenocarcinoma	LUAD	MSS/MSI-L	R	Adherent
	NCI-H322M	905967	Y	Y	Y	Y	Y	lung_NSCLC	lung_NSCLC_adenocarcinoma	LUAD	MSS/MSI-L	R	Suspension
	NCI-H358	908465	Y	Y	Y	Y	Y	lung_NSCLC	lung_NSCLC_adenocarcinoma	LUAD	MSS/MSI-L	R	Adherent
	NCI-H441	908460	Y	Y	Y	Y	Y	lung_NSCLC	lung_NSCLC_adenocarcinoma	LUAD	MSS/MSI-L	R	Adherent
	NCI-H522	905944	Y	Y	Y	Y	Y	lung_NSCLC	lung_NSCLC_adenocarcinoma	LUAD	MSS/MSI-L	R	Adherent
	NCI-H596	908459	Y	Y	Y	Y	Y	lung_NSCLC	lung_NSCLC_adenocarcinoma		MSS/MSI-L	R	Adherent
	NCI-H650	722066	Y	Y	Y	Y	Y	lung_NSCLC	lung_NSCLC_adenocarcinoma	LUAD	MSS/MSI-L	D/F12	Adherent
	NCI-H838	910399	Y	Y	Y	Y	Y	lung_NSCLC	lung_NSCLC_adenocarcinoma	LUAD	MSS/MSI-L	R	Adherent
	PC-14	753608	Y	Y	Y	Y	Y	lung_NSCLC	lung_NSCLC_adenocarcinoma	LUAD	MSS/MSI-L	R	Adherent
	RERF-LC-KJ	1298537	Y	Y	Y	Y	Y	lung_NSCLC	lung_NSCLC_adenocarcinoma	LUAD	MSS/MSI-L	R	Adherent
	RERF-LC-MS	910931	Y	Y	Y	Y	Y	lung_NSCLC	lung_NSCLC_adenocarcinoma	LUAD	MSS/MSI-L	D/F12	Adherent
	SK-LU-1	909721	Y	Y	Y	Y	Y	lung_NSCLC	lung_NSCLC_adenocarcinoma	LUAD	MSS/MSI-L	D/F12	Adherent
	SW1573	724878	Y	Y	Y	Y	Y	lung_NSCLC	lung_NSCLC_adenocarcinoma	LUAD	MSS/MSI-L	D/F12	Adherent
	NCI-H720	687600	Y	Y	Y	Y	Y	lung_NSCLC	lung_NSCLC_carcinoid		MSS/MSI-L	D/F12	Suspension
	NCI-H727	724855	Y	Y	Y	Y	Y	lung_NSCLC	lung_NSCLC_carcinoid		MSS/MSI-L	R	Adherent
	NCI-H835	753607	Y	Y	Y	Y	Y	lung_NSCLC	lung_NSCLC_carcinoid		MSS/MSI-L	R	Suspension
	UMC-11	909779	Y	Y	Y	Y	Y	lung_NSCLC	lung_NSCLC_carcinoid		MSS/MSI-L	D/F12	Adherent
	COR-L23	687780	Y	Y	Y	Y	Y	lung_NSCLC	lung_NSCLC_large cell		MSS/MSI-L	R	Adherent
	HOP-92	905973	Y	Y	Y	Y	Y	lung_NSCLC	lung_NSCLC_large cell		MSS/MSI-L	D/F12+10	Adherent
	IA-LM	910779	Y	Y	Y	Y	Y	lung_NSCLC	lung_NSCLC_large cell		MSS/MSI-L	D/F12	Adherent
	LCLC-103H	753586	Y	Y	Y	Y	Y	lung_NSCLC	lung_NSCLC_large cell		MSS/MSI-L	R	Adherent
	LCLC-97TM1	946361	Y	Y	Y	Y	Y	lung_NSCLC	lung_NSCLC_large cell		MSS/MSI-L	R	Adherent
	LU-65	724863	Y	Y	Y	Y	Y	lung_NSCLC	lung_NSCLC_large cell		MSS/MSI-L	R	Suspension
	LU-99A	907796	Y	Y	Y	Y	Y	lung_NSCLC	lung_NSCLC_large cell		MSS/MSI-L	R	Adherent
	NCI-H1155	908467	Y	Y	Y	Y	Y	lung_NSCLC	lung_NSCLC_large cell		MSS/MSI-L	D/F12	Suspension
	NCI-H1299	724831	Y	Y	Y	Y	Y	lung_NSCLC	lung_NSCLC_large cell		MSS/MSI-L	R	Adherent
	NCI-H1581	908471	Y	Y	Y	Y	Y	lung_NSCLC	lung_NSCLC_large cell		MSS/MSI-L	D/F12	Semi-Adherent
	NCI-H1915	1240184	Y	Y	Y	Y	Y	lung_NSCLC	lung_NSCLC_large cell		MSS/MSI-L	R	Adherent
	NCI-H661	687829	Y	Y	Y	Y	Y	lung_NSCLC	lung_NSCLC_large cell		MSS/MSI-L	R	Adherent
	NCI-H810	925341	Y	Y	Y	Y	Y	lung_NSCLC	lung_NSCLC_large cell		MSS/MSI-L	D/F12	Adherent
	A427	910851	Y	Y	Y	Y	Y	lung_NSCLC	lung_NSCLC_not specified	UNABLE TO CLASSIFY	MSS/MSI-L	D/F12	Adherent
	BEN	753534	Y	Y	Y	Y	Y	lung_NSCLC	lung_NSCLC_not specified	UNABLE TO CLASSIFY	MSS/MSI-L	D/F12	Adherent
	CAL-12T	753540	Y	Y	Y	Y	Y	lung_NSCLC	lung_NSCLC_not specified	UNABLE TO CLASSIFY	MSS/MSI-L	D/F12	Adherent
	ChaGo-K-1	687596	Y	Y	Y	Y	Y	lung_NSCLC	lung_NSCLC_not specified	UNABLE TO CLASSIFY	MSS/MSI-L	R	Adherent
	HCC-366	1240144	Y	Y	Y	Y	Y	lung_NSCLC	lung_NSCLC_not specified		MSS/MSI-L	R	Adherent
	NCI-H1770	687804	Y	Y	Y	Y	Y	lung_NSCLC	lung_NSCLC_not specified	UNABLE TO CLASSIFY	MSS/MSI-L	D/F12	Suspension
	NCI-H2110	1298351	Y	Y	Y	Y	Y	lung_NSCLC	lung_NSCLC_not specified	UNABLE TO CLASSIFY	MSS/MSI-L	R	Adherent
	NCI-H2135	1298352	Y	Y	Y	Y	Y	lung_NSCLC	lung_NSCLC_not specified	UNABLE TO CLASSIFY	MSS/MSI-L	D/F12	Adherent
	NCI-H2172	1298353	Y	Y	Y	Y	Y	lung_NSCLC	lung_NSCLC_not specified	UNABLE TO CLASSIFY	MSS/MSI-L	R	Adherent
	NCI-H2444	1298356	Y	Y	Y	Y	Y	lung_NSCLC	lung_NSCLC_not specified	UNABLE TO CLASSIFY	MSS/MSI-L	R	Adherent
	NCI-H647	1240191	Y	Y	Y	Y	Y	lung_NSCLC	lung_NSCLC_not specified		MSS/MSI-L	R	Adherent
	EBC-1	753554	Y	Y	Y	Y	Y	lung_NSCLC	lung_NSCLC_squamous_cell_carcinoma	LUSC	MSS/MSI-L	D/F12	Adherent
	EPLC-272H	753556	Y	Y	Y	Y	Y	lung_NSCLC	lung_NSCLC_squamous_cell_carcinoma	LUSC	MSS/MSI-L	R+10	Adherent
	HARA	1240142	Y	Y	Y	Y	Y	lung_NSCLC	lung_NSCLC_squamous_cell_carcinoma	LUSC	MSS/MSI-L	R	Adherent
	HCC-15	1240143	Y	Y	Y	Y	Y	lung_NSCLC	lung_NSCLC_squamous_cell_carcinoma	LUSC	MSS/MSI-L	D/F12	Adherent
	KNS-62	753569	Y	Y	Y	Y	Y	lung_NSCLC	lung_NSCLC_squamous_cell_carcinoma	LUSC	MSS/MSI-L	D/F12	Adherent
	LC-1-sq	1298223	Y	Y	Y	Y	Y	lung_NSCLC	lung_NSCLC_squamous_cell_carcinoma	LUSC	MSS/MSI-L	R	Adherent
	LK-2	687787	Y	Y	Y	Y	Y	lung_NSCLC	lung_NSCLC_squamous_cell_carcinoma	LUSC	MSS/MSI-L	R	Adherent
	LOU-NH91	1298226	Y	Y	Y	Y	Y	lung_NSCLC	lung_NSCLC_squamous_cell_carcinoma	LUSC	MSS/MSI-L	R	Adherent
	NCI-H1869	1240183	Y	Y	Y	Y	Y	lung_NSCLC	lung_NSCLC_squamous_cell_carcinoma	LUSC	MSS/MSI-L	D/F12	Adherent
	NCI-H2170	687815	Y	Y	Y	Y	Y	lung_NSCLC	lung_NSCLC_squamous_cell_carcinoma	LUSC	MSS/MSI-L	R	Adherent
	NCI-H226	905941	Y	Y	Y	Y	Y	lung_NSCLC	lung_NSCLC_squamous_cell_carcinoma	LUSC	MSS/MSI-L	R	Adherent
	NCI-H520	908443	Y	Y	Y	Y	Y	lung_NSCLC	lung_NSCLC_squamous_cell_carcinoma	LUSC	MSS/MSI-L	R	Adherent
	RERF-LC-Sq1	1298538	Y	Y	Y	Y	Y	lung_NSCLC	lung_NSCLC_squamous_cell_carcinoma	LUSC	MSS/MSI-L	R	Adherent
	SK-MES-1	909728	Y	Y	Y	Y	Y	lung_NSCLC	lung_NSCLC_squamous_cell_carcinoma	LUSC	MSS/MSI-L	D/F12	Adherent
	SW900	724879	Y	Y	Y	Y	Y	lung_NSCLC	lung_NSCLC_squamous_cell_carcinoma	LUSC	MSS/MSI-L	R	Adherent
	COR-L321	1322213	Y	Y	Y	Y	Y	lung	Lung_other	UNABLE TO CLASSIFY	MSS/MSI-L	R	Suspension
	COLO-668	910692	Y	Y	Y	Y	Y	lung_SCLC	lung_small_cell_carcinoma	SCLC	MSS/MSI-L	R	Adherent
	COR-L279	910937	Y	Y	Y	Y	Y	lung_SCLC	lung_small_cell_carcinoma	SCLC	MSS/MSI-L	R+10	Suspension
	COR-L303	1297438	Y	Y	Y	Y	Y	lung_SCLC	lung_small_cell_carcinoma	SCLC	MSS/MSI-L	R	Suspension
	COR-L311	687980	Y	Y	Y	Y	Y	lung_SCLC	lung_small_cell_carcinoma	SCLC	MSS/MSI-L	R	Suspension
	COR-L32	1322212	Y	Y	Y	Y	Y	lung_SCLC	lung_small_cell_carcinoma	SCLC	MSS/MSI-L	R	Suspension
	COR-L88	906808	Y	Y	Y	Y	Y	lung_SCLC	lung_small_cell_carcinoma	SCLC	MSS/MSI-L	R+10	Adherent
	CPC-N	753547	Y	Y	Y	Y	Y	lung_SCLC	lung_small_cell_carcinoma	SCLC	MSS/MSI-L	R+10	Suspension
	DMS-114	687983	Y	Y	Y	Y	Y	lung_SCLC	lung_small_cell_carcinoma	SCLC	MSS/MSI-L	D/F12	Adherent
	DMS-273	687985	Y	Y	Y	Y	Y	lung_SCLC	lung_small_cell_carcinoma	SCLC	MSS/MSI-L	H	Adherent
	DMS-53	907295	Y	Y	Y	Y	Y	lung_SCLC	lung_small_cell_carcinoma	SCLC	MSS/MSI-L	H	Adherent
	IST-SL1	753564	Y	Y	Y	Y	Y	lung_SCLC	lung_small_cell_carcinoma	SCLC	MSS/MSI-L	R	Semi-Adherent
	IST-SL2	753565	Y	Y	Y	Y	Y	lung_SCLC	lung_small_cell_carcinoma	SCLC	MSS/MSI-L	R	Suspension
	LB647-SCLC	753582	Y	Y	Y	Y	Y	lung_SCLC	lung_small_cell_carcinoma	SCLC	MSS/MSI-L	R	Semi-Adherent
	LU-134-A	753588	Y	Y	Y	Y	Y	lung_SCLC	lung_small_cell_carcinoma	SCLC	MSS/MSI-L	R	Suspension
	LU-135	713899	Y	Y	Y	Y	Y	lung_SCLC	lung_small_cell_carcinoma	SCLC	MSS/MSI-L	R	Suspension
	LU-139	713878	Y	Y	Y	Y	Y	lung_SCLC	lung_small_cell_carcinoma	SCLC	MSS/MSI-L	R	Suspension
	LU-165	753589	Y	Y	Y	Y	Y	lung_SCLC	lung_small_cell_carcinoma	SCLC	MSS/MSI-L	R	Suspension
	MS-1	753594	Y	Y	Y	Y	Y	lung_SCLC	lung_small_cell_carcinoma	SCLC	MSS/MSI-L	R+10	Suspension
	NCI-H1048	687995	Y	Y	Y	Y	Y	lung_SCLC	lung_small_cell_carcinoma	SCLC	MSI-H	D/F12	Adherent
	NCI-H1092	687997	Y	Y	Y	Y	Y	lung_SCLC	lung_small_cell_carcinoma	SCLC	MSS/MSI-L	D/F12	Suspension
	NCI-H1105	908468	Y	Y	Y	Y	Y	lung_SCLC	lung_small_cell_carcinoma	SCLC	MSS/MSI-L	D/F12	Suspension
	NCI-H1341	1330964	Y	Y	Y	Y	Y	lung_SCLC	lung_small_cell_carcinoma	SCLC	MSS/MSI-L	D/F12	Suspension
	NCI-H1417	688001	Y	Y	Y	Y	Y	lung_SCLC	lung_small_cell_carcinoma	SCLC	MSS/MSI-L	R+10	Suspension
	NCI-H1436	908469	Y	Y	Y	Y	Y	lung_SCLC	lung_small_cell_carcinoma	SCLC	MSS/MSI-L	D/F12	Suspension
	NCI-H146	910899	Y	Y	Y	Y	Y	lung_SCLC	lung_small_cell_carcinoma	SCLC	MSS/MSI-L	R+10	Suspension
	NCI-H1688	1298349	Y	Y	Y	Y	Y	lung_SCLC	lung_small_cell_carcinoma	SCLC	MSS/MSI-L	R	Adherent
	NCI-H1694	688006	Y	Y	Y	Y	Y	lung_SCLC	lung_small_cell_carcinoma	SCLC	MSS/MSI-L	H	Suspension
	NCI-H1836	1240182	Y	Y	Y	Y	Y	lung_SCLC	lung_small_cell_carcinoma	SCLC	MSS/MSI-L	D/F12	Suspension
	NCI-H187	688007	Y	Y	Y	Y	Y	lung_SCLC	lung_small_cell_carcinoma	SCLC	MSS/MSI-L	R+10	Suspension
	NCI-H1876	1330972	Y	Y	Y	Y	Y	lung_SCLC	lung_small_cell_carcinoma	SCLC	MSS/MSI-L	H	Adherent
	NCI-H196	1240186	Y	Y	Y	Y	Y	lung_SCLC	lung_small_cell_carcinoma	SCLC	MSS/MSI-L	R	Adherent
	NCI-H1963	688010	Y	Y	Y	Y	Y	lung_SCLC	lung_small_cell_carcinoma	SCLC	MSS/MSI-L	R	Suspension
	NCI-H2029	688011	Y	Y	Y	Y	Y	lung_SCLC	lung_small_cell_carcinoma	SCLC	MSS/MSI-L	D/F12	Adherent
	NCI-H2066	1330973	Y	Y	Y	Y	Y	lung_SCLC	lung_small_cell_carcinoma	SCLC	MSS/MSI-L	D/F12	Adherent
	NCI-H209	688013	Y	Y	Y	Y	Y	lung_SCLC	lung_small_cell_carcinoma	SCLC	MSS/MSI-L	R+10	Suspension
	NCI-H211	1240189	Y	Y	Y	Y	Y	lung_SCLC	lung_small_cell_carcinoma	SCLC	MSS/MSI-L	R+10	Adherent
	NCI-H2141	688014	Y	Y	Y	Y	Y	lung_SCLC	lung_small_cell_carcinoma	SCLC	MSS/MSI-L	D/F12	Suspension
	NCI-H2196	908481	Y	Y	Y	Y	Y	lung_SCLC	lung_small_cell_carcinoma	SCLC	MSS/MSI-L	R	Adherent
	NCI-H2227	688018	Y	Y	Y	Y	Y	lung_SCLC	lung_small_cell_carcinoma	SCLC	MSS/MSI-L	R	Semi-Adherent
	NCI-H250	924241	Y	Y	Y	Y	Y	lung_SCLC	lung_small_cell_carcinoma	SCLC	MSS/MSI-L	R+10	Suspension
	NCI-H345	688021	Y	Y	Y	Y	Y	lung_SCLC	lung_small_cell_carcinoma	SCLC	MSS/MSI-L	D/F12	Suspension
	NCI-H378	688022	Y	Y	Y	Y	Y	lung_SCLC	lung_small_cell_carcinoma	SCLC	MSS/MSI-L	R+10	Suspension
	NCI-H446	688023	Y	Y	Y	Y	Y	lung_SCLC	lung_small_cell_carcinoma	SCLC	MSS/MSI-L	R+10	Semi-Adherent
	NCI-H510A	753605	Y	Y	Y	Y	Y	lung_SCLC	lung_small_cell_carcinoma	SCLC	MSS/MSI-L	D/F12	Semi-Adherent
	NCI-H524	908483	Y	Y	Y	Y	Y	lung_SCLC	lung_small_cell_carcinoma	SCLC	MSS/MSI-L	R+10	Suspension
	NCI-H526	688025	Y	Y	Y	Y	Y	lung_SCLC	lung_small_cell_carcinoma	SCLC	MSS/MSI-L	R+10	Suspension
	NCI-H64	688026	Y	Y	Y	Y	Y	lung_SCLC	lung_small_cell_carcinoma	SCLC	MSS/MSI-L	R	Suspension
	NCI-H69	688027	Y	Y	Y	Y	Y	lung_SCLC	lung_small_cell_carcinoma	SCLC	MSS/MSI-L	R+10	Suspension
	NCI-H748	909194	Y	Y	Y	Y	Y	lung_SCLC	lung_small_cell_carcinoma	SCLC	MSS/MSI-L	R+10	Suspension
	NCI-H82	688031	Y	Y	Y	Y	Y	lung_SCLC	lung_small_cell_carcinoma	SCLC	MSS/MSI-L	R+10	Suspension
	NCI-H841	1240192	Y	Y	Y	Y	Y	lung_SCLC	lung_small_cell_carcinoma	SCLC	MSS/MSI-L	D/F12	Adherent
	NCI-H847	1240193	Y	Y	Y	Y	Y	lung_SCLC	lung_small_cell_carcinoma	SCLC	MSS/MSI-L	D/F12	Adherent
	SBC-1	713885	Y	Y	Y	Y	Y	lung_SCLC	lung_small_cell_carcinoma	SCLC	MSS/MSI-L	R+10	Suspension
	SBC-3	753610	Y	Y	Y	Y	Y	lung_SCLC	lung_small_cell_carcinoma	SCLC	MSS/MSI-L	D/F12	Adherent
	SBC-5	713880	Y	Y	Y	Y	Y	lung_SCLC	lung_small_cell_carcinoma	SCLC	MSS/MSI-L	D/F12	Adherent
	H2369	1290808	Y	Y	Y	Y	Y	lung	mesothelioma	MESO	MSS/MSI-L	R	Adherent
	H2373	1290809	Y	Y	Y	Y	Y	lung	mesothelioma	MESO	MSS/MSI-L	R	Adherent
	H2461	1290810	Y	Y	Y	Y	Y	lung	mesothelioma	MESO	MSS/MSI-L	R	Adherent
	H2591	1240131	Y	Y	Y	Y	Y	lung	mesothelioma	MESO	MSS/MSI-L	R	Adherent
	H2595	1240132	Y	Y	Y	Y	Y	lung	mesothelioma	MESO	MSS/MSI-L	R+10	Adherent
	H2722	1290812	Y	Y	Y	Y	Y	lung	mesothelioma	MESO	MSS/MSI-L	R	Adherent
	H2731	1240134	Y	Y	Y	Y	Y	lung	mesothelioma	MESO	MSS/MSI-L	R	Adherent
	H2795	1290813	Y	Y	Y	Y	Y	lung	mesothelioma	MESO	MSS/MSI-L	R	Adherent
	H2803	1240135	Y	Y	Y	Y	Y	lung	mesothelioma	MESO	MSS/MSI-L	R	Adherent
	H2804	1240136	Y	Y	Y	Y	Y	lung	mesothelioma	MESO	MSS/MSI-L	R	Adherent
	H2810	1240137	Y	Y	Y	Y	Y	lung	mesothelioma	MESO	MSS/MSI-L	R	Adherent
	H2818	1290814	Y	Y	Y	Y	Y	lung	mesothelioma	MESO	MSS/MSI-L	R	Adherent
	H2869	1240138	Y	Y	Y	Y	Y	lung	mesothelioma	MESO	MSS/MSI-L	R	Adherent
	H290	1240139	Y	Y	Y	Y	Y	lung	mesothelioma	MESO	MSS/MSI-L	R	Adherent
	H513	1240141	Y	Y	Y	Y	Y	lung	mesothelioma	MESO	MSS/MSI-L	R	Semi-Adherent
	IST-MES1	907173	Y	Y	Y	Y	Y	lung	mesothelioma	MESO	MSS/MSI-L	D/F12	Adherent
	MPP-89	908150	Y	Y	Y	Y	Y	lung	mesothelioma	MESO	MSS/MSI-L	D/F12	Adherent
	MSTO-211H	908152	Y	Y	Y	Y	Y	lung	mesothelioma	MESO	MSS/MSI-L	R+10	Adherent
	NCI-H2052	688058	Y	Y	Y	Y	Y	lung	mesothelioma	MESO	MSS/MSI-L	R	Adherent
	NCI-H2452	908462	Y	Y	Y	Y	Y	lung	mesothelioma	MESO	MSS/MSI-L	R	Adherent
	NCI-H28	908470	Y	Y	Y	Y	Y	lung	mesothelioma	MESO	MSS/MSI-L	R	Adherent
	42-MG-BA	687561	Y	Y	Y	Y	Y	nervous_system	glioma	GBM	MSS/MSI-L	R	Adherent
	8-MG-BA	687562	Y	Y	Y	Y	Y	nervous_system	glioma	GBM	MSS/MSI-L	D/F12	Adherent
	A172	687563	Y	Y	Y	Y	Y	nervous_system	glioma	GBM	MSS/MSI-L	D/F12	Adherent
	AM-38	910933	Y	Y	Y	Y	Y	nervous_system	glioma	GBM	MSS/MSI-L	D/F12	Semi-Adherent
	Becker	906746	Y	Y	Y	Y	Y	nervous_system	glioma	GBM	MSS/MSI-L	D/F12	Adherent
	CAS-1	910943	Y	Y	Y	Y	Y	nervous_system	glioma	GBM	MSS/MSI-L	D/F12	Adherent
	CCF-STTG1	906823	Y	Y	Y	Y	Y	nervous_system	glioma	GBM	MSS/MSI-L	R	Adherent
	D-247MG	946367	Y	Y	Y	Y	Y	nervous_system	glioma	GBM	MSS/MSI-L	D/F12	Adherent
	D-263MG	946368	Y	Y	Y	Y	Y	nervous_system	glioma	GBM	MSS/MSI-L	D/F12	Adherent
	D-336MG	946369	Y	Y	Y	Y	Y	nervous_system	glioma	LGG	MSS/MSI-L	D/F12	Adherent
	D-392MG	946370	Y	Y	Y	Y	Y	nervous_system	glioma	GBM	MSS/MSI-L	D/F12	Adherent
	D-502MG	946373	Y	Y	Y	Y	Y	nervous_system	glioma	LGG	MSS/MSI-L	D/F12	Adherent
	D-542MG	753549	Y	Y	Y	Y	Y	nervous_system	glioma	GBM	MSS/MSI-L	D/F12	Adherent
	D-566MG	946377	Y	Y	Y	Y	Y	nervous_system	glioma	GBM	MSS/MSI-L	D/F12	Adherent
	DBTRG-05MG	906835	Y	Y	Y	Y	Y	nervous_system	glioma	GBM	MSS/MSI-L	R	Adherent
	DK-MG	906839	Y	Y	Y	Y	Y	nervous_system	glioma	GBM	MSS/MSI-L	R	Adherent
	GAMG	906868	Y	Y	Y	Y	Y	nervous_system	glioma	LGG	MSS/MSI-L	D/F12	Adherent
	GB-1	687568	Y	Y	Y	Y	Y	nervous_system	glioma	GBM	MSS/MSI-L	D/F12	Adherent
	GI-1	906871	Y	Y	Y	Y	Y	nervous_system	glioma	LGG	MSS/MSI-L	D/F12	Adherent
	GMS-10	906873	Y	Y	Y	Y	Y	nervous_system	glioma	GBM	MSS/MSI-L	D/F12	Adherent
	H4	907042	Y	Y	Y	Y	Y	nervous_system	glioma	LGG	MSS/MSI-L	D/F12	Adherent
	Hs683	1240150	Y	Y	Y	Y	Y	nervous_system	glioma	LGG	MSS/MSI-L	D/F12	Adherent
	KALS-1	907271	Y	Y	Y	Y	Y	nervous_system	glioma	LGG	MSS/MSI-L	R	Adherent
	KINGS-1	907279	Y	Y	Y	Y	Y	nervous_system	glioma	LGG	MSS/MSI-L	R	Adherent
	KNS-42	907282	Y	Y	Y	Y	Y	nervous_system	glioma	LGG	MSS/MSI-L	D/F12	Adherent
	KNS-81-FD	924188	Y	Y	Y	Y	Y	nervous_system	glioma	LGG	MSS/MSI-L	D/F12	Adherent
	KS-1	907313	Y	Y	Y	Y	Y	nervous_system	glioma	GBM	MSS/MSI-L	D/F12	Adherent
	LN-18	1240168	Y	Y	Y	Y	Y	nervous_system	glioma	GBM	MSS/MSI-L	D/F12	Adherent
	LN-229	1240169	Y	Y	Y	Y	Y	nervous_system	glioma	GBM	MSS/MSI-L	D/F12	Adherent
	LN-405	910694	Y	Y	Y	Y	Y	nervous_system	glioma	GBM	MSS/MSI-L	D/F12	Adherent
	LNZTA3WT4	1240170	Y	Y	Y	Y	Y	nervous_system	glioma	GBM	MSS/MSI-L	D/F12	Adherent
	M059J	949094	Y	Y	Y	Y	Y	nervous_system	glioma	GBM	MSS/MSI-L	D/F12	Adherent
	MOG-G-CCM	908144	Y	Y	Y	Y	Y	nervous_system	glioma	LGG	MSS/MSI-L	D/F12	Adherent
	MOG-G-UVW	908145	Y	Y	Y	Y	Y	nervous_system	glioma	LGG	MSS/MSI-L	D/F12	Adherent
	NMC-G1	908449	Y	Y	Y	Y	Y	nervous_system	glioma	LGG	MSS/MSI-L	D/F12	Adherent
	no-10	908452	Y	Y	Y	Y	Y	nervous_system	glioma	LGG	MSS/MSI-L	D/F12	Adherent
	no-11	908450	Y	Y	Y	Y	Y	nervous_system	glioma	LGG	MSS/MSI-L	D/F12	Adherent
	SF126	909712	Y	Y	Y	Y	Y	nervous_system	glioma	GBM	MSS/MSI-L	D/F12	Adherent
	SF268	905986	Y	Y	Y	Y	Y	nervous_system	glioma	GBM	MSS/MSI-L	R	Adherent
	SF295	905985	Y	Y	Y	Y	Y	nervous_system	glioma	GBM	MSS/MSI-L	D/F12	Adherent
	SF539	905984	Y	Y	Y	Y	Y	nervous_system	glioma	LGG	MSS/MSI-L	R	Adherent
	SK-MG-1	909729	Y	Y	Y	Y	Y	nervous_system	glioma	GBM	MSS/MSI-L	R	Adherent
	SNB75	905982	Y	Y	Y	Y	Y	nervous_system	glioma	GBM	MSS/MSI-L	R	Adherent
	SW1088	909745	Y	Y	Y	Y	Y	nervous_system	glioma	GBM	MSS/MSI-L	D/F12	Adherent
	SW1783	909750	Y	Y	Y	Y	Y	nervous_system	glioma	LGG	MSS/MSI-L	D/F12	Adherent
	T98G	687586	Y	Y	Y	Y	Y	nervous_system	glioma	GBM	MSS/MSI-L	D/F12	Adherent
	U-118-MG	687588	Y	Y	Y	Y	Y	nervous_system	glioma	GBM	MSS/MSI-L	D/F12	Adherent
	U251	905983	Y	Y	Y	Y	Y	nervous_system	glioma	GBM	MSS/MSI-L	D/F12	Adherent
	U-87-MG	687590	Y	Y	Y	Y	Y	nervous_system	glioma	GBM	MSS/MSI-L	D/F12	Adherent
	YH-13	909905	Y	Y	Y	Y	Y	nervous_system	glioma	GBM	MSS/MSI-L	D/F12	Adherent
	YKG-1	687592	Y	Y	Y	Y	Y	nervous_system	glioma	GBM	MSS/MSI-L	D/F12	Adherent
	D-283MED	906834	Y	Y	Y	Y	Y	nervous_system	medulloblastoma	MB	MSS/MSI-L	D/F12	Adherent
	Daoy	906833	Y	Y	Y	Y	Y	nervous_system	medulloblastoma	MB	MSS/MSI-L	D/F12	Adherent
	ONS-76	909248	Y	Y	Y	Y	Y	nervous_system	medulloblastoma	MB	MSS/MSI-L	R	Adherent
	PFSK-1	683667	Y	Y	Y	Y	Y	nervous_system	medulloblastoma	MB	MSS/MSI-L	R	Adherent
	BE2-M17	753616	Y	Y	Y	Y	Y	neuroblastoma	neuroblastoma	NB	MSS/MSI-L	D/F12	Adherent
	CHP-126	910567	Y	Y	Y	Y	Y	neuroblastoma	neuroblastoma	NB	MSS/MSI-L	R	Suspension
	CHP-134	910941	Y	Y	Y	Y	Y	neuroblastoma	neuroblastoma	NB	MSS/MSI-L	R	Suspension
	CHP-212	906820	Y	Y	Y	Y	Y	neuroblastoma	neuroblastoma	NB	MSS/MSI-L	D/F12	Adherent
	GI-ME-N	906872	Y	Y	Y	Y	Y	neuroblastoma	neuroblastoma	NB	MSS/MSI-L	R	Adherent
	GOTO	906875	Y	Y	Y	Y	Y	neuroblastoma	neuroblastoma	NB	MSS/MSI-L	R	Adherent
	IMR-5	907170	Y	Y	Y	Y	Y	neuroblastoma	neuroblastoma	NB	MSS/MSI-L	R	Adherent
	KELLY	753618	Y	Y	Y	Y	Y	neuroblastoma	neuroblastoma	NB	MSS/MSI-L	R	Adherent
	KP-N-YN	907314	Y	Y	Y	Y	Y	neuroblastoma	neuroblastoma	NB	MSS/MSI-L	R	Adherent
	LAN-6	949170	Y	Y	Y	Y	Y	neuroblastoma	neuroblastoma	NB	MSS/MSI-L	R	Adherent
	MHH-NB-11	908135	Y	Y	Y	Y	Y	neuroblastoma	neuroblastoma	NB	MSS/MSI-L	R	Adherent
	NB(TU)1-10	1240181	Y	Y	Y	Y	Y	neuroblastoma	neuroblastoma	NB	MSS/MSI-L	R	Adherent
	NB1	949179	Y	Y	Y	Y	Y	neuroblastoma	neuroblastoma	NB	MSS/MSI-L	R	Semi-Adherent
	NB10	949171	Y	Y	Y	Y	Y	neuroblastoma	neuroblastoma	NB	MSS/MSI-L	D/F12	Adherent
	NB12	949172	Y	Y	Y	Y	Y	neuroblastoma	neuroblastoma	NB	MSS/MSI-L	D/F12	Adherent
	NB13	949177	Y	Y	Y	Y	Y	neuroblastoma	neuroblastoma	NB	MSS/MSI-L	D/F12	Adherent
	NB14	949178	Y	Y	Y	Y	Y	neuroblastoma	neuroblastoma	NB	MSS/MSI-L	D/F12	Adherent
	NB17	949175	Y	Y	Y	Y	Y	neuroblastoma	neuroblastoma	NB	MSS/MSI-L	D/F12	Adherent
	NB5	949176	Y	Y	Y	Y	Y	neuroblastoma	neuroblastoma	NB	MSS/MSI-L	D/F12	Adherent
	NB6	949173	Y	Y	Y	Y	Y	neuroblastoma	neuroblastoma	NB	MSS/MSI-L	D/F12	Adherent
	NB69	908440	Y	Y	Y	Y	Y	neuroblastoma	neuroblastoma	NB	MSS/MSI-L	D/F12	Adherent
	NB7	949174	Y	Y	Y	Y	Y	neuroblastoma	neuroblastoma	NB	MSS/MSI-L	D/F12	Adherent
	NH-12	908447	Y	Y	Y	Y	Y	neuroblastoma	neuroblastoma	NB	MSS/MSI-L	D/F12	Adherent
	SIMA	753620	Y	Y	Y	Y	Y	neuroblastoma	neuroblastoma	NB	MSS/MSI-L	R	Adherent
	SK-N-AS	724828	Y	Y	Y	Y	Y	neuroblastoma	neuroblastoma	NB	MSS/MSI-L	D/F12	Adherent
	SK-N-DZ	688086	Y	Y	Y	Y	Y	neuroblastoma	neuroblastoma	NB	MSS/MSI-L	D/F12	Adherent
	SK-N-FI	688087	Y	Y	Y	Y	Y	neuroblastoma	neuroblastoma	NB	MSS/MSI-L	D/F12	Adherent
	SK-N-SH	717431	Y	Y	Y	Y	Y	neuroblastoma	neuroblastoma	NB	MSS/MSI-L	D/F12	Adherent
	TGW	910780	Y	Y	Y	Y	Y	neuroblastoma	neuroblastoma	NB	MSS/MSI-L	D/F12	Adherent
	AsPC-1	910702	Y	Y	Y	Y	Y	pancreas	pancreas	PAAD	MSS/MSI-L	R	Adherent
	BxPC-3	906693	Y	Y	Y	Y	Y	pancreas	pancreas	PAAD	MSS/MSI-L	R	Adherent
	CAPAN-1	753624	Y	Y	Y	Y	Y	pancreas	pancreas	PAAD	MSS/MSI-L	D/F12	Adherent
	Capan-2	910915	Y	Y	Y	Y	Y	pancreas	pancreas	PAAD	MSS/MSI-L	R	Adherent
	CFPAC-1	906821	Y	Y	Y	Y	Y	pancreas	pancreas	PAAD	MSS/MSI-L	R	Adherent
	DAN-G	1290797	Y	Y	Y	Y	Y	pancreas	pancreas	PAAD	MSS/MSI-L	R	Adherent
	HPAC	1298136	Y	Y	Y	Y	Y	pancreas	pancreas	PAAD	MSS/MSI-L	D/F12	Adherent
	HPAF-II	724869	Y	Y	Y	Y	Y	pancreas	pancreas	PAAD	MSS/MSI-L	D/F12	Adherent
	Hs766T	1298141	Y	Y	Y	Y	Y	pancreas	pancreas	PAAD	MSS/MSI-L	D/F12	Adherent
	HuP-T3	907285	Y	Y	Y	Y	Y	pancreas	pancreas	PAAD	MSS/MSI-L	R	Adherent
	HuP-T4	907286	Y	Y	Y	Y	Y	pancreas	pancreas	PAAD	MSS/MSI-L	D/F12	Adherent
	KP-1N	1298216	Y	Y	Y	Y	Y	pancreas	pancreas	PAAD	MSS/MSI-L	R	Adherent
	KP-3	1298219	Y	Y	Y	Y	Y	pancreas	pancreas	UNABLE TO CLASSIFY	MSS/MSI-L	R	Adherent
	KP-4	753572	Y	Y	Y	Y	Y	pancreas	pancreas	PAAD	MSS/MSI-L	D/F12	Adherent
	MIA-PaCa-2	724870	Y	Y	Y	Y	Y	pancreas	pancreas	PAAD	MSS/MSI-L	D/F12	Adherent
	MZ1-PC	753595	Y	Y	Y	Y	Y	pancreas	pancreas	PAAD	MSS/MSI-L	R	Adherent
	PANC-02-03	1298475	Y	Y	Y	Y	Y	pancreas	pancreas	PAAD	MSS/MSI-L	R	Adherent
	PANC-03-27	925346	Y	Y	Y	Y	Y	pancreas	pancreas	PAAD	MSS/MSI-L	R	Adherent
	PANC-04-03	1298476	Y	Y	Y	Y	Y	pancreas	pancreas	PAAD	MSS/MSI-L	R	Adherent
	PANC-08-13	925347	Y	Y	Y	Y	Y	pancreas	pancreas	PAAD	MSS/MSI-L	R	Adherent
	PANC-10-05	925348	Y	Y	Y	Y	Y	pancreas	pancreas	PAAD	MSS/MSI-L	R	Adherent
	PA-TU-8902	1298526	Y	Y	Y	Y	Y	pancreas	pancreas	PAAD	MSS/MSI-L	D/F12	Adherent
	PA-TU-8988T	1240201	Y	Y	Y	Y	Y	pancreas	pancreas	PAAD	MSS/MSI-L	D/F12	Adherent
	PL18	1240208	Y	Y	Y	Y	Y	pancreas	pancreas	PAAD	MSS/MSI-L	D/F12	Adherent
	PL4	1298533	Y	Y	Y	Y	Y	pancreas	pancreas	PAAD	MSS/MSI-L	D/F12	Adherent
	PSN1	910546	Y	Y	Y	Y	Y	pancreas	pancreas	PAAD	MSS/MSI-L	R	Adherent
	QGP-1	1298534	Y	Y	Y	Y	Y	pancreas	pancreas		MSS/MSI-L	R	Adherent
	SU8686	1240218	Y	Y	Y	Y	Y	pancreas	pancreas	PAAD	MSS/MSI-L	R	Adherent
	SUIT-2	1240219	Y	Y	Y	Y	Y	pancreas	pancreas	PAAD	MSS/MSI-L	R	Adherent
	SW1990	910907	Y	Y	Y	Y	Y	pancreas	pancreas	PAAD	MSS/MSI-L	D/F12	Adherent
	YAPC	909904	Y	Y	Y	Y	Y	pancreas	pancreas	PAAD	MSS/MSI-L	R	Adherent
	451Lu	1287706	Y	Y	Y	Y	Y	skin	melanoma	SKCM	MSS/MSI-L	D/F12	Adherent
	A101D	910921	Y	Y	Y	Y	Y	skin	melanoma	SKCM	MSS/MSI-L	D/F12	Adherent
	A2058	906792	Y	Y	Y	Y	Y	skin	melanoma	SKCM	MSS/MSI-L	D/F12	Adherent
	A375	906793	Y	Y	Y	Y	Y	skin	melanoma	SKCM	MSS/MSI-L	D/F12	Adherent
	C32	906830	Y	Y	Y	Y	Y	skin	melanoma	SKCM	MSS/MSI-L	D/F12	Adherent
	CHL-1	910853	Y	Y	Y	Y	Y	skin	melanoma	SKCM	MSS/MSI-L	D/F12	Adherent
	COLO-679	906818	Y	Y	Y	Y	Y	skin	melanoma	SKCM	MSS/MSI-L	R	Adherent
	COLO-792	906814	Y	Y	Y	Y	Y	skin	melanoma	SKCM	MSS/MSI-L	R	Adherent
	COLO-800	906813	Y	Y	Y	Y	Y	skin	melanoma	SKCM	MSS/MSI-L	R	Adherent
	COLO-829	687448	Y	Y	Y	Y	Y	skin	melanoma	SKCM	MSS/MSI-L	R	Adherent
	CP50-MEL-B	753545	Y	Y	Y	Y	Y	skin	melanoma	SKCM	MSS/MSI-L	D/F12	Adherent
	CP66-MEL	753546	Y	Y	Y	Y	Y	skin	melanoma	SKCM	MSS/MSI-L	D/F12	Adherent
	G-361	906865	Y	Y	Y	Y	Y	skin	melanoma	SKCM	MSS/MSI-L	R	Adherent
	GAK	910932	Y	Y	Y	Y	Y	skin	melanoma	SKCM	MSS/MSI-L	D/F12	Adherent
	G-MEL	1240130	Y	Y	Y	Y	Y	skin	melanoma	SKCM	MSS/MSI-L	D/F12	Adherent
	HMV-II	907058	Y	Y	Y	Y	Y	skin	melanoma	SKCM	MSS/MSI-L	R	Adherent
	Hs940-T	1298145	Y	Y	Y	Y	Y	skin	melanoma	SKCM	MSS/MSI-L	D/F12	Adherent
	HT-144	907067	Y	Y	Y	Y	Y	skin	melanoma	SKCM	MSS/MSI-L	R	Adherent
	IGR-1	907169	Y	Y	Y	Y	Y	skin	melanoma	SKCM	MSS/MSI-L	D/F12	Adherent
	IGR-37	1240153	Y	Y	Y	Y	Y	skin	melanoma	SKCM	MSS/MSI-L	D/F12	Adherent
	IPC-298	907171	Y	Y	Y	Y	Y	skin	melanoma	SKCM	MSS/MSI-L	R	Adherent
	IST-MEL1	907172	Y	Y	Y	Y	Y	skin	melanoma	SKCM	MSS/MSI-L	R	Adherent
	LB2518-MEL	753579	Y	Y	Y	Y	Y	skin	melanoma	SKCM	MSS/MSI-L	D/F12	Adherent
	LB373-MEL-D	753581	Y	Y	Y	Y	Y	skin	melanoma	SKCM	MSS/MSI-L	D/F12	Adherent
	LOXIMVI	905974	Y	Y	Y	Y	Y	skin	melanoma	SKCM	MSS/MSI-L	R	Semi-Adherent
	M14	905975	Y	Y	Y	Y	Y	skin	melanoma	SKCM	MSS/MSI-L	R	Adherent
	MEL-HO	908124	Y	Y	Y	Y	Y	skin	melanoma	SKCM	MSS/MSI-L	R	Adherent
	MEL-JUSO	908125	Y	Y	Y	Y	Y	skin	melanoma	SKCM	MSS/MSI-L	R	Adherent
	Mewo	908128	Y	Y	Y	Y	Y	skin	melanoma	SKCM	MSS/MSI-L	R	Adherent
	MMAC-SF	925339	Y	Y	Y	Y	Y	skin	melanoma	SKCM	MSS/MSI-L	D/F12	Adherent
	MZ2-MEL	971777	Y	Y	Y	Y	Y	skin	melanoma	SKCM	MSS/MSI-L	D/F12	Adherent
	MZ7-mel	753596	Y	Y	Y	Y	Y	skin	melanoma	SKCM	MSS/MSI-L	R	Adherent
	RPMI-7951	910903	Y	Y	Y	Y	Y	skin	melanoma	SKCM	MSS/MSI-L	D/F12	Adherent
	RVH-421	909706	Y	Y	Y	Y	Y	skin	melanoma	SKCM	MSS/MSI-L	R	Adherent
	SH-4	909713	Y	Y	Y	Y	Y	skin	melanoma	SKCM	MSS/MSI-L	D/F12	Adherent
	SK-MEL-1	909723	Y	Y	Y	Y	Y	skin	melanoma	SKCM	MSS/MSI-L	D/F12	Suspension
	SK-MEL-2	905955	Y	Y	Y	Y	Y	skin	melanoma	SKCM	MSI-H	R	Adherent
	SK-MEL-24	909725	Y	Y	Y	Y	Y	skin	melanoma	SKCM	MSS/MSI-L	D/F12	Adherent
	SK-MEL-28	905954	Y	Y	Y	Y	Y	skin	melanoma	SKCM	MSS/MSI-L	D/F12	Adherent
	SK-MEL-3	909724	Y	Y	Y	Y	Y	skin	melanoma	SKCM	MSS/MSI-L	R	Adherent
	SK-MEL-30	909726	Y	Y	Y	Y	Y	skin	melanoma	SKCM	MSS/MSI-L	R	Adherent
	SK-MEL-31	909727	Y	Y	Y	Y	Y	skin	melanoma	SKCM	MSS/MSI-L	D/F12	Adherent
	SK-MEL-5	905956	Y	Y	Y	Y	Y	skin	melanoma	SKCM	MSS/MSI-L	D/F12	Adherent
	UACC-257	905977	Y	Y	Y	Y	Y	skin	melanoma	SKCM	MSS/MSI-L	R	Adherent
	UACC-62	905976	Y	Y	Y	Y	Y	skin	melanoma	SKCM	MSS/MSI-L	D/F12	Adherent
	WM-115	909784	Y	Y	Y	Y	Y	skin	melanoma	SKCM	MSS/MSI-L	D/F12	Adherent
	WM1552C	1299078	Y	Y	Y	Y	Y	skin	melanoma	SKCM	MSS/MSI-L	R	Adherent
	WM278	1240226	Y	Y	Y	Y	Y	skin	melanoma	SKCM	MSS/MSI-L	R	Adherent
	WM35	1299080	Y	Y	Y	Y	Y	skin	melanoma	SKCM	MSS/MSI-L	R	Adherent
	WM793B	1299081	Y	Y	Y	Y	Y	skin	melanoma	SKCM	MSS/MSI-L	R	Adherent
	A388	910697	Y	Y	Y	Y	Y	skin	skin_other		MSS/MSI-L	D/F12	Adherent
	A431	910925	Y	Y	Y	Y	Y	skin	skin_other		MSS/MSI-L	D/F12	Adherent
	DJM-1	906841	Y	Y	Y	Y	Y	skin	skin_other		MSS/MSI-L	D/F12	Adherent
	HT-1080	907064	Y	Y	Y	Y	Y	soft_tissue	fibrosarcoma		MSS/MSI-L	D/F12	Adherent
	SW684	909754	Y	Y	Y	Y	Y	soft_tissue	fibrosarcoma		MSS/MSI-L	D/F12	Adherent
	A204	910784	Y	Y	Y	Y	Y	soft_tissue	rhabdomyosarcoma		MSS/MSI-L	R	Adherent
	A673	684052	Y	Y	Y	Y	Y	soft_tissue	rhabdomyosarcoma		MSS/MSI-L	D/F12	Adherent
	KYM-1	1240166	Y	Y	Y	Y	Y	soft_tissue	rhabdomyosarcoma		MSS/MSI-L	D/F12	Adherent
	RD	909264	Y	Y	Y	Y	Y	soft_tissue	rhabdomyosarcoma		MSS/MSI-L	D/F12	Adherent
	RH-1	971773	Y	Y	Y	Y	Y	soft_tissue	rhabdomyosarcoma		MSS/MSI-L	R	Adherent
	RH-18	971774	Y	Y	Y	Y	Y	soft_tissue	rhabdomyosarcoma		MSS/MSI-L	R	Adherent
	RH-41	1240210	Y	Y	Y	Y	Y	soft_tissue	rhabdomyosarcoma		MSS/MSI-L	R	Adherent
	SJRH30	909716	Y	Y	Y	Y	Y	soft_tissue	rhabdomyosarcoma		MSS/MSI-L	R	Adherent
	TE-441-T	924248	Y	Y	Y	Y	Y	soft_tissue	rhabdomyosarcoma		MSS/MSI-L	D/F12	Adherent
	G-402	907298	Y	Y	Y	Y	Y	soft_tissue	soft_tissue_other		MSS/MSI-L	R	Adherent
	GCT	906999	Y	Y	Y	Y	Y	soft_tissue	soft_tissue_other		MSS/MSI-L	R	Adherent
	MFH-ino	925343	Y	Y	Y	Y	Y	soft_tissue	soft_tissue_other		MSS/MSI-L	D/F12	Adherent
	SK-LMS-1	909720	Y	Y	Y	Y	Y	soft_tissue	soft_tissue_other		MSS/MSI-L	D/F12	Adherent
	SK-UT-1	909732	Y	Y	Y	Y	Y	soft_tissue	soft_tissue_other		MSI-H	D/F12	Adherent
	SW872	909756	Y	Y	Y	Y	Y	soft_tissue	soft_tissue_other		MSS/MSI-L	D/F12	Adherent
	SW982	909759	Y	Y	Y	Y	Y	soft_tissue	soft_tissue_other		MSS/MSI-L	D/F12	Adherent
	VA-ES-BJ	688121	Y	Y	Y	Y	Y	soft_tissue	soft_tissue_other		MSS/MSI-L	D/F12	Adherent
	8305C	906795	Y	Y	Y	Y	Y	thyroid	thyroid	THCA	MSS/MSI-L	R	Adherent
	8505C	924102	Y	Y	Y	Y	Y	thyroid	thyroid	THCA	MSS/MSI-L	R	Adherent
	ASH-3	1290722	Y	Y	Y	Y	Y	thyroid	thyroid	THCA	MSS/MSI-L	D/F12	Adherent
	BCPAP	924104	Y	Y	Y	Y	Y	thyroid	thyroid	THCA	MSS/MSI-L	R	Adherent
	BHT-101	906696	Y	Y	Y	Y	Y	thyroid	thyroid	THCA	MSS/MSI-L	D/F12	Adherent
	CAL-62	906828	Y	Y	Y	Y	Y	thyroid	thyroid	THCA	MSS/MSI-L	D/F12	Adherent
	CGTH-W-1	910568	Y	Y	Y	Y	Y	thyroid	thyroid	THCA	MSS/MSI-L	R	Adherent
	FTC-133	906864	Y	Y	Y	Y	Y	thyroid	thyroid	THCA	MSS/MSI-L	D/F12	Adherent
	HTC-C3	924151	Y	Y	Y	Y	Y	thyroid	thyroid	THCA	MSS/MSI-L	D/F12	Adherent
	IHH-4	1240154	Y	Y	Y	Y	Y	thyroid	thyroid	THCA	MSS/MSI-L	D/F12	Semi-Adherent
	K5	924238	Y	Y	Y	Y	Y	thyroid	thyroid	THCA	MSS/MSI-L	D/F12	Adherent
	ML-1	1240178	Y	Y	Y	Y	Y	thyroid	thyroid	THCA	MSS/MSI-L	D/F12	Adherent
	RO82-W-1	930083	Y	Y	Y	Y	Y	thyroid	thyroid	THCA	MSS/MSI-L	D/F12	Adherent
	TT	930299	Y	Y	Y	Y	Y	thyroid	thyroid	THCA	MSS/MSI-L	D/F12	Adherent
	TT2609-C02	1240223	Y	Y	Y	Y	Y	thyroid	thyroid	THCA	MSS/MSI-L	R	Adherent
	5637	687452	Y	Y	Y	Y	Y	urogenital_system	Bladder	BLCA	MSS/MSI-L	R	Adherent
	639-V	906798	Y	Y	Y	Y	Y	urogenital_system	Bladder	BLCA	MSS/MSI-L	D/F12	Adherent
	647-V	906797	Y	Y	Y	Y	Y	urogenital_system	Bladder	BLCA	MSS/MSI-L	D/F12	Adherent
	BFTC-905	910926	Y	Y	Y	Y	Y	urogenital_system	Bladder	BLCA	MSS/MSI-L	D/F12	Adherent
	CAL-29	1290730	Y	Y	Y	Y	Y	urogenital_system	Bladder	BLCA	MSS/MSI-L	D/F12	Adherent
	DSH1	753552	Y	Y	Y	Y	Y	urogenital_system	Bladder	BLCA	MSS/MSI-L	R	Adherent
	HT-1197	907065	Y	Y	Y	Y	Y	urogenital_system	Bladder	BLCA	MSS/MSI-L	D/F12	Adherent
	HT-1376	907066	Y	Y	Y	Y	Y	urogenital_system	Bladder	BLCA	MSS/MSI-L	D/F12	Adherent
	J82	753566	Y	Y	Y	Y	Y	urogenital_system	Bladder	BLCA	MSS/MSI-L	D/F12	Adherent
	KU-19-19	907312	Y	Y	Y	Y	Y	urogenital_system	Bladder	BLCA	MSS/MSI-L	R	Adherent
	LB831-BLC	753584	Y	Y	Y	Y	Y	urogenital_system	Bladder	BLCA	MSS/MSI-L	D/F12	Adherent
	RT-112	909704	Y	Y	Y	Y	Y	urogenital_system	Bladder	BLCA	MSS/MSI-L	R	Adherent
	RT4	687455	Y	Y	Y	Y	Y	urogenital_system	Bladder	BLCA	MSS/MSI-L	D/F12	Adherent
	SW1710	909749	Y	Y	Y	Y	Y	urogenital_system	Bladder	BLCA	MSS/MSI-L	D/F12	Adherent
	SW780	687457	Y	Y	Y	Y	Y	urogenital_system	Bladder	BLCA	MSS/MSI-L	D/F12	Adherent
	T-24	724812	Y	Y	Y	Y	Y	urogenital_system	Bladder	BLCA	MSS/MSI-L	D/F12	Adherent
	TCCSUP	687459	Y	Y	Y	Y	Y	urogenital_system	Bladder	BLCA	MSS/MSI-L	D/F12	Adherent
	UM-UC-3	724838	Y	Y	Y	Y	Y	urogenital_system	Bladder	BLCA	MSS/MSI-L	D/F12	Adherent
	VM-CUB-1	909780	Y	Y	Y	Y	Y	urogenital_system	Bladder	BLCA	MSS/MSI-L	D/F12	Adherent
	C-33-A	687505	Y	Y	Y	Y	Y	urogenital_system	cervix	CESC	MSI-H	D/F12	Adherent
	C-4-I	687506	Y	Y	Y	Y	Y	urogenital_system	cervix	CESC	MSS/MSI-L	D/F12	Adherent
	CAL-39	924107	Y	Y	Y	Y	Y	urogenital_system	cervix	CESC	MSS/MSI-L	D/F12	Adherent
	Ca-Ski	906824	Y	Y	Y	Y	Y	urogenital_system	cervix	CESC	MSS/MSI-L	R	Adherent
	DoTc2-4510	906843	Y	Y	Y	Y	Y	urogenital_system	cervix	CESC	MSS/MSI-L	D/F12	Adherent
	HeLa	1298134	Y	Y	Y	Y	Y	urogenital_system	cervix	CESC	MSS/MSI-L	D/F12	Adherent
	HT-3	907068	Y	Y	Y	Y	Y	urogenital_system	cervix	CESC	MSS/MSI-L	R	Adherent
	ME-180	687514	Y	Y	Y	Y	Y	urogenital_system	cervix	CESC	MSS/MSI-L	D/F12	Adherent
	MS751	1240179	Y	Y	Y	Y	Y	urogenital_system	cervix	CESC	MSS/MSI-L	D/F12	Adherent
	SiHa	930297	Y	Y	Y	Y	Y	urogenital_system	cervix	CESC	MSS/MSI-L	D/F12	Adherent
	SISO	1240212	Y	Y	Y	Y	Y	urogenital_system	cervix	CESC	MSS/MSI-L	R	Adherent
	SKG-IIIa	930298	Y	Y	Y	Y	Y	urogenital_system	cervix	CESC	MSS/MSI-L	D/F12	Adherent
	SW756	724839	Y	Y	Y	Y	Y	urogenital_system	cervix	CESC	MSS/MSI-L	D/F12	Adherent
	TC-YIK	946357	Y	Y	Y	Y	Y	urogenital_system	cervix		MSS/MSI-L	R	Suspension
	AN3-CA	910781	Y	Y	Y	Y	Y	urogenital_system	endometrium	UCEC	MSI-H	D/F12	Adherent
	COLO-684	910691	Y	Y	Y	Y	Y	urogenital_system	endometrium	UCEC	MSI-H	R	Suspension
	EN	1240127	Y	Y	Y	Y	Y	urogenital_system	endometrium	UCEC	MSS/MSI-L	R	Adherent
	ESS-1	907000	Y	Y	Y	Y	Y	urogenital_system	endometrium		MSS/MSI-L	R	Adherent
	HEC-1	907051	Y	Y	Y	Y	Y	urogenital_system	endometrium	UCEC	MSI-H	D/F12	Adherent
	KLE	924187	Y	Y	Y	Y	Y	urogenital_system	endometrium	UCEC	MSS/MSI-L	D/F12	Adherent
	MFE-280	908129	Y	Y	Y	Y	Y	urogenital_system	endometrium	UCEC	MSS/MSI-L	D/F12	Adherent
	MFE-296	908130	Y	Y	Y	Y	Y	urogenital_system	endometrium	UCEC	MSI-H	D/F12	Adherent
	MFE-319	1240174	Y	Y	Y	Y	Y	urogenital_system	endometrium	UCEC	MSI-H	D/F12	Adherent
	SNG-M	909735	Y	Y	Y	Y	Y	urogenital_system	endometrium	UCEC	MSI-H	D/F12	Adherent
	A2780	906804	Y	Y	Y	Y	Y	urogenital_system	ovary	UNABLE TO CLASSIFY	MSS/MSI-L	R	Semi-Adherent
	Caov-4	949090	Y	Y	Y	Y	Y	urogenital_system	ovary	OV	MSS/MSI-L	D/F12	Adherent
	EFO-21	911905	Y	Y	Y	Y	Y	urogenital_system	ovary	OV	MSS/MSI-L	R	Adherent
	EFO-27	906852	Y	Y	Y	Y	Y	urogenital_system	ovary		MSI-H	R	Adherent
	ES-2	1240128	Y	Y	Y	Y	Y	urogenital_system	ovary		MSS/MSI-L	R	Adherent
	FU-OV-1	1240129	Y	Y	Y	Y	Y	urogenital_system	ovary	OV	MSS/MSI-L	D/F12	Adherent
	IGROV-1	905968	Y	Y	Y	Y	Y	urogenital_system	ovary	OV	MSI-H	R	Adherent
	JHOS-2	1479995	Y	Y	Y	Y	Y	urogenital_system	ovary	OV	MSS/MSI-L	D/F12	Adherent
	JHOS-3	1480358	Y	Y	Y	Y	Y	urogenital_system	ovary	OV	MSS/MSI-L	D/F12	Adherent
	JHOS-4	1480359	Y	Y	Y	Y	Y	urogenital_system	ovary	OV	MSS/MSI-L	D/F12	Adherent
	KGN	924186	Y	Y	Y	Y	Y	urogenital_system	ovary		MSS/MSI-L	D/F12	Adherent
	KURAMOCHI	909975	Y	Y	Y	Y	Y	urogenital_system	ovary	UNABLE TO CLASSIFY	MSS/MSI-L	R	Adherent
	OAW-28	946360	Y	Y	Y	Y	Y	urogenital_system	ovary	OV	MSS/MSI-L	D/F12	Adherent
	OAW-42	910548	Y	Y	Y	Y	Y	urogenital_system	ovary	OV	MSS/MSI-L	D/F12	Adherent
	OC-314	909257	Y	Y	Y	Y	Y	urogenital_system	ovary	OV	MSI-H	R	Adherent
	OV-17R	1480361	Y	Y	Y	Y	Y	urogenital_system	ovary	OV	MSS/MSI-L	D/F12	Adherent
	OV-56	1480362	Y	Y	Y	Y	Y	urogenital_system	ovary	OV	MSS/MSI-L	D/F12	Adherent
	OV-7	1480360	Y	Y	Y	Y	Y	urogenital_system	ovary	OV	MSS/MSI-L	D/F12	Adherent
	OV-90	1240197	Y	Y	Y	Y	Y	urogenital_system	ovary	OV	MSS/MSI-L	D/F12	Adherent
	OVCA420	1480364	Y	Y	Y	Y	Y	urogenital_system	ovary	OV	MSS/MSI-L	D/F12	Adherent
	OVCAR-3	905933	Y	Y	Y	Y	Y	urogenital_system	ovary	OV	MSS/MSI-L	R	Adherent
	OVCAR-4	905990	Y	Y	Y	Y	Y	urogenital_system	ovary	OV	MSS/MSI-L	R	Adherent
	OVCAR-5	905969	Y	Y	Y	Y	Y	urogenital_system	ovary	OV	MSS/MSI-L	R	Adherent
	OVCAR-8	905991	Y	Y	Y	Y	Y	urogenital_system	ovary	OV	MSS/MSI-L	R	Adherent
	OVISE	1240198	Y	Y	Y	Y	Y	urogenital_system	ovary	OV	MSS/MSI-L	R	Adherent
	OVK-18	1480371	Y	Y	Y	Y	Y	urogenital_system	ovary	OV	MSI-H	D/F12	Adherent
	OVKATE	1240199	Y	Y	Y	Y	Y	urogenital_system	ovary	OV	MSS/MSI-L	R	Adherent
	OVMIU	1240200	Y	Y	Y	Y	Y	urogenital_system	ovary	OV	MSS/MSI-L	R	Adherent
	OVTOKO	1298365	Y	Y	Y	Y	Y	urogenital_system	ovary	OV	MSS/MSI-L	R	Adherent
	PA-1	909255	Y	Y	Y	Y	Y	urogenital_system	ovary		MSS/MSI-L	D/F12	Adherent
	PEO1	1480372	Y	Y	Y	Y	Y	urogenital_system	ovary	OV	MSS/MSI-L	R	Adherent
	RKN	1298539	Y	Y	Y	Y	Y	urogenital_system	ovary		MSS/MSI-L	D/F12	Adherent
	RMG-I	909699	Y	Y	Y	Y	Y	urogenital_system	ovary		MSS/MSI-L	D/F12	Adherent
	SK-OV-3	905959	Y	Y	Y	Y	Y	urogenital_system	ovary	OV	MSI-H	R	Adherent
	SW626	909753	Y	Y	Y	Y	Y	urogenital_system	ovary	OV	MSS/MSI-L	D/F12	Adherent
	TOV-112D	1299070	Y	Y	Y	Y	Y	urogenital_system	ovary	OV	MSS/MSI-L	D/F12	Adherent
	TOV-21G	1240222	Y	Y	Y	Y	Y	urogenital_system	ovary	OV	MSI-H	D/F12	Adherent
	TYK-nu	909774	Y	Y	Y	Y	Y	urogenital_system	ovary	UNABLE TO CLASSIFY	MSS/MSI-L	D/F12	Adherent
	UWB1.289	1480374	Y	Y	Y	Y	Y	urogenital_system	ovary	OV	MSS/MSI-L	D/F12	Adherent
	22RV1	924100	Y	Y	Y	Y	Y	urogenital_system	prostate	PRAD	MSI-H	R	Adherent
	BPH-1	924105	Y	Y	Y	Y	Y	urogenital_system	prostate		MSS/MSI-L	R	Adherent
	DU-145	905935	Y	Y	Y	Y	Y	urogenital_system	prostate	PRAD	MSI-H	D/F12	Adherent
	LNCaP-Clone-FGC	907788	Y	Y	Y	Y	Y	urogenital_system	prostate	PRAD	MSI-H	R	Adherent
	PC-3	905934	Y	Y	Y	Y	Y	urogenital_system	prostate	PRAD	MSS/MSI-L	D/F12	Adherent
	PWR-1E	1330993	Y	Y	Y	Y	Y	urogenital_system	prostate	PRAD	MSS/MSI-L	D/F12	Adherent
	VCaP	1299075	Y	Y	Y	Y	Y	urogenital_system	prostate	PRAD	MSS/MSI-L	D/F12	Adherent
	NCCIT	908441	Y	Y	Y	Y	N	urogenital_system	testis		MSS/MSI-L	R	Adherent
	NEC8	910942	Y	Y	Y	Y	Y	urogenital_system	testis		MSS/MSI-L	R	Adherent
	NTERA-2 cl.D1	908454	Y	Y	Y	Y	Y	urogenital_system	testis		MSS/MSI-L	D/F12	Adherent
	JAR	907175	Y	Y	Y	Y	Y	urogenital_system	urogenital_system_other		MSS/MSI-L	R	Adherent
	JEG-3	907176	Y	Y	Y	Y	Y	urogenital_system	urogenital_system_other		MSS/MSI-L	D/F12	Adherent
	SW954	924247	Y	Y	Y	Y	Y	urogenital_system	urogenital_system_other		MSS/MSI-L	D/F12	Adherent
	SW962	909758	Y	Y	Y	Y	Y	urogenital_system	urogenital_system_other		MSS/MSI-L	D/F12	Adherent
	MES-SA	908127	Y	Y	Y	Y	Y	urogenital_system	uterus		MSS/MSI-L	R	Adherent
	SKN	1240215	Y	Y	Y	Y	Y	urogenital_system	uterus		MSS/MSI-L	D/F12	Adherent
	DMS-79	753551	Y	Y	Y	Y	Y	lung_SCLC	lung_small_cell_carcinoma	SCLC		R+10	Suspension
	CMK	910566	Y	Y	Y	N	Y	leukemia	acute_myeloid_leukaemia	LAML	MSS/MSI-L	R	Suspension
	NB-4	1323913	Y	Y	Y	N	Y	leukemia	acute_myeloid_leukaemia	LAML	MSS/MSI-L	R	Suspension
	MHH-CALL-4	908133	Y	Y	Y	Y	N	leukemia	B_cell_leukemia		MSS/MSI-L	R	Suspension
	BC-3	910918	Y	Y	N	Y	Y	lymphoma	B_cell_lymphoma	DLBC	MSS/MSI-L	R	Suspension
	HT	907063	Y	Y	N	Y	Y	lymphoma	B_cell_lymphoma	DLBC	MSI-H	R	Suspension
	JM1	1327768	Y	Y	Y	N	Y	lymphoma	B_cell_lymphoma	DLBC	MSS/MSI-L	D/F12	Suspension
	BONNA-12	906695	Y	Y	Y	Y	N	leukemia	hairy_cell_leukaemia		MSS/MSI-L	R	Suspension
	ES6	949157	Y	Y	Y	N	Y	bone	ewings_sarcoma		MSS/MSI-L	R	Adherent
	MHH-ES-1	908134	Y	Y	N	Y	Y	bone	ewings_sarcoma		MSS/MSI-L	R	Adherent
	DIFI	1789883	Y	Y	N	Y	Y	large_intestine	large_intestine	COAD/READ	MSS/MSI-L	D/F12	Adherent
	NCI-H508	908442	Y	Y	N	Y	Y	large_intestine	large_intestine	COAD/READ	MSS/MSI-L	R	Semi-Adherent
	SNU-283	1659929	Y	Y	Y	Y	N	large_intestine	large_intestine	COAD/READ	MSS/MSI-L	R	Adherent
	SW620	905962	Y	Y	Y	N	Y	large_intestine	large_intestine	COAD/READ	MSS/MSI-L	D/F12	Adherent
	JHH-2	1240157	Y	N	Y	Y	Y	digestive_system	liver	LIHC	MSS/MSI-L	D/F12	Adherent
	JHH-4	1240158	Y	N	Y	Y	Y	digestive_system	liver	LIHC	MSS/MSI-L	D/F12	Adherent
	RCC-JF	1524415	Y	Y	Y	N	Y	kidney	kidney	KIRC	MSS/MSI-L	D/F12	Adherent
	SW156	1240220	Y	N	Y	Y	Y	kidney	kidney	KIRC	MSS/MSI-L	D/F12	Adherent
	HOP-62	905972	Y	Y	Y	N	Y	lung_NSCLC	lung_NSCLC_adenocarcinoma	LUAD	MSS/MSI-L	R	Adherent
	NCI-H1437	687794	Y	Y	N	Y	Y	lung_NSCLC	lung_NSCLC_adenocarcinoma	LUAD	MSS/MSI-L	R	Adherent
	PC-3 [JPC-3]	1240202	Y	Y	Y	N	Y	lung_NSCLC	lung_NSCLC_adenocarcinoma	LUAD	MSS/MSI-L	D/F12	Adherent
	NCI-H740	1331055	Y	Y	Y	Y	N	lung_SCLC	lung_small_cell_carcinoma	SCLC	MSS/MSI-L	R	Suspension
	COR-L95	1297439	Y	Y	Y	N	Y	lung_SCLC	lung_small_cell_carcinoma	SCLC	MSS/MSI-L	R+10	Adherent
	HCC-33	1303901	Y	Y	N	Y	Y	lung_SCLC	lung_small_cell_carcinoma	SCLC	MSS/MSI-L	R	Adherent
	NCI-H128	753597	Y	Y	N	Y	Y	lung_SCLC	lung_small_cell_carcinoma	SCLC	MSS/MSI-L	R+10	Suspension
	NCI-H1304	753599	Y	Y	Y	N	Y	lung_SCLC	lung_small_cell_carcinoma	SCLC	MSS/MSI-L	D/F12	Suspension
	NCI-H2081	908480	Y	Y	N	Y	Y	lung_SCLC	lung_small_cell_carcinoma	SCLC	MSS/MSI-L	H	Suspension
	NCI-H2171	688015	Y	Y	N	Y	Y	lung_SCLC	lung_small_cell_carcinoma	SCLC	MSS/MSI-L	H	Suspension
	SHP-77	724872	Y	Y	Y	N	Y	lung_SCLC	lung_small_cell_carcinoma	SCLC	MSS/MSI-L	R	Semi-Adherent
	SW1271	1299062	Y	Y	Y	N	Y	lung_SCLC	lung_small_cell_carcinoma	SCLC	MSS/MSI-L	D/F12	Adherent
	D-423MG	946372	Y	Y	Y	N	Y	nervous_system	glioma	GBM	MSS/MSI-L	D/F12	Adherent
	KP-N-RT-BM-1	924189	Y	Y	N	Y	Y	neuroblastoma	neuroblastoma	NB	MSS/MSI-L	R	Semi-Adherent
	KP-N-YS	946363	Y	Y	N	Y	Y	neuroblastoma	neuroblastoma	NB	MSS/MSI-L	R	Adherent
	MC-IXC	908118	Y	Y	N	Y	Y	neuroblastoma	neuroblastoma	NB	MSS/MSI-L	D/F12	Adherent
	COLO-783	1240125	Y	Y	Y	N	Y	skin	melanoma	SKCM	MSS/MSI-L	R	Adherent
	CP67-MEL	949092	Y	Y	N	Y	Y	skin	melanoma	SKCM	MSS/MSI-L	D/F12	Adherent
	Hs633T	1240149	Y	N	Y	Y	Y	soft_tissue	fibrosarcoma		MSS/MSI-L	D/F12	Adherent
	KMH-2	1298167	Y	Y	N	Y	Y	thyroid	thyroid	THCA	MSS/MSI-L	R	Adherent
	OMC-1	949154	Y	Y	N	Y	Y	urogenital_system	cervix	CESC	MSS/MSI-L	D/F12	Adherent
	RL95-2	930082	Y	Y	Y	N	Y	urogenital_system	endometrium		MSI-H	D/F12	Adherent
	Caov-3	906825	Y	Y	N	Y	Y	urogenital_system	ovary	OV	MSS/MSI-L	D/F12	Adherent
	DOV13	1479987	Y	Y	Y	N	Y	urogenital_system	ovary	OV	MSS/MSI-L	D/F12	Adherent
	Hey	1479988	Y	Y	Y	N	Y	urogenital_system	ovary	OV	MSS/MSI-L	R	Adherent
	NCI-H660	1330975	Y	Y	Y	Y	N	urogenital_system	prostate		MSS/MSI-L	D/F12	Suspension
	JHU-029	1298156	Y	Y	Y	N	Y	aero_dig_tract	head and neck	HNSC		R	Adherent
	SCC90	1299052	Y	Y	Y	N	Y	aero_dig_tract	head and neck	HNSC		R	Adherent
	MOLM-16	1330948	Y	Y	Y	N	Y	leukemia	acute_myeloid_leukaemia	LAML		R	Suspension
	OCI-LY7	1659819	Y	Y	Y	N	Y	lymphoma	B_cell_lymphoma	DLBC		D/F12	Suspension
	KMS-11	1659817	Y	Y	Y	N	Y	myeloma	myeloma	MM		R	Suspension
	CHSA0011	1290767	Y	Y	Y	N	Y	bone	chondrosarcoma			R+10	Adherent
	CHSA0108	1290768	Y	Y	Y	N	Y	bone	chondrosarcoma			R+10	Adherent
	JIMT-1	1298157	Y	Y	Y	N	Y	breast	breast	BRCA		D/F12	Adherent
	CL-34	1290771	Y	Y	Y	N	Y	large_intestine	large_intestine	COAD/READ		D/F12	Adherent
	VMRC-LCD	713869	Y	Y	Y	N	Y	lung_NSCLC	lung_NSCLC_adenocarcinoma	LUAD		D/F12	Adherent
	K2	1298160	Y	Y	Y	N	Y	skin	melanoma	SKCM		D/F12	Adherent
	STS-0421	1299061	Y	Y	Y	N	Y	soft_tissue	soft_tissue_other			R+10	Adherent
	MY-M12	1330960	Y	Y	N	N	Y	leukemia	leukemia	ALL	MSS/MSI-L	R	Suspension
	TALL-1	909762	Y	Y	N	N	Y	leukemia	lymphoblastic_T_cell_leukaemia	ALL	MSS/MSI-L	R	Suspension
	NK-92MI	1330981	Y	Y	N	N	Y	lymphoma	lymphoid_neoplasm other		MSS/MSI-L	D/F12	Suspension
	MDA-MB-175-VII	908120	Y	Y	N	N	Y	breast	breast	BRCA	MSS/MSI-L	D/F12	Adherent
	YMB-1-E	1303911	Y	Y	N	N	Y	breast	breast	BRCA	MSS/MSI-L	R	Adherent
	VMRC-RCW	1240224	Y	Y	N	N	Y	kidney	kidney	KIRC	MSS/MSI-L	R	Adherent
	NCI-H460	905943	Y	Y	N	N	Y	lung_NSCLC	lung_NSCLC_large cell		MSS/MSI-L	R	Adherent
	RERF-LC-FM	930081	Y	Y	N	Y	N	lung_SCLC	lung_small_cell_carcinoma	SCLC	MSS/MSI-L	R	Suspension
	D-245MG	946366	Y	Y	N	Y	N	nervous_system	glioma	GBM	MSS/MSI-L	D/F12	Adherent
	Hs939-T	1298144	Y	Y	N	N	Y	skin	melanoma	SKCM	MSS/MSI-L	D/F12	Adherent
	VMRC-MELG	930301	Y	Y	N	N	Y	skin	melanoma	SKCM	MSS/MSI-L	D/F12	Adherent
	OVCA433	1480367	Y	Y	N	N	Y	urogenital_system	ovary	OV	MSS/MSI-L	D/F12	Adherent
	TMK-1	1299069	Y	Y	N	N	Y	digestive_system	stomach	STAD		R	Adherent
	KP-2	1298218	Y	N	Y	N	Y	pancreas	pancreas	PAAD		D/F12	Adherent
	KO52	1330932	Y	Y	N	N	N	leukemia	acute_myeloid_leukaemia	LAML	MSS/MSI-L	NA	NA
	SC-1	1331030	Y	Y	N	N	N	lymphoma	B_cell_lymphoma	DLBC	MSS/MSI-L	NA	NA
	U-CH2	1503373	Y	Y	N	N	N	bone	bone_other		MSS/MSI-L	D/F12	Adherent
	TOTAL:		1001	996	968	957	990

## Sheet: TableS1F_ScreenedCompounds
	Table S1F - Screened compounds with targeted processes/pathways, related to Figure 1
	Identifier	Name	Synonyms	Action	Clinical Stage	Putative Target	Targeted process/pathway
	1	Erlotinib	NA	targeted	clinically approved	EGFR	EGFR signaling
	3	Rapamycin	Rapamune, AY-22989,Sirolimus,WY-090217	targeted	clinically approved	MTOR	TOR signaling
	5	Sunitinib	Sutent	targeted	clinically approved	PDGFRA, PDGFRB, KDR, KIT, FLT3	RTK signaling
	6	PHA-665752		targeted	experimental	MET	RTK signaling
	9	MG-132	zLLL	targeted	experimental	Proteasome	other
	11	Paclitaxel	Taxol, BMS-181339-01	cytotoxic	clinically approved	Microtubules	cytoskeleton
	17	Cyclopamine	11-deoxojervine	targeted	experimental	SMO	other
	29	AZ628		targeted	experimental	BRAF	ERK MAPK signaling
	30	Sorafenib	BAY-439006, Nexavar	targeted	clinically approved	PDGFRA, PDGFRB, KDR, KIT, FLT3	RTK signaling
	32	VX-680	MK-045,MK-0457,VX-68	targeted	in clinical development	AURKA, AURKB, AURKC, FLT3, ABL1, JAK2	mitosis
	34	Imatinib	Gleevec,STI-571	targeted	clinically approved	ABL, KIT, PDGFR	ABL signaling
	35	NVP-TAE684	TAE684	targeted	experimental	ALK	RTK signaling
	37	Crizotinib	Xalkori,PF2341066	targeted	in clinical development	MET, ALK	RTK signaling
	38	AZD-0530	AZD-0530,KIN001-045	targeted	in clinical development	SRC, ABL1	ABL signaling
	41	S-Trityl-L-cysteine	NSC 83265	targeted	experimental	KIF11	mitosis
	45	Z-LLNle-CHO	Z-L-Norleucine-CHO	targeted	experimental	g-secretase	other
	51	Dasatinib	Sprycel, KIN001-005	targeted	clinically approved	ABL, SRC, KIT, PDGFR	ABL signaling
	52	GNF-2		targeted	experimental	ABL [T315I]	ABL signaling
	53	CGP-60474	KIN001-019	targeted	experimental	CDK1,CDK2,CDK5,CDK7,CDK9	cell cycle
	54	CGP-082996	CINK4,KIN001-021	targeted	experimental	CDK4	cell cycle
	55	A-770041	KIN001-111	targeted	experimental	SRC family	other
	56	WH-4-023	KIN001-112	targeted	experimental	SRC family, ABL	ABL signaling
	59	WZ-1-84	KIN001-123	targeted	experimental	BMX	other
	60	BI-2536	NPK33-1-98-1, KIN001-124	targeted	in clinical development	PLK1, PLK2, PLK3	mitosis
	62	BMS-536924	KIN001-126	targeted	experimental	IGF1R	IGFR signaling
	63	BMS-509744	KIN001-127	targeted	experimental	ITK	other
	64	CMK	KIN001-128	targeted	experimental	RSK	ERK MAPK signaling
	71	Pyrimethamine	Daraprim	cytotoxic	clinically approved	Dihydrofolate reductase (DHFR)	DNA replication
	83	JW-7-52-1		targeted	experimental	MTOR	TOR signaling
	86	A-443654	KIN001-139	targeted	experimental	AKT1, AKT2, AKT3	PI3K signaling
	87	GW843682X	KIN001-134	targeted	experimental	PLK1	mitosis
	88	MS-275		targeted	in clinical development	HDAC	chromain histone acetylation
	89	Parthenolide		targeted	in clinical development	NFKB1	other
	91	KIN001-135		targeted	experimental	IKKE	other
	94	TGX221		targeted	experimental	PI3Kbeta	PI3K signaling
	104	Bortezomib	Velcade, LDP-341,PS-341	targeted	clinically approved	Proteasome	other
	106	XMD8-85		targeted	experimental	MAP2K5 (ERK5)	other
	110	Roscovitine	Seliciclib	targeted	in clinical development	CDKs	cell cycle
	111	Salubrinal		targeted	experimental	GADD34-PP1C	other
	119	Lapatinib	Tykerb, Tyverb	targeted	clinically approved	ERBB2, EGFR	EGFR signaling
	127	GSK269962A	KIN001-155	targeted	experimental	ROCK1, ROCK2	cytoskeleton
	133	Doxorubicin	Adriamycin, Doxil,Rubex	cytotoxic	clinically approved	DNA intercalating	DNA replication
	134	Etoposide	Etophophos	cytotoxic	clinically approved	TOP2	DNA replication
	135	Gemcitabine	Gemzar, LY-188011	cytotoxic	clinically approved	DNA replication	DNA replication
	136	Mitomycin C	Mytozytrex,NSC-26980	cytotoxic	clinically approved	DNA crosslinker	DNA replication
	140	Vinorelbine	Navelbine	cytotoxic	clinically approved	Microtubules	cytoskeleton
	147	NSC-87877		targeted	experimental	PTPN6 (SHP-1), PTPN11 (SHP-2)	other
	150	Bicalutamide	Casodex, ICI-176334	targeted	clinically approved	ANDR (androgen receptor)	other
	151	QS11		targeted	experimental	ARFGAP	other
	152	CP466722		targeted	experimental	ATM	Genome integrity
	153	Midostaurin	PKC 412	targeted	in clinical development	KIT	RTK signaling
	154	CHIR-99021	CT 99021	targeted	experimental	GSK3B	WNT signaling
	155	AP-24534	Ponatinib, KIN001-192	targeted	in clinical development	ABL	ABL signaling
	156	AZD6482	KIN001-193	targeted	in clinical development	PI3Kbeta	PI3K signaling
	157	JNK-9L	KIN001-204	targeted	experimental	JNK	JNK and p38 signaling
	158	PF-562271	KIN001-205	targeted	experimental	FAK	cytoskeleton
	159	HG-6-64-1	KIN001-206	targeted	experimental	BRAFV600E, TAK, MAP4K5	ERK MAPK signaling
	163	JQ1		targeted	experimental	BRD4	chromatin other
	164	JQ12		targeted	experimental	HDAC	chromain histone acetylation
	165	DMOG	Dimethyloxalylglcine	targeted	experimental	Prolyl-4-Hydroxylase	other
	166	FTI-277		targeted	experimental	Farnesyl transferase (FNTA)	other
	167	OSU-03012	AR-12	targeted	experimental	PDPK1 (PDK1)	PI3K signaling
	170	Shikonin		not defined	in clinical development	unknown	other
	171	AKT inhibitor VIII		targeted	in clinical development	AKT1, AKT2, AKT3	PI3K signaling
	172	Embelin		targeted	in clinical development	XIAP	apoptosis regulation
	173	FH535		not defined	experimental	unknown	other
	175	PAC-1		targeted	in clinical development	CASP3 agonist	apoptosis regulation
	176	IPA-3		targeted	experimental	PAK1, PAK2, PAK3	cytoskeleton
	177	GSK-650394		targeted	experimental	SGK3	other
	178	BAY 61-3606		targeted	experimental	SYK	other
	179	5-Fluorouracil	5-FU	cytotoxic	clinically approved	DNA antimetabolite	DNA replication
	180	Thapsigargin		targeted	experimental	sarco-endoplasmic reticulum Ca2+-ATPases	other
	182	Obatoclax Mesylate	GX15-070	targeted	in clinical development	BCL2, BCL2L1, MCL1	apoptosis regulation
	184	BMS-754807		targeted	in clinical development	IGF1R	IGFR signaling
	185	OSI-906	Lisitinib, OSI-906	targeted	in clinical development	IGF1R	IGFR signaling
	186	Bexarotene	Targretin, LG-100069,LGD-1069	targeted	clinically approved	Retinioic acid X family agonist	other
	190	Bleomycin		cytotoxic	clinically approved	DNA damage	DNA replication
	192	LFM-A13	DDE-28	targeted	experimental	BTK	other
	193	GW-2580		targeted	experimental	CSF1R (cFMS)	RTK signaling
	194	AUY922	VER-52296,NVP-AUY922	targeted	in clinical development	HSP90	other
	196	Phenformin		targeted	experimental	AAPK1 (AMPK) agonist	metabolism
	197	Bryostatin 1	NSC 339555	targeted	in clinical development	PRKC	other
	199	Pazopanib	Votrient, GW786034	targeted	in clinical development	VEGFR, PDGFRA, PDGFRB, KIT	RTK signaling
	200	LAQ824	Dacinostat, NVP-LAQ824	targeted	in clinical development	HDAC	chromain histone acetylation
	201	Epothilone B	GNF-PF-193, EPO906, Patupilone	cytotoxic	in clinical development	Microtubules	cytoskeleton
	202	GSK-1904529A		targeted	experimental	IGF1R	IGFR signaling
	203	BMS-345541		targeted	experimental	IKBKB	other
	204	Tipifarnib	Zarnestra,IND58359,R115777	targeted	in clinical development	Farnesyl-transferase (FNTA)	other
	205	BMS-708163	Avagacestat	targeted	in clinical development	g-secretase	other
	206	Ruxolitinib	Jakafi, INCB-18424	targeted	clinically approved	JAK1, JAK2, TYK2	other
	207	AS601245		targeted	experimental	JNK	JNK and p38 signaling
	208	SB-715992	SB-715992	targeted	in clinical development	KIF11	mitosis
	211	TL-2-105		targeted	experimental	CRAF	ERK MAPK signaling
	219	AT-7519		targeted	in clinical development	CDK9	cell cycle
	221	TAK-715	KIN001-201	targeted	in clinical development	p38a	JNK and p38 signaling
	222	BX-912	KIN001-175	targeted	experimental	PDPK1 (PDK1)	PI3K signaling
	223	ZSTK474	KIN001-167	targeted	in clinical development	PI3K	PI3K signaling
	224	AS605240	KIN001-173	targeted	experimental	PI3Kgamma	PI3K signaling
	225	Genentech Cpd 10		targeted	experimental	AURKA, AURKB	mitosis
	226	GSK1070916		targeted	in clinical development	AURKB	mitosis
	228	KIN001-102		targeted	experimental	AKT1	PI3K signaling
	229	LY317615	Enzastaurin	targeted	in clinical development	PRKCB (PKCbeta)	other
	230	GSK429286A		targeted	experimental	ROCK2	cytoskeleton
	231	FMK	KIN001-242	targeted	experimental	RSK	ERK MAPK signaling
	235	QL-XII-47		targeted	experimental	BTK, BMX	other
	238	CAL-101		targeted	clinically approved	PI3Kdelta	PI3K signaling
	245	UNC0638		targeted	experimental	G9a(EHMT2), GLP(EHMT1)	chromatin histone methylation
	249	XL-184	Cometriq, Cabozantinib	targeted	clinically approved	VEGFR, MET, RET, KIT, FLT1, FLT3, FLT4, Tie2,AXL	RTK signaling
	252	WZ3105		targeted	experimental	CLK2, CNSK1E, FLT3, ULK1	other
	253	XMD14-99		targeted	experimental	EPHB3, CAMK1	RTK signaling
	254	AC220	Quizartinib	targeted	in clinical development	FLT3	RTK signaling
	255	CP724714		targeted	in clinical development	ERBB2	EGFR signaling
	256	JW-7-24-1		targeted	experimental	LCK	other
	257	NPK76-II-72-1		targeted	experimental	PLK3	mitosis
	258	STF-62247		not defined	experimental	stimulates autophagy	other
	260	NG-25		targeted	experimental	MAP3K7 (TAK1)	other
	261	TL-1-85		targeted	experimental	MAP3K7 (TAK1)	other
	262	VX-11e		targeted	experimental	ERK	ERK MAPK signaling
	263	FR-180204		targeted	experimental	ERK	ERK MAPK signaling
	265	Tubastatin A		targeted	experimental	HDAC6	chromain histone acetylation
	266	Zibotentan	ZD4054	targeted	in clinical development	Endothelin A Receptor	other
	268	YM155	Sepantronium bromide	targeted	in clinical development	BIRC5 (Survivin)	apoptosis regulation
	269	NSC-207895	XI-006	targeted	experimental	MDM4	p53 pathway
	271	VNLG/124		targeted	experimental	HDAC, RAR	chromain histone acetylation
	272	AR-42	HDAC-42	targeted	in clinical development	HDAC	chromain histone acetylation
	273	CUDC-101		targeted	in clinical development	HDAC, EGFR	chromain histone acetylation
	274	Belinostat	PXD101	targeted	clinically approved	HDAC	chromain histone acetylation
	275	I-BET-762	GSK525762A	targeted	experimental	BRD2, BRD3, BRD4	chromatin other
	276	CAY10603		targeted	experimental	HDAC6	chromain histone acetylation
	277	ABT-869	Linifanib	targeted	in clinical development	VEGFR and PDGFR family	RTK signaling
	279	BIX02189		targeted	experimental	MAP2K5 (MEK5)	other
	281	CH5424802		targeted	in clinical development	ALK	RTK signaling
	282	EKB-569	Pelitinib	targeted	in clinical development	EGFR	EGFR signaling
	283	GSK2126458	EX-8678	targeted	in clinical development	PI3K, MTOR	PI3K signaling
	286	KIN001-236		targeted	experimental	TIE2	other
	287	KIN001-244		targeted	experimental	PDPK1 (PDK1)	PI3K signaling
	288	KIN001-055	WHI-P97, AC1L1GQE	targeted	experimental	JAK3, MNK1	other
	290	KIN001-260	Bayer IKKb inhibitor	targeted	experimental	IKK	other
	291	KIN001-266		targeted	experimental	MAP3K8 (COT)	other
	292	Masitinib	AB1010	targeted	clinically approved	KIT	RTK signaling
	293	MP470		targeted	in clinical development	PDGFR	RTK signaling
	294	MPS-1-IN-1		targeted	experimental	MPS1	mitosis
	295	NVP-BHG712		targeted	experimental	EPHB4	RTK signaling
	298	OSI-930		targeted	in clinical development	KIT, VEGFR, PDGFR	RTK signaling
	299	OSI-027	A-1065	targeted	in clinical development	MTORC1/2	TOR signaling
	300	CX-5461		targeted	experimental	RNA Pol I	other
	301	PHA-793887		targeted	experimental	CDK-pan	cell cycle
	302	PI-103		targeted	experimental	PI3Ka, PRKDC (DNAPK)	PI3K signaling
	303	PIK-93		targeted	experimental	PI4K, PI3K	PI3K signaling
	304	SB52334		targeted	experimental	ALK5	RTK signaling
	305	TPCA-1		targeted	experimental	IKK	other
	306	TG101348		targeted	in clinical development	JAK2	other
	308	XL-880	Foretinib, GSK1363089	targeted	in clinical development	MET	RTK signaling
	309	Y-39983		targeted	experimental	ROCK	cytoskeleton
	310	YM201636		targeted	experimental	FYV1	other
	312	AV-951	Tivozanib	targeted	in clinical development	VEGFR	RTK signaling
	326	GSK690693		targeted	experimental	AKT	PI3K signaling
	328	SNX-2112		targeted	experimental	HSP90	other
	329	QL-XI-92		targeted	experimental	DDR1	RTK signaling
	330	XMD13-2		targeted	experimental	RIPK	other
	331	QL-X-138		targeted	experimental	MNK2, PRKDC (DNAPK), MTOR, BTK, JAK3	other
	332	XMD15-27		targeted	experimental	CAMK2B, CLK2, DYRK1A, MAST1, STK39	other
	333	T0901317		targeted	experimental	LXR	other
	341	EX-527		targeted	experimental	SIRT1	other
	344	THZ-2-49		targeted	experimental	CDK9	cell cycle
	345	KIN001-270		targeted	experimental	CDK9	cell cycle
	346	THZ-2-102-1		targeted	experimental	CDK7	cell cycle
	1001	AICAR		targeted	in clinical development	AAPK1 (AMPK) agonist	metabolism
	1003	Camptothecin	7-Ethyl-10-Hydroxy-Camptothecin,SN-38	cytotoxic	clinically approved	TOP1	DNA replication
	1004	Vinblastine	Vinblastine sulphate	cytotoxic	clinically approved	Microtubules	cytoskeleton
	1005	Cisplatin	cisplatin, cis-Diammineplatinum(II) dichloride	cytotoxic	clinically approved	DNA crosslinker	DNA replication
	1006	Cytarabine	Ara-Cytidine,Arabinosyl Cytosine,U-19920	cytotoxic	clinically approved	DNA synthesis	DNA replication
	1007	Docetaxel	RP-56976	cytotoxic	clinically approved	Microtubules	cytoskeleton
	1008	Methotrexate		cytotoxic	clinically approved	Dihydrofolate reductase (DHFR)	DNA replication
	1009	ATRA	Tretinoin, Vesanoid	targeted	clinically approved	Retinoic acid and retinoid X receptor agonist	other
	1010	Gefitinib	Iressa, ZD-1839	targeted	clinically approved	EGFR	EGFR signaling
	1011	ABT-263	Navitoclax	targeted	in clinical development	BCL2, BCL2L1, BCL2L2	apoptosis regulation
	1012	Vorinostat	Zolinza, SAHA	targeted	clinically approved	HDAC inhibitor Class I, IIa, IIb, IV	chromain histone acetylation
	1013	Nilotinib	Tasigna	targeted	clinically approved	ABL	ABL signaling
	1014	RDEA119		targeted	in clinical development	MAP2K1 (MEK1), MAP2K2 (MEK2)	ERK MAPK signaling
	1015	CI-1040	PD-18435,PD-184352	targeted	in clinical development	MAP2K1 (MEK1), MAP2K2 (MEK2)	ERK MAPK signaling
	1016	Temsirolimus	Torisel, CCI-779	targeted	clinically approved	MTOR	TOR signaling
	1017	Olaparib	Lynparza, KU0059436, AZD-2281	targeted	in clinical development	PARP1, PARP2	Genome integrity
	1018	ABT-888	Veliparib	targeted	in clinical development	PARP1, PARP2	Genome integrity
	1019	Bosutinib	Bosulif, SKI-606	targeted	clinically approved	SRC, ABL, TEC	ABL signaling
	1020	Lenalidomide	Revlimid	targeted	clinically approved	TNFA	other
	1021	Axitinib	AG-013736	targeted	in clinical development	PDGFR, KIT, VEGFR	RTK signaling
	1022	AZD7762		targeted	in clinical development	CHEK1, CHEK2	Genome integrity
	1023	GW 441756		targeted	experimental	NTRK1	RTK signaling
	1024	CEP-701	Lestaurtinib	targeted	in clinical development	FLT3, JAK2, NTRK1, RET	RTK signaling
	1025	SB 216763		targeted	experimental	GSK3A, GSK3B	WNT signaling
	1026	17-AAG	Telatinib, tanespimycin	targeted	in clinical development	HSP90	other
	1028	VX-702		targeted	in clinical development	p38	JNK and p38 signaling
	1029	AMG-706	Motesanib Diphosphate	targeted	in clinical development	VEGFR, RET, c-KIT, PDGFR	RTK signaling
	1030	KU-55933		targeted	experimental	ATM	Genome integrity
	1031	Elesclomol		targeted	in clinical development	HSP70	other
	1032	Afatinib	Gilotrif, BIBW2992, Tovok	targeted	clinically approved	ERBB2, EGFR	EGFR signaling
	1033	Vismodegib	Erivedge	targeted	in clinical development	SMO	other
	1036	PLX4720	vemurafenib analog, Zelboraf (derivative)	targeted	clinically approved	BRAF	ERK MAPK signaling
	1037	BX-795		targeted	in clinical development	TBK1, PDPK1, IKK, AURKB, AURKC	other
	1038	NU-7441	KU-57788	targeted	experimental	PRKDC (DNAPK)	Genome integrity
	1039	SL 0101-1		targeted	experimental	RSK, AURKB, PIM3	ERK MAPK signaling
	1042	BIRB 0796	Doramapimod	targeted	experimental	p38, JNK2	JNK and p38 signaling
	1043	JNK Inhibitor VIII		targeted	experimental	JNK	JNK and p38 signaling
	1046	681640		targeted	experimental	WEE1, CHEK1	cell cycle
	1047	Nutlin-3a		targeted	in clinical development	MDM2	p53 pathway
	1049	PD-173074		targeted	experimental	FGFR1, FGFR3	RTK signaling
	1050	ZM-447439		targeted	experimental	AURKB	mitosis
	1052	RO-3306		targeted	experimental	CDK1	cell cycle
	1053	MK-2206		targeted	in clinical development	AKT1, AKT2	PI3K signaling
	1054	PD-0332991	Palbociclib Isethionate	targeted	in clinical development	CDK4, CDK6	cell cycle
	1057	NVP-BEZ235	BEZ235	targeted	in clinical development	PI3K (Class 1) and MTORC1/2	PI3K signaling
	1058	GDC0941		targeted	in clinical development	PI3K (class 1)	PI3K signaling
	1059	AZD8055	pp242	targeted	in clinical development	MTORC1/2	TOR signaling
	1060	PD-0325901		targeted	in clinical development	MAP2K1 (MEK1), MAP2K2 (MEK2)	ERK MAPK signaling
	1061	SB590885		targeted	experimental	BRAF	ERK MAPK signaling
	1062	AZD6244	selumetinib	targeted	in clinical development	MAP2K1 (MEK1), MAP2K2 (MEK2)	ERK MAPK signaling
	1066	AZD6482	WO2009093972	targeted	in clinical development	PI3Kbeta	PI3K signaling
	1067	CCT007093		targeted	experimental	PPM1D	other
	1069	EHT 1864		targeted	experimental	Rac GTPases	cytoskeleton
	1072	BMS-708163	Avagacestat	targeted	in clinical development	g-secretase	other
	1091	BMS-536924		targeted	experimental	IGF1R	IGFR signaling
	1114	Cetuximab	Erbitux	targeted	clinically approved	EGFR	EGFR signaling
	1129	PF-4708671		targeted	experimental	RPS6KB1 (p70S6KA)	TOR signaling
	1133	JNJ-26854165	Serdemetan	targeted	in clinical development	MDM2	p53 pathway
	1142	HG-5-113-01		targeted	in clinical development	LOK, LTK, TRCB, ABL(T315I)	ABL signaling
	1143	HG-5-88-01		targeted	experimental	EGFR, ADCK4	EGFR signaling
	1149	TW 37		targeted	experimental	BCL2, BCL2L1	apoptosis regulation
	1158	XMD11-85h		targeted	experimental	BRSK2, FLT4, MARK4, PRKCD, RET, SPRK1	other
	1161	ZG-10		targeted	experimental	IRAK1	other
	1164	XMD8-92		targeted	experimental	MAP2K5 (ERK5)	other
	1166	QL-VIII-58		targeted	experimental	MTOR, ATR	TOR signaling
	1170	CCT018159		targeted	experimental	HSP90	other
	1175	AG-014699	PF-01367338	targeted	experimental	PARP1, PARP2	Genome integrity
	1192	GSK269962A	KIN001-155	targeted	experimental	ROCK1, ROCK2	cytoskeleton
	1194	SB-505124		targeted	experimental	TGFR1 (ALK5)	other
	1199	Tamoxifen		targeted	clinically approved	ER	other
	1203	QL-XII-61		targeted	experimental	BTK	other
	1218	JQ1		targeted	experimental	BRD2, BRD3, BRD4	chromatin other
	1219	PFI-1		targeted	experimental	BRD2, BRD3, BRD4	chromatin other
	1230	IOX2		targeted	experimental	EGLN1	other
	1236	UNC0638		targeted	experimental	G9a(EHMT2), GLP(EHMT1)	chromatin histone methylation
	1239	YK 4-279		targeted	experimental	RNA helicase A	other
	1241	CHIR-99021	CT 99021	targeted	experimental	GSK3B	WNT signaling
	1242	(5Z)-7-Oxozeaenol		targeted	experimental	MAP3K7 (TAK1)	other
	1243	piperlongumine		not defined	experimental	Increases ROS levels	other
	1248	FK866	APO866	targeted	experimental	NAMPT	metabolism
	1259	BMN-673	Talazoparib	targeted	experimental	PARP1	Genome integrity
	1261	rTRAIL		targeted	experimental	TR10A (DR4), TR10B (DR5)	apoptosis regulation
	1262	UNC1215		targeted	experimental	LMBL3	other
	1264	SGC0946		targeted	experimental	Q8TEK3 (DOT1L)	chromatin histone methylation
	1268	XAV 939	NVP-XAV939	targeted	experimental	TNKS1 (tankyrase-1)	WNT signaling
	1371	PLX4720 (rescreen)	Vemurafenib analog, Zelboraf (derivative)	targeted	experimental	BRAF	ERK MAPK signaling
	1372	Trametinib	Mekinist, GSK1120212	targeted	clinically approved	MAP2K1 (MEK1), MAP2K2 (MEK2)	ERK MAPK signaling
	1373	Dabrafenib	Tafinlar, GSK2118436	targeted	clinically approved	BRAF	ERK MAPK signaling
	1375	Temozolomide	Temodar	cytotoxic	clinically approved	DNA akylating agent	DNA replication
	1377	Afatinib (rescreen)	Gilotrif, BIBW2992, Tovok	targeted	clinically approved	ERBB2, EGFR	EGFR signaling
	1378	Bleomycin (50 uM)		cytotoxic	clinically approved	DNA damage	DNA replication
	1494	SN-38	7-ethyl-10-hydroxy-camptothecin	cytotoxic	experimental	TOP1	DNA replication
	1495	Olaparib	Lynparza, KU0059436, AZD-2281	targeted	clinically approved	PARP1, PARP2	Genome integrity
	1498	AZD6244	selumetinib	targeted	in clinical development	MAP2K1 (MEK1), MAP2K2 (MEK2)	ERK MAPK signaling
	1502	Bicalutamide	Casodex, ICI-176334	targeted	clinically approved	ANDR (androgen receptor)	other
	1526	RDEA119 (rescreen)		targeted	experimental	MAP2K1 (MEK1), MAP2K2 (MEK2)	ERK MAPK signaling
	1527	GDC0941 (rescreen)		targeted	in clinical development	PI3K	PI3K signaling
	1529	MLN4924	Pevonedistat	targeted	in clinical development	NEDD8-activating enzyme	other

## Sheet: TableS1G-compoundClustering
	Table S1G - Compound clusters based on AUC pattern similarity, related to Figure 1
	Cluster identifier	Drug	Target	Targeted process or pathway	Silhouette Width
	18	PD-0325901	MAP2K1 (MEK1), MAP2K2 (MEK2)	ERK MAPK signaling	0.563994
		AZD6244	MAP2K1 (MEK1), MAP2K2 (MEK2)	ERK MAPK signaling	0.540906					Screened compounds
		Trametinib	MAP2K1 (MEK1), MAP2K2 (MEK2)	ERK MAPK signaling	0.533545
		RDEA119	MAP2K1 (MEK1), MAP2K2 (MEK2)	ERK MAPK signaling	0.509135			Cell lines
		RDEA119 (rescreen)	MAP2K1 (MEK1), MAP2K2 (MEK2)	ERK MAPK signaling	0.451002
		CI-1040	MAP2K1 (MEK1), MAP2K2 (MEK2)	ERK MAPK signaling	0.217253
		AZD6244	MAP2K1 (MEK1), MAP2K2 (MEK2)	ERK MAPK signaling	0.09348
		VX-11e	ERK	ERK MAPK signaling	0.572526
	24	PLX4720 (rescreen)	BRAF	ERK MAPK signaling	0.211491
		PLX4720	BRAF	ERK MAPK signaling	0.195467
		SB590885	BRAF	ERK MAPK signaling	-0.0649095
		Nutlin-3a	MDM2	p53 pathway	0.322036
	23	Gefitinib	EGFR	EGFR signaling	0.795527
		Afatinib	ERBB2, EGFR	EGFR signaling	0.720906
		Afatinib (rescreen)	ERBB2, EGFR	EGFR signaling	0.703336
	9	BMS-536924	IGF1R	IGFR.signaling	0.2497
		BMS-754807	IGF1R	IGFR.signaling	0.231287
		OSI-906	IGF1R	IGFR.signaling	-0.290797
		HG-5-88-01	EGFR, ADCK4	EGFR signaling	0.394223
		MPS-1-IN-1	MPS1	mitosis	0.293694
	16	AR-42	HDAC	chromain histone acetylation	0.149804
		PXD101, Belinostat	HDAC	chromain histone acetylation	0.143605
		CUDC-101	HDAC, EGFR	chromain histone acetylation	0.122318
		Tubastatin A	HDAC6	chromain histone acetylation	0.425151
		CAY10603	HDAC6	chromain histone acetylation	0.0495128
		SNX-2112	HSP90	other	0.411211
		YM155	BIRC5 (Survivin)	apoptosis regulation	0.0157814
		I-BET	BRD2, BRD3, BRD4	chromatin other	0.419688
		THZ-2-102-1	CDK7	cell cycle	0.385515
		UNC0638	G9a(EHMT2), GLP(EHMT1)	chromatin histone methylation	0.0346766
	6	AZD8055	MTORC1/2	TOR signaling	0.21969
		MK-2206	AKT1, AKT2	PI3K signaling	0.205312
		GDC0941	PI3K (class 1)	PI3K signaling	0.190312
		AZD6482	PI3Kbeta	PI3K signaling	0.0574109
		GDC0941 (rescreen)	PI3K	PI3K signaling	-0.0131843
		AZD6482	PI3Kbeta	PI3K signaling	-0.0423613
		CAL-101	PI3Kdelta	PI3K signaling	-0.26625
		GSK690693	AKT	PI3K signaling	-0.3033
	3	OSI-027	MTORC1/2	TOR signaling	0.182372
		ZSTK474	PI3K	PI3K signaling	0.198183
		GSK2126458	PI3K, MTOR	PI3K signaling	0.183558
		QL-X-138	MNK2, PRKDC (DNAPK), MTOR, BTK, JAK3	other	0.0714453
		PI-103	PI3Ka, PRKDC (DNAPK)	PI3K signaling	0.145733
		KIN001-102	AKT1	PI3K signaling	0.361546
		Genentech Cpd 10	AURKA, AURKB	mitosis	0.328906
		XMD13-2	RIPK	other	0.281052
		CP466722	ATM	Genome.integrity	0.312233
		QL-XII-47	BTK, BMX	other	0.299241
		QL-XI-92	DDR1	RTK signaling	0.285839
		TG101348	JAK2	other	0.233795
		SB-715992	KIF11	mitosis	0.315247
		JW-7-24-1	LCK	other	0.11565				Screened compounds
	21	Camptothecin	TOP1	DNA replication	0.317166
		SN-38	TOP1	DNA replication	0.258237
		Cisplatin	DNA crosslinker	DNA replication	0.37189
		Bleomycin (50 uM)	DNA damage	DNA replication	0.115992
		BMN-673	PARP1	Genome.integrity	0.269625
		piperlongumine	Increases ROS levels	other	0.184468
		MLN4924	NEDD8-activating enzyme	other	0.0392719
		YK 4-279	RNA helicase A	other	0.142627
	1	Mitomycin C	DNA crosslinker	DNA replication	0.0843833
		Bleomycin	DNA damage	DNA replication	0.163746
		Doxorubicin	DNA intercalating	DNA replication	0.116522
		Gemcitabine	DNA replication	DNA replication	0.113767
		Etoposide	TOP2	DNA replication	0.119233
		Vinorelbine	Microtubules	cytoskeleton	0.268917
		Epothilone B	Microtubules	cytoskeleton	-0.0180781
		JNK-9L	JNK	JNK and p38 signaling	0.250971
		AS601245	JNK	JNK and p38 signaling	0.193509
		Tipifarnib	Farnesyl-transferase (FNTA)	other	-0.0365074
		LAQ824	HDAC	chromain histone acetylation	0.205757
		AUY922	HSP90	other	0.0376132
		IPA-3	PAK1, PAK2, PAK3	cytoskeleton	0.307104
		OSU-03012	PDPK1 (PDK1)	PI3K signaling	0.0718443
		Thapsigargin	sarco-endoplasmic reticulum Ca2+-ATPases	other	0.196924
		GSK-650394	SGK3	other	0.0718646
		BAY 61-3606	SYK	other	0.149616
		FH535	unknown	other	0.24593
		Embelin	XIAP	apoptosis regulation	0.234714
		QS11	ARFGAP	other	0.315658
		Obatoclax Mesylate	BCL2, BCL2L1, MCL1	apoptosis regulation	0.218796
	2	AZD-2281	PARP1, PARP2	Genome.integrity	-0.0612573
		AG-014699	PARP1, PARP2	Genome.integrity	-0.0653974
		Olaparib	PARP1, PARP2	Genome.integrity	-0.0917263
		ABT-888	PARP1, PARP2	Genome.integrity	-0.192669
		Bicalutamide	ANDR (androgen receptor)	other	-0.325297
		Bicalutamide	ANDR (androgen receptor)	other	-0.331826
		BMS-708163	g-secretase	other	-0.236113
		BMS-708163	g-secretase	other	-0.284511
		CHIR-99021	GSK3B	WNT.signaling	-0.120089
		CHIR-99021	GSK3B	WNT.signaling	-0.399037
		Ruxolitinib	JAK1, JAK2, TYK2	other	-0.0522718
		KIN001-055	JAK3, MNK1	other	-0.0708187
		FMK	RSK	ERK MAPK signaling	-0.473419
		SL 0101-1	RSK, AURKB, PIM3	ERK MAPK signaling	-0.30169
		CH5424802	ALK	RTK signaling	0.00497553
		SB52334	ALK5	RTK signaling	-0.0582708
		RO-3306	CDK1	cell cycle	-0.407693
		KIN001-270	CDK9	cell cycle	-0.409126
		JNK Inhibitor VIII	JNK	JNK and p38 signaling	-0.268039
		VX-702	p38	JNK and p38 signaling	-0.198206
		BIRB 0796	p38, JNK2	JNK and p38 signaling	-0.173431
		AKT inhibitor VIII	AKT1, AKT2, AKT3	PI3K signaling	-0.39615
		KU-55933	ATM	Genome.integrity	-0.108175
		JQ1	BRD2, BRD3, BRD4	chromatin other	-0.0506462
		XMD11-85h	BRSK2, FLT4, MARK4, PRKCD, RET, SPRK1	other	-0.174825
		LFM-A13	BTK	other	-0.344198
		XMD15-27	CAMK2B, CLK2, DYRK1A, MAST1, STK39	other	-0.172584
		PAC-1	CASP3 agonist	apoptosis regulation	-0.00609568
		GW-2580	CSF1R (cFMS)	RTK signaling	-0.158835
		Temozolomide	DNA akylating agent	DNA replication	-0.209435
		Cetuximab	EGFR	EGFR signaling	-0.0784706
		IOX2	EGLN1	other	-0.327634
		Zibotentan, ZD4054	Endothelin A Receptor	other	-0.251692
		XMD14-99	EPHB3, CAMK1	RTK signaling	-0.0524699
		Tamoxifen	ER	other	-0.323336
		CP724714	ERBB2	EGFR signaling	-0.0824963
		FR-180204	ERK	ERK MAPK signaling	-0.0534176
		FTI-277	Farnesyl transferase (FNTA)	other	-0.234841
		PD-173074	FGFR1, FGFR3	RTK signaling	-0.0938987
		SB 216763	GSK3A, GSK3B	WNT.signaling	-0.171227
		VNLG/124	HDAC, RAR	chromain histone acetylation	-0.0299629
		CCT018159	HSP90	other	-0.0625839
		GSK-1904529A	IGF1R	IGFR.signaling	-0.225604
		UNC1215	LMBL3	other	-0.205454
		T0901317	LXR	other	-0.0282893
		XMD8-92	MAP2K5 (ERK5)	other	-0.125456
		KIN001-266	MAP3K8 (COT)	other	-0.0553817
		GW 441756	NTRK1	RTK signaling	-0.0370476
		CCT007093	PPM1D	other	-0.283715
		Bryostatin 1	PRKC	other	-0.220014
		NU-7441	PRKDC (DNAPK)	Genome.integrity	-0.108832
		NSC-87877	PTPN6 (SHP-1), PTPN11 (SHP-2)	other	-0.210182
		SGC0946	Q8TEK3 (DOT1L)	chromatin histone methylation	-0.273064
		EHT 1864	Rac GTPases	cytoskeleton	-0.15668
		PF-4708671	RPS6KB1 (p70S6KA)	TOR signaling	-0.0884767
		EX-527	SIRT1	other	-0.249762
		Vismodegib	SMO	other	-0.188037
		STF-62247	stimulates autophagy	other	-0.502016
		SB-505124	TGFR1 (ALK5)	other	-0.172929
		KIN001-236	TIE2	other	-0.50982
		Lenalidomide	TNFA	other	-0.176547
		XAV 939	TNKS1 (tankyrase-1)	WNT.signaling	-0.0677116
		rTRAIL	TR10A (DR4), TR10B (DR5)	apoptosis regulation	-0.0419269
		AMG-706	VEGFR, RET, c-KIT, PDGFR	RTK signaling	-0.0385211
		681640	WEE1, CHEK1	cell cycle	-0.144818
	4	PF-562271	FAK	cytoskeleton	0.305616
		Midostaurin	KIT	RTK signaling	0.240498
		HG-6-64-1	BRAFV600E, TAK, MAP4K5	ERK MAPK signaling	0.0641815
	5	AP-24534	ABL	ABL signaling	0.213737
		Nilotinib	ABL	ABL signaling	-0.151799
		TL-2-105	CRAF	ERK MAPK signaling	0.309543
		AC220	FLT3	RTK signaling	0.12601
		Masitinib	KIT	RTK signaling	0.293105
		OSI-930	KIT, VEGFR, PDGFR	RTK signaling	0.0649851
		NG-25	MAP3K7 (TAK1)	other	0.158361
		TL-1-85	MAP3K7 (TAK1)	other	0.157211
		Axitinib	PDGFR, KIT, VEGFR	RTK signaling	-0.197347
		AV-951	VEGFR	RTK signaling	-0.0522973
		ABT-869	VEGFR and PDGFR family	RTK signaling	0.0977379
		XL-184	VEGFR, MET, RET, KIT, FLT1, FLT3, FLT4, Tie2,AXL	RTK signaling	0.197541
		Pazopanib	VEGFR, PDGFRA, PDGFRB, KIT	RTK signaling	0.149672
	7	JQ1	BRD4	chromatin other	0.115809
		JQ12	HDAC	chromain histone acetylation	0.0644135
		DMOG	Prolyl-4-Hydroxylase	other	0.0392276
		Shikonin	unknown	other	-0.023395
	8	5-Fluorouracil	DNA antimetabolite	DNA replication	0.334895
		CX-5461	RNA Pol I	other	0.332703
	10	Bexarotene	Retinioic acid X family agonist	other	0
	11	Phenformin	AAPK1 (AMPK) agonist	metabolism	0.0123925
		THZ-2-49	CDK9	cell cycle	-0.194507
	12	AS605240	PI3Kgamma	PI3K signaling	0.111684
		EKB-569	EGFR	EGFR signaling	0.0529463
		TAK-715	p38a	JNK and p38 signaling	0.0410149
		BMS-345541	IKBKB	other	0.0285751
		LY317615	PRKCB (PKCbeta)	other	-0.00709216
	13	UNC0638	G9a(EHMT2), GLP(EHMT1)	chromatin histone methylation	0.0946702
		PHA-793887	CDK-pan	cell cycle	0.0810594
		AT-7519	CDK9	cell cycle	0.0779492
		WZ3105	CLK2, CNSK1E, FLT3, ULK1	other	-0.0795647
	14	GSK1070916	AURKB	mitosis	-0.0446108
		ZM-447439	AURKB	mitosis	0.0566985
		ABT-263	BCL2, BCL2L1, BCL2L2	apoptosis regulation	0.0992846
		BX-912	PDPK1 (PDK1)	PI3K signaling	0.0318278
	15	GSK429286A	ROCK2	cytoskeleton	0
	17	TPCA-1	IKK	other	0.197236
		KIN001-260	IKK	other	0.160036
		NVP-BHG712	EPHB4	RTK signaling	0.0606937
		YM201636	FYV1	other	-0.242963
		BIX02189	MAP2K5 (MEK5)	other	0.145312
		XL-880	MET	RTK signaling	0.248719
		KIN001-244	PDPK1 (PDK1)	PI3K signaling	0.0507071
		PIK-93	PI4K, PI3K	PI3K signaling	0.206065
		NPK76-II-72-1	PLK3	mitosis	0.273222
		Y-39983	ROCK	cytoskeleton	0.185306
	19	NSC-207895	MDM4	p53 pathway	-0.0190968
		MP470	PDGFR	RTK signaling	-0.233968
	20	AICAR	AAPK1 (AMPK) agonist	metabolism	0.0958675
		ATRA	Retinoic acid and retinoid X receptor agonist	other	-0.0110016
		Methotrexate	Dihydrofolate reductase (DHFR)	DNA replication	-0.042933
		Vorinostat	HDAC inhibitor Class I, IIa, IIb, IV	chromain histone acetylation	-0.0802559
	22	Vinblastine	Microtubules	cytoskeleton	-0.111163
		Docetaxel	Microtubules	cytoskeleton	-0.126451
		Elesclomol	HSP70	other	0.00162881
		17-AAG	HSP90	other	0.142798
		TW 37	BCL2, BCL2L1	apoptosis regulation	0.0618506
		PD-0332991	CDK4, CDK6	cell cycle	0.0604924
		AZD7762	CHEK1, CHEK2	Genome.integrity	0.112539
		Cytarabine	DNA synthesis	DNA replication	0.073491
		CEP-701	FLT3, JAK2, NTRK1, RET	RTK signaling	0.0848035
		JNJ-26854165	MDM2	p53 pathway	-0.0342644
		Temsirolimus	MTOR	TOR signaling	-0.00257613
		NVP-BEZ235	PI3K (Class 1) and MTORC1/2	PI3K signaling	-0.011422
		Bosutinib	SRC, ABL, TEC	ABL signaling	0.13823
		BX-795	TBK1, PDPK1, IKK, AURKB, AURKC	other	-0.0817491
	25	QL-VIII-58	MTOR, ATR	TOR signaling	0.0781787
		HG-5-113-01	LOK, LTK, TRCB, ABL(T315I)	ABL signaling	-0.0313883
		ZG-10	IRAK1	other	-0.0431004
		GSK269962A	ROCK1, ROCK2	cytoskeleton	-0.0492618
		PFI-1	BRD2, BRD3, BRD4	chromatin other	-0.113054
		(5Z)-7-Oxozeaenol	MAP3K7 (TAK1)	other	-0.206335
		Dabrafenib	BRAF	ERK MAPK signaling	-0.455564
	26	FK866	NAMPT	metabolism	0
