# Supplementary material for: A Landscape of Pharmacogenomic Interactions in Cancer
Source: Cell. 2016 Jul 28;166(3):740–54. doi: 10.1016/j.cell.2016.06.017 (PMC4967469; doi:10.1016/j.cell.2016.06.017)
Supplement: Table S3. Comparison of Cell Lines and Primary Tumors at the Level of Pathway Alterations and Oncogenic Signatures, Related to Figure 3 — (A) Summary of 13 different pathway alterations across cancer types and comparison between cell lines and tumors. Includes hyperlinks to scatter plots and statistical scores. (B) Binary matrix summarizing the status of the Cancer Functional Events (CFEs) across cell lines and tumors. Only fully characterised tumor samples have been included and only CFEs occurring in at least one sample, and samples with at least one occurring CFE have been included. (C) Cell lines and Tumors binary matrix modeled as bipartite network (edge list, .sif format). (D) Identified classes of CFEs and cell-line/tumor samples. (E) CFE type enrichments of the identified classes and sample type compositions. (F) Individual CFE enrichments of the identified classes. (G) Cancer type classification across the identified classes and classification concordance analysis. (H) Copy number amplifications/deletions enrichments of the identified classes. [file mmc4.xlsx]

## Sheet: TableS3A-PathAlt
			TableS3A - Pathway alterations summaries across cancer types, with links to alteration frequency scatter plots. Refers to figure 3.
			Values on top of the column indicate correlation scores between profiles of genomic alterations involving gene in the pathway under consideration. Values at the bottom-right are correlation scores between alteration profiles at the pathway level. Clicking on these values will open corresponding scatter plots in the default web-browser (this may take few seconds and might not work with Safari).
				Cancer Types
				LAML		COAD/READ		OV		KIRC		LUAD		GBM		HNSC		THCA		LGG		BRCA		BLCA		SKCM		UCEC		STAD		PRAD		LUSC
				LAML		COREAD		OV		KIRC		LUAD		GBM		HNSC		THCA		LGG		BRCA		BLCA		SKCM		UCEC		STAD		PRAD		LUSC
	Pathways	Cell Cycle				0.692024		0.939156		0.999305		0.933038		0.952999		0.854589				0.821227		0.892651		0.878497		0.893012		0.0515488		0.883443				0.944774		Median R =	0.892651
		CCND1	Mutation	0	0	0	0	0	0	0	0	0	0	0	0	0	0	0	0	0	0	0	0	0	0	0.271003	0	1.73913	0	0	0	0	0	0	0	CCND1_mut	Corresponding SFEs
		CCND1	Amplification	0	0	0	0	0	0	0	0	5.54455	10.9375	0	0	32.5641	40.4762	0	0	0	0	19.7211	19.6078	0	0	0	0	0	0	8.16993	0	0	0	0	0	gain:cnaPANCAN59 (CCND1,CTTN)
		CCNE1	Amplification	0	0	0	0	0	0	0	0	0	0	17.5084	2.77778	0	0	0	0	0	0	0	0	0	0	0	0	0	0	0	0	0	0	0	0	gain:cnaPANCAN1 (CCNE1)
		CDK12	Mutation	0	0	2.24949	5.88235	1.58228	0	0.479616	0	0.515464	0	0.273973	0	0.266667	0	0.310559	0	0	0	0.353357	0	0	0	0.813008	0	0.434783	0	0	0	1.65289	0	0	0	CDK12_mut
		CDK12	Amplification	0	0	7.84929	1.96078	0	0	0	0	0	0	0	0	0	0	0	0	0	0	12.8486	31.3725	7.14286	0	0	0	9.62672	0	0	0	0	0	0	0	gain:cnaPANCAN301 (CDK12,ERBB2,MED24)
		CDK4	Mutation	0	0	0	0	0	0	0	0	0	0	0	0	0	0	0	0	0	0	0	0	0	0	0	0	0	0	0	0	0	0	0	0	CDK4_mut
		CDK4	Amplification	0	0	0	0	0	0	0	0	7.72277	9.375	17.6768	11.1111	0	0	0	0	0	0	0	0	0	0	0	0	0	0	0	0	0	0	0	0	gain:cnaPANCAN165 (CDK4)
		CDKN1A	Mutation	0	0	0.204499	0	0	0	0	0	0	0	0	0	0	0	0	0	0	0	0	0	10.2041	15.7895	0.271003	0	0	0	0	0	0	0	0	0	CDKN1A_mut
		CDKN1B	Mutation	0	0	1.22699	0	0	0	0	0	0.773196	0	0	0	0	0	0	0	0.591716	0	0.883392	0	1.02041	5.26316	0	0	0.869565	0	0	0	1.23967	0	0	0	CDKN1B_mut
		CDKN2A	Mutation	0	3.57143	0	0	0	0	0.239808	3.125	2.57732	1.5625	0.547945	0	14.6667	21.4286	0	6.25	0	0	0	0	3.06122	5.26316	10.5691	10.9091	0.434783	22.2222	0	4	0	16.6667	7.47126	13.3333	CDKN2A_mut
		CDKN2A	Deletion	0	0	4.70958	13.7255	0	0	16.2749	87.0968	23.9604	60.9375	69.0236	75	35.641	35.7143	0	0	23.2472	52.9412	0	0	0	0	38.1657	70.9091	0	0	15.0327	36	0	0	28.3168	66.6667	loss:cnaPANCAN144 (BNC2,CDKN2A,JAK2,PSIP1)
		CDKN2C	Deletion	0	0	0	0	0	0	0	0	0	0	6.22896	19.4444	0	0	0	0	0	0	0	0	0	0	0	0	0	0	0	0	0	0	0	0	loss:cnaPANCAN289 (CDKN2C,FAF1)
		JAK1	Deletion	0	0	0	0	0	0	0	0	0	0	0	0	0	0	0	0	0	0	0	0	0	0	0	0	0	0	0	0	8.62944	0	0	0	loss:cnaPANCAN291 (JAK1)
		MYC	Mutation	0	0	0	0	0	0	0	0	0	0	0	0	0.266667	0	0	0	0	0	0	0	0	0	0	0	0	0	0	0	0	0	0	0	MYC_mut
		MYCN	Mutation	0	0	0.408998	0	0	0	0	0	0	0	0	0	0	0	0	0	0	0	0	0	0	0	0	0	0.869565	0	0	0	0	0	0	0	MYCN_mut
		MYC	Amplification	0	0	33.281	11.7647	36.3184	23.5294	0	0	21.9802	26.5625	3.87205	5.55556	28.9744	2.38095	0	0	0	0	0	0	17.033	21.0526	21.0059	3.63636	23.5756	0	29.4118	32	0	0	18.8119	20	gain:cnaPANCAN91 (MYC)
		MYCN	Amplification	0	0	0	0	0	0	0	0	0	0	2.6936	0	0	0	0	0	0	0	0	0	0	0	0	0	0	0	0	0	0	0	7.52475	6.66667	gain:cnaPANCAN344 (MYCN)
		RB1	Mutation	0	0	12.4744	3.92157	1.58228	8.82353	0	0	4.38144	4.6875	8.49315	13.8889	2.13333	0	0	0	1.77515	41.1765	1.67845	0	12.2449	31.5789	2.43902	1.81818	2.6087	11.1111	0	4	0	33.3333	5.74713	6.66667	RB1_mut
		RB1	Deletion	0	0	0	0	10.4478	11.7647	0	0	0	0	0	0	0	0	0	0	0	0	0	0	0	0	0	0	10.0196	11.1111	0	0	0	0	0	0	loss:cnaPANCAN389 (RB1)
			Pathway_Alteration		4.16667	52.2321	29.4118	41.5033	39.3939	16.8421	92.8571	53.4591	81.25	90.8046	91.1765	71.5254	80.4878	0.315457	7.14286	25.1497	81.25	31.7139	43.1373	45.2632	66.6667	51.417	81.8182	32.5792	44.4444	46.729	58.3333	9.49721	40	56.7901	86.6667	R = 0.63
		DNA Repair				0.635832		0.905501														0.960466														Median R =	0.905501
		ATM	Mutation	0	0	21.0634	9.80392	0.949367	0	1.43885	0	3.60825	0	0.547945	0	0.266667	2.38095	0.310559	0	0	0	1.23675	1.96078	4.08163	0	1.89702	0	3.47826	11.1111	4.34783	0	1.65289	16.6667	0.574713	0	ATM_mut	Corresponding SFEs
		ATR	Mutation	0	0	4.70348	0	0	0	0.479616	0	0.515464	0	0	0	0.8	0	0.310559	0	0	0	0.176678	1.96078	0	0	1.08401	0	3.91304	0	0.621118	4	0	0	0.574713	0	ATR_mut
		ATRX	Mutation	0	0	1.43149	7.84314	0.316456	2.94118	0	0	1.03093	0	3.0137	0	0.266667	0	0	0	36.0947	0	0.0883392	0	0	0	0.813008	0	0	0	1.24224	0	0	0	0	0	ATRX_mut
		ATRX	Deletion	0	0	0	0	0	0	0	0	0	0	0	0	0	0	0	0	0	0	0	0	0	0	0	0	0	0	0	0	0	0	0	0	loss:cnaPANCAN339 (ATRX)
		BRCA1	Mutation	0	0	2.65849	0	3.16456	11.7647	0.239808	0	0.257732	0	0	0	0.266667	0	0	0	0	0	0.706714	7.84314	1.02041	0	0.542005	0	0	0	0.621118	0	0	0	1.72414	0	BRCA1_mut
		BRCA2	Mutation	0	0	7.56646	0	2.8481	5.88235	0	0	1.03093	0	0	0	1.06667	0	0	0	0	0	0.706714	11.7647	1.02041	0	0.813008	0	0	0	1.24224	0	1.23967	0	1.72414	0	BRCA2_mut
		CHEK2	Mutation	0	0	0.204499	0	0	0	0	0	0	0	0	0	0.533333	0	0.310559	0	0.591716	0	0	1.96078	0	0	0	1.81818	0.869565	11.1111	1.24224	0	0	0	0.574713	0	CHEK2_mut
		ERCC2	Mutation	0	0	0	0	0	0	0	0	0	0	0	0	0	0	0	0	0	0	0	0	0	0	0	0	0	0	0	0	0	0	0	0	ERCC2_mut
		MLH1	Mutation	0	0	7.36196	0	0.632911	2.94118	0	0	0	1.5625	0	0	0.266667	0	0	0	0	0	0	0	1.02041	0	0.271003	0	0.434783	0	0.621118	4	0	0	0.574713	0	MLH1_mut
		RAD21	Mutation	2.5641	0	1.43149	0	0	0	0	0	0.257732	0	0	0	0.266667	0	0	0	0	0	0.0883392	0	1.02041	0	0.271003	0	0	0	0	0	0	0	0	0	RAD21_mut
		RAD21	Amplification	0	0	0	0	0	0	0	0	0	0	0	0	0	0	0	0	0	0	34.3625	43.1373	0	0	0	0	0	0	0	0	0	0	0	0	gain:cnaPANCAN89 (RAD21)
			Pathway_Alteration	2.68817		33.7054	17.6471	7.51634	18.1818	1.84211		10.0629	1.5625	4.5977		3.72881	2.43902	0.946372		36.5269		39.2713	58.8235	8.42105		6.88259	1.81818	8.59729	22.2222	4.6729	8.33333	3.91061	20	6.17284		R = 0.56
		Histone Modifier		0.93078		0.33961		0.41584		0.871832		0.824127				0.757207						0.617332		0.745341		0.502519		0.585289		0.918444				1		Median R =	0.751274
		ARID1A	Mutation	0	3.57143	10.6339	21.5686	0.632911	26.4706	1.67866	0	2.83505	6.25	0.273973	2.77778	1.06667	0	0	0	5.91716	0	1.41343	9.80392	23.4694	26.3158	1.89702	5.45455	28.6957	33.3333	11.8012	20	0	16.6667	3.44828	6.66667	ARID1A_mut	Corresponding SFEs
		ARID5B	Mutation	0	0	0.613497	0	0	0	0	0	0.515464	0	0.273973	0	0.266667	0	0	0	0.591716	0	0.176678	0	0	0	0.271003	0	5.65217	22.2222	0	0	0	0	0	0	ARID5B_mut
		ASXL1	Mutation	2.5641	21.4286	4.49898	0	0	0	0.239808	0	0.257732	0	0	0	1.86667	0	0	0	0	0	0.176678	0	1.02041	0	0	0	0.434783	0	0.621118	0	0	0	1.14943	0	ASXL1_mut
		ASXL1	Amplification	0	0	0	0	8.29187	14.7059	0	0	3.56436	12.5	0	0	11.0256	14.2857	0	0	0	0	0	0	12.0879	31.5789	0	0	10.8055	0	0	0	0	0	0	0	gain:cnaPANCAN363 (ASXL1)
		EZH2	Mutation	1.02564	7.14286	3.88548	0	0	0	0.479616	3.125	0.257732	0	0.273973	0	0	0	0	0	0	0	0.0883392	0	0	0	1.35501	5.45455	0.434783	0	0	0	0	0	0.574713	0	EZH2_mut
		KDM5C	Mutation	0	0	2.65849	0	0.949367	0	4.07674	3.125	0.773196	0	0	0	0.266667	0	0	0	0	0	0.176678	1.96078	0	0	0	0	0.434783	0	0	0	0	0	0	0	KDM5C_mut
		KDM6A	Mutation	0.512821	0	2.24949	5.88235	0	0	0.479616	6.25	0.257732	1.5625	0.273973	5.55556	1.6	2.38095	0	0	0	0	0.618375	1.96078	25.5102	10.5263	0	1.81818	0.869565	22.2222	1.24224	0	1.65289	16.6667	2.87356	0	KDM6A_mut
		MLL2	Mutation	0	0	3.68098	29.4118	0.316456	8.82353	0.479616	0	0.773196	0	0.273973	0	10.6667	2.38095	0	0	0	5.88235	0.441696	0	18.3673	15.7895	0.271003	0	2.17391	0	3.10559	0	1.65289	16.6667	10.9195	20	MLL2_mut
		MLL3	Mutation	0.512821	0	9.20245	0	0.632911	0	2.15827	3.125	2.57732	3.125	0	0	2.4	0	1.24224	0	0.591716	0	3.97527	5.88235	8.16327	5.26316	2.16802	1.81818	1.73913	0	3.10559	0	1.23967	0	4.5977	0	MLL3_mut
		NSD1	Mutation	0	0	0.613497	0	0	2.94118	0.239808	0	0	0	0	0	6.13333	9.52381	0.310559	0	0	0	0.0883392	3.92157	0	0	0.542005	0	0.869565	0	1.86335	4	0	0	2.29885	0	NSD1_mut
		PBRM1	Mutation	0	0	1.63599	9.80392	0	2.94118	26.3789	21.875	0	1.5625	0	0	0.8	2.38095	0	0	1.77515	0	0.0883392	0	1.02041	0	1.62602	0	0.434783	22.2222	3.72671	8	0	0	0.574713	6.66667	PBRM1_mut
		SETD2	Mutation	0.512821	0	4.29448	0	0.632911	2.94118	8.39329	18.75	2.31959	1.5625	0.547945	0	0.266667	0	0	0	1.77515	5.88235	0.618375	0	4.08163	0	1.62602	0	0	0	1.24224	4	0.826446	0	1.14943	0	SETD2_mut
			Pathway_Alteration	5.37634	29.1667	32.1429	37.2549	10.1307	39.3939	38.9474	46.4286	22.0126	20.3125	1.91571	8.82353	34.9153	29.2683	1.57729		9.58084	12.5	7.55735	17.6471	68.4211	55.5556	10.5263	14.5455	46.1538	55.5556	16.8224	20.8333	3.91061	40	22.8395	33.3333	R = 0.75
		Other growth / proliferation signaling																																		Median R =
		FGFR1	Mutation	0	0	0	0	0	0	0	0	0	0	0	0	0	0	0	0	0	0	0	0	0	0	0	0	0	0	0	0	0	0	0	0	FGFR1_mut	Corresponding SFEs
		FGFR1	Amplification	0	0	0	0	0	0	0	0	0	0	0	0	0	0	0	0	3.32103	11.7647	16.8327	21.5686	0	0	0	0	0	0	0	0	0	0	21.1881	20	gain:cnaPANCAN84 (FGFR1,WHSC1L1)
			Pathway_Alteration																	3.59281	12.5	17.274	21.5686											22.8395	20	R = 0.94
		PI3K-AKT-MTOR signaling				0.895903		0.00520162				0.97777		0.924073		0.99092						0.873986				0.874232		0.97676		0.857587		0.768029		0.880117		Median R =	0.880117
		AKT1	Mutation	0	0	0.613497	0	0	0	0	0	0.257732	0	0	0	0.266667	0	0	0	0	0	2.38516	0	0	0	0.271003	0	0	0	0.621118	0	0.413223	0	0.574713	0	AKT1_mut	Corresponding SFEs
		AKT1	Amplification	0	0	0	0	3.15091	0	0	0	0	0	0	0	0	0	0	0	0	0	0	0	0	0	0	0	0	0	0	0	0	0	4.35644	6.66667	gain:cnaPANCAN395 (AKT1,HSP90AA1,PPP2R5C)
		MTOR	Mutation	0	0	3.27198	0	0.316456	0	2.39808	0	0	0	0.547945	0	0	0	0	0	0	0	0.265018	0	0	0	1.08401	0	1.73913	0	1.24224	0	0.413223	0	0.574713	0	MTOR_mut
		PIK3CA	Mutation	0	0	37.0143	27.451	0.632911	20.5882	2.39808	0	2.06186	0	9.0411	5.55556	15.4667	19.0476	0.621118	6.25	5.32544	0	30.0353	33.3333	14.2857	0	1.62602	0	47.8261	44.4444	14.9068	16	2.89256	0	13.2184	13.3333	PIK3CA_mut
		PIK3R1	Mutation	0	0	7.97546	11.7647	0.316456	14.7059	0	0	0.515464	1.5625	7.67123	2.77778	0.8	0	0	0	4.73373	11.7647	0.265018	3.92157	1.02041	0	1.08401	3.63636	17.3913	33.3333	3.10559	0	0	16.6667	0	0	PIK3R1_mut
		PTEN	Mutation	0	3.57143	30.8793	11.7647	0.316456	11.7647	3.59712	9.375	1.03093	1.5625	21.6438	50	2.13333	4.7619	0.621118	12.5	2.95858	11.7647	2.82686	19.6078	2.04082	5.26316	8.40108	9.09091	60.8696	66.6667	6.8323	0	4.54545	16.6667	6.32184	0	PTEN_mut
		PTEN	Deletion	0	0	9.41915	0	0	0	0	0	0	0	0	0	0	0	0	0	0	0	6.0757	7.84314	0	0	0	0	0	0	7.18954	8	25.8883	33.3333	8.71287	13.3333	loss:cnaPANCAN44 (BMPR1A,FAS,PTEN)
		RHEB	Mutation	0	0	0	0	0	0	0.719424	0	0	0	0	0	0	0	0	0	0	0	0	0	0	0	0	0	0.869565	0	0	0	0	0	0	0	RHEB_mut
		RHEB	Amplification	0	0	0	0	0	0	0	0	0	0	0	0	0	0	0	0	0	0	0	0	0	0	0	0	0	0	0	0	5.58376	16.6667	0	0	gain:cnaPANCAN130 (RHEB)
		STK11	Mutation	0	0	3.68098	0	0	2.94118	0	0	10.0515	18.75	0	0	0.266667	0	0	0	0	0	0.265018	0	0	0	0.542005	3.63636	0.434783	0	0	4	0	16.6667	1.72414	0	STK11_mut
		STK11	Deletion	0	0	0	0	0	0	0	0	0	0	0	0	0	0	0	0	0	0	6.2749	3.92157	0	0	0	0	0	0	0	0	0	0	0	0	loss:cnaPANCAN2 (STK11)
		TSC1	Mutation	0	0	0.817996	0	0.316456	0	0.239808	0	0.257732	0	0	0	0.533333	0	0	0	0	0	0	0	5.10204	5.26316	0.813008	0	0.434783	0	0	0	0	0	1.14943	0	TSC1_mut
			Pathway_Alteration		4.16667	58.2589	41.1765	5.22876	33.3333	9.21053	7.14286	15.7233	21.875	33.3333	58.8235	19.322	21.9512	1.26183	21.4286	13.1737	25	46.4238	58.8235	22.1053	11.1111	13.3603	16.3636	81.9005	88.8889	31.7757	25	32.4022	60	32.0988	33.3333	R = 0.82
		RAS-RAF-MEK-ERK / JNK signaling		0.818265		0.780411		0.796549				0.99531		0.974776		0.988283		0.924485		0.811162		0.811556		0.518851		0.975726		0.759289		0.723789				0.885777		Median R =	0.81491
		BRAF	Mutation	0	0	16.7689	21.5686	0.632911	5.88235	0	0	3.35052	4.6875	1.36986	5.55556	0	0	56.5217	43.75	0.591716	0	0.265018	3.92157	0	0	54.7425	76.3636	0.869565	11.1111	1.24224	0	0.826446	0	2.29885	0	BRAF_mut	Corresponding SFEs
		HRAS	Mutation	0	0	0	0	0	0	0	0	0.257732	0	0	0	3.73333	2.38095	3.72671	0	0	0	0	0	3.06122	5.26316	1.08401	1.81818	0	0	0	0	0.413223	0	2.87356	6.66667	HRAS_mut
		HRAS	Deletion	0	0	2.51177	0	0	0	0	0	0	0	0	0	0	0	0	0	0	0	0	0	0	0	0	0	0	0	0	0	0	0	4.55446	13.3333	loss:cnaPANCAN62 (HRAS,IRF7)
		KRAS	Mutation	3.58974	10.7143	41.1043	52.9412	0.632911	20.5882	0.239808	0	30.9278	32.8125	0.547945	0	0	0	0.931677	6.25	0.591716	0	0.618375	3.92157	0	0	0.813008	0	19.1304	22.2222	7.45342	8	0	0	0.574713	6.66667	KRAS_mut
		KRAS	Amplification	0	0	0	0	9.61857	23.5294	0	0	8.71287	9.375	0	0	0	0	0	0	5.16605	5.88235	3.58566	7.84314	0	0	3.5503	12.7273	0	0	10.7843	0	0	0	0	0	gain:cnaPANCAN164 (KRAS)
		MAP2K1	Mutation	0	0	0.408998	1.96078	0	0	0	0	0.257732	0	0	0	0	0	0	0	0	0	0	0	0	0	2.71003	1.81818	0	0	0.621118	0	0	0	0	0	MAP2K1_mut
		MAP2K4	Mutation	0	0	1.22699	9.80392	0.316456	0	0	0	0.515464	1.5625	0	0	0.266667	0	0	0	0	0	2.0318	3.92157	0	0	0	0	0.434783	0	1.24224	0	0	0	0.574713	0	MAP2K4_mut
		MAP2K4	Deletion	0	0	41.1303	9.80392	0	0	0	0	0	0	0	0	0	0	0	0	0	0	18.9243	13.7255	0	0	0	0	0	0	13.0719	16	0	0	0	0	loss:cnaPANCAN310 (MAP2K4)
		MAP3K11	Mutation	0	0	0	0	0	0	0	0	0	0	0	0	0	0	0	0	0	0	0	0	0	0	0	0	0	0	0	0	0	0	0	0	MAP3K11_mut
		MAP3K4	Mutation	0	0	4.08998	5.88235	0.316456	0	0	0	0	0	0	0	0	0	0	0	0	0	0.265018	0	1.02041	0	0.271003	1.81818	0	0	0	0	0	0	0	0	MAP3K4_mut
		MAP3K4	Deletion	0	0	0	0	5.97015	23.5294	0	0	0	0	0	0	0	0	0	0	0	0	9.26295	11.7647	0	0	0	0	0	0	0	0	0	0	0	0	loss:cnaPANCAN235 (ARID1B,MAP3K4,MLLT4)
		HNF1A	Mutation	0	0	1.84049	0	0	0	0	0	0	0	0.273973	0	0	0	0	0	0	0	0	0	1.02041	0	0.271003	0	0.869565	0	0.621118	0	0	0	0	0	HNF1A_mut
		NF1	Mutation	1.02564	3.57143	14.5194	13.7255	2.8481	11.7647	0.719424	3.125	6.70103	4.6875	11.7808	22.2222	0.533333	0	0.310559	12.5	4.14201	17.6471	1.23675	9.80392	3.06122	0	8.94309	9.09091	0.869565	11.1111	1.86335	8	0	16.6667	4.02299	13.3333	NF1_mut
		NF1	Deletion	5.2356	0	0	0	8.62355	14.7059	0	0	0	0	5.05051	5.55556	0	0	0	0	0	0	0	0	0	0	0	0	0	0	0	0	0	0	0	0	loss:cnaPANCAN315 (NF1,SUZ12)
		NRAS	Mutation	7.69231	28.5714	5.72597	0	0.632911	0	0	0	1.80412	3.125	0.273973	0	0	0	8.07453	18.75	0.591716	0	0.0883392	0	2.04082	15.7895	25.2033	20	2.17391	0	0.621118	0	0	0	0	0	NRAS_mut
		NRAS	Deletion	0	0	0	0	0	0	0	0	0	0	0	0	9.23077	9.52381	0	0	0	0	0	0	0	0	0	0	0	0	0	0	0	0	0	0	loss:cnaPANCAN295 (ATP1A1,CSDE1,NRAS)
		MAP3K1	Mutation	0	3.57143	0	3.92157	0	2.94118	0	0	0	0	0	0	0	0	0	0	0	0	0	3.92157	0	0	0	0	0	11.1111	0	0	0	0	0	0	MAP3K1_mut
			Pathway_Alteration	16.6667	54.1667	84.8214	84.3137	27.1242	72.7273	1.05263	3.57143	49.6855	48.4375	16.8582	35.2941	13.2203	12.1951	69.7161	92.8571	9.58084	25	32.2537	45.098	9.47368	22.2222	87.0445	100	23.0769	44.4444	40.1869	33.3333	0.558659	20	15.4321	33.3333	R = 0.88
		RTK signaling family				0.185646						0.979742		0.990392						0.957031		0.922432						0.408		0.799778				0.977011		Median R =	0.939731
		EGFR	Mutation	0	0	5.72597	7.84314	0.632911	0	0	0	9.02062	9.375	14.2466	5.55556	0.533333	0	0	0	3.5503	11.7647	0	0	0	0	0.542005	0	0.434783	11.1111	1.24224	4	0	0	1.14943	0	EGFR_mut	Corresponding SFEs
		EGFR	Amplification	0	0	0	0	0	0	0	0	13.6634	15.625	74.5791	27.7778	15.1282	26.1905	0	0	20.2952	29.4118	3.38645	13.7255	8.24176	5.26316	0	0	4.91159	0	12.7451	8	0	0	11.6832	6.66667	gain:cnaPANCAN124 (EGFR)
		ERBB2	Mutation	0	0	3.27198	0	0.632911	0	0	0	1.03093	0	0	0	0.266667	0	0	0	0	0	1.06007	0	2.04082	0	0.271003	0	0.869565	0	3.10559	0	0.413223	0	0	0	ERBB2_mut
		ERBB2IP	Mutation	0	0	2.04499	0	0.632911	0	0	0	0	0	0	0	0.266667	0	0	0	0.591716	0	0.0883392	0	0	0	0	0	0.869565	0	0	0	0	0	0	0	ERBB2IP_mut
		ERBB2	Amplification	0	0	7.84929	1.96078	0	0	0	0	0	0	0	0	0	0	0	0	0	0	12.8486	31.3725	7.14286	0	0	0	9.62672	0	0	0	0	0	0	0	gain:cnaPANCAN301 (CDK12,ERBB2,MED24)
		ERBB3	Mutation	0	0	1.02249	0	0.316456	0	0	0	0	0	0	0	0	0	0	0	0	0	0.176678	0	2.04082	5.26316	0	0	0.434783	0	0	0	0	0	0	0	ERBB3_mut
		FGFR1	Mutation	0	0	0	0	0	0	0	0	0	0	0	0	0	0	0	0	0	0	0	0	0	0	0	0	0	0	0	0	0	0	0	0	FGFR1_mut
		FGFR1	Amplification	0	0	0	0	0	0	0	0	0	0	0	0	0	0	0	0	3.32103	11.7647	16.8327	21.5686	0	0	0	0	0	0	0	0	0	0	21.1881	20	gain:cnaPANCAN84 (FGFR1,WHSC1L1)
		FGFR2	Mutation	0	0	6.13497	0	0	0	0	0	0.257732	1.5625	0	0	0	0	0	0	0	0	0	0	0	0	0.271003	0	6.95652	22.2222	0	4	0	0	0.574713	0	FGFR2_mut
		FGFR3	Mutation	0	0	0	0	0	0	0	0	0	0	0	0	0.266667	0	0	0	0	0	0	0	4.08163	0	0	0	0	0	0	0	0	0	1.14943	0	FGFR3_mut
		FGFR3	Amplification	0	0	0	0	2.98507	5.88235	0	0	0	0	0	0	0	0	0	0	0	0	0	0	3.84615	0	0	0	0	0	0	0	0	0	0	0	gain:cnaPANCAN190 (FGFR3,WHSC1)
		FGFR3	Deletion	0	0	13.5008	0	0	0	0	0	0	0	0	0	0	0	0	0	0	0	0	0	0	0	0	0	0	0	0	0	0	0	0	0	loss:cnaPANCAN194 (FGFR3)
		KDR	Mutation	0	0	2.24949	0	0.316456	0	0.239808	0	1.54639	4.6875	0.821918	0	0.266667	0	0	0	0	0	0	0	2.04082	0	0.813008	0	0	0	0.621118	0	0.413223	0	2.29885	0	KDR_mut
		KIT	Mutation	3.07692	0	13.9059	0	0.949367	0	0.239808	0	0	0	0.273973	0	0.266667	0	0	0	0	0	0	0	0	0	0.542005	0	0	0	0.621118	0	0	0	0.574713	0	KIT_mut
		PDGFRA	Amplification	0	0	0	0	0	0	0	0	0	0	15.1515	2.77778	0	0	0	0	0	0	0	0	0	0	0	0	0	0	0	0	0	0	0	0	gain:cnaPANCAN191 (FIP1L1,PDGFRA)
		PDGFRA	Amplification	0	0	0	0	0	0	0	0	0	0	14.9832	2.77778	0	0	0	0	0	0	0	0	0	0	0	0	0	0	0	0	0	0	0	0	gain:cnaPANCAN192 (FIP1L1,PDGFRA)
			Pathway_Alteration	2.68817		42.8571	9.80392	4.24837	6.06061	0.526316		25.1572	25	83.908	35.2941	17.6271	26.8293			20.9581	37.5	33.0634	58.8235	29.4737	11.1111	1.61943		22.1719	33.3333	14.9533	16.6667	0.558659		37.6543	20	R = 0.59
		Survival/cell death regulation signaling																																		Median R =
		APAF1	Mutation	0	0	3.06748	0	0.316456	0	0	0	0.773196	0	0	0	0.266667	0	0.310559	0	0	0	0	0	0	0	0.271003	0	0.434783	0	0	0	0	0	0	0	APAF1_mut	Corresponding SFEs
		CASP8	Mutation	0	0	2.24949	1.96078	0	0	0	0	0.257732	0	0	0	4.53333	14.2857	0	0	0	0	0.441696	0	2.04082	0	0.542005	0	0.869565	0	1.24224	0	0	0	1.14943	0	CASP8_mut
		FAS	Mutation	0	0	0	0	0	0	0	0	0	0	0	0	0	0	0	0	0	0	0	0	0	0	0	0	0	0	0	0	0	0	0	0	FAS_mut
		FAS	Deletion	0	0	9.41915	0	0	0	0	0	0	0	0	0	0	0	0	0	0	0	6.0757	7.84314	0	0	0	0	0	0	7.18954	8	25.8883	33.3333	8.71287	13.3333	loss:cnaPANCAN44 (BMPR1A,FAS,PTEN)
		TGFBR2	Mutation	0	0	0	0	0	0	0	0	0	0	0	0	0	0	0	0	0	0	0	0	0	0	0	0	0	0	0	0	0	0	0	0	TGFBR2_mut
			Pathway_Alteration			13.8393	1.96078	0.326797				0.628931				4.0678	14.6341	0.315457				5.66802	7.84314	2.10526		1.21457		1.35747		12.1495	8.33333	25.6983	40	12.3457	13.3333	R = 0.86
		Telomere maintenance																																		Median R =
		TERT	Amplification	0	0	0	0	9.45274	2.94118	0	0	30.6931	18.75	0	0	0	0	0	0	0	0	6.1753	19.6078	0	0	10.355	1.81818	9.03733	0	0	0	0	0	34.6535	33.3333	gain:cnaPANCAN176 (CCT5,TERT,TRIO)	Corresponding SFEs
			Pathway_Alteration					9.80392	3.0303			28.9308	18.75									5.93792	19.6078			8.09717	1.81818	8.59729						34.5679	33.3333	R = 0.87
		TGF-beta signalling				0.937537																								0.958641						Median R =	0.948089
		ACVR1B	Mutation	0	0	1.43149	3.92157	0.316456	0	0	0	0.773196	0	0	0	0.266667	0	0	0	0.591716	0	0.265018	0	0	0	0	0	0	0	1.86335	0	0	0	0	0	ACVR1B_mut	Corresponding SFEs
		ACVR2A	Mutation	0	0	3.88548	0	0	0	0	0	0.515464	0	0	0	0.266667	0	0	0	0	0	0.0883392	0	0	0	0	0	0	0	9.31677	8	0.413223	0	0	0	ACVR2A_mut
		ACVR2A	Deletion	0	0	0	0	0	0	0	0	0	0	0	0	0	0	0	0	0	0	0	0	0	0	0	0	0	0	0	0	0	0	0	0	loss:cnaPANCAN357 (ACVR2A)
		SMAD2	Mutation	0	0	2.24949	5.88235	0	2.94118	0.239808	0	0	0	0	0	0.266667	0	0	0	0	0	0.0883392	0	0	0	0	0	0.434783	0	2.48447	0	0	0	0	0	SMAD2_mut
		SMAD4	Mutation	0	0	20.2454	17.6471	0	11.7647	0.239808	0	2.06186	0	0	0	1.33333	14.2857	0	0	0	0	0.441696	0	1.02041	0	0	0	0	0	5.59006	4	0.826446	0	2.29885	0	SMAD4_mut
		SMAD4	Deletion	0	0	54.3171	25.4902	0	0	0	0	0	0	0	0	0	0	0	0	0	0	0	0	0	0	0	0	0	0	0	0	0	0	0	0	loss:cnaPANCAN23 (SMAD4)
		TGFBR2	Mutation	0	0	0	0	0	0	0	0	0	0	0	0	0	0	0	0	0	0	0	0	0	0	0	0	0	0	0	0	0	0	0	0	TGFBR2_mut
			Pathway_Alteration			68.5268	45.098	0.326797	15.1515	0.526316		3.77358				2.0339	14.6341			0.598802		0.809717		1.05263				0.452489		15.8879	12.5	1.11732		2.46914		R = 0.91
		TP53 signaling				0.955604		0.997386		0.948457		0.981232		0.894764		0.987763				0.9702		0.888216		0.999991		0.980932		0.961741		0.989389		0.0916753		0.9509		Median R =	0.965971
		CDKN2A	Mutation	0	3.57143	0	0	0	0	0.239808	3.125	2.57732	1.5625	0.547945	0	14.6667	21.4286	0	6.25	0	0	0	0	3.06122	5.26316	10.5691	10.9091	0.434783	22.2222	0	4	0	16.6667	7.47126	13.3333	CDKN2A_mut	Corresponding SFEs
		CDKN2A	Deletion	0	0	4.70958	13.7255	0	0	16.2749	87.0968	23.9604	60.9375	69.0236	75	35.641	35.7143	0	0	23.2472	52.9412	0	0	0	0	38.1657	70.9091	0	0	15.0327	36	0	0	28.3168	66.6667	loss:cnaPANCAN144 (BNC2,CDKN2A,JAK2,PSIP1)
		MDM2	Amplification	0	0	0	0	2.98507	5.88235	0	0	0	0	10.7744	5.55556	4.35897	2.38095	0	0	0	0	4.98008	9.80392	0	0	5.32544	3.63636	0	0	0	0	0	0	4.9505	6.66667	gain:cnaPANCAN166 (MDM2,NUP107,SRGAP1)
		MDM4	Amplification	0	0	0	0	2.48756	0	0	0	0	0	11.7845	5.55556	0	0	0	0	5.16605	5.88235	0	0	0	0	0	0	0	0	0	0	0	0	0	0	gain:cnaPANCAN278 (MDM4,PIK3C2B,ZC3H11A)
		TP53	Mutation	7.17949	53.5714	58.6912	72.549	90.8228	70.5882	1.91847	37.5	46.134	81.25	21.6438	58.3333	62.6667	88.0952	0.931677	68.75	50.2959	70.5882	31.1837	76.4706	48.9796	78.9474	12.4661	30.9091	26.087	77.7778	42.236	72	8.67769	66.6667	77.5862	93.3333	TP53_mut
		TP53BP1	Mutation	0	0	1.84049	5.88235	0	2.94118	0.959233	0	0	1.5625	0.273973	0	0.266667	0	0	0	0	0	0	0	0	0	0.271003	0	0.869565	0	1.86335	8	1.23967	50	1.72414	0	TP53BP1_mut
		TP53	Deletion	0	0	0	0	0	0	0	0	0	0	8.75421	5.55556	0	0	0	0	0	0	18.6255	7.84314	0	0	0	0	0	0	0	0	20.8122	0	0	0	loss:cnaPANCAN307 (CHD3,GPS2,TP53)
		TP53BP1	Deletion	0	0	19.3093	5.88235	0	0	0	0	0	0	0	0	0	0	0	0	0	0	0	0	0	0	0	0	0	0	0	0	0	0	0	0	loss:cnaPANCAN415 (B2M,BUB1B,MGA,TP53BP1)
			Pathway_Alteration	7.52688	66.6667	66.5179	78.4314	92.8105	78.7879	18.4211	100	62.8931	92.1875	91.954	100	76.6102	97.561	0.946372	78.5714	62.2754	100	47.9082	84.3137	49.4737	83.3333	49.7976	98.1818	27.1493	77.7778	52.3364	87.5	24.581	100	85.8025	100	R = 0.37
		WNT signaling				0.704825						1														1		-1								Median R =	0.852413
		APC	Mutation			78.3232	72.5492	0.632911				4.38144		0.273973		1.66667	2.38952	0.315596				0.883392	3.92157	3.61224		2.16822		2.17391		6.21118	12	0.413223		1.14943		APC_mut	Corresponding SFEs
		APC	Deletion			1.67539	15.6863																													loss:cnaPANCAN184 (APC)
		AXIN2	Mutation			2.45399	3.92157					0.257732												1.24816		0.271271				1.24224						AXIN2_mut
		CTNNB1	Mutation			11.4294	11.7648		5.88235			1.84124	3.125											2.48163		2.71271	3.63636	27.3913	11.1111	3.15596	8	3.35785		0.574713	6.66667	CTNNB1_mut
		FAM123B	Mutation			8.58896	9.83922		2.94118			0.257732		0.273973		0.266667								1.24816		1.84184	1.81818		11.1111		4		16.6667			FAM123B_mut
		FBXW7	Mutation		3.57143	16.3599	29.4118	0.949368	5.88235		3.125	0.257732	1.5625	0.273973		2.4	2.38952					0.353357		9.18367		1.35514		1	33.3333	4.34783	8			4.22989		FBXW7_mut
		SOX9	Mutation			6.54397	11.7648				3.125		1.5625									0.883392				0.271271										SOX9_mut
		SOX9	Deletion			5.49455	5.88235																													loss:cnaPANCAN326 (SOX9)
		TBL1XR1	Mutation			0.613497						0.257732				0.266667						0.441696						0.434783		0.621118		0.826446				TBL1XR1_mut
			Pathway_Alteration		4.16667	89.7321	88.2353	1.63399	15.1515		7.14286	6.28938	6.25	1.14943		4.4678	4.87849	0.315457				1.21457	3.92157	14.7368		5.66816	5.45455	39.3665	44.4444	14.1869	29.1667	4.46927	20	6.17284	6.66667	R = 0.71
		Transcription Factor/Regulation				0.320329		0.972344				0.89189										0.617222		0.861888		0.697451		0.534031		0.617659				0.692716		Median R =	0.692716
		CBFB	Mutation	0	0	0	0	0	0	0	0	0	0	0	0	0	0	0	0	0	0	0	0	0	0	0	0	0	0	0	0	0	0	0	0	CBFB_mut	Corresponding SFEs
		CEBPA	Mutation	4.61538	0	0.408998	0	0	0	0.239808	0	0	0	0	0	0	0	0	0	0	0	0	0	0	0	0	0	0	0	0	0	0	0	0.574713	0	CEBPA_mut
		CTCF	Mutation	0.512821	0	1.43149	15.6863	0.316456	0	0.239808	0	0	0	0	0	1.33333	0	0	0	0	0	0.795053	1.96078	0	0	0	3.63636	14.3478	44.4444	0.621118	0	0	0	0	0	CTCF_mut
		EIF4A2	Mutation	0	0	1.02249	0	0	0	0	0	0	0	0	0	0	0	0	0	0	0	0	1.96078	0	0	0	0	0	0	0	0	0	0	0	0	EIF4A2_mut
		EIF4A2	Amplification	0	0	0	0	0	0	0	0	0	0	0	0	0	0	0	0	0	0	0	0	0	0	0	0	0	0	0	0	0	0	57.2277	13.3333	gain:cnaPANCAN248 (EIF4A2,RFC4)
		ELF3	Mutation	0	0	1.63599	7.84314	0	0	0	0	0	0	0	0	0	0	0	0	0	0	0.0883392	0	7.14286	5.26316	0.271003	0	0	0	0	8	0	0	0	0	ELF3_mut
		EP300	Mutation	0	7.14286	4.08998	29.4118	0.316456	5.88235	0	0	0.257732	0	0	0	2.66667	2.38095	0	12.5	0	5.88235	0.265018	1.96078	8.16327	21.0526	0.813008	1.81818	3.04348	55.5556	0.621118	12	0	0	1.72414	13.3333	EP300_mut
		FOXA1	Mutation	0	0	0	0	0	0	0	0	0.257732	0	0	0	0	0	0	0	0	0	0.176678	0	1.02041	0	0	0	0	0	0	0	0.413223	0	0	0	FOXA1_mut
		FOXA1	Amplification	0	0	0	0	0	0	0	0	0	0	0	0	0	0	0	0	0	0	2.88845	13.7255	0	0	0	0	4.3222	0	0	0	0	0	4.9505	6.66667	gain:cnaPANCAN393 (FOXA1,NKX2-1,PSMA6)
		FOXA2	Mutation	0	0	0	0	0	0	0	0	0	0	0	0	0	0	0	0	0	0	0	0	0	0	0	0	0	0	0	0	0	0	0	0	FOXA2_mut
		FOXA2	Amplification	0	0	0	0	0	0	0	0	4.15842	12.5	0	0	0	0	0	0	0	0	4.48207	11.7647	0	0	0	0	0	0	16.0131	12	0	0	0	0	gain:cnaPANCAN362 (CRNKL1,FOXA2)
		GATA3	Mutation	0	0	2.04499	1.96078	0	0	0	0	0.515464	0	0	0	0.266667	0	0	0	0	0	8.92226	1.96078	1.02041	0	0	0	0	0	0	0	0	0	0	0	GATA3_mut
		GATA3	Amplification	0	0	0	0	0	0	0	0	0	0	0	0	0	0	0	0	0	0	6.4741	11.7647	8.79121	10.5263	0	0	0	0	0	0	0	0	0	0	gain:cnaPANCAN27 (GATA3,KLF6,LARP4B,VIM)
		MECOM	Mutation	0	0	1.84049	9.80392	0	0	0.479616	0	0.257732	0	0	0	0.266667	0	0	0	0.591716	0	0.0883392	1.96078	2.04082	0	1.89702	5.45455	0.434783	0	1.86335	0	0.413223	16.6667	1.14943	0	MECOM_mut
		MECOM	Amplification	0	0	0	0	26.6998	26.4706	0	0	6.13861	7.8125	0	0	0	0	0	0	0	0	0	0	0	0	0	0	18.2711	11.1111	0	0	0	0	0	0	gain:cnaPANCAN245 (MECOM)
		PHF6	Mutation	3.07692	0	0	0	0.316456	0	0	0	0	0	0	0	0	0	0	0	0	0	0	0	2.04082	0	0	0	0.869565	0	0.621118	0	0	0	0	0	PHF6_mut
		RUNX1	Mutation	7.69231	0	5.11247	0	0	0	0	0	0.257732	0	0	0	0.266667	0	0	0	0	0	1.59011	0	0	0	0	0	0.434783	0	0.621118	4	0	0	0	0	RUNX1_mut
		SIN3A	Mutation	0	0	0.817996	0	0	2.94118	0	0	0.257732	0	0	0	0	0	0	0	0.591716	0	0.0883392	0	0	0	0	0	1.30435	0	0.621118	0	0	0	1.14943	0	SIN3A_mut
		SOX9	Mutation	0	0	6.54397	11.7647	0	0	0	3.125	0	1.5625	0	0	0	0	0	0	0	0	0.0883392	0	0	0	0.271003	0	0	0	0	0	0	0	0	0	SOX9_mut
		SOX9	Deletion	0	0	5.49451	5.88235	0	0	0	0	0	0	0	0	0	0	0	0	0	0	0	0	0	0	0	0	0	0	0	0	0	0	0	0	loss:cnaPANCAN326 (SOX9)
		TAF1	Mutation	0	0	0.817996	3.92157	0.316456	0	0	0	0.515464	0	0.273973	0	0	0	0	0	0	0	0.265018	0	0	0	0.813008	0	1.73913	0	0.621118	0	0	0	0.574713	0	TAF1_mut
		TBX3	Mutation	0	0	0.817996	3.92157	0.316456	0	0	0	0.257732	0	0	0	0.266667	0	0.310559	0	0	0	1.32509	0	0	0	0	0	0	0	0	0	0.413223	0	0	0	TBX3_mut
		VHL	Mutation	0	0	10.6339	0	0	0	41.0072	37.5	0	0	0	0	0	0	0	0	0	0	0	0	0	0	0.813008	0	0.869565	0	0	0	0	0	0	0	VHL_mut
		WT1	Mutation	5.12821	0	0.408998	0	0	0	0.479616	0	0.257732	0	0.273973	0	0	0	0	0	0	0	0.0883392	0	1.02041	0	0.542005	1.81818	0	0	0	0	0	0	0	0	WT1_mut
		ETV6-RUNX1	Mutation	0	0	0	0	0	0	0	0	0	0	0	0	0	0	0	0	0	0	0	0	0	0	0	0	0	0	0	0	0	0	0	0	ETV6-RUNX1_mut
		RUNX1-RUNX1T1	Mutation	0	3.57143	0	0	0	0	0	0	0	0	0	0	0	0	0	0	0	0	0	0	0	0	0	0	0	0	0	0	0	0	0	0	RUNX1-RUNX1T1_mut
			Pathway_Alteration	17.2043	12.5	36.1607	47.0588	25.4902	33.3333	41.8421	42.8571	11.9497	18.75	0.766284		5.76271	2.43902	0.315457	14.2857	1.1976	6.25	28.2051	37.2549	28.4211	38.8889	4.45344	12.7273	38.4615	77.7778	21.4953	29.1667	1.67598	20	68.5185	33.3333	R = 0.71

## Sheet: TableS3B-GlobalBEM
		TableS3B - Global binary matrix summarising the status of the Selected functional events across cell lines and tumours both, related to figure 3
	Sample identifier	201T	22RV1	23132-87	42-MG-BA	451Lu	5637	639-V	647-V	697	786-0	8-MG-BA	8305C	8505C	A101D	A204	A2058	A253	A2780	A3-KAW	A375	A388	A4-Fuk	A427	A431	A498	A549	A673	A704	ABC-1	ACHN	AGS	ALL-PO	ALL-SIL	AM-38	AMO-1	AN3-CA	ARH-77	ASH-3	AsPC-1	ATN-1	AU565	BALL-1	BB30-HNC	BB49-HNC	BB65-RCC	BC-1	BC-3	BCPAP
	Cancer lineage	LUAD	PRAD	STAD	GBM	SKCM	BLCA	BLCA	BLCA	NOT CLASSIFIED	KIRC	GBM	THCA	THCA	SKCM	NOT CLASSIFIED	SKCM	NOT CLASSIFIED	NOT CLASSIFIED	DLBC	SKCM	NOT CLASSIFIED	DLBC	NOT CLASSIFIED	NOT CLASSIFIED	KIRC	LUAD	NOT CLASSIFIED	KIRC	LUAD	KIRC	STAD	ALL	ALL	GBM	MM	UCEC	MM	THCA	PAAD	ALL	BRCA	NOT CLASSIFIED	HNSC	HNSC	KIRC	DLBC	DLBC	THCA
	Sample Type	cell line	cell line	cell line	cell line	cell line	cell line	cell line	cell line	cell line	cell line	cell line	cell line	cell line	cell line	cell line	cell line	cell line	cell line	cell line	cell line	cell line	cell line	cell line	cell line	cell line	cell line	cell line	cell line	cell line	cell line	cell line	cell line	cell line	cell line	cell line	cell line	cell line	cell line	cell line	cell line	cell line	cell line	cell line	cell line	cell line	cell line	cell line	cell line
	Cancer Functional Events
	ABCB1_mut	0	0	0	0	0	0	0	0	0	0	0	0	0	0	0	0	0	0	0	0	0	0	0	0	0	0	0	0	0	0	0	0	0	0	0	0	0	0	0	0	0	0	0	0	0	0	0	0
	ABL2_mut	0	0	0	0	0	0	0	0	0	0	0	0	0	0	0	0	0	0	0	0	0	0	0	0	0	0	0	0	0	0	0	0	0	0	0	0	0	0	0	0	0	0	0	0	0	0	0	0
	ACACA_mut	0	0	0	0	0	0	0	0	0	0	0	0	0	0	0	0	0	0	0	0	0	0	0	0	0	0	0	0	0	0	0	0	0	0	0	0	0	0	0	0	0	0	0	0	0	0	0	0
	ACAD8_mut	0	0	0	0	0	0	0	0	0	0	0	0	0	0	0	0	0	0	0	0	0	0	0	0	0	0	0	0	0	0	0	0	0	0	0	0	0	0	0	0	0	0	0	0	0	0	0	0
	ACO1_mut	0	0	0	0	0	0	0	0	0	0	0	0	0	0	0	0	0	0	0	0	0	0	0	0	0	0	0	0	0	0	0	0	0	0	0	0	0	0	0	0	0	0	0	0	0	0	0	0
	ACSL3_mut	0	0	0	0	0	0	0	0	0	0	0	0	0	0	0	0	0	0	0	0	0	0	0	0	0	0	0	0	0	0	0	0	0	0	0	0	0	0	0	0	0	0	0	0	0	0	0	0
	ACSL6_mut	0	0	0	0	0	0	0	0	0	0	0	0	0	0	0	0	0	0	0	0	0	0	0	0	0	0	0	0	0	0	0	0	0	0	0	0	0	0	0	0	0	0	0	0	0	0	0	0
	ACTB_mut	0	0	0	0	0	0	0	0	0	0	0	0	0	0	0	0	0	0	0	0	0	0	0	0	0	0	0	0	0	0	0	0	0	0	0	0	0	0	0	0	0	0	0	0	0	0	0	0
	ACTG1_mut	0	0	0	0	0	0	0	0	0	0	0	0	0	0	0	0	0	0	0	0	0	0	0	0	0	0	0	0	0	0	0	0	0	0	0	0	0	0	0	0	0	0	0	0	0	0	0	0
	ACTG2_mut	0	0	0	0	0	0	0	0	0	0	0	0	0	0	0	0	0	0	0	0	0	0	0	0	0	0	0	0	0	0	0	0	0	0	0	0	0	0	0	0	0	0	0	0	0	0	0	0
	ACVR1B_mut	0	0	0	0	0	0	0	0	0	0	0	0	0	0	0	0	0	0	0	0	0	0	0	0	0	0	0	0	0	0	0	0	0	0	0	0	0	0	0	0	0	0	0	0	0	0	0	0
	ACVR2A_mut	0	0	0	0	0	0	0	0	0	0	0	0	0	0	0	0	0	0	0	0	0	0	0	0	0	0	0	0	0	0	0	0	0	0	0	0	0	0	0	0	0	0	0	0	0	0	0	0
	ADAM10_mut	0	0	0	0	0	0	0	0	0	0	0	0	0	0	0	0	0	0	0	0	0	0	0	0	0	0	0	0	0	0	0	0	0	0	0	0	0	0	0	0	0	0	0	0	0	0	0	0
	ADCY1_mut	0	0	0	0	0	0	0	0	0	0	0	0	0	0	0	0	0	0	0	0	0	0	0	0	0	0	0	0	0	0	0	0	0	0	0	0	0	0	0	0	0	0	0	0	0	0	0	0
	AFF4_mut	0	0	0	0	0	0	0	0	0	0	0	0	0	0	0	0	0	0	0	0	0	0	0	0	0	0	0	0	0	0	0	0	0	0	0	0	0	0	0	0	0	0	0	0	0	0	1	0
	AHCTF1_mut	0	0	0	0	0	0	0	0	0	0	0	0	0	0	0	0	0	0	0	0	0	0	0	0	0	0	0	0	0	0	0	0	0	0	0	0	0	0	0	0	0	0	0	0	0	0	0	0
	AHNAK_mut	0	0	0	0	0	0	0	0	0	0	0	0	0	0	0	0	0	0	0	0	0	0	0	0	0	0	0	0	0	0	0	0	0	0	0	1	0	0	0	0	0	0	0	0	0	0	0	0
	AHR_mut	0	0	0	0	0	0	0	0	0	0	0	0	0	0	0	0	0	0	0	0	0	0	0	0	0	0	0	0	0	0	0	0	0	0	0	0	0	0	0	0	0	0	0	0	0	0	0	0
	AKAP9_mut	0	0	0	0	0	0	0	0	0	1	0	0	0	0	0	0	0	1	0	0	0	0	0	0	0	0	0	0	0	0	0	0	0	0	0	1	0	0	0	0	0	0	0	0	0	0	0	0
	AKT1_mut	0	0	0	0	0	0	0	0	0	0	0	0	0	0	0	0	0	0	0	0	0	0	0	0	0	0	0	0	0	0	0	0	0	0	0	0	0	0	0	0	0	0	0	0	0	0	0	0
	ALK_mut	0	0	0	0	0	0	0	0	0	0	0	0	0	0	0	0	0	0	0	0	0	0	0	0	0	0	0	0	1	0	0	0	0	0	0	0	0	0	0	0	0	0	0	0	0	0	0	0
	AMOT_mut	0	0	0	0	0	0	0	0	0	0	0	0	0	0	0	0	0	0	0	0	0	0	0	0	0	0	0	0	0	0	0	0	0	0	0	0	0	0	0	0	0	0	0	0	0	0	0	0
	ANK3_mut	0	0	0	0	0	0	0	0	0	0	0	0	0	0	0	0	0	0	0	0	0	0	0	0	0	0	0	0	0	0	0	0	0	0	0	1	0	0	0	0	0	0	0	0	0	0	0	0
	APAF1_mut	0	0	0	0	0	0	0	0	0	0	0	0	0	0	0	0	0	0	0	0	0	0	0	0	0	0	0	0	0	0	0	0	0	0	0	0	0	0	0	0	0	0	0	0	0	0	0	0
	APC_mut	0	0	0	0	0	0	0	0	0	0	0	0	0	0	0	0	0	0	0	0	0	0	0	0	0	0	0	0	0	0	0	0	0	0	0	0	0	0	0	0	0	0	0	1	0	0	0	0
	AQR_mut	0	0	0	0	0	0	0	0	0	0	0	0	0	0	0	0	0	0	0	0	0	0	0	0	0	0	0	0	0	0	0	0	0	0	0	0	0	0	0	0	0	0	0	0	0	0	0	0
	ARAP3_mut	0	0	0	0	0	0	0	0	0	0	0	0	0	0	0	0	0	0	0	0	0	0	0	0	0	0	0	0	0	0	0	0	0	0	0	0	0	0	0	0	0	0	0	0	0	0	0	0
	ARFGAP1_mut	0	0	0	0	0	0	0	0	0	0	0	0	0	0	0	0	0	0	0	0	0	0	0	0	0	0	0	0	0	0	0	0	0	0	0	0	0	0	0	0	0	0	0	0	0	0	0	0
	ARFGAP3_mut	0	0	0	0	0	0	0	0	0	0	0	0	0	0	0	0	0	0	0	0	0	0	0	0	0	0	0	0	0	0	0	0	0	0	0	0	0	0	0	0	0	0	0	0	0	0	0	0
	ARFGEF1_mut	0	0	0	0	0	0	1	0	0	0	0	0	0	0	0	0	0	0	0	0	0	0	0	0	0	0	0	0	0	0	0	0	0	0	0	1	0	0	0	0	0	0	0	0	0	0	0	0
	ARFGEF2_mut	0	0	1	0	0	0	0	0	0	0	0	0	0	0	0	0	0	0	0	0	0	0	0	0	0	0	0	0	0	0	0	0	0	0	0	1	0	0	0	0	0	0	0	0	0	0	0	0
	ARHGAP26_mut	0	0	0	0	0	0	0	0	0	0	0	0	0	0	0	0	0	0	0	0	0	0	0	0	0	0	0	0	0	0	0	0	0	0	0	0	0	0	0	0	0	0	0	0	0	0	0	0
	ARHGAP29_mut	0	0	0	0	0	0	0	0	0	0	0	0	0	0	0	0	0	0	0	0	0	0	0	0	0	0	0	0	0	0	0	0	0	0	0	0	0	0	0	0	0	0	0	0	0	0	0	0
	ARHGAP35_mut	0	0	0	0	0	0	0	0	0	0	0	0	0	0	0	0	0	0	0	0	0	0	0	0	0	0	0	0	0	0	0	0	0	0	0	0	0	0	0	0	0	0	0	0	0	0	0	0
	ARHGEF2_mut	0	0	0	0	0	0	0	0	0	0	0	0	0	0	0	0	0	0	0	0	0	0	0	0	0	0	0	0	0	0	0	0	0	0	0	0	0	0	0	0	0	0	0	0	0	0	0	0
	ARHGEF6_mut	0	0	0	0	0	0	0	0	0	0	0	0	0	0	0	0	0	0	0	0	0	0	0	0	0	0	0	0	0	0	0	0	0	0	0	0	0	0	0	0	0	0	0	0	0	0	0	0
	ARID1A_mut	0	1	1	0	0	0	0	0	0	0	0	0	0	0	0	0	0	1	0	0	0	0	0	0	0	0	0	0	0	0	0	0	0	0	0	0	0	0	0	0	0	0	0	0	0	0	0	0
	ARID1B_mut	0	0	0	0	0	0	0	0	0	0	0	0	0	0	0	0	0	0	0	0	0	0	0	0	0	0	0	0	0	0	0	0	0	0	0	1	0	0	0	0	0	0	0	0	0	0	0	0
	ARID2_mut	0	0	0	0	0	0	0	0	0	0	0	0	0	0	0	0	0	0	0	0	0	0	0	0	0	0	0	0	0	0	0	0	0	0	0	1	0	0	0	0	0	0	0	0	0	0	0	0
	ARID4A_mut	0	0	1	0	0	0	0	0	0	0	0	0	0	0	0	0	0	0	0	0	0	0	0	0	0	0	0	0	0	0	0	0	0	0	0	0	0	0	0	0	0	0	0	0	0	0	0	0
	ARID4B_mut	0	0	0	0	0	0	0	0	0	0	0	0	0	0	0	0	0	0	0	0	0	0	0	0	0	0	0	0	0	0	0	0	0	0	0	0	0	0	0	0	0	0	0	0	0	0	0	0
	ARID5B_mut	0	0	0	0	0	0	0	0	0	0	0	0	0	0	0	0	0	0	0	0	0	0	0	0	0	0	0	0	0	0	0	0	0	0	0	0	0	0	0	0	0	0	0	0	0	0	0	0
	ARNTL_mut	0	0	0	0	0	0	0	0	0	0	0	0	0	0	0	0	0	0	0	0	0	0	0	0	0	0	0	0	0	0	0	0	0	0	0	0	0	0	0	0	0	0	0	0	0	0	0	0
	ASH1L_mut	0	1	0	0	0	0	0	0	0	0	0	0	0	0	0	0	0	0	0	0	0	0	0	0	0	0	0	0	0	0	0	0	0	0	0	0	0	0	0	0	0	0	0	0	0	0	0	0
	ASPM_mut	0	0	0	0	0	0	0	0	1	0	0	0	0	0	0	0	0	0	0	0	0	0	0	0	0	0	0	0	0	0	0	0	0	0	0	0	0	0	0	0	0	0	0	0	0	0	0	0
	ASXL1_mut	0	0	0	0	0	0	0	0	0	0	0	0	0	0	0	0	0	0	0	0	0	0	0	1	0	0	0	0	0	0	0	0	0	0	0	0	0	0	0	0	0	0	0	0	0	0	0	0
	ASXL2_mut	0	0	0	0	0	0	0	0	0	0	0	0	0	0	0	0	0	0	0	0	0	0	0	0	0	0	0	0	0	0	0	0	0	0	0	0	0	0	0	0	0	0	0	0	0	0	0	0
	ATF1_mut	0	0	0	0	0	0	0	0	0	0	0	0	0	0	0	0	0	0	0	0	0	0	0	0	0	0	0	0	0	0	0	0	0	0	0	0	0	0	0	0	0	0	0	0	0	0	0	0
	ATIC_mut	0	0	0	0	0	0	0	0	0	0	0	0	0	0	0	0	0	0	0	0	0	0	0	0	0	0	0	0	0	0	0	0	0	0	0	0	0	0	0	0	0	0	0	0	0	0	0	0
	ATM_mut	0	0	0	0	0	0	0	0	0	0	0	1	0	0	0	0	0	0	0	0	0	0	0	0	0	0	0	0	0	0	0	0	0	0	0	0	0	0	0	0	0	0	0	0	0	0	0	0
	ATP6AP2_mut	0	0	0	0	0	0	0	0	0	0	0	0	0	0	0	0	0	0	0	0	0	0	0	0	0	0	0	0	0	0	0	0	0	0	0	0	0	0	0	0	0	0	0	0	0	0	0	0
	ATR_mut	0	0	0	0	0	0	0	0	0	0	0	0	0	0	0	0	0	0	0	0	0	0	0	0	0	1	0	0	0	0	0	0	0	0	0	0	0	0	0	0	0	0	0	0	0	0	0	0
	ATRX_mut	0	0	0	0	0	0	0	0	0	0	0	0	0	0	0	0	0	0	0	0	0	0	0	0	0	0	0	0	0	0	0	0	0	0	0	0	0	0	0	0	0	0	0	0	0	0	0	0
	AXIN1_mut	0	0	0	0	0	0	0	0	0	0	0	0	0	0	0	0	0	0	0	0	0	0	0	0	0	0	0	0	0	0	0	0	0	0	0	0	0	0	0	0	0	0	0	0	0	0	0	0
	AXIN2_mut	0	0	1	0	0	0	0	0	0	0	0	0	0	0	0	0	0	0	0	0	0	0	0	0	0	0	0	0	0	0	0	0	0	0	0	0	0	0	0	0	0	0	0	0	0	0	0	0
	B2M_mut	0	0	0	0	0	0	0	0	0	0	0	0	0	0	0	0	0	0	1	0	0	0	0	0	0	0	0	0	0	0	0	0	0	0	0	0	0	0	0	0	0	0	0	0	0	0	0	0
	BAP1_mut	0	0	0	0	0	0	0	0	0	0	0	0	0	0	0	0	0	0	0	0	0	0	0	0	0	0	0	0	0	0	0	0	0	0	0	0	0	0	0	0	0	0	0	0	0	0	0	0
	BAZ2B_mut	0	0	0	0	0	0	0	0	0	0	0	0	0	0	0	0	0	0	0	0	0	0	0	0	0	0	0	0	0	0	0	0	0	0	0	1	0	0	0	0	0	0	0	0	0	0	0	0
	BCL11A_mut	0	0	0	0	0	0	0	0	0	0	0	0	0	0	0	0	0	0	0	0	0	0	0	0	0	0	0	0	0	0	0	0	0	0	0	0	0	0	0	0	0	0	0	0	0	0	0	0
	BCLAF1_mut	0	0	0	0	0	0	0	0	0	0	0	0	1	0	0	0	0	0	0	0	0	0	0	0	0	0	0	0	0	0	0	0	0	0	0	0	0	0	0	0	0	0	0	0	0	0	0	0
	BCOR_mut	0	0	0	0	0	0	0	0	0	0	0	0	0	0	0	0	0	0	0	0	0	0	0	0	0	0	0	0	0	0	0	0	0	0	0	0	0	0	0	0	0	0	0	0	0	0	0	0
	BLM_mut	0	0	0	0	0	0	0	0	0	0	0	0	0	0	0	0	0	0	0	0	0	0	0	0	0	0	0	0	0	0	0	0	0	0	0	0	0	0	0	0	0	0	0	0	0	0	0	0
	BMPR2_mut	0	0	0	0	0	0	0	0	0	0	0	0	0	0	0	0	0	0	0	0	0	0	0	0	0	0	0	0	0	0	0	0	0	0	0	0	0	0	0	0	0	0	0	0	0	0	0	0
	BNC2_mut	0	0	1	0	0	0	0	0	0	0	0	0	0	0	0	0	0	0	0	0	0	0	0	0	0	0	0	0	0	0	0	0	0	0	0	0	0	0	0	0	0	0	0	0	0	0	0	0
	BPTF_mut	0	0	0	0	0	0	0	0	0	0	0	0	0	0	0	0	0	0	0	0	0	0	1	0	0	0	0	0	0	0	0	0	0	0	0	0	0	0	0	0	0	0	0	0	0	0	0	0
	BRAF_mut	0	0	0	0	1	0	0	0	0	0	0	1	1	1	0	1	0	0	0	1	0	0	0	0	0	0	1	0	0	0	0	0	0	1	0	0	0	0	0	0	0	0	0	0	0	0	0	1
	BRCA1_mut	0	0	0	0	0	0	0	0	0	0	0	0	0	0	0	0	0	0	0	0	0	0	0	0	0	0	0	0	0	0	0	0	0	0	0	0	0	0	0	0	0	0	0	0	0	0	0	0
	BRCA2_mut	0	1	0	0	0	0	0	0	0	0	0	0	0	0	0	0	0	0	0	0	0	0	0	0	0	0	0	0	0	0	0	0	0	0	0	0	0	0	0	0	0	0	0	0	0	0	0	0
	BRWD1_mut	0	0	0	0	0	0	0	0	0	0	0	0	0	0	0	0	0	0	0	0	0	0	0	0	0	0	0	0	0	0	0	0	0	0	0	0	0	0	0	0	0	0	0	0	0	0	0	0
	C15orf55_mut	0	0	0	0	0	0	0	0	0	0	0	0	0	0	0	0	0	0	0	0	0	0	0	0	0	0	0	0	0	0	0	0	0	0	0	0	0	0	0	0	0	0	0	0	0	0	0	0
	CAD_mut	0	0	1	0	0	0	1	0	0	0	0	0	0	0	0	0	0	0	0	0	0	0	0	0	0	0	0	0	0	0	0	0	0	0	0	0	0	0	0	0	0	0	0	0	0	0	0	0
	CAPN7_mut	0	0	0	0	0	0	0	0	0	0	0	0	0	0	0	0	0	0	0	0	0	0	0	0	0	0	0	0	0	0	0	0	0	0	0	0	0	0	0	0	0	0	0	0	0	0	0	0
	CARM1_mut	0	0	0	0	0	0	0	0	0	0	0	0	0	0	0	0	0	0	0	0	0	0	0	0	0	0	0	0	0	0	0	0	0	0	0	0	0	0	0	0	0	0	0	0	0	0	0	0
	CASP1_mut	0	0	0	0	0	0	0	0	0	0	0	0	0	0	0	0	0	0	0	0	0	0	0	0	0	0	0	0	0	0	0	0	0	0	0	0	0	0	0	0	0	0	0	0	0	0	0	0
	CASP8_mut	0	0	0	0	0	0	0	0	0	0	0	0	0	0	0	0	0	1	0	0	1	0	0	0	0	0	0	0	0	0	0	0	0	0	0	0	0	0	0	0	0	0	0	1	0	0	0	0
	CAST_mut	0	0	0	0	0	0	0	0	0	0	0	0	0	0	0	0	0	0	0	0	0	0	0	0	0	0	0	0	0	0	0	0	0	0	0	0	0	0	0	0	0	0	0	0	0	0	0	0
	CAT_mut	0	0	0	0	0	0	0	0	0	0	0	0	0	0	0	0	0	0	0	0	0	0	0	0	0	0	0	0	0	0	0	0	0	0	0	0	0	0	0	0	0	0	0	0	0	0	0	0
	CBFB_mut	0	0	0	0	0	0	0	0	0	0	0	0	0	0	0	0	0	0	0	0	0	0	0	0	0	0	0	0	0	0	0	0	0	0	0	0	0	0	0	0	0	0	0	0	0	0	0	0
	CCAR1_mut	0	0	0	0	0	0	0	0	0	0	0	0	0	0	0	0	0	0	0	0	0	0	0	0	0	0	0	0	0	0	0	0	0	0	0	1	0	0	0	0	0	0	0	0	0	0	0	0
	CCND1_mut	0	0	0	0	0	0	0	0	0	0	0	0	0	0	0	0	0	0	0	0	0	0	0	0	0	0	0	0	0	0	0	0	0	0	0	0	0	0	0	0	0	0	0	0	0	0	0	0
	CCT5_mut	0	0	0	0	0	0	0	0	0	0	0	0	0	0	0	0	0	0	0	0	0	0	0	0	0	0	0	0	0	0	0	0	0	0	0	0	0	0	0	0	0	0	0	0	0	0	0	0
	CDC27_mut	0	0	0	0	0	0	0	0	0	0	0	0	0	0	0	0	0	0	0	0	0	0	0	0	0	0	0	0	0	0	0	0	0	0	0	0	0	0	0	0	0	0	0	0	0	0	0	0
	CDC73_mut	0	0	0	0	0	0	0	0	0	0	0	0	0	0	0	0	0	0	0	0	0	0	0	0	0	0	0	0	0	0	0	0	0	0	0	0	0	0	0	0	0	0	0	0	0	0	0	0
	CDH1_mut	0	0	0	0	0	0	0	0	0	0	0	0	0	0	0	0	0	0	0	0	0	0	0	0	0	0	0	0	0	0	1	0	0	0	0	0	0	0	0	0	0	0	0	0	0	0	0	0
	CDK12_mut	0	0	0	0	0	0	0	0	0	0	0	0	0	0	0	0	0	0	0	0	0	0	0	0	0	0	0	0	0	0	0	0	0	0	0	0	0	0	0	0	0	0	0	0	0	0	0	0
	CDK4_mut	0	0	0	0	0	0	0	0	0	0	0	0	0	0	0	0	0	0	0	0	0	0	0	0	0	0	0	0	0	0	0	0	0	0	0	0	0	0	0	0	0	0	0	0	0	0	0	0
	CDKN1A_mut	0	0	1	0	0	0	0	1	0	0	0	0	0	0	0	0	0	0	0	0	0	0	0	0	0	0	0	0	0	0	0	0	0	0	0	0	0	0	0	0	0	0	0	0	0	0	0	0
	CDKN1B_mut	0	0	0	0	0	0	0	0	0	0	0	0	0	0	0	0	0	0	0	0	0	0	0	0	0	0	0	0	0	0	0	0	0	0	0	0	0	0	0	0	0	0	0	0	0	0	0	0
	CDKN2A_mut	0	0	0	0	0	0	0	0	0	0	0	0	0	0	0	0	0	0	0	0	0	0	0	0	0	0	0	0	0	0	0	0	0	0	0	0	0	0	0	0	0	0	0	0	0	0	0	0
	CEBPA_mut	0	0	0	0	0	0	0	0	0	0	0	0	0	0	0	0	0	0	0	0	0	0	0	0	0	0	0	0	0	0	0	0	0	0	0	0	0	0	0	0	0	0	0	0	0	0	0	0
	CEP290_mut	0	0	1	0	0	0	0	0	0	0	0	0	0	0	0	0	0	0	0	0	0	0	0	0	0	0	0	0	0	0	0	0	0	0	0	0	0	0	0	0	0	0	0	0	0	0	0	0
	CHD1L_mut	0	0	0	0	0	0	0	0	0	0	0	0	0	0	0	0	0	0	0	0	0	0	0	0	0	0	0	0	0	0	0	0	0	0	0	0	0	0	0	0	0	0	0	0	0	0	0	0
	CHD3_mut	0	0	0	0	0	0	0	0	0	0	0	0	0	0	0	0	0	0	0	0	0	0	0	0	0	0	0	0	0	0	0	0	0	0	0	0	0	0	0	0	0	0	0	0	0	0	0	0
	CHD4_mut	0	1	0	0	0	0	0	0	0	0	0	0	0	0	0	0	0	0	0	0	0	0	0	0	0	0	0	0	0	0	0	0	0	0	0	0	0	0	0	0	0	0	0	0	0	0	0	0
	CHD6_mut	0	0	1	0	0	0	0	0	0	0	0	0	0	0	0	0	0	0	0	0	0	0	0	0	0	0	0	0	0	0	0	0	0	0	0	0	0	0	0	0	0	0	0	0	0	0	0	0
	CHD8_mut	0	0	0	0	0	0	0	0	0	0	0	0	0	0	0	0	0	0	0	0	0	0	0	0	0	0	0	0	0	0	0	0	0	0	0	1	0	0	0	0	0	0	0	1	0	0	0	0
	CHD9_mut	0	1	0	0	0	0	0	0	0	0	0	0	0	0	0	0	0	0	0	0	0	0	0	0	0	0	0	0	0	0	0	0	0	0	0	0	0	0	0	0	0	0	0	0	0	0	0	0
	CHEK2_mut	0	0	0	0	0	0	0	0	0	0	0	0	0	0	0	0	0	0	0	0	0	0	0	0	0	0	0	0	0	0	0	0	0	0	0	0	0	0	0	0	0	0	0	0	0	0	0	0
	chr1:10755226-10755521()_HypMET	0	0	0	0	0	0	0	0	0	0	0	0	0	0	0	0	0	0	0	0	0	0	0	0	0	0	0	0	0	0	0	0	0	0	0	0	0	0	0	0	0	0	0	0	0	0	0	0
	chr1:110230238-110230614(GSTM1)_HypMET	1	0	1	0	0	0	0	0	0	1	0	1	1	0	0	0	0	0	0	0	0	0	0	0	1	1	0	1	1	1	0	1	0	0	0	1	1	1	1	0	1	0	1	1	1	0	1	1
	chr1:110880394-110880624()_HypMET	0	0	0	0	0	0	0	0	0	0	0	0	0	0	0	0	0	0	0	0	0	0	0	0	0	0	0	0	0	0	0	0	0	0	0	0	0	0	0	0	0	0	0	0	0	0	0	0
	chr1:111505881-111507007()_HypMET	0	0	0	0	0	0	0	0	0	0	0	0	0	0	0	0	0	0	0	0	0	0	0	0	0	0	0	0	0	0	0	0	0	0	0	1	0	0	0	0	0	0	0	0	0	0	0	0
	chr1:1167001-1168985(B3GALT6)_HypMET	0	0	0	0	0	0	0	0	0	0	0	0	0	0	0	0	0	0	0	0	0	0	0	0	0	0	0	0	0	0	0	0	0	0	0	0	0	0	0	0	0	0	0	0	0	0	0	0
	chr1:11724113-11724885(FBXO6)_HypMET	0	0	0	0	0	0	0	0	0	0	0	0	0	0	0	0	0	0	0	0	0	0	0	0	0	0	0	0	0	0	0	0	0	0	0	0	0	0	0	0	0	0	0	0	0	0	0	0
	chr1:120835961-120839391(FAM72B)_HypMET	0	0	0	0	0	0	0	0	0	0	0	0	0	0	0	0	0	0	0	0	0	0	0	0	0	0	0	0	0	0	0	0	0	0	0	0	0	0	0	0	0	0	0	0	0	0	0	0
	chr1:121260857-121261525()_HypMET	0	0	0	0	0	0	0	0	0	0	0	0	0	0	0	0	0	0	0	0	0	0	0	0	0	0	0	0	0	0	0	0	0	0	0	0	0	0	0	0	0	0	1	1	0	0	0	0
	chr1:13910137-13910868(PDPN)_HypMET	0	0	0	0	0	0	0	0	0	0	0	0	0	0	0	0	0	0	0	0	0	0	0	0	0	0	0	0	0	0	0	0	0	0	0	0	0	0	0	0	0	0	0	0	0	0	0	0
	chr1:143912736-143916156(FAM72D)_HypMET	0	0	0	0	0	0	0	0	0	0	0	0	0	0	0	0	0	0	0	0	0	0	0	0	0	0	0	0	0	0	0	0	0	0	0	0	0	0	0	0	0	0	0	0	0	0	0	0
	chr1:145472980-145474702()_HypMET	0	0	0	0	0	0	0	0	0	0	0	0	0	0	0	0	0	0	0	0	0	0	0	0	0	0	0	0	0	0	0	0	0	0	0	0	0	0	0	0	0	0	0	0	0	0	0	0
	chr1:146649622-146649852()_HypMET	0	0	0	0	0	0	0	0	0	0	0	0	0	0	0	0	0	0	0	0	0	0	0	0	0	0	0	0	0	0	0	0	0	0	0	0	0	0	0	0	0	0	0	0	0	0	0	0
	chr1:1476093-1476669(C1orf70)_HypMET	0	0	0	0	0	0	0	0	0	0	0	0	0	0	0	0	0	0	0	0	0	0	0	0	0	0	0	0	0	0	0	0	0	0	0	1	0	0	0	0	1	0	0	0	0	0	0	0
	chr1:150266476-150266689(MRPS21)_HypMET	0	0	0	0	0	0	0	0	0	0	0	0	0	0	0	0	0	0	0	0	0	0	0	0	0	0	0	0	0	0	0	0	0	0	0	1	0	0	0	0	0	0	0	0	0	0	0	0
	chr1:153935781-153936276()_HypMET	0	0	0	0	0	0	0	0	0	0	0	0	0	0	0	0	0	0	0	0	0	0	0	0	0	0	0	0	0	0	0	0	0	0	0	0	0	0	0	0	0	0	0	0	0	0	0	0
	chr1:16085147-16085862(FBLIM1)_HypMET	0	0	1	0	0	0	0	0	0	0	0	0	0	0	0	0	0	0	0	0	0	0	0	0	0	0	0	0	0	0	1	0	0	0	0	0	0	0	0	0	0	0	0	0	0	0	0	0
	chr1:171810467-171811325(DNM3)_HypMET	0	0	1	0	0	0	0	0	0	0	0	0	0	0	0	0	0	0	0	0	0	0	0	0	0	0	0	0	0	0	1	0	0	0	0	0	0	0	0	0	1	0	0	0	0	0	0	0
	chr1:177150814-177151165(FAM5B)_HypMET	0	0	0	0	0	0	0	0	0	0	0	0	0	0	0	0	0	0	0	0	0	0	0	0	0	0	0	0	0	0	0	0	0	0	0	0	0	0	0	0	0	0	0	0	0	0	0	0
	chr1:180881316-180882592()_HypMET	0	0	0	0	0	0	0	0	0	0	0	0	0	0	0	0	0	0	0	0	0	0	0	0	0	0	0	0	0	0	0	0	0	0	0	0	0	0	0	0	0	0	0	0	0	0	0	0
	chr1:181451311-181452049(CACNA1E)_HypMET	0	0	1	0	0	0	0	0	0	0	0	0	0	0	0	0	0	0	0	0	0	0	0	0	0	0	0	0	0	0	1	1	1	0	1	0	1	0	1	1	0	0	1	0	0	1	0	0
	chr1:2064628-2064855()_HypMET	0	0	0	0	0	0	0	0	0	0	0	0	0	0	0	0	0	0	0	0	0	0	0	0	0	0	0	0	0	0	0	0	0	0	0	0	0	0	0	0	0	0	0	0	0	0	0	0
	chr1:214161197-214161415(PROX1)_HypMET	0	0	0	0	0	0	0	0	0	0	0	0	0	0	0	0	0	0	0	0	0	0	0	0	0	0	0	0	0	0	0	0	0	0	0	0	0	0	0	0	0	0	0	0	0	0	0	0
	chr1:218520287-218520506(TGFB2)_HypMET	0	0	0	0	0	0	0	0	0	0	0	0	0	0	0	0	0	0	0	0	0	0	0	0	0	0	0	0	0	0	0	0	0	0	0	0	0	0	0	0	0	0	0	0	0	0	0	0
	chr1:21996161-21996409(RAP1GAP)_HypMET	0	0	0	0	0	0	0	0	0	0	0	0	0	0	0	0	0	0	0	0	0	0	0	0	0	0	0	0	0	0	0	0	0	0	0	0	0	0	0	0	0	0	0	0	0	0	0	0
	chr1:220921411-220922176(MOSC2)_HypMET	0	0	0	0	0	0	0	0	0	0	0	0	0	0	0	0	0	0	0	0	0	0	0	0	0	0	0	0	0	0	0	0	0	0	0	0	0	0	0	0	0	0	0	0	0	0	0	0
	chr1:248020330-248021252(TRIM58)_HypMET	0	0	0	0	0	0	0	0	0	0	0	0	0	0	0	0	0	0	0	0	0	0	0	0	0	0	0	0	0	0	0	0	0	0	0	1	0	0	0	0	0	0	0	0	0	0	0	0
	chr1:248100325-248100726(OR2L13)_HypMET	0	0	0	0	0	0	0	0	0	0	0	0	0	0	0	0	0	0	0	0	0	0	0	0	0	0	0	0	0	0	0	0	0	0	0	0	0	0	0	0	0	0	0	0	0	0	0	0
	chr1:33938025-33938328(ZSCAN20)_HypMET	0	1	0	0	0	0	0	0	0	0	0	0	0	0	0	0	0	0	0	0	0	0	0	0	0	0	0	0	0	0	0	0	0	0	0	0	0	0	0	0	0	0	0	0	0	0	0	0
	chr1:40782220-40783145(COL9A2)_HypMET	0	0	0	0	1	0	0	0	0	0	0	0	0	1	0	1	0	0	0	1	0	0	0	0	0	0	0	0	0	0	0	0	0	0	0	0	0	0	0	0	0	0	0	0	0	0	0	0
	chr1:42127380-42128632()_HypMET	0	0	0	0	0	0	0	0	0	0	0	0	0	0	0	0	0	0	0	0	0	0	0	0	0	0	0	0	0	0	0	0	0	0	0	0	0	0	0	0	1	0	0	0	0	0	0	0
	chr1:43613488-43613842()_HypMET	0	0	0	0	0	0	0	0	0	0	0	0	0	0	0	0	0	0	0	0	0	0	0	0	0	0	0	0	0	0	0	0	0	0	0	0	0	0	0	0	0	0	1	1	0	0	0	0
	chr1:53308294-53309262()_HypMET	0	0	0	0	0	0	0	0	0	0	0	0	0	0	0	0	0	0	0	0	0	0	0	0	0	0	0	0	0	0	0	0	0	0	0	1	0	0	0	0	0	0	0	0	0	0	0	0
	chr1:53904140-53905247()_HypMET	0	0	0	0	0	0	0	0	0	0	0	0	0	0	0	0	0	0	0	0	0	0	0	0	0	0	0	0	0	0	0	0	0	0	0	0	0	0	0	0	0	0	0	0	0	0	0	0
	chr1:57110663-57111337(PRKAA2)_HypMET	0	0	1	0	0	0	0	0	0	0	0	0	0	0	0	0	0	0	0	0	0	0	0	0	0	0	0	0	0	0	1	0	0	0	0	0	0	0	0	0	0	0	0	0	0	0	0	0
	chr1:60539315-60539540()_HypMET	0	0	0	0	0	0	0	0	0	0	0	0	0	0	0	0	0	0	0	0	0	0	0	0	0	0	0	0	0	0	0	0	0	0	0	1	0	0	0	0	0	0	0	0	0	0	0	0
	chr10:102756834-102759798()_HypMET	0	0	0	0	0	0	0	0	0	0	0	0	0	0	0	0	0	0	0	0	0	0	0	0	0	0	0	0	0	0	0	0	0	0	0	0	0	0	0	0	0	0	0	0	0	0	0	0
	chr10:102891010-102891794(TLX1)_HypMET	0	0	0	0	0	0	0	0	0	0	0	0	0	0	0	0	0	0	0	0	0	0	0	0	0	0	0	0	0	0	0	0	0	0	0	0	0	0	0	0	0	0	0	0	0	0	0	0
	chr10:105253191-105254428()_HypMET	0	0	1	0	0	0	0	0	0	0	0	0	0	0	0	0	0	0	0	0	0	0	0	0	0	0	0	0	0	0	1	0	0	0	0	0	0	0	0	0	0	0	0	0	0	0	0	0
	chr10:106028542-106029047()_HypMET	0	0	0	0	0	0	0	0	0	0	0	0	0	0	0	0	0	0	0	0	0	0	0	0	0	0	0	0	0	0	0	0	0	0	0	0	0	0	0	0	0	0	0	1	0	0	0	0
	chr10:11059442-11060524(CUGBP2)_HypMET	0	0	0	0	0	0	0	0	0	0	0	0	0	0	0	0	0	0	0	0	0	0	0	0	0	0	0	0	0	0	1	0	0	0	0	0	0	0	0	0	0	0	0	0	0	0	0	0
	chr10:123922850-123923542(TACC2)_HypMET	0	0	0	0	0	0	0	0	0	0	0	0	0	0	0	0	0	0	0	0	0	0	0	0	0	0	0	0	0	0	0	0	0	0	0	1	0	0	0	0	0	0	0	0	0	0	0	0
	chr10:135043221-135044560()_HypMET	0	0	0	0	0	0	0	0	0	0	0	0	0	0	0	0	0	0	0	0	0	0	0	0	0	0	0	0	0	0	0	0	0	0	0	1	0	0	0	0	0	0	0	0	0	0	0	0
	chr10:135122851-135123109(TUBGCP2)_HypMET	0	0	0	0	0	0	0	0	0	0	0	0	0	0	0	0	0	0	0	0	0	0	0	0	0	0	0	0	0	0	0	0	0	0	0	0	0	0	0	0	0	0	0	0	0	0	0	0
	chr10:135123238-135123448(TUBGCP2)_HypMET	0	0	0	0	0	0	0	0	0	0	0	0	0	0	0	0	0	0	0	0	0	0	0	0	0	0	0	0	0	0	0	0	0	0	0	0	0	0	0	0	0	0	0	0	0	0	0	0
	chr10:38645112-38645513(HSD17B7P2)_HypMET	0	0	0	0	0	0	0	0	0	0	0	0	0	0	0	0	0	0	0	0	0	0	0	0	0	0	0	0	0	0	0	0	0	0	0	0	0	0	0	0	0	0	0	0	0	0	0	0
	chr10:43891546-43892917(HNRNPF)_HypMET	0	0	0	0	0	0	0	0	0	0	0	0	0	0	0	0	0	0	0	0	0	0	0	0	0	0	0	0	0	0	0	0	0	0	0	0	0	0	0	0	0	0	0	0	0	0	0	0
	chr10:44879714-44882391(CXCL12)_HypMET	0	0	1	0	0	0	0	0	0	0	0	0	0	0	0	0	0	0	0	0	0	0	0	0	0	0	0	0	0	0	1	0	0	0	0	1	0	0	0	0	0	0	0	0	0	0	0	0
	chr10:48438411-48439320()_HypMET	0	0	0	0	0	0	0	0	0	0	0	0	0	0	0	0	0	0	0	0	0	0	0	0	0	0	0	0	0	0	0	0	0	0	0	1	0	0	0	0	0	0	0	0	0	0	0	0
	chr10:52499392-52500021(ASAH2B)_HypMET	0	0	0	0	0	0	0	0	0	0	0	0	0	0	0	0	0	0	0	0	0	0	0	0	0	0	0	0	0	0	0	0	0	0	0	0	0	0	0	0	0	0	0	0	0	0	0	0
	chr10:64133789-64134420(ZNF365)_HypMET	0	0	1	0	0	0	0	0	0	0	0	0	0	0	0	0	0	0	0	0	0	0	0	0	0	0	0	0	0	0	1	0	0	0	0	0	0	0	0	0	0	0	0	0	0	0	0	0
	chr10:93392667-93393147()_HypMET	0	0	0	0	1	0	0	0	0	0	0	0	0	0	0	1	0	0	0	1	0	0	0	0	0	0	0	0	0	0	0	0	0	0	0	0	0	0	0	0	0	0	0	0	0	0	0	0
	chr10:94351356-94351615(KIF11)_HypMET	0	0	0	0	0	0	0	0	0	0	0	0	0	0	0	0	0	0	0	0	0	0	0	0	0	0	0	0	0	0	0	0	0	0	0	0	0	0	0	0	0	0	0	0	0	0	0	0
	chr11:10316232-10316469()_HypMET	0	0	0	0	0	0	0	0	0	0	0	0	0	0	0	0	0	0	0	0	0	0	0	0	0	0	0	0	0	0	0	0	0	0	0	0	0	0	0	0	0	0	0	0	0	0	0	0
	chr11:113185332-113185663()_HypMET	0	0	0	0	0	0	0	0	0	0	0	0	0	0	0	0	0	0	0	0	0	0	0	0	0	0	0	0	0	0	0	0	0	0	0	0	0	0	0	0	0	0	0	0	0	0	0	0
	chr11:119293320-119293943(THY1)_HypMET	0	0	0	0	0	0	0	0	0	0	0	0	0	0	0	0	0	0	0	0	0	0	0	0	0	0	0	0	0	0	0	0	0	0	0	0	0	0	0	0	0	0	1	1	0	0	0	0
	chr11:122753386-122753951(C11orf63)_HypMET	0	0	0	0	0	0	0	0	0	0	0	0	0	0	0	0	0	0	0	0	0	0	0	0	0	0	0	0	0	0	0	0	0	0	0	0	0	0	0	0	0	0	0	0	0	0	0	0
	chr11:18415922-18416680(LDHA)_HypMET	0	0	0	0	0	0	0	0	0	0	0	0	0	0	0	0	0	0	0	0	0	0	0	0	0	0	0	0	0	0	0	0	0	0	0	0	0	0	0	0	0	0	0	0	0	0	0	0
	chr11:18417667-18417925(LDHA)_HypMET	0	0	0	0	0	0	0	0	0	0	0	0	0	0	0	0	0	0	0	0	0	0	0	0	0	0	0	0	0	0	0	0	0	0	0	0	0	0	0	0	0	0	0	0	0	0	0	0
	chr11:22850765-22851367()_HypMET	0	0	0	0	0	0	0	0	0	0	0	0	0	0	0	0	0	0	0	0	0	0	0	0	0	0	0	0	0	0	0	0	0	0	0	0	0	0	0	0	0	0	1	1	0	0	0	0
	chr11:43902254-43902528()_HypMET	0	0	0	0	0	0	0	0	0	0	0	0	0	0	0	0	0	0	0	0	0	0	0	0	0	0	0	0	0	0	0	0	0	0	0	1	0	0	0	0	0	0	0	0	0	0	0	0
	chr11:44087518-44088165(ACCS)_HypMET	0	0	0	0	0	0	0	0	0	0	0	0	0	0	0	0	0	0	0	0	0	0	0	0	0	0	0	0	0	0	0	0	0	0	0	0	0	0	0	0	0	0	0	0	0	0	0	0
	chr11:46402624-46404139()_HypMET	0	0	0	0	0	0	0	0	0	0	0	0	0	0	0	0	0	0	0	0	0	0	0	0	0	0	0	0	0	0	0	0	0	0	0	0	0	0	0	0	0	0	0	0	0	0	0	0
	chr11:506353-508009(RNH1)_HypMET	0	0	0	0	0	0	0	0	0	0	0	0	0	0	0	0	0	0	0	0	0	0	0	0	0	0	0	0	0	0	0	0	0	0	0	1	0	0	0	0	0	0	0	0	0	0	0	0
	chr11:64509433-64513826()_HypMET	0	0	0	0	0	0	0	0	0	0	0	0	0	0	0	0	0	0	0	0	0	0	0	0	0	0	0	0	0	0	0	0	0	0	0	0	0	0	0	0	0	0	0	0	0	0	0	0
	chr11:65408344-65408631()_HypMET	0	0	0	0	0	0	0	0	0	0	0	0	0	0	0	0	0	0	0	0	0	0	0	0	0	0	0	0	0	0	0	0	0	0	0	0	0	0	0	0	0	0	0	0	0	0	0	0
	chr11:66247269-66248249()_HypMET	0	0	0	0	0	0	0	0	0	0	0	0	0	0	0	0	0	0	0	0	0	0	0	0	0	0	0	0	0	0	0	0	0	0	0	0	0	1	0	0	0	0	0	0	0	0	0	1
	chr11:67070807-67071801()_HypMET	0	0	0	0	0	0	0	0	0	0	0	0	0	0	0	0	0	0	0	0	0	0	0	0	0	0	0	0	0	0	0	0	0	0	0	0	0	0	0	0	0	0	0	0	0	0	0	0
	chr11:72463092-72463717()_HypMET	0	0	0	0	0	0	0	0	0	0	0	0	0	0	0	0	0	0	0	0	0	0	0	0	0	0	0	0	0	0	0	0	0	0	0	0	0	0	0	0	0	0	0	0	0	0	0	0
	chr11:73693702-73694802()_HypMET	0	0	0	0	0	0	0	0	0	0	0	0	0	0	0	0	0	0	0	0	0	0	0	0	0	0	0	0	0	0	0	0	0	0	0	0	0	0	0	0	0	0	0	0	0	0	0	0
	chr11:75378416-75379882(MAP6)_HypMET	0	0	1	0	0	0	0	0	0	0	0	0	0	0	0	0	0	0	0	0	0	0	0	0	0	0	0	0	0	0	1	0	0	0	0	0	0	0	0	0	0	0	0	0	0	0	0	0
	chr11:8102358-8102913(TUB)_HypMET	0	0	0	0	0	0	0	0	0	1	0	0	0	0	0	0	0	0	0	0	0	0	0	0	1	0	0	1	0	0	0	0	0	0	0	0	0	0	0	0	0	0	0	0	1	0	0	0
	chr11:8615397-8615889(STK33)_HypMET	0	0	0	0	0	0	0	0	0	0	0	0	0	0	0	0	0	0	0	0	0	0	0	0	0	0	0	0	0	0	0	0	0	0	0	0	0	0	0	0	0	0	1	1	0	0	0	0
	chr12:103889148-103889843()_HypMET	0	0	0	0	0	0	0	0	0	0	0	0	0	0	0	0	0	0	0	0	0	0	0	0	0	0	0	0	0	0	0	0	0	0	0	1	0	0	0	0	0	0	0	0	0	0	0	0
	chr12:104697348-104697984(EID3)_HypMET	0	0	0	0	0	0	0	0	0	0	0	0	0	0	0	0	0	0	0	0	0	0	0	0	0	0	0	0	0	0	0	0	0	0	0	0	0	0	0	0	0	0	0	0	0	0	0	0
	chr12:106532106-106533696(NUAK1)_HypMET	0	0	0	0	0	0	0	0	0	0	0	0	0	0	0	0	0	0	0	0	0	0	0	0	0	0	0	0	0	0	0	0	0	0	0	1	0	0	0	0	0	0	0	0	0	0	0	0
	chr12:124246524-124247254(DNAH10)_HypMET	0	0	0	0	1	0	0	0	0	0	0	0	0	1	0	1	0	0	0	1	0	0	0	0	0	0	0	0	0	0	0	0	0	0	0	0	0	0	0	0	0	0	0	0	0	0	0	0
	chr12:132690339-132690571()_HypMET	0	0	0	0	0	0	0	0	0	0	0	0	0	0	0	0	0	0	0	0	0	0	0	0	0	0	0	0	0	0	0	0	0	0	0	0	0	0	0	0	0	0	0	0	0	0	0	0
	chr12:3862068-3862606()_HypMET	0	0	0	0	0	0	0	0	0	0	0	0	0	0	0	0	0	0	0	0	0	0	0	0	0	0	0	0	0	0	0	0	0	0	0	0	0	0	0	0	1	0	0	0	0	0	0	0
	chr12:39299248-39299629(CPNE8)_HypMET	0	0	1	0	0	0	0	0	0	0	0	0	0	0	0	0	0	0	0	0	0	0	0	0	0	0	0	0	0	0	1	0	0	0	0	0	0	0	0	0	0	0	0	0	0	0	0	0
	chr12:49782965-49783193(SPATS2)_HypMET	0	0	0	0	0	0	0	0	0	0	0	0	0	0	0	0	0	0	0	0	0	0	0	0	0	0	0	0	0	0	0	0	0	0	0	0	0	0	0	0	0	0	0	0	0	0	0	0
	chr12:50297580-50297988(FAIM2)_HypMET	0	0	0	0	0	0	0	0	0	0	0	0	0	0	0	0	0	0	0	0	0	0	0	0	0	0	0	0	0	0	0	0	0	0	0	0	0	0	0	0	0	0	0	0	0	0	0	0
	chr12:52444553-52445421(NR4A1)_HypMET	0	0	0	0	0	0	0	0	0	0	0	0	0	0	0	0	0	0	0	0	0	0	0	0	0	0	0	0	0	0	0	0	0	0	0	0	0	0	0	0	0	0	0	0	0	0	0	0
	chr12:53448008-53448406()_HypMET	0	0	0	0	0	0	0	0	0	0	0	0	0	0	0	0	0	0	0	0	0	0	0	0	0	0	0	0	0	0	0	0	0	0	0	0	0	0	0	0	0	0	0	0	0	0	0	0
	chr13:21634519-21635907(LATS2)_HypMET	0	0	0	0	0	0	0	0	0	0	0	0	0	0	0	0	0	0	0	0	0	0	0	0	0	0	0	0	0	0	0	0	0	0	0	0	0	0	0	0	0	0	0	0	0	0	0	0
	chr13:25670041-25670531(PABPC3)_HypMET	0	0	0	0	0	0	0	0	0	0	0	0	0	0	0	0	0	0	0	0	0	0	0	0	0	0	0	0	0	0	0	0	0	0	0	0	0	0	0	0	0	0	0	0	0	0	0	0
	chr13:27131568-27132677(WASF3)_HypMET	0	0	1	0	0	0	0	0	0	0	0	0	0	0	0	0	0	0	0	0	0	0	0	0	0	0	0	0	0	0	1	0	0	0	0	0	0	0	0	0	0	0	0	0	0	0	0	0
	chr13:28194183-28196249(LNX2)_HypMET	0	0	0	0	0	0	0	0	0	0	0	0	0	0	0	0	0	0	0	0	0	0	0	0	0	0	0	0	0	0	0	0	0	0	0	0	0	0	0	0	0	0	0	0	0	0	0	0
	chr13:28544524-28544890(CDX2)_HypMET	0	0	0	0	0	0	0	0	0	0	0	0	0	0	0	0	0	0	0	0	0	0	0	0	0	0	0	0	0	0	0	0	0	0	0	0	0	0	0	0	0	0	0	0	0	0	0	0
	chr13:29292670-29293329(SLC46A3)_HypMET	0	0	0	0	0	0	0	0	0	0	0	0	0	0	0	0	0	0	0	0	0	0	0	0	0	0	0	0	0	0	0	0	0	0	0	0	0	0	0	0	0	0	1	1	0	0	0	0
	chr13:36052553-36053119()_HypMET	0	0	0	0	0	0	0	0	0	0	0	0	0	0	0	0	0	0	0	0	0	0	0	0	0	0	0	0	0	0	0	0	0	0	0	0	0	0	0	0	0	0	0	0	0	0	0	0
	chr13:43566074-43566508()_HypMET	0	0	0	0	0	0	0	0	0	0	0	0	0	0	0	0	0	0	0	0	0	0	0	0	0	0	0	0	0	0	0	0	0	0	0	1	0	0	0	0	0	0	0	0	0	0	0	0
	chr13:79175610-79177985(POU4F1)_HypMET	0	0	0	0	0	0	0	0	0	0	0	0	0	0	0	0	0	0	0	0	0	0	0	0	0	0	0	0	0	0	0	0	0	0	0	0	0	0	0	0	0	0	1	1	0	0	0	0
	chr13:96296143-96297059(DZIP1)_HypMET	0	0	0	0	0	0	0	0	0	0	0	0	0	0	0	0	0	0	0	0	0	0	0	0	0	0	0	0	0	0	0	0	0	0	0	0	0	0	0	0	0	0	0	0	0	0	0	0
	chr14:23834435-23835947(EFS)_HypMET	0	0	0	0	0	0	0	0	0	0	0	0	0	0	0	0	0	0	0	0	0	0	0	0	0	0	0	0	0	0	0	0	0	0	0	0	0	0	0	0	0	0	0	0	0	0	0	0
	chr14:24422770-24423141()_HypMET	0	0	0	0	0	0	0	0	0	0	0	0	0	0	0	0	0	0	0	0	0	0	0	0	0	0	0	0	0	0	0	0	0	0	0	0	0	0	0	0	0	0	0	0	0	0	0	0
	chr14:24457864-24458100(DHRS4L2)_HypMET	0	0	0	0	0	0	0	0	0	0	0	0	0	0	0	0	0	0	0	0	0	0	0	0	0	0	0	0	0	0	0	0	0	0	0	0	0	0	0	0	0	0	0	0	0	0	0	0
	chr14:24803678-24804353(ADCY4)_HypMET	0	0	0	0	0	0	0	0	0	0	0	0	0	0	0	0	0	0	1	0	0	1	0	0	0	0	0	0	0	0	0	1	1	0	1	1	1	0	1	1	1	0	1	1	0	1	0	0
	chr14:48143433-48145589()_HypMET	0	0	0	0	0	0	0	0	0	0	0	0	0	0	0	0	0	0	0	0	0	0	0	0	0	0	0	0	0	0	0	0	0	0	0	1	0	0	0	0	0	0	0	0	0	0	0	0
	chr14:59930634-59932251(GPR135)_HypMET	0	0	0	0	0	0	0	0	0	0	0	0	0	0	0	0	0	0	0	0	0	0	0	0	0	0	0	0	0	0	0	0	0	0	0	0	0	0	0	0	0	0	1	1	0	0	0	0
	chr14:61188116-61190772(SIX4)_HypMET	0	0	0	0	0	0	0	0	0	0	0	0	0	0	0	0	0	0	0	0	0	0	0	0	0	0	0	0	0	0	0	0	0	0	0	0	0	0	0	0	0	0	0	0	0	0	0	0
	chr14:70345943-70346527(SMOC1)_HypMET	0	0	0	0	0	0	0	0	0	0	0	0	0	0	0	0	0	0	0	0	0	0	0	0	0	0	0	0	0	0	0	0	0	0	0	0	0	0	0	0	0	0	0	0	0	0	0	0
	chr15:30114110-30115215()_HypMET	0	0	0	0	0	0	0	0	0	0	0	0	0	0	0	0	0	0	0	0	0	0	0	0	0	0	0	0	0	0	0	0	0	0	0	0	0	0	0	0	0	0	0	0	0	0	0	0
	chr15:30685087-30685891(CHRFAM7A)_HypMET	0	0	0	1	1	0	0	0	0	0	0	1	1	1	0	1	0	0	1	1	0	1	0	0	0	0	0	0	0	0	0	1	1	1	1	0	1	1	1	1	0	0	0	0	0	1	0	1
	chr15:40544352-40545512(C15orf56)_HypMET	0	0	0	0	0	0	0	0	0	0	0	0	0	0	0	0	0	0	0	0	0	0	0	0	0	0	0	0	0	0	0	0	0	0	0	0	0	0	0	0	0	0	1	1	0	0	0	0
	chr15:45315201-45315543(SORD)_HypMET	0	0	0	0	0	0	0	0	0	0	0	0	0	0	0	0	0	0	0	0	0	0	0	0	0	0	0	0	0	0	0	0	0	0	0	0	0	0	0	0	0	0	0	0	0	0	0	0
	chr15:45722561-45722939()_HypMET	0	0	0	0	0	0	0	0	0	0	0	0	0	0	0	0	0	0	0	0	0	0	0	0	0	0	0	0	0	0	0	0	0	0	0	1	0	0	0	0	0	0	0	0	0	0	0	0
	chr15:60690708-60690930(ANXA2)_HypMET	0	0	0	0	0	0	0	0	0	0	0	0	0	0	0	0	0	0	0	0	0	0	0	0	0	0	0	0	0	0	0	0	0	0	0	0	0	0	0	0	0	0	0	0	0	0	0	0
	chr15:64679907-64680233()_HypMET	0	0	0	0	0	0	0	0	0	0	0	0	0	0	0	0	0	0	0	0	0	0	0	0	0	0	0	0	0	0	0	0	0	0	0	0	0	0	0	0	0	0	0	0	0	0	0	0
	chr15:81426499-81426702()_HypMET	0	0	0	0	1	0	0	0	0	0	0	0	0	1	0	1	0	0	0	1	0	0	0	0	0	0	0	0	0	0	0	0	0	0	0	0	0	0	0	0	0	0	0	0	0	0	0	0
	chr15:93198374-93199181(FAM174B)_HypMET	0	0	0	0	1	0	0	0	0	0	0	0	0	1	0	1	0	0	0	1	0	0	0	0	0	0	0	0	0	0	0	0	0	0	0	0	0	0	0	0	0	0	0	0	0	0	0	0
	chr16:3355020-3356012(ZNF75A)_HypMET	0	0	0	0	0	0	0	0	0	0	0	0	0	0	0	0	0	0	0	0	0	0	0	0	0	0	0	0	0	0	0	0	0	0	0	1	0	0	0	0	0	0	0	0	0	0	0	0
	chr16:4166655-4167012()_HypMET	0	0	0	0	0	0	0	0	0	0	0	0	0	0	0	0	0	0	0	0	0	0	0	0	0	0	0	0	0	0	0	0	0	0	0	0	0	0	0	0	0	0	0	0	0	0	0	0
	chr16:48399730-48400040(SIAH1)_HypMET	0	0	0	0	0	0	0	0	0	0	0	0	0	0	0	0	0	0	0	0	0	0	0	0	0	0	0	0	0	0	0	0	0	0	0	0	0	0	0	0	0	0	0	0	0	0	0	0
	chr16:56659107-56659660(MT1E)_HypMET	0	1	0	0	0	0	0	0	0	0	0	0	0	0	0	0	0	0	0	0	0	1	0	0	0	0	0	0	0	0	0	1	1	0	1	1	1	0	0	0	0	0	0	1	0	1	0	0
	chr16:56665945-56666641(MT1M)_HypMET	0	0	0	0	0	0	0	0	0	0	0	0	0	0	0	0	0	0	0	0	0	0	0	0	0	0	0	0	0	0	0	0	0	0	0	0	0	0	0	0	0	0	1	1	0	0	0	0
	chr16:57562451-57563325(CCDC102A)_HypMET	0	0	0	0	0	0	0	0	0	0	0	0	0	0	0	0	0	0	0	0	0	0	0	0	0	0	0	0	0	0	0	0	0	0	0	1	0	0	0	0	0	0	0	0	0	0	0	0
	chr16:67183208-67184968(B3GNT9)_HypMET	0	0	0	0	0	0	0	0	0	0	0	0	0	0	0	0	0	0	0	0	0	0	0	0	0	0	0	0	0	0	0	0	0	0	0	0	0	0	0	0	0	0	0	0	0	0	0	0
	chr16:67449936-67450472(ZDHHC1)_HypMET	0	0	0	0	0	0	0	0	0	0	0	0	0	0	0	0	0	0	0	0	0	0	0	0	0	0	0	0	0	0	0	0	0	0	0	0	0	0	0	0	0	0	0	0	0	0	0	0
	chr16:67464388-67465462()_HypMET	0	0	0	0	0	0	0	0	0	0	0	0	0	0	0	0	0	0	0	0	0	0	0	0	0	0	0	0	0	0	0	0	0	0	0	0	0	0	0	0	0	0	0	0	0	0	0	0
	chr16:68002837-68003039()_HypMET	0	0	0	0	0	0	0	0	0	0	0	0	0	0	0	0	0	0	0	0	0	0	0	0	0	0	0	0	0	0	0	0	0	0	0	0	0	0	0	0	0	0	0	0	0	0	0	0
	chr16:68676450-68676843()_HypMET	0	0	0	0	0	0	0	0	0	0	0	0	0	0	0	0	0	0	0	0	0	0	0	0	0	0	0	0	0	0	0	0	0	0	0	0	0	0	0	0	1	0	0	0	0	0	0	0
	chr16:88850744-88852274()_HypMET	0	0	0	0	0	0	0	0	0	0	0	0	0	0	0	0	0	0	0	0	0	0	0	0	0	0	0	0	0	0	0	0	0	0	0	0	0	0	0	0	0	0	0	0	0	0	0	0
	chr17:27503598-27504014(MYO18A)_HypMET	0	0	0	0	0	0	0	0	0	0	0	0	0	0	0	0	0	0	0	0	0	0	0	0	0	0	0	0	0	0	0	0	0	0	0	0	0	0	0	0	0	0	0	0	0	0	0	0
	chr17:37856448-37856891(ERBB2)_HypMET	0	0	0	0	0	0	0	0	0	0	0	0	0	0	0	0	0	0	0	0	0	0	0	0	0	0	0	0	0	0	0	0	0	0	0	0	0	0	0	0	0	0	0	0	0	0	0	0
	chr17:38333605-38334795()_HypMET	0	0	0	0	0	0	0	0	0	0	0	0	0	0	0	0	0	0	0	0	0	0	0	0	0	0	0	0	0	0	0	0	0	0	0	0	0	0	0	0	0	0	0	0	0	0	0	0
	chr17:40274523-40275360(HSPB9)_HypMET	0	0	0	0	0	0	0	0	0	0	0	0	0	0	0	0	0	0	0	0	0	0	0	0	0	0	0	0	0	0	0	0	0	0	0	1	0	0	0	0	0	0	0	0	0	0	0	0
	chr17:40573740-40575526()_HypMET	0	0	0	0	0	0	0	0	0	0	0	0	0	0	0	0	0	0	0	0	0	0	0	0	0	0	0	0	0	0	0	0	0	0	0	0	0	0	0	0	0	0	0	0	0	0	0	0
	chr17:40932329-40933299()_HypMET	0	0	0	0	0	0	0	0	0	0	0	0	0	0	0	0	0	0	0	0	0	0	0	0	0	0	0	0	0	0	0	0	0	0	0	0	0	0	0	0	0	0	1	1	0	0	0	0
	chr17:41363727-41364273(TMEM106A)_HypMET	0	0	0	0	0	1	0	1	0	0	0	0	0	0	0	0	0	0	0	0	0	0	0	0	0	0	0	0	0	0	0	0	0	0	0	0	0	0	0	0	0	0	0	0	0	0	0	0
	chr17:42092143-42092432()_HypMET	0	0	0	0	0	0	0	0	0	0	0	0	0	0	0	0	0	0	0	0	0	0	0	0	0	0	0	0	0	0	0	0	0	0	0	0	0	0	0	0	1	0	0	0	0	0	0	0
	chr17:43339124-43339832(C17orf46)_HypMET	0	0	0	0	0	0	0	0	0	1	0	0	0	0	0	0	0	0	0	0	0	0	0	0	1	0	0	1	0	1	0	0	0	0	0	1	0	0	0	0	0	0	0	0	1	0	0	0
	chr17:44656490-44657494(ARL17A)_HypMET	1	1	0	1	1	0	0	1	0	0	0	0	1	1	0	1	0	0	0	1	0	0	0	0	0	1	0	0	1	0	0	1	1	0	1	1	1	1	1	1	0	0	0	0	0	1	1	1
	chr17:46654053-46654369()_HypMET	0	0	0	0	0	0	0	0	0	0	0	0	0	0	0	0	0	0	0	0	0	0	0	0	0	0	0	0	0	0	0	0	0	0	0	0	0	0	0	0	0	0	0	0	0	0	0	0
	chr17:46655215-46655604(HOXB4)_HypMET	0	0	1	0	0	0	0	0	0	0	0	0	0	0	0	0	0	0	0	0	0	0	0	0	0	0	0	0	0	0	1	0	0	0	0	0	0	0	0	0	0	0	1	1	0	0	0	0
	chr17:46673532-46674181()_HypMET	0	0	0	0	0	0	0	0	0	0	0	0	0	0	0	0	0	0	0	0	0	0	0	0	0	0	0	0	0	0	0	0	0	0	0	0	0	0	0	0	0	0	0	0	0	0	0	0
	chr17:46691520-46692097(HOXB8)_HypMET	0	0	0	0	1	0	0	0	0	0	0	0	0	1	0	1	0	0	0	0	0	0	0	0	0	0	0	0	0	0	0	0	0	0	0	0	0	0	0	0	0	0	0	0	0	0	0	0
	chr17:52977866-52978307()_HypMET	0	0	0	0	0	0	0	0	0	0	0	0	0	0	0	0	0	0	0	0	0	0	0	0	0	0	0	0	0	0	0	0	0	0	0	0	0	0	0	0	0	0	0	0	0	0	0	0
	chr17:6558221-6558441()_HypMET	0	0	0	0	0	0	0	0	0	0	0	0	0	0	0	0	0	0	0	0	0	0	0	0	0	0	0	0	0	0	0	0	0	0	0	0	0	0	0	0	0	0	0	0	0	0	0	0
	chr17:66255192-66255556(ARSG)_HypMET	0	0	0	0	0	0	0	0	0	0	0	0	0	0	0	0	0	0	0	0	0	0	0	0	0	0	0	0	0	0	0	0	0	0	0	1	0	0	0	0	0	0	0	0	0	0	0	0
	chr17:66596072-66597578(FAM20A)_HypMET	0	0	1	0	0	0	0	0	0	0	0	0	0	0	0	0	0	0	0	0	0	0	0	0	0	0	0	0	0	0	1	0	0	0	0	0	0	0	0	0	0	0	0	0	0	0	0	0
	chr17:79818230-79819299()_HypMET	0	0	0	0	0	0	0	0	0	0	0	0	0	0	0	0	0	0	0	0	0	0	0	0	0	0	0	0	0	0	0	0	0	0	0	1	0	0	0	0	0	0	0	0	0	0	0	0
	chr18:10454453-10455268(APCDD1)_HypMET	0	0	1	0	0	0	0	0	0	0	0	0	0	0	0	0	0	0	0	0	0	0	0	0	0	0	0	0	0	0	1	0	0	0	0	0	0	0	0	0	0	0	0	0	0	0	0	0
	chr18:14132000-14132482(ZNF519)_HypMET	0	0	0	0	0	0	0	0	0	0	0	0	0	0	0	0	0	0	0	0	0	0	0	0	0	0	0	0	0	0	0	0	0	0	0	0	0	0	0	0	0	0	0	0	0	0	0	0
	chr18:32847284-32848130(ZNF397OS)_HypMET	0	0	0	0	0	0	0	0	0	0	0	0	0	0	0	0	0	0	0	0	0	0	0	0	0	0	0	0	0	0	0	0	0	0	0	1	0	0	0	0	0	0	0	0	0	0	0	0
	chr18:47087879-47088528(LIPG)_HypMET	0	0	0	0	0	0	0	0	0	0	0	0	0	0	0	0	0	0	0	0	0	0	0	0	0	0	0	0	0	0	0	0	0	0	0	0	0	0	0	0	0	0	0	1	0	0	0	0
	chr18:52495604-52496007(RAB27B)_HypMET	0	0	0	0	0	0	0	0	0	0	0	0	0	0	0	0	0	0	0	0	0	0	0	0	0	0	0	0	0	0	0	0	0	0	0	0	0	0	0	0	0	0	0	0	0	0	0	0
	chr18:5543437-5544241(EPB41L3)_HypMET	0	0	0	0	0	0	0	0	0	0	0	0	0	0	0	0	0	0	0	0	0	0	0	0	0	0	0	0	0	0	0	0	0	0	0	0	0	0	0	0	0	0	0	0	0	0	0	0
	chr18:77193463-77193764(NFATC1)_HypMET	0	0	0	0	0	0	0	0	0	0	0	0	0	0	0	0	0	0	0	0	0	0	0	0	0	0	0	0	0	0	0	0	0	0	0	0	0	0	0	0	0	0	0	0	0	0	0	0
	chr18:77196121-77196568(NFATC1)_HypMET	0	0	0	0	0	0	0	0	0	0	0	0	0	0	0	0	0	0	0	0	0	0	0	0	0	0	0	0	0	0	0	0	0	0	0	0	0	0	0	0	0	0	0	0	0	0	0	0
	chr18:77201938-77202732(NFATC1)_HypMET	0	0	0	0	0	0	0	0	0	0	0	0	0	0	0	0	0	0	0	0	0	0	0	0	0	0	0	0	0	0	0	0	0	0	0	0	0	0	0	0	0	0	0	0	0	0	0	0
	chr18:77905297-77905566(LOC100130522)_HypMET	0	0	0	1	0	0	0	0	0	0	0	1	0	1	0	0	0	0	1	1	0	1	0	0	0	0	0	0	0	0	0	1	1	1	1	0	1	1	0	1	0	0	0	0	0	1	1	1
	chr19:11689417-11689768()_HypMET	0	0	0	0	0	0	0	0	0	0	0	0	0	0	0	0	0	0	0	0	0	0	0	0	0	0	0	0	0	0	0	0	0	0	0	1	0	0	0	0	0	0	0	0	0	0	0	0
	chr19:11998804-11999131()_HypMET	0	0	0	0	0	0	0	0	0	0	0	0	0	0	0	0	0	0	0	0	0	0	0	0	0	0	0	0	0	0	0	0	0	0	0	0	0	0	0	0	0	0	0	0	0	0	0	0
	chr19:12076029-12076366()_HypMET	0	0	0	0	0	0	0	0	0	0	0	0	0	0	0	0	0	0	0	0	0	0	0	0	0	0	0	0	0	0	0	0	0	0	0	0	0	0	0	0	0	0	0	0	0	0	0	0
	chr19:12203028-12203503(ZNF788)_HypMET	0	0	0	0	0	0	0	0	0	0	0	0	0	0	0	0	0	0	0	0	0	0	0	0	0	0	0	0	0	0	0	0	0	0	0	0	0	0	0	0	0	0	0	0	0	0	0	0
	chr19:12266998-12267686(ZNF625)_HypMET	0	0	0	0	0	0	0	0	0	0	0	0	0	0	0	0	0	0	0	0	0	0	0	0	0	0	0	0	0	0	0	0	0	0	0	0	0	0	0	0	0	0	0	0	0	0	0	0
	chr19:12831793-12832225(TNPO2)_HypMET	0	0	0	0	0	0	0	0	0	0	0	0	0	0	0	0	0	0	0	0	0	0	0	0	0	0	0	0	0	0	0	0	0	0	0	0	0	0	0	0	0	0	0	0	0	0	0	0
	chr19:15342626-15343181(EPHX3)_HypMET	0	0	0	0	0	0	0	0	0	0	0	0	0	0	0	0	0	0	0	0	0	0	0	0	0	0	0	0	0	0	0	0	0	0	0	1	0	0	0	0	0	0	0	0	0	0	0	0
	chr19:18118741-18119553(ARRDC2)_HypMET	0	0	1	0	0	0	0	0	0	0	0	0	0	0	0	0	0	0	0	0	0	0	0	0	0	0	0	0	0	0	1	0	0	0	0	0	0	0	0	0	0	0	0	0	0	0	0	0
	chr19:1851578-1852203()_HypMET	0	0	0	0	0	0	0	0	0	0	0	0	0	0	0	0	0	0	0	0	0	0	0	0	0	0	0	0	0	0	0	0	0	0	0	0	0	0	0	0	0	0	0	0	0	0	0	0
	chr19:21265164-21265433(ZNF714)_HypMET	0	0	0	1	0	0	1	1	0	0	0	0	1	0	0	0	0	0	1	1	0	0	0	0	1	0	0	0	0	0	0	0	0	1	1	1	1	1	0	1	0	0	0	0	1	1	0	1
	chr19:22018594-22018827()_HypMET	0	0	0	0	0	0	0	0	0	0	0	0	0	0	0	0	0	0	0	0	0	0	0	0	0	0	0	0	0	0	0	0	0	0	0	0	0	0	0	0	0	0	0	0	0	0	0	0
	chr19:22817274-22817546(ZNF492)_HypMET	0	0	0	0	0	0	0	0	0	0	0	0	0	0	0	0	0	0	0	0	0	0	0	0	0	0	0	0	0	0	0	0	0	0	0	1	0	0	0	0	0	0	0	0	0	0	0	0
	chr19:37095680-37096589(ZNF382)_HypMET	0	0	0	0	0	0	0	0	0	0	0	0	0	0	0	0	0	0	0	0	0	0	0	0	0	1	0	0	1	0	0	0	0	0	0	0	0	0	0	0	0	0	0	0	0	0	0	0
	chr19:37157632-37158119()_HypMET	0	0	1	0	0	0	0	0	0	0	0	0	0	0	0	0	0	0	0	0	0	0	0	0	0	0	0	0	0	0	1	0	0	0	0	0	0	0	0	0	0	0	0	0	0	0	0	0
	chr19:37406931-37407463(ZNF568)_HypMET	0	0	0	0	0	0	0	0	0	0	0	0	0	0	0	0	0	0	0	0	0	0	0	0	0	0	0	0	0	0	0	0	0	0	0	0	0	0	0	0	0	0	1	1	0	0	0	0
	chr19:37957726-37958390(ZNF569)_HypMET	0	0	1	0	0	0	0	0	0	0	0	0	0	0	0	0	0	0	0	0	0	0	0	0	0	0	0	0	0	0	1	0	0	0	0	0	0	0	0	0	0	0	0	0	0	0	0	0
	chr19:40871617-40871824(PLD3)_HypMET	0	0	0	0	0	0	0	0	0	0	0	0	0	0	0	0	0	0	0	0	0	0	0	0	0	0	0	0	0	0	0	0	0	0	0	0	0	0	0	0	0	0	0	0	0	0	0	0
	chr19:41106058-41106415(LTBP4)_HypMET	0	0	0	0	0	0	0	0	0	0	0	0	0	0	0	0	0	0	0	0	0	0	0	0	0	0	0	0	0	0	0	0	0	0	0	0	0	0	0	0	0	0	0	0	0	0	0	0
	chr19:42501261-42501486()_HypMET	0	0	0	0	0	0	0	0	0	0	0	0	0	0	0	0	0	0	0	0	0	0	0	0	0	0	0	0	0	0	0	0	0	0	0	0	0	0	0	0	0	0	0	0	0	0	0	0
	chr19:42720826-42722132(DEDD2)_HypMET	0	0	0	0	0	0	0	0	0	0	0	0	0	0	0	0	0	0	0	0	0	0	0	0	0	0	0	0	0	0	0	0	0	0	0	0	0	0	0	0	0	0	0	0	0	0	0	0
	chr19:44763978-44764312(ZNF233)_HypMET	0	0	0	0	0	0	0	0	0	0	0	0	0	0	0	0	0	0	0	0	0	0	0	0	0	0	0	0	0	0	0	0	0	0	0	1	0	0	0	0	0	0	0	0	0	0	0	0
	chr19:47731377-47731715(BBC3)_HypMET	0	0	0	0	0	0	0	0	0	0	0	0	0	0	0	0	0	0	0	0	0	0	0	0	0	0	0	0	0	0	0	0	0	0	0	0	0	0	0	0	0	0	0	0	0	0	0	0
	chr19:48945800-48947636(GRWD1)_HypMET	0	0	0	0	0	0	0	0	0	0	0	0	0	0	0	0	0	0	0	0	0	0	0	0	0	0	0	0	0	0	0	0	0	0	0	1	0	0	0	0	0	0	0	0	0	0	0	0
	chr19:48949034-48949442(GRWD1)_HypMET	0	0	0	0	0	0	0	0	0	0	0	1	0	0	0	0	0	0	0	0	0	0	0	0	0	0	0	0	0	0	0	0	0	0	0	0	0	1	0	0	0	0	0	0	0	0	0	0
	chr19:49315545-49315765()_HypMET	0	0	0	0	1	0	0	0	0	0	0	0	0	0	0	1	0	0	0	1	0	0	0	0	0	0	0	0	0	0	0	0	0	0	0	0	0	0	0	0	0	0	0	0	0	0	0	0
	chr19:50706482-50707196()_HypMET	0	0	0	0	0	0	0	0	0	0	0	0	0	0	0	0	0	0	0	0	0	0	0	0	0	0	0	0	0	0	0	0	0	0	0	0	0	0	0	0	0	0	1	1	0	0	0	0
	chr19:50831454-50832070(KCNC3)_HypMET	0	0	0	0	0	0	0	0	0	0	0	0	0	0	0	0	0	0	0	0	0	0	0	0	0	0	0	0	0	0	0	0	0	0	0	0	0	0	0	0	0	0	1	1	0	0	0	0
	chr19:51069359-51069600()_HypMET	0	0	0	0	0	0	0	0	0	0	0	0	0	0	0	0	0	0	0	0	0	0	0	0	0	0	0	0	0	0	1	0	0	0	0	0	0	0	0	0	0	0	0	0	0	0	0	0
	chr19:52390841-52391368(ZNF577)_HypMET	0	0	0	0	0	0	0	0	0	0	0	0	0	0	0	0	0	0	0	0	0	0	0	0	0	0	0	0	0	0	0	0	0	0	0	0	0	0	0	0	0	0	0	0	0	0	0	0
	chr19:52531323-52531724(ZNF614)_HypMET	0	0	0	0	0	0	0	0	0	0	0	0	0	0	0	0	0	0	0	0	0	0	0	0	0	0	0	0	0	0	0	0	0	0	0	0	0	0	0	0	0	0	0	0	0	0	0	0
	chr19:53073308-53074039(ZNF701)_HypMET	0	0	0	0	0	0	0	0	0	0	0	0	0	0	0	0	0	0	0	0	0	0	0	0	0	0	0	0	0	0	0	0	0	0	0	0	0	0	0	0	0	0	0	0	0	0	0	0
	chr19:53496732-53497028(ZNF702P)_HypMET	0	0	0	0	0	0	0	0	0	0	0	0	0	0	0	0	0	0	0	0	0	0	0	0	0	0	0	0	0	0	0	0	0	0	0	0	0	0	0	0	0	0	0	0	0	0	0	0
	chr19:53662189-53662500(ZNF347)_HypMET	0	0	0	0	0	0	0	0	0	0	0	0	0	0	0	0	0	0	0	0	0	1	0	0	0	0	0	0	0	0	0	1	1	0	1	0	0	0	1	1	0	0	1	1	0	1	0	0
	chr19:54371854-54372990(MYADM)_HypMET	0	0	0	0	0	0	0	0	0	0	0	0	0	0	0	0	0	0	0	0	0	0	0	0	0	0	0	0	0	0	0	0	0	0	0	0	0	0	0	0	0	0	0	0	0	0	0	0
	chr19:56915356-56915856(ZNF583)_HypMET	0	0	1	0	0	0	0	0	0	0	0	0	0	0	0	0	0	0	0	0	0	0	0	0	0	0	0	0	0	0	1	0	0	0	0	0	0	0	0	0	0	0	1	1	0	0	0	0
	chr19:57078365-57079301()_HypMET	0	0	0	0	0	0	0	0	0	0	0	0	0	0	0	0	0	0	0	0	0	0	0	0	0	0	0	0	0	0	0	0	0	0	0	0	0	0	0	0	0	0	1	1	0	0	0	0
	chr19:57831599-57832250(ZNF543)_HypMET	0	0	0	0	0	0	0	0	0	0	0	0	0	0	0	0	0	0	0	0	0	0	0	0	0	0	0	0	0	0	0	0	0	0	0	0	0	0	0	0	0	0	0	0	0	0	0	0
	chr19:58011124-58011743(ZNF773)_HypMET	0	0	0	0	0	0	0	0	0	0	0	0	0	0	0	0	0	0	0	0	0	0	0	0	0	0	0	0	0	0	0	0	0	0	0	0	0	0	0	0	0	0	0	0	0	0	0	0
	chr19:58125530-58125902(ZNF134)_HypMET	0	0	0	0	0	0	0	0	0	0	0	0	0	0	0	0	0	0	0	0	0	0	0	0	0	0	0	0	0	0	0	0	0	0	0	0	0	0	0	0	0	0	0	0	0	0	0	0
	chr19:58144339-58144999(ZNF211)_HypMET	0	0	0	0	0	0	0	0	0	0	0	0	0	0	0	0	0	0	0	0	0	0	0	0	0	0	0	0	0	0	0	0	0	0	0	0	0	0	0	0	0	0	0	0	0	0	0	0
	chr19:58399945-58400276(ZNF814)_HypMET	0	0	1	0	0	0	0	0	0	0	0	0	0	0	0	0	0	0	0	0	0	0	0	0	0	0	0	0	0	0	1	0	0	0	0	0	0	0	0	0	0	0	0	0	0	0	0	0
	chr19:58446336-58446800(ZNF418)_HypMET	0	0	0	0	0	0	0	0	0	0	0	0	0	0	0	0	0	0	0	0	0	0	0	0	0	0	0	0	0	0	0	0	0	0	0	0	0	0	0	0	0	0	0	0	0	0	0	0
	chr19:58458686-58459219(ZNF256)_HypMET	0	0	1	0	0	0	0	0	0	0	0	0	0	0	0	0	0	0	0	0	0	0	0	0	0	0	0	0	0	0	1	1	1	0	1	0	0	0	1	1	0	0	0	0	0	1	0	0
	chr2:108602824-108603467()_HypMET	0	0	0	0	0	0	0	0	0	0	0	0	0	0	0	0	0	0	0	0	0	0	0	0	0	0	0	0	0	0	0	0	0	0	0	1	0	0	0	0	0	0	0	0	0	0	0	0
	chr2:136499145-136500144()_HypMET	0	0	0	0	0	0	0	0	0	0	0	1	1	0	0	0	0	0	0	0	0	0	0	0	0	0	0	0	0	0	0	0	0	0	0	0	0	0	0	0	0	0	0	0	0	0	0	0
	chr2:152954633-152955784(CACNB4)_HypMET	0	0	0	0	0	0	0	0	0	0	0	0	0	0	0	0	0	0	0	0	0	0	0	0	0	0	0	0	0	0	0	0	0	0	0	0	0	0	0	0	0	0	0	0	0	0	0	0
	chr2:162270888-162271413(TBR1)_HypMET	0	0	0	0	0	0	0	0	0	0	0	0	0	0	0	0	0	0	0	0	0	0	0	0	0	0	0	0	0	0	0	0	0	0	0	0	0	0	0	0	0	0	0	0	0	0	0	0
	chr2:173940414-173941271()_HypMET	0	0	0	0	0	0	0	0	0	0	0	0	0	0	0	0	0	0	0	0	0	0	0	0	0	0	0	0	0	0	0	0	0	0	0	0	0	0	0	0	0	0	0	0	0	0	0	0
	chr2:175546862-175547880(WIPF1)_HypMET	0	0	1	0	0	0	0	0	0	0	0	0	0	0	0	0	0	0	0	0	0	0	0	0	0	0	0	0	0	0	1	0	0	0	0	0	0	0	0	0	0	0	0	0	0	0	0	0
	chr2:183731819-183732093(FRZB)_HypMET	0	0	0	0	1	0	0	0	0	0	0	0	0	1	0	1	0	0	0	1	0	0	0	0	0	0	0	0	0	0	0	0	0	0	0	0	0	0	0	0	0	0	0	0	0	0	0	0
	chr2:190539026-190539533(ANKAR)_HypMET	0	0	0	0	0	0	0	0	0	0	0	0	0	0	0	0	0	0	0	0	0	0	0	0	0	0	0	0	0	0	0	0	0	0	0	0	0	0	0	0	0	0	0	0	0	0	0	0
	chr2:201983198-201983709(CFLAR)_HypMET	0	0	0	0	0	0	0	0	0	0	0	0	0	0	0	0	0	0	0	0	0	0	0	0	0	0	0	0	0	0	0	0	0	0	0	0	0	0	0	0	0	0	0	0	0	0	0	0
	chr2:21022564-21022934()_HypMET	0	0	0	0	0	0	0	0	0	0	0	0	0	0	0	0	0	0	0	0	0	0	0	0	0	0	0	0	0	0	0	0	0	0	0	1	0	0	0	0	0	0	0	0	0	0	0	0
	chr2:216877899-216878352(MREG)_HypMET	0	0	0	0	0	0	0	0	0	0	0	0	0	0	0	0	0	0	0	0	0	0	0	0	0	0	0	0	0	0	0	0	0	0	0	0	0	0	0	0	0	0	0	0	0	0	0	0
	chr2:218621279-218621498(DIRC3)_HypMET	0	0	0	0	0	0	0	0	0	0	0	0	0	0	0	0	0	0	0	0	0	0	0	0	0	0	0	0	0	0	0	0	0	0	0	0	0	0	0	0	0	0	0	0	0	0	0	0
	chr2:219646432-219647181()_HypMET	0	0	0	0	0	0	0	0	0	0	0	0	0	0	0	0	0	0	0	0	0	0	0	0	0	0	0	0	0	0	0	0	0	0	0	0	0	0	0	0	0	0	0	0	0	0	0	0
	chr2:232650898-232651431(COPS7B)_HypMET	0	0	0	0	0	0	0	0	0	0	0	0	0	0	0	0	0	0	0	0	0	0	0	0	0	0	0	0	0	0	0	0	0	0	0	0	0	1	0	0	0	0	0	0	0	0	0	1
	chr2:29337983-29338909(CLIP4)_HypMET	0	0	1	0	0	0	0	0	0	0	0	0	0	0	0	0	0	0	0	0	0	0	0	0	0	0	0	0	0	0	1	0	0	0	0	0	0	0	0	0	0	0	0	0	0	0	0	0
	chr2:74875128-74875562(C2orf65)_HypMET	0	0	0	0	0	0	0	0	0	0	0	0	0	0	0	0	0	0	0	0	0	0	0	0	0	0	0	0	0	0	0	0	0	0	0	1	0	0	0	0	0	0	0	0	0	0	0	0
	chr2:85811340-85811855(VAMP5)_HypMET	0	0	0	0	0	0	0	0	0	0	0	0	0	0	0	0	0	0	0	0	0	0	0	0	0	0	0	0	0	0	0	0	0	0	0	0	0	0	0	0	0	0	1	1	0	0	0	0
	chr2:9346383-9347944()_HypMET	0	0	0	0	0	0	0	0	0	0	0	0	0	0	0	0	0	0	0	0	0	0	0	0	0	0	0	0	0	0	0	0	0	0	0	0	0	0	0	0	0	0	0	0	0	0	0	0
	chr2:96011132-96013197()_HypMET	0	0	0	0	0	0	0	0	0	0	0	0	0	0	0	0	0	0	0	0	0	0	0	0	0	0	0	0	0	0	0	0	0	0	0	0	0	0	0	0	0	0	0	0	0	0	0	0
	chr20:30192854-30194025()_HypMET	0	0	0	0	0	0	0	0	0	0	0	0	0	0	0	0	0	0	0	0	0	0	0	0	0	0	0	0	0	0	0	0	0	0	0	0	0	0	0	0	0	0	0	0	0	0	0	0
	chr20:30310503-30310707(BCL2L1)_HypMET	0	0	0	0	0	0	0	0	0	0	0	0	0	0	0	0	0	0	0	0	0	0	0	0	0	0	0	0	0	0	0	0	0	0	0	0	0	0	0	0	0	0	0	0	0	0	0	0
	chr20:33146135-33147318(MAP1LC3A)_HypMET	0	0	0	0	0	1	0	1	0	0	0	0	0	0	0	0	0	0	0	0	0	0	0	0	0	0	0	0	0	0	0	0	0	0	0	0	0	0	0	0	0	0	1	0	0	0	0	0
	chr20:41817475-41819212(PTPRT)_HypMET	0	0	0	0	0	0	0	0	0	0	0	0	0	0	0	0	0	0	0	0	0	0	0	0	0	0	0	0	0	0	0	0	0	0	0	1	0	0	0	0	0	0	0	0	0	0	0	0
	chr20:42543097-42545137(TOX2)_HypMET	0	0	0	0	0	0	0	0	0	0	0	0	0	0	0	0	0	0	0	0	0	0	0	0	0	0	0	0	0	0	0	1	1	0	0	1	1	0	1	1	0	0	0	0	0	1	1	0
	chr20:47443734-47445181(PREX1)_HypMET	0	0	1	0	0	0	0	0	0	0	0	0	0	0	0	0	0	0	0	0	0	0	0	0	0	0	0	0	0	0	1	0	0	0	0	0	0	0	0	0	0	0	0	0	0	0	0	0
	chr20:48098512-48099560()_HypMET	0	0	0	0	0	0	0	0	0	0	0	0	0	0	0	0	0	0	0	0	0	0	0	0	0	0	0	0	0	0	0	0	0	0	0	0	0	0	0	0	0	0	0	0	0	0	0	0
	chr20:61560433-61560954(DIDO1)_HypMET	0	0	0	0	0	0	0	0	0	0	0	0	0	0	0	0	0	0	0	0	0	0	0	0	0	0	0	0	0	0	0	0	0	0	0	1	0	0	0	0	0	0	0	0	0	0	0	0
	chr20:61636171-61639055()_HypMET	0	0	0	0	0	0	0	0	0	0	0	0	0	0	0	0	0	0	0	0	0	0	0	0	0	0	0	0	0	0	0	0	0	0	0	1	0	0	0	0	0	0	0	0	0	0	0	0
	chr20:62433937-62434203(ZBTB46)_HypMET	0	0	0	0	0	0	0	0	0	0	0	0	0	0	0	0	0	0	0	0	0	0	0	0	0	0	0	0	0	0	0	0	0	0	0	0	0	0	0	0	0	0	0	0	0	0	0	0
	chr21:37442140-37442778(CBR1)_HypMET	0	0	0	0	0	0	0	0	0	0	0	0	0	0	0	0	0	0	0	0	0	0	0	0	0	0	0	0	0	0	0	0	0	0	0	0	0	0	0	0	0	0	0	0	0	0	0	0
	chr21:40760626-40760829(WRB)_HypMET	0	0	0	0	0	0	0	0	0	0	0	0	0	0	0	0	0	0	0	0	0	0	0	0	0	0	0	0	0	0	0	0	0	0	0	0	0	0	0	0	0	0	0	0	0	0	0	0
	chr21:47601020-47601229()_HypMET	0	1	0	0	0	0	0	0	0	0	0	0	0	0	0	0	0	0	0	0	0	0	0	0	0	0	0	0	0	0	0	0	0	0	0	0	0	0	0	0	0	0	0	0	0	0	0	0
	chr21:47602431-47602740(C21orf56)_HypMET	0	0	0	0	0	0	0	0	0	0	0	0	0	0	0	0	0	0	0	0	0	0	0	0	0	0	0	0	0	0	0	1	0	0	0	0	0	0	1	0	0	0	0	0	0	1	0	0
	chr22:18923470-18923840()_HypMET	0	0	0	0	0	0	0	0	0	0	0	0	0	0	0	0	0	0	0	0	0	0	0	0	0	0	0	0	0	0	0	0	0	0	0	0	0	0	0	0	0	0	0	0	0	0	0	0
	chr22:19746924-19747141(TBX1)_HypMET	0	0	0	0	1	0	0	0	0	0	0	0	0	0	0	1	0	0	0	1	0	0	0	0	0	0	0	0	0	0	0	0	0	0	0	0	0	0	0	0	0	0	0	0	0	0	0	0
	chr22:20459267-20461473(RIMBP3)_HypMET	0	0	0	0	0	0	0	0	0	0	0	0	0	0	0	0	0	0	0	0	0	0	0	0	0	0	0	0	0	0	0	0	0	0	0	0	0	0	0	0	0	0	0	0	0	0	0	0
	chr22:20790638-20792665()_HypMET	0	0	1	0	0	0	0	0	0	0	0	0	0	0	0	0	0	0	0	0	0	0	0	0	0	0	0	0	0	0	1	0	0	0	0	0	0	0	0	0	0	0	0	0	0	0	0	0
	chr22:24110029-24110995()_HypMET	0	0	0	0	0	0	0	0	0	0	0	0	0	0	0	0	0	0	0	0	0	0	0	0	0	0	0	0	0	0	0	0	0	0	0	0	0	0	0	0	0	0	0	0	0	0	0	0
	chr22:24180491-24181666(DERL3)_HypMET	0	0	0	0	0	0	0	0	0	0	0	0	0	0	0	0	0	0	0	0	0	0	0	0	0	0	0	0	0	0	0	0	0	0	0	0	0	0	0	0	0	0	1	1	0	0	0	0
	chr22:24372912-24373725(LOC391322)_HypMET	0	0	0	0	0	0	0	0	0	0	0	0	0	0	0	0	0	0	0	0	0	0	0	0	0	0	0	0	0	0	0	0	0	0	0	0	0	0	0	0	0	0	0	0	0	0	0	0
	chr22:24384134-24384405(GSTT1)_HypMET	0	0	0	0	0	1	0	1	0	0	0	1	1	0	0	0	0	0	0	0	0	0	0	0	1	1	0	0	0	1	0	1	1	0	1	1	0	1	1	1	1	0	1	1	0	1	0	0
	chr22:32026297-32026874(PISD)_HypMET	0	0	0	0	0	0	0	0	0	0	0	0	0	0	0	0	0	0	0	0	0	0	0	0	0	0	0	0	0	0	0	0	0	0	0	0	0	0	0	0	0	0	0	0	0	0	0	0
	chr22:38453187-38453503(PICK1)_HypMET	0	0	0	0	0	0	0	0	0	0	0	0	0	0	0	0	0	0	0	0	0	0	0	0	0	0	0	0	0	0	0	0	0	0	0	0	0	0	0	0	0	0	0	0	0	0	0	0
	chr22:39853323-39854065(MGAT3)_HypMET	0	0	1	0	0	0	0	0	0	0	0	0	0	0	0	0	0	0	0	0	0	0	0	0	0	0	0	0	0	0	1	0	0	0	0	0	0	0	0	0	0	0	0	0	0	0	0	0
	chr22:46440393-46441019(LOC100271722)_HypMET	0	0	0	0	0	0	0	0	0	0	0	0	0	0	0	0	0	0	0	0	0	0	0	0	0	0	0	0	0	0	0	0	0	0	0	0	0	0	0	0	0	0	0	0	0	0	0	0
	chr22:47022457-47022659(GRAMD4)_HypMET	0	0	0	0	0	0	0	0	0	0	0	0	0	0	0	0	0	0	0	0	0	0	0	0	0	0	0	0	0	0	0	0	0	0	0	0	0	0	0	0	0	0	0	0	0	0	0	0
	chr22:48970857-48972947()_HypMET	0	0	0	0	0	0	0	0	0	0	0	0	0	0	0	0	0	0	0	0	0	0	0	0	0	0	0	0	0	0	0	0	0	0	0	1	0	0	0	0	0	0	0	0	0	0	0	0
	chr3:101568107-101569046(NFKBIZ)_HypMET	0	0	0	0	0	0	0	0	0	0	0	0	0	0	0	0	0	0	0	0	0	0	0	0	0	0	0	0	0	0	0	0	0	0	0	0	0	0	0	0	0	0	0	0	0	0	0	0
	chr3:10206449-10207024(IRAK2)_HypMET	0	0	0	0	0	0	0	0	0	0	0	0	0	0	0	0	0	0	0	0	0	0	0	0	0	0	0	0	0	0	0	0	0	0	0	1	0	0	0	0	0	0	0	0	0	0	0	0
	chr3:10857687-10858447(SLC6A11)_HypMET	0	0	0	0	0	0	0	0	0	0	0	0	0	0	0	0	0	0	0	0	0	0	0	0	0	0	0	0	0	0	0	0	0	0	0	1	0	0	0	0	0	0	0	0	0	0	0	0
	chr3:119298284-119298983()_HypMET	0	0	0	0	0	0	0	0	0	0	0	0	0	0	0	0	0	0	0	0	0	0	0	0	0	0	0	0	0	0	0	0	0	0	0	0	0	0	0	0	0	0	0	0	0	0	0	0
	chr3:124449178-124449461()_HypMET	0	0	0	0	0	0	0	0	0	0	0	0	1	0	0	0	0	0	0	0	0	0	0	0	0	0	0	0	0	0	0	0	0	0	0	0	0	0	0	0	0	0	0	0	0	0	0	1
	chr3:125075915-125076481()_HypMET	0	0	0	0	0	0	0	0	0	0	0	0	0	0	0	0	0	0	0	0	0	0	0	0	0	0	0	0	0	0	0	0	0	0	0	0	0	0	0	0	0	0	0	0	0	0	0	0
	chr3:139258152-139258731(RBP1)_HypMET	0	0	1	0	0	0	0	0	0	0	0	0	0	0	0	0	0	0	0	0	0	1	0	0	0	0	0	0	0	0	1	1	1	0	1	0	0	0	0	0	0	0	0	0	0	1	0	0
	chr3:181430141-181431076(SOX2)_HypMET	0	0	0	0	0	0	0	0	0	0	0	0	0	0	0	0	0	0	0	0	0	0	0	0	0	0	0	0	0	0	0	0	0	0	0	0	0	0	0	0	0	0	0	0	0	0	0	0
	chr3:187456250-187456580(BCL6)_HypMET	0	0	0	0	0	0	0	0	0	0	0	0	0	0	0	0	0	0	0	0	0	0	0	0	0	0	0	0	0	0	0	0	0	0	0	0	0	0	0	0	0	0	0	0	0	0	0	0
	chr3:194406440-194409045()_HypMET	0	0	1	0	0	0	0	0	0	0	0	0	0	0	0	0	0	0	0	0	0	0	0	0	0	0	0	0	0	0	1	0	0	0	0	0	0	0	0	0	0	0	0	0	0	0	0	0
	chr3:238391-240140(CHL1)_HypMET	0	0	0	0	0	0	0	0	0	0	0	0	0	0	0	0	0	0	0	0	0	0	0	0	0	0	0	0	0	0	0	0	0	0	0	1	0	0	0	0	0	0	0	0	0	0	0	0
	chr3:36985540-36987041(TRANK1)_HypMET	0	0	1	0	0	0	0	0	0	0	0	0	0	0	0	0	0	0	0	0	0	0	0	0	0	0	0	0	0	0	1	0	0	0	0	0	0	0	0	0	0	0	0	0	0	0	0	0
	chr3:42304944-42305311(CCK)_HypMET	0	1	0	0	0	0	0	0	0	0	0	0	0	0	0	0	0	0	0	0	0	0	0	0	0	0	0	0	0	0	0	0	0	0	0	0	0	0	0	0	0	0	0	0	0	0	0	0
	chr3:49314437-49314815(C3orf62)_HypMET	0	0	0	0	0	0	0	0	0	0	0	0	0	0	0	0	0	0	0	0	0	0	0	0	0	0	0	0	0	0	0	0	0	0	0	0	0	0	0	0	0	0	0	0	0	0	0	0
	chr3:50604905-50605359()_HypMET	0	0	0	0	0	0	0	0	0	0	0	0	0	0	0	0	0	0	0	0	0	0	0	0	0	0	0	0	0	0	0	0	0	0	0	0	0	0	0	0	1	0	0	0	0	0	0	0
	chr3:53032813-53033116(SFMBT1)_HypMET	0	0	0	0	0	0	0	0	0	0	0	0	0	0	0	0	0	0	0	0	0	0	0	0	0	0	0	0	0	0	0	0	0	0	0	1	0	0	0	0	0	0	0	0	0	0	0	0
	chr3:53527927-53530106()_HypMET	0	1	0	0	0	0	0	0	0	0	0	0	0	0	0	0	0	0	0	0	0	0	0	0	0	0	0	0	0	0	0	0	0	0	0	0	0	0	0	0	0	0	0	0	0	0	0	0
	chr3:56502611-56502815(ERC2)_HypMET	0	0	1	0	0	0	0	0	0	0	0	0	0	0	0	0	0	0	0	0	0	0	0	0	0	0	0	0	0	0	1	0	0	0	0	0	0	0	0	0	0	0	0	0	0	0	0	0
	chr3:63263989-63264205(SYNPR)_HypMET	0	0	0	0	0	0	0	0	0	0	0	0	0	0	0	0	0	0	0	0	0	0	0	0	0	0	0	0	0	0	0	0	0	0	0	0	0	0	0	0	0	0	0	0	0	0	0	0
	chr3:9956822-9957664(IL17RC)_HypMET	0	0	0	0	0	0	0	0	0	0	0	0	0	0	0	0	0	0	0	0	0	0	0	0	0	0	0	0	0	0	0	0	0	0	0	0	0	0	0	0	0	0	1	1	0	0	0	0
	chr3:99594969-99595215(FILIP1L)_HypMET	0	0	0	0	0	0	0	0	0	0	0	0	0	0	0	0	0	0	0	0	0	1	0	0	0	0	0	0	0	0	0	1	1	0	1	0	0	0	0	0	1	0	0	1	0	1	0	0
	chr4:1005930-1006282()_HypMET	0	0	0	0	0	0	0	0	0	0	0	0	0	0	0	0	0	0	0	0	0	0	0	0	0	0	0	0	0	0	0	0	0	0	0	0	0	0	0	0	0	0	0	0	0	0	0	0
	chr4:102711829-102712199(BANK1)_HypMET	0	0	0	0	0	0	0	0	0	0	0	0	0	0	0	0	0	0	0	0	0	0	0	0	0	0	0	0	0	0	0	0	0	0	0	0	0	0	0	0	0	0	0	0	0	0	0	0
	chr4:103940668-103940951()_HypMET	0	0	0	0	0	0	0	0	0	0	0	0	0	0	0	0	0	0	0	0	0	0	0	0	0	0	0	0	0	0	0	0	0	0	0	0	0	0	0	0	0	0	0	0	0	0	0	0
	chr4:122301567-122302290(QRFPR)_HypMET	0	0	0	0	0	0	0	0	0	0	0	0	0	0	0	0	0	0	0	0	0	0	0	0	0	0	0	0	0	0	0	0	0	0	0	0	0	0	0	0	0	0	0	0	0	0	0	0
	chr4:129208297-129209780(PGRMC2)_HypMET	0	0	0	0	0	0	0	0	0	0	0	0	0	0	0	0	0	0	0	0	0	0	0	0	0	0	0	0	0	0	0	0	0	0	0	0	0	1	0	0	0	0	0	0	0	0	0	0
	chr4:165878036-165878446(C4orf39)_HypMET	0	0	0	0	0	0	0	0	0	0	0	0	0	0	0	0	0	0	0	0	0	0	0	0	0	0	0	0	0	0	0	0	0	0	0	1	0	0	0	0	0	0	0	0	0	0	0	0
	chr4:5709985-5710495()_HypMET	0	0	0	0	0	0	0	0	0	0	0	0	0	0	0	0	0	0	0	0	0	0	0	0	0	0	0	0	0	0	0	0	0	0	0	0	0	0	0	0	0	0	1	1	0	0	0	0
	chr4:57371582-57372022()_HypMET	0	0	0	0	0	0	0	0	0	0	0	0	0	0	0	0	0	0	0	0	0	0	0	0	0	0	0	0	0	0	0	0	0	0	0	0	0	0	0	0	0	0	0	0	0	0	0	0
	chr4:6200912-6202724(JAKMIP1)_HypMET	0	0	1	0	0	0	0	0	0	0	0	0	0	0	0	0	0	0	0	0	0	0	0	0	0	0	0	0	0	0	1	0	0	0	0	0	0	0	0	0	0	0	0	0	0	0	0	0
	chr4:66535193-66535620()_HypMET	0	0	0	0	0	0	0	0	0	0	0	0	0	0	0	0	0	0	0	0	0	0	0	0	0	0	0	0	0	0	0	0	0	0	0	1	0	0	0	0	0	0	0	0	0	0	0	0
	chr4:76555366-76556079(CDKL2)_HypMET	0	0	0	0	0	0	0	0	0	0	0	0	0	0	0	0	0	0	0	0	0	0	0	0	0	0	0	0	0	0	0	0	0	0	0	0	0	0	0	0	0	0	0	1	0	0	0	0
	chr4:83933332-83934370()_HypMET	0	0	0	0	0	0	0	0	0	0	0	0	0	0	0	0	0	0	0	0	0	0	0	0	0	0	0	0	0	0	0	0	0	0	0	0	0	1	0	0	0	0	0	0	0	0	0	0
	chr5:101632049-101632373(SLCO4C1)_HypMET	0	0	0	0	0	0	0	0	0	0	0	0	0	0	0	0	0	0	0	0	0	0	0	0	0	0	0	0	0	0	0	0	0	0	0	0	0	0	0	0	0	0	1	1	0	0	0	0
	chr5:115912001-115912384(SEMA6A)_HypMET	0	0	0	0	0	0	0	0	0	0	0	0	0	0	0	0	0	0	0	0	0	0	0	0	0	0	0	0	0	0	0	0	0	0	0	0	0	0	0	0	0	0	0	0	0	0	0	0
	chr5:125930601-125931049(ALDH7A1)_HypMET	0	0	0	0	0	0	0	0	0	0	0	0	0	0	0	0	0	0	0	0	0	0	0	0	0	0	0	0	0	0	0	0	0	0	0	0	0	0	0	0	0	0	0	0	0	0	0	0
	chr5:126626053-126626901()_HypMET	0	0	0	0	0	0	0	0	0	0	0	0	0	0	0	0	0	0	0	0	0	0	0	0	0	0	0	0	0	0	0	0	0	0	0	0	0	0	0	0	0	0	0	0	0	0	0	0
	chr5:140305712-140307193(PCDHAC1)_HypMET	0	0	0	0	0	0	0	0	0	0	0	0	0	0	0	0	0	0	0	0	0	0	0	0	0	0	0	0	0	0	0	0	0	0	0	1	0	0	0	0	0	0	0	0	0	0	0	0
	chr5:157002174-157003182(ADAM19)_HypMET	0	0	1	0	0	0	0	0	0	0	0	0	0	0	0	0	0	0	0	0	0	0	0	0	0	0	0	0	0	0	1	0	0	0	0	0	0	0	0	0	0	0	0	0	0	0	0	0
	chr5:1594238-1595027(SDHAP3)_HypMET	0	0	0	0	0	0	0	0	0	0	0	0	0	0	0	0	0	0	0	0	0	0	0	0	0	0	0	0	0	0	0	0	0	0	0	0	0	0	0	0	0	0	0	0	0	0	0	0
	chr5:175792355-175793505()_HypMET	0	0	1	0	0	0	0	0	0	0	0	0	0	0	0	0	0	0	0	0	0	0	0	0	0	0	0	0	0	0	1	0	0	0	0	0	0	0	0	0	0	0	0	0	0	0	0	0
	chr5:178322713-178323538(ZFP2)_HypMET	0	0	0	0	0	0	0	0	0	0	0	0	0	0	0	0	0	0	0	0	0	0	0	0	0	0	0	0	0	0	0	0	0	0	0	0	0	0	0	0	0	0	0	0	0	0	0	0
	chr5:179243545-179244453()_HypMET	0	0	0	0	0	0	0	0	0	0	0	0	0	0	0	0	0	0	0	0	0	0	0	0	0	0	0	0	0	0	0	0	0	0	0	0	0	0	0	0	0	0	1	1	0	0	0	0
	chr5:180017099-180019062()_HypMET	0	0	0	0	0	0	0	0	0	0	0	0	0	0	0	0	0	0	0	0	0	0	0	0	0	0	0	0	0	0	0	0	0	0	0	0	0	0	0	0	1	0	0	0	0	0	0	0
	chr5:35617855-35618339(SPEF2)_HypMET	0	0	0	0	0	0	0	0	0	0	0	0	0	0	0	0	0	0	0	0	0	0	0	0	0	0	0	0	0	0	0	0	0	0	0	0	0	0	0	0	0	0	0	0	0	0	0	0
	chr5:50678632-50679375()_HypMET	0	0	0	0	0	0	0	0	0	0	0	0	0	0	0	0	0	0	0	0	0	0	0	0	0	0	0	0	0	0	0	0	0	0	0	1	0	0	0	0	0	0	0	0	0	0	0	0
	chr5:5139441-5140941()_HypMET	0	0	0	0	0	0	0	0	0	0	0	0	0	0	0	0	0	0	0	0	0	0	0	0	0	0	0	0	0	0	0	0	0	0	0	1	0	0	0	0	0	0	0	0	0	0	0	0
	chr5:59189046-59189894(PDE4D)_HypMET	0	0	0	0	0	0	0	0	0	0	0	0	0	0	0	0	0	0	0	0	0	0	0	0	0	0	0	0	0	0	0	0	0	0	0	0	0	0	0	0	0	0	0	0	0	0	0	0
	chr5:63461448-63462106(RNF180)_HypMET	0	0	0	0	0	0	0	0	0	0	0	0	0	0	0	0	0	0	0	0	0	0	0	0	0	0	0	0	0	0	0	0	0	0	0	0	0	0	0	0	0	0	0	0	0	0	0	0
	chr5:67584213-67584451(PIK3R1)_HypMET	0	0	0	0	0	0	0	0	0	0	0	0	0	0	0	0	0	0	0	0	0	0	0	0	0	0	0	0	0	0	0	0	0	0	0	0	0	0	0	0	0	0	0	0	0	0	0	0
	chr5:73935725-73937551(ENC1)_HypMET	0	0	0	0	0	0	0	0	0	0	0	0	0	0	0	0	0	0	0	0	0	0	0	0	0	0	0	0	0	0	0	0	0	0	0	0	0	0	0	0	0	0	0	0	0	0	0	0
	chr6:105584148-105585621(BVES)_HypMET	0	0	0	0	0	0	0	0	0	0	0	0	0	0	0	0	0	0	0	0	0	0	0	0	0	0	0	0	0	0	0	0	0	0	0	0	0	0	0	0	0	0	0	0	0	0	0	0
	chr6:105627406-105627830(POPDC3)_HypMET	0	0	1	0	0	0	0	0	0	0	0	0	0	0	0	0	0	0	0	0	0	0	0	0	0	0	0	0	0	0	1	0	0	0	0	0	0	0	0	0	0	0	0	0	0	0	0	0
	chr6:110679417-110679833(C6orf186)_HypMET	0	0	0	0	0	0	0	0	0	0	0	0	0	0	0	0	0	0	0	0	0	0	0	0	0	0	0	0	0	0	0	0	0	0	0	0	0	0	0	0	0	0	0	0	0	0	0	0
	chr6:150067323-150067766()_HypMET	0	0	0	0	0	0	0	0	0	0	0	0	0	0	0	0	0	0	0	0	0	0	0	0	0	0	0	0	0	0	0	0	0	0	0	0	0	1	0	0	0	0	0	0	0	0	0	0
	chr6:26044203-26044469(HIST1H2BB)_HypMET	0	0	0	0	0	0	0	0	0	0	0	0	0	0	0	0	0	0	0	0	0	0	0	0	0	0	0	0	0	0	0	0	0	0	0	1	0	0	0	0	0	0	0	0	0	0	0	0
	chr6:26045644-26046033(HIST1H3C)_HypMET	0	0	0	0	0	0	0	0	0	0	0	0	0	0	0	0	0	0	0	0	0	0	0	0	0	0	0	0	0	0	0	0	0	0	0	1	0	0	0	0	0	0	0	0	0	0	0	0
	chr6:26184036-26184336(HIST1H2BE)_HypMET	0	0	0	0	0	0	0	0	0	0	0	0	0	0	0	0	0	0	0	0	0	0	0	0	0	0	0	0	0	0	0	0	0	0	0	1	0	0	0	0	0	0	0	0	0	0	0	0
	chr6:26188997-26189295(HIST1H4D)_HypMET	0	0	0	0	0	0	0	0	0	0	0	0	0	0	0	0	0	0	0	0	0	0	0	0	0	0	0	0	0	0	0	0	0	0	0	0	0	0	0	0	0	0	0	0	0	0	0	0
	chr6:26250436-26250827(HIST1H2BH)_HypMET	1	0	0	0	0	0	0	0	0	0	0	0	0	0	0	0	0	0	0	0	0	0	0	0	0	1	0	0	0	0	0	0	0	0	0	0	0	0	0	0	0	0	0	0	0	0	0	0
	chr6:27858166-27858564(HIST1H3J)_HypMET	0	0	0	0	0	0	0	0	0	0	0	0	0	0	0	0	0	0	0	0	0	0	0	0	0	0	0	0	0	0	0	0	0	0	0	1	0	0	0	0	0	0	0	0	0	0	0	0
	chr6:291948-292839(DUSP22)_HypMET	1	0	1	1	1	0	0	0	0	1	0	1	1	0	0	1	0	0	0	0	0	0	0	0	1	0	0	1	1	1	1	1	1	1	0	1	1	1	1	0	0	0	0	1	1	0	0	1
	chr6:29759946-29760903()_HypMET	0	0	1	0	0	0	0	0	0	0	0	0	0	0	0	0	0	0	0	0	0	0	0	0	0	0	0	0	0	0	1	0	0	0	0	0	0	0	0	0	0	0	0	0	0	0	0	0
	chr6:31148369-31148577()_HypMET	0	0	0	0	0	0	0	0	0	0	0	0	0	0	0	0	0	0	0	0	0	0	0	0	0	0	0	0	0	0	0	0	0	0	0	0	0	0	0	0	0	0	0	0	0	0	0	0
	chr6:3227025-3229688()_HypMET	0	0	0	0	0	0	0	0	0	0	0	0	0	0	0	0	0	0	0	0	0	0	0	0	0	0	0	0	0	0	0	0	0	0	0	0	0	0	0	0	0	0	0	0	0	0	0	0
	chr6:35435810-35437084(RPL10A)_HypMET	0	0	0	0	0	0	0	0	0	0	0	0	0	0	0	0	0	0	0	0	0	0	0	0	0	0	0	0	0	0	0	0	0	0	0	0	0	0	0	0	0	0	0	0	0	0	0	0
	chr6:39901852-39902299(MOCS1)_HypMET	0	0	0	0	0	0	0	0	0	0	0	0	0	0	0	0	0	0	0	0	0	0	0	0	0	0	0	0	0	0	0	0	0	0	0	0	0	0	0	0	0	0	0	0	0	0	0	0
	chr6:48036137-48036410(C6orf138)_HypMET	0	0	0	0	0	0	0	0	0	0	0	0	0	0	0	0	0	0	0	0	0	0	0	0	0	0	0	0	0	0	0	0	0	0	0	1	0	0	0	0	0	0	0	0	0	0	0	0
	chr6:52226753-52228006()_HypMET	0	0	0	0	0	0	0	0	0	0	0	0	0	0	0	0	0	0	0	0	0	0	0	0	0	0	0	0	0	0	0	0	0	0	0	0	0	0	0	0	0	0	0	0	0	0	0	0
	chr6:55443732-55444092(HMGCLL1)_HypMET	0	0	0	0	0	0	0	0	0	0	0	0	0	0	0	0	0	0	0	0	0	0	0	0	0	0	0	0	0	0	0	0	0	0	0	1	0	0	0	0	0	0	0	0	0	0	0	0
	chr6:6007387-6007797()_HypMET	0	0	0	0	0	0	0	0	0	0	0	0	0	0	0	0	0	0	0	0	0	0	0	0	0	0	0	0	0	0	0	0	0	0	0	0	0	0	0	0	0	0	0	0	0	0	0	0
	chr6:85472702-85474132()_HypMET	0	0	0	0	0	0	0	0	0	0	0	0	0	0	0	0	0	0	0	0	0	0	0	0	0	0	0	0	0	0	0	0	0	0	0	0	0	0	0	0	0	0	1	1	0	0	0	0
	chr6:90142751-90143635()_HypMET	0	0	1	0	0	0	0	0	0	0	0	0	0	0	0	0	0	0	0	0	0	0	0	0	0	0	0	0	0	0	1	0	0	0	0	0	0	0	0	0	0	0	0	0	0	0	0	0
	chr7:100136448-100136919(AGFG2)_HypMET	0	0	0	0	0	0	0	0	0	0	0	0	0	0	0	0	0	0	0	0	0	0	0	0	0	0	0	0	0	0	0	0	0	0	0	0	0	1	0	0	0	0	0	0	0	0	0	1
	chr7:119912840-119913883(KCND2)_HypMET	0	0	0	0	0	0	0	0	0	0	0	0	0	0	0	0	0	0	0	0	0	0	0	0	0	0	0	0	0	0	0	0	0	0	0	0	0	0	0	0	0	0	1	1	0	0	0	0
	chr7:128828333-128829366(SMO)_HypMET	0	0	1	0	0	0	0	0	0	0	0	0	0	0	0	0	0	0	0	0	0	0	0	0	0	0	0	0	0	0	1	0	0	0	0	0	0	0	0	0	0	0	0	0	0	0	0	0
	chr7:143582125-143582610(FAM115A)_HypMET	0	0	0	0	0	0	0	0	0	0	0	0	0	0	0	0	0	0	0	0	0	0	0	0	0	0	0	0	0	0	0	0	0	0	0	0	0	0	0	0	0	0	0	0	0	0	0	0
	chr7:150065169-150066351()_HypMET	0	0	0	0	0	0	0	0	0	0	0	0	0	0	0	0	0	0	0	0	0	0	0	0	0	0	0	0	0	0	0	0	0	0	0	0	0	0	0	0	0	0	0	0	0	0	0	0
	chr7:22539545-22540022(MGC87042)_HypMET	0	0	0	0	0	0	0	0	0	0	0	0	0	0	0	0	0	0	0	0	0	0	0	0	0	0	0	0	0	0	0	0	0	0	0	0	0	0	0	0	0	0	1	1	0	0	0	0
	chr7:27186927-27187692(HOXA6)_HypMET	0	0	0	0	0	0	0	0	0	0	0	0	0	0	0	0	0	0	0	0	0	0	0	0	0	0	0	0	0	0	0	0	0	0	0	0	0	0	0	0	0	0	0	0	0	0	0	0
	chr7:27195601-27196567(HOXA7)_HypMET	0	0	0	0	0	0	0	0	0	0	0	0	0	0	0	0	0	0	0	0	0	0	0	0	0	0	0	0	0	0	0	0	0	0	0	0	0	0	0	0	0	0	1	1	0	0	0	0
	chr7:27203915-27206462(HOXA9)_HypMET	0	0	0	0	0	0	1	0	0	0	0	0	0	0	0	0	0	0	0	0	0	0	0	0	0	0	0	0	0	0	0	0	0	0	0	0	0	0	0	0	0	0	0	0	0	0	0	0
	chr7:27225050-27225629(HOXA11)_HypMET	0	0	0	0	0	0	0	0	0	0	0	0	0	0	0	0	0	0	0	0	0	0	0	0	0	0	0	0	0	0	0	0	0	0	0	0	0	0	0	0	0	0	0	0	0	0	0	0
	chr7:32996732-32997591(FKBP9)_HypMET	0	0	0	0	0	0	0	0	0	0	0	0	0	0	0	0	0	0	0	0	0	0	0	0	0	0	0	0	0	0	0	0	0	0	0	0	0	0	0	0	0	0	0	0	0	0	0	0
	chr7:35292985-35294674()_HypMET	0	0	0	0	0	0	0	0	0	0	0	0	0	0	0	0	0	0	0	0	0	0	0	0	0	0	0	0	0	0	0	0	0	0	0	1	0	0	0	0	0	0	0	0	0	0	0	0
	chr7:39649253-39649510()_HypMET	0	0	0	0	0	0	0	0	0	0	0	0	0	0	0	0	0	0	0	0	0	0	0	0	0	0	0	0	0	0	0	0	0	0	0	1	0	0	0	0	0	0	0	0	0	0	0	0
	chr7:56183577-56184165()_HypMET	0	0	0	0	0	0	0	0	0	0	0	0	0	0	0	0	0	0	0	0	0	0	0	0	0	0	0	0	0	0	0	0	0	0	0	1	0	0	0	0	0	0	0	0	0	0	0	0
	chr7:62858468-62858826()_HypMET	0	0	0	0	0	0	0	0	0	0	0	0	0	0	0	0	0	0	0	0	0	0	0	0	0	0	0	0	0	0	0	0	0	0	0	0	0	0	0	0	0	0	0	0	0	0	0	0
	chr7:750788-751237(PRKAR1B)_HypMET	0	0	0	0	0	0	0	0	0	0	0	0	0	0	0	0	0	0	0	0	0	0	0	0	0	0	0	0	0	0	0	0	0	0	0	1	0	0	0	0	0	0	0	0	0	0	0	0
	chr7:87256958-87258444(ABCB1)_HypMET	0	0	1	0	0	0	0	0	0	0	0	0	0	0	0	0	0	0	0	0	0	0	0	0	0	0	0	0	0	0	1	0	0	0	0	0	0	0	0	0	0	0	0	0	0	0	0	0
	chr7:95025559-95026122(PON3)_HypMET	0	0	0	0	0	0	0	0	0	0	0	0	0	0	0	0	0	0	0	0	0	0	0	0	0	0	0	0	0	0	0	0	0	0	0	0	0	0	0	0	0	0	0	0	0	0	0	0
	chr7:99678768-99679702(ZNF3)_HypMET	0	0	0	0	0	0	0	0	0	0	0	0	0	0	0	0	0	0	0	0	0	0	0	0	0	0	0	0	0	0	0	0	0	0	0	0	0	0	0	0	0	0	0	0	0	0	0	0
	chr8:107669777-107670591(OXR1)_HypMET	0	0	0	0	0	0	0	0	0	1	0	0	0	0	0	0	0	0	0	0	0	0	0	0	1	0	0	1	0	1	0	0	0	0	0	0	0	0	0	0	0	0	0	0	1	0	0	0
	chr8:11058624-11058844(XKR6)_HypMET	1	0	1	0	0	0	0	0	0	0	0	0	0	0	0	0	0	0	1	0	0	0	0	0	0	1	0	0	1	0	1	1	1	0	0	0	0	0	1	1	0	0	0	0	0	0	1	0
	chr8:11059011-11059242(XKR6)_HypMET	0	0	0	0	0	0	0	0	0	0	0	0	0	0	0	0	0	0	0	0	0	0	0	0	0	0	0	0	0	0	0	0	0	0	0	1	0	0	0	0	0	0	0	0	0	0	0	0
	chr8:116660432-116660747()_HypMET	0	0	0	0	0	0	0	0	0	0	0	0	1	0	0	0	0	0	0	0	0	0	0	0	0	0	0	0	0	0	0	0	0	0	0	0	0	1	0	0	0	0	0	0	0	0	0	1
	chr8:144659745-144660635(NAPRT1)_HypMET	0	1	0	0	0	0	0	0	0	0	0	0	0	0	0	0	0	0	1	0	0	1	0	0	0	0	0	0	0	0	0	1	1	0	1	0	1	0	0	1	0	0	0	0	0	1	0	0
	chr8:22422534-22423702()_HypMET	0	0	0	0	0	0	0	0	0	0	0	0	0	0	0	0	0	0	0	0	0	0	0	0	0	0	0	0	0	0	0	0	0	0	0	0	0	0	0	0	0	0	0	0	0	0	0	0
	chr8:41507516-41507868()_HypMET	0	0	0	0	0	0	0	0	0	0	0	0	0	0	0	0	0	0	0	0	0	0	0	0	0	0	0	0	0	0	1	0	0	0	0	0	0	0	0	0	0	0	0	0	0	0	0	0
	chr8:61193312-61194195(CA8)_HypMET	0	0	0	0	0	0	0	0	0	0	0	0	0	0	0	0	0	0	0	0	0	0	0	0	0	0	0	0	0	0	0	0	0	0	0	0	0	0	0	0	0	0	0	0	0	0	0	0
	chr8:61626645-61627074(CHD7)_HypMET	0	0	0	0	0	0	0	0	0	0	0	0	0	0	0	0	0	0	0	0	0	0	0	0	0	0	0	0	0	0	0	0	0	0	0	0	0	0	0	0	0	0	0	0	0	0	0	0
	chr8:67344497-67344989(ADHFE1)_HypMET	0	0	0	0	0	0	0	1	0	0	0	0	0	0	0	0	0	0	1	0	0	1	0	0	0	0	0	0	0	0	0	1	1	0	1	1	1	0	1	1	0	0	0	0	0	1	1	0
	chr8:67940691-67940997(LRRC67)_HypMET	0	0	0	0	0	0	0	0	0	0	0	0	0	0	0	0	0	0	0	0	0	0	0	0	0	0	0	0	0	0	0	0	0	0	0	0	0	0	0	0	0	0	0	0	0	0	0	0
	chr8:79428433-79428754(PKIA)_HypMET	0	0	0	0	0	0	0	0	0	0	0	0	0	0	0	0	0	0	0	0	0	0	0	0	0	0	0	0	0	0	0	0	0	0	0	0	0	0	0	0	0	0	0	0	0	0	0	0
	chr8:95652455-95652873()_HypMET	0	0	0	0	1	0	0	0	0	0	0	0	0	1	0	1	0	0	0	1	0	0	0	0	0	0	0	0	0	0	0	0	0	0	0	0	0	0	0	0	0	0	0	0	0	0	0	0
	chr9:104248247-104249501(C9orf125)_HypMET	0	0	0	0	0	0	0	0	0	0	0	0	0	0	0	0	0	0	0	0	0	0	0	0	0	0	0	0	0	0	0	0	0	0	0	1	0	0	0	0	0	0	0	0	0	0	0	0
	chr9:113017745-113019297(TXN)_HypMET	0	0	0	0	0	0	0	0	0	0	0	0	0	0	0	0	0	0	0	0	0	0	0	0	0	0	0	0	0	0	0	0	0	0	0	0	0	0	0	0	0	0	0	0	0	0	0	0
	chr9:115875199-115875738()_HypMET	0	0	0	0	0	0	0	0	0	0	0	0	1	0	0	0	0	0	0	0	0	0	0	0	0	0	0	0	0	0	0	0	0	0	0	0	0	0	0	0	0	0	0	0	0	0	0	0
	chr9:123555399-123555899()_HypMET	0	0	0	0	0	0	0	0	0	0	0	0	1	0	0	0	0	0	0	0	0	0	0	0	0	0	0	0	0	0	0	0	0	0	0	0	0	1	0	0	0	0	0	0	0	0	0	1
	chr9:140310894-140312457(EXD3)_HypMET	0	0	0	0	0	0	0	0	0	0	0	0	0	0	0	0	0	0	0	0	0	0	0	0	0	0	0	0	0	0	0	0	0	0	0	0	0	0	0	0	0	0	0	0	0	0	0	0
	chr9:21974578-21975306(CDKN2A)_HypMET	0	0	0	0	0	0	0	0	0	0	0	0	0	0	0	0	0	0	0	0	0	0	0	0	0	0	0	0	0	0	0	0	0	0	0	0	0	0	0	0	0	0	0	0	0	0	0	0
	chr9:35756948-35757339()_HypMET	0	0	0	0	0	0	0	0	0	0	0	0	0	0	0	0	0	0	0	0	0	0	0	0	0	0	0	0	0	0	0	0	0	0	0	0	0	0	0	0	0	0	1	1	0	0	0	0
	chr9:35791584-35791924(NPR2)_HypMET	0	0	0	0	0	0	0	0	0	0	0	0	0	0	0	0	0	0	0	0	0	0	0	0	0	0	0	0	0	0	0	0	0	0	0	1	0	0	0	0	0	0	0	0	0	0	0	0
	chr9:4984543-4985630()_HypMET	0	0	0	0	0	0	0	0	0	0	0	0	1	0	0	0	0	0	0	0	0	0	0	0	0	0	0	0	0	0	0	0	0	0	0	0	0	0	0	0	0	0	0	0	0	0	0	0
	chr9:86571047-86572027()_HypMET	0	0	0	0	0	0	0	0	0	0	0	0	0	0	0	0	0	0	0	0	0	0	0	0	0	0	0	0	0	0	0	0	0	0	0	0	0	0	0	0	0	0	0	0	0	0	0	0
	chr9:98783216-98784364()_HypMET	0	0	0	0	0	0	0	0	0	0	0	0	0	0	0	0	0	0	0	0	0	0	0	0	0	0	0	0	0	0	0	0	0	0	0	0	0	0	0	0	0	0	0	0	0	0	0	0
	CIC_mut	0	0	1	0	0	0	0	0	0	0	0	0	0	0	0	0	0	0	0	0	0	0	0	0	0	0	0	0	0	0	0	0	0	0	0	0	0	0	0	0	0	0	0	0	0	0	0	0
	CIITA_mut	0	0	0	0	0	0	0	0	0	0	0	0	0	0	0	0	0	0	0	0	0	0	0	0	0	0	0	0	0	0	0	0	0	0	0	0	0	0	0	0	0	0	0	0	0	0	0	0
	CLASP2_mut	0	0	0	0	0	0	0	0	0	0	0	0	0	0	0	0	1	0	0	0	0	0	0	0	0	0	0	0	0	0	0	0	0	0	0	0	0	0	0	0	0	0	0	0	0	0	1	0
	CLCC1_mut	0	0	0	0	0	0	0	0	0	0	0	0	0	0	0	0	0	0	0	0	0	0	0	0	0	0	0	0	0	0	0	0	0	0	0	0	0	0	0	0	0	0	0	0	0	0	0	0
	CLOCK_mut	0	0	0	0	0	0	0	0	0	0	0	0	0	0	0	0	0	0	0	0	0	0	0	0	0	0	0	0	0	0	0	0	0	0	0	0	0	0	0	0	0	0	0	0	0	0	0	0
	CLSPN_mut	0	0	0	0	0	0	0	0	0	0	0	0	0	0	0	0	0	0	0	0	0	0	0	0	0	0	0	0	0	0	0	0	0	0	0	0	0	0	0	0	0	0	0	0	0	0	0	0
	CLTC_mut	0	0	0	0	0	0	0	0	0	0	0	0	0	0	0	0	0	0	0	0	0	0	0	0	0	0	0	0	0	0	0	0	0	0	0	0	0	0	0	0	0	0	0	0	0	0	0	0
	CNOT1_mut	0	0	0	0	0	0	0	0	0	0	0	0	0	0	0	0	0	0	0	0	0	0	0	0	0	0	0	0	0	0	0	0	0	0	0	0	0	0	0	0	0	0	0	0	0	0	0	0
	CNOT3_mut	0	0	0	0	0	0	0	0	0	0	0	0	0	0	0	0	0	0	0	0	0	0	0	0	0	0	0	0	0	0	0	0	0	0	0	0	0	0	0	0	0	0	0	0	0	0	0	0
	CNOT4_mut	0	0	0	0	0	0	0	0	0	0	0	0	0	0	0	0	0	0	0	0	0	0	0	0	0	0	0	0	0	0	0	0	0	0	0	0	0	0	0	0	0	0	0	0	0	0	0	0
	CNTNAP1_mut	0	0	0	0	0	0	0	0	0	0	0	0	0	0	0	0	0	0	0	0	0	0	0	0	0	0	0	0	0	0	0	0	0	0	0	0	0	0	0	0	0	0	0	0	0	0	0	0
	COL1A1_mut	0	0	0	0	0	0	0	0	0	0	0	0	0	0	0	0	0	0	0	0	0	0	0	0	0	0	0	0	0	0	0	0	0	0	0	0	0	0	0	0	0	0	0	0	0	0	0	0
	COPS2_mut	0	0	0	0	0	0	0	0	0	0	0	0	0	0	0	0	0	0	0	0	0	0	0	0	0	0	0	0	0	0	0	0	0	0	0	0	0	0	0	0	0	0	0	0	0	0	0	0
	CREBBP_mut	0	0	0	0	0	0	0	1	0	0	0	0	0	0	0	0	0	0	0	0	0	0	0	0	0	0	0	0	0	0	0	0	0	0	0	0	0	0	0	0	0	0	0	0	0	0	0	0
	CRNKL1_mut	0	0	0	0	0	0	0	0	0	0	0	0	0	0	0	0	0	0	0	0	0	0	0	0	0	0	0	0	0	0	0	0	0	0	0	0	0	0	0	0	0	0	0	0	0	0	0	0
	CRTC3_mut	0	0	0	0	0	0	0	0	0	0	0	0	0	0	0	0	0	0	0	0	0	0	0	0	0	0	0	0	0	0	0	0	0	0	0	0	0	0	0	0	0	0	0	0	0	0	0	0
	CSDA_mut	0	0	0	0	0	0	0	0	0	0	0	0	0	0	0	0	0	0	0	0	0	0	0	0	0	0	0	0	0	0	0	0	0	0	0	0	0	0	0	0	0	0	0	0	0	0	0	0
	CSDE1_mut	0	0	0	0	0	0	0	0	0	0	0	0	0	0	0	0	0	0	0	0	0	0	0	0	0	0	0	0	0	0	0	0	0	0	0	0	0	0	0	0	0	0	0	0	0	0	0	0
	CSNK1G3_mut	0	0	0	0	0	0	0	0	0	0	0	0	0	0	0	0	0	0	0	0	0	0	0	0	0	0	0	0	0	0	0	0	0	0	0	0	0	0	0	0	0	0	0	0	0	0	0	0
	CSNK2A1_mut	0	0	0	0	0	0	0	0	0	0	0	0	0	0	0	0	0	0	0	0	0	0	0	0	0	0	0	0	0	0	0	0	0	0	0	0	0	0	0	0	0	0	0	0	0	0	0	0
	CTCF_mut	0	0	1	0	0	0	0	0	0	0	0	0	0	0	0	1	0	0	0	0	1	0	0	0	0	0	0	0	0	0	0	0	0	0	0	1	0	0	0	0	0	0	0	0	0	0	0	0
	CTNNB1_mut	0	0	0	0	0	0	0	0	0	0	0	0	0	0	0	0	0	0	0	0	0	0	1	0	0	0	0	0	0	0	1	0	0	0	0	0	0	0	0	0	0	0	0	0	0	0	0	0
	CTNND1_mut	0	0	0	0	0	0	0	0	0	0	0	0	0	0	0	0	0	0	0	0	0	0	0	0	0	0	0	0	0	0	0	0	0	0	0	0	0	0	0	0	0	0	0	0	0	0	0	0
	CTTN_mut	0	0	0	0	0	0	0	0	0	0	0	0	0	0	0	0	0	0	0	0	0	0	0	0	0	0	0	0	0	0	0	0	0	0	0	0	0	0	0	0	0	0	0	0	0	0	0	0
	CUL1_mut	0	0	0	0	0	0	0	0	0	0	0	0	0	0	0	0	0	0	0	0	0	0	0	0	0	0	0	0	0	0	0	0	0	0	0	0	0	0	0	0	0	0	0	0	0	0	0	0
	CUL2_mut	0	0	0	0	0	0	0	0	0	0	0	0	0	0	0	0	0	0	0	0	0	0	0	0	0	1	0	0	0	0	0	0	0	0	0	0	0	0	0	0	0	0	0	0	0	0	0	0
	CUL3_mut	0	0	0	0	0	0	0	0	0	0	0	0	0	0	0	0	0	0	0	0	0	0	0	0	0	0	0	0	0	0	0	0	0	0	0	0	0	0	0	0	0	0	0	0	0	0	0	0
	CUX1_mut	0	1	0	0	0	0	0	0	0	0	0	0	0	0	0	0	0	0	0	0	0	0	0	0	0	0	0	0	0	0	0	0	0	0	0	0	0	0	0	0	0	0	0	0	0	0	0	0
	CYLD_mut	0	0	0	0	0	0	0	0	0	0	0	0	0	0	0	0	0	0	0	0	0	0	0	0	0	0	0	0	0	0	0	0	0	0	0	0	0	0	0	0	0	0	0	0	0	0	0	0
	CYTH4_mut	0	0	0	0	0	0	0	0	0	0	0	0	0	0	0	0	0	0	0	0	0	0	0	0	0	0	0	0	0	0	0	0	0	0	0	0	0	0	0	0	0	0	0	0	0	0	0	0
	DDX3X_mut	0	0	0	0	0	0	0	0	0	0	0	0	0	0	0	0	0	0	0	0	0	0	0	0	0	0	0	0	0	0	0	0	0	0	0	0	0	0	0	0	0	0	0	0	0	0	0	0
	DDX5_mut	0	0	0	0	0	0	0	0	0	0	0	0	0	0	0	0	0	0	0	0	0	0	0	0	0	0	0	0	0	0	0	0	0	0	0	0	0	0	0	0	0	0	0	0	0	0	0	0
	DEPDC1B_mut	0	0	0	0	0	0	0	0	0	0	0	0	0	0	0	0	0	0	0	0	0	0	0	0	0	0	0	0	0	0	0	0	0	0	0	0	0	0	0	0	0	0	0	0	0	0	0	0
	DHX15_mut	0	0	0	0	0	0	0	0	0	0	0	0	0	0	0	0	0	0	0	0	0	0	0	0	0	0	0	0	0	0	0	0	0	0	0	0	0	0	0	0	0	0	0	0	0	0	0	0
	DHX35_mut	0	0	0	0	0	0	0	0	0	0	0	0	0	0	0	0	0	0	0	0	0	0	0	0	0	0	0	0	0	0	0	0	0	0	0	0	0	0	0	0	0	0	0	0	0	0	0	0
	DHX9_mut	0	0	0	0	0	0	0	0	0	0	0	0	0	0	0	0	0	0	0	0	0	0	0	0	0	0	0	0	0	0	0	0	0	0	0	0	0	0	0	0	0	0	0	0	0	0	0	0
	DICER1_mut	0	0	0	0	0	0	0	0	0	0	0	0	0	0	0	0	0	0	0	0	0	0	0	0	0	0	0	0	0	0	0	0	0	0	0	0	0	0	0	0	0	0	0	0	0	0	0	0
	DIS3_mut	0	0	0	0	0	0	0	0	0	0	0	0	0	0	0	0	0	0	0	0	0	0	0	0	0	0	0	0	0	0	0	0	0	0	0	0	0	0	0	0	0	0	0	0	0	0	0	0
	DLG1_mut	0	0	0	0	0	0	0	0	0	0	0	0	0	0	0	0	0	0	0	0	0	0	0	0	1	0	0	0	0	0	0	0	0	0	0	0	0	0	0	0	0	0	0	0	0	0	0	0
	DNMT3A_mut	0	0	0	0	0	0	0	0	0	0	0	0	0	0	0	0	0	0	0	0	0	0	0	0	0	0	0	0	0	0	0	0	0	0	0	0	0	0	0	0	0	0	0	0	0	0	0	0
	EEF1A1_mut	0	0	0	0	0	0	0	0	0	0	0	0	0	0	0	0	0	0	0	0	0	0	0	0	0	0	0	0	0	0	0	0	0	0	0	0	0	0	0	0	0	0	0	0	0	0	0	0
	EEF1B2_mut	0	0	0	0	0	0	0	0	0	0	0	0	0	0	0	0	0	0	0	0	0	0	0	0	0	0	0	0	0	0	0	0	0	0	0	0	0	0	0	0	0	0	0	0	0	0	0	0
	EFTUD2_mut	0	0	0	0	0	0	0	0	0	0	0	0	0	0	0	0	0	0	0	0	0	0	0	0	0	0	0	0	0	0	0	0	0	0	0	0	0	0	0	0	0	0	0	0	0	0	0	0
	EGFR_mut	0	0	0	0	0	0	0	0	0	0	0	0	0	0	0	0	0	0	0	0	0	0	0	0	0	0	0	0	0	0	0	0	0	0	0	0	0	0	0	0	0	0	0	0	0	0	1	0
	EIF1AX_mut	0	0	0	0	0	0	0	0	0	0	0	0	0	0	0	0	0	0	0	0	0	0	0	0	0	0	0	0	0	0	0	0	0	0	0	0	0	0	0	0	0	0	0	0	0	0	0	0
	EIF2AK3_mut	0	0	0	0	0	0	0	0	0	0	0	0	0	0	0	0	0	0	0	0	0	0	0	0	0	0	0	0	0	0	0	0	0	0	0	0	0	0	0	0	0	0	0	0	0	0	0	0
	EIF2C3_mut	0	0	0	0	0	0	0	0	0	0	0	0	0	0	0	0	0	0	0	0	0	0	0	0	0	0	0	0	0	0	0	0	0	0	0	0	0	0	0	0	0	0	0	0	0	0	0	0
	EIF4A2_mut	0	0	0	0	0	0	0	0	0	0	0	0	0	0	0	0	0	0	0	0	0	0	0	0	0	0	0	0	0	0	0	0	0	0	0	0	0	0	0	0	0	0	0	0	0	0	0	0
	EIF4G1_mut	0	0	0	0	0	0	0	0	0	0	0	0	0	0	0	0	0	0	0	0	0	0	0	0	0	0	0	0	0	0	0	0	0	0	0	0	0	0	0	0	0	0	0	0	0	0	0	0
	EIF4G3_mut	0	0	0	0	0	0	0	0	0	0	0	0	0	0	0	0	0	0	0	0	0	0	0	0	0	0	0	0	0	0	0	0	0	0	0	0	0	0	0	0	0	0	0	0	0	0	0	0
	ELF1_mut	0	0	0	0	0	0	0	0	0	0	0	0	0	0	0	0	0	0	0	0	0	0	0	0	0	0	0	0	0	0	0	0	0	0	0	0	0	0	0	0	0	0	0	0	0	0	0	0
	ELF3_mut	0	0	0	0	0	0	0	0	0	0	0	0	0	0	0	0	0	0	0	0	0	0	0	0	0	0	0	0	0	0	0	0	0	0	0	1	0	0	0	0	0	0	0	0	0	0	0	0
	ELF4_mut	0	0	0	0	0	0	0	0	0	0	0	0	0	0	0	0	0	0	0	0	0	0	0	0	0	0	0	0	0	0	0	0	0	0	0	0	0	0	0	0	0	0	0	0	0	0	0	0
	EP300_mut	0	0	0	0	0	0	1	1	0	0	0	0	0	0	0	0	0	0	0	1	0	0	0	1	0	0	0	0	0	0	1	0	0	0	0	0	0	0	0	0	0	0	1	0	0	0	0	0
	EPC1_mut	0	0	0	0	0	0	0	0	0	0	0	0	0	0	0	0	0	0	0	0	0	0	0	0	0	0	0	0	0	0	0	0	0	0	0	0	0	0	0	0	0	0	0	0	0	0	0	0
	EPHA1_mut	0	0	0	0	0	0	0	0	0	0	0	0	0	0	0	0	0	0	0	0	0	0	0	0	0	0	0	0	0	0	0	0	0	0	0	0	0	0	0	0	0	0	0	0	0	0	0	0
	EPHA2_mut	0	0	0	0	0	0	0	0	0	0	0	0	0	0	0	0	0	0	0	0	0	0	0	0	0	0	0	0	0	0	0	0	0	0	0	1	0	0	0	0	0	0	0	0	0	0	0	0
	EPHA4_mut	0	0	0	0	0	0	0	0	0	0	0	0	0	0	0	0	0	0	0	0	0	0	0	0	0	0	0	0	0	0	0	0	0	0	0	0	0	0	0	0	0	0	0	0	0	0	0	0
	EPHB2_mut	0	0	0	0	0	0	0	0	0	0	0	0	0	0	0	0	0	0	0	0	0	0	0	0	0	0	0	0	0	0	0	0	0	0	0	0	0	0	0	0	0	0	0	0	0	0	0	0
	ERBB2_mut	0	0	0	0	0	1	0	0	0	0	0	0	0	0	0	0	0	0	0	0	0	0	0	0	0	0	0	0	0	0	0	0	0	0	0	0	0	0	0	0	0	0	0	0	0	0	0	0
	ERBB2IP_mut	0	0	0	0	0	0	0	0	0	0	0	0	0	0	0	0	0	0	0	0	0	0	0	0	0	0	0	0	0	0	0	0	0	0	0	0	0	0	0	0	0	0	0	0	0	0	0	0
	ERBB3_mut	0	0	0	0	0	0	0	0	0	0	0	0	0	0	0	0	0	0	0	0	0	0	0	0	0	0	0	0	0	0	0	0	0	0	0	0	0	0	0	0	0	0	0	0	0	0	0	0
	ERCC2_mut	0	0	0	0	0	0	0	0	0	0	0	0	0	0	0	0	0	0	0	0	0	0	0	0	0	0	0	0	0	0	0	0	0	0	0	0	0	0	0	0	0	0	0	0	0	0	0	0
	EZH2_mut	0	0	0	0	0	0	0	0	0	0	0	0	0	0	0	0	0	0	0	0	0	0	0	0	0	0	0	0	0	0	0	0	0	0	0	0	0	0	0	0	0	0	0	0	0	0	0	0
	F8_mut	0	0	0	0	0	0	0	0	0	0	0	0	0	0	0	0	0	0	0	0	0	0	0	0	0	0	0	0	0	0	0	0	0	0	0	0	0	0	0	0	0	0	0	0	0	0	0	0
	FAF1_mut	0	0	0	0	0	0	0	0	0	0	0	0	0	0	0	0	0	0	0	0	0	0	0	0	0	0	0	0	0	0	0	0	0	0	0	0	0	0	0	0	0	0	0	0	0	0	0	0
	FAM123B_mut	0	0	0	0	0	0	0	0	0	0	0	0	0	0	0	0	0	0	0	0	0	0	0	0	0	0	0	0	0	0	0	0	0	0	0	0	0	0	0	0	0	0	0	0	0	0	0	0
	FAM46C_mut	0	0	0	0	0	0	0	0	0	0	0	0	0	0	0	0	0	0	0	0	0	0	0	0	0	0	0	0	0	0	0	0	0	0	0	0	0	0	0	0	0	0	0	0	0	0	0	0
	FANCI_mut	0	0	0	0	0	0	0	0	0	0	0	0	0	0	0	0	0	0	0	0	0	0	0	0	0	0	0	0	0	0	0	0	0	0	0	0	0	0	0	0	0	0	0	0	0	0	0	0
	FAS_mut	0	0	0	0	0	0	0	0	0	0	0	0	0	0	0	0	0	0	0	0	0	0	0	0	0	0	0	0	0	0	0	0	0	0	0	0	0	0	0	0	0	0	0	0	0	0	0	0
	FAT1_mut	0	0	0	0	0	0	0	0	0	0	0	0	0	0	0	0	0	0	0	0	0	0	0	1	0	0	0	0	0	0	0	0	0	0	0	0	0	0	0	0	0	0	0	0	0	0	0	0
	FAT2_mut	0	0	0	0	0	0	0	0	0	0	0	0	0	0	0	0	0	0	0	0	0	0	0	0	0	0	0	0	0	0	0	0	0	0	0	0	0	0	0	0	0	0	0	0	0	0	0	0
	FBXO11_mut	0	0	0	0	0	0	0	0	0	0	0	0	0	0	0	0	0	0	0	0	0	0	0	0	0	0	0	0	0	0	0	0	0	0	0	0	0	0	0	0	0	0	0	0	0	0	0	0
	FBXW7_mut	0	0	0	0	0	0	0	0	0	0	0	0	0	0	0	0	0	0	0	0	0	0	0	0	0	0	0	0	0	0	0	0	0	0	0	1	0	0	1	0	0	0	0	0	0	0	0	0
	FCRL4_mut	0	0	0	0	0	0	0	0	0	0	0	0	0	0	0	0	0	0	0	0	0	0	0	0	0	0	0	0	0	0	0	0	0	0	0	0	0	0	0	0	0	0	0	0	0	0	0	0
	FGFR1_mut	0	0	0	0	0	0	0	0	0	0	0	0	0	0	0	0	0	0	0	0	0	0	0	0	0	0	0	0	0	0	0	0	0	0	0	0	0	0	0	0	0	0	0	0	0	0	0	0
	FGFR2_mut	0	0	1	0	0	0	0	0	0	0	0	0	0	0	0	0	0	0	0	1	0	0	0	0	0	0	0	0	0	0	0	0	0	0	0	1	0	0	0	0	0	0	0	0	0	0	0	0
	FGFR3_mut	0	0	0	0	0	0	0	0	0	0	0	0	0	0	0	0	0	0	0	0	0	0	0	0	0	0	0	0	0	0	0	0	0	0	0	0	0	0	0	0	0	0	0	0	0	0	0	0
	FIP1L1_mut	0	0	0	0	0	0	0	0	0	0	0	0	0	0	0	0	0	0	0	0	0	0	0	0	0	0	0	0	0	0	0	0	0	0	0	0	0	0	0	0	0	0	0	0	0	0	0	0
	FKBP5_mut	0	0	0	0	0	0	0	0	0	0	0	0	0	0	0	0	0	0	0	0	0	0	0	0	0	0	0	0	0	0	0	0	0	0	0	0	0	0	0	0	0	0	0	0	0	0	0	0
	FLT3_mut	0	0	0	0	0	0	0	0	0	0	0	0	0	0	0	0	0	0	0	0	0	0	0	0	0	0	0	0	0	0	0	0	0	0	0	0	0	0	0	0	0	0	0	0	0	0	0	0
	FMR1_mut	0	0	0	0	0	0	0	0	0	0	0	0	0	0	0	0	0	0	0	0	0	0	0	0	0	0	0	0	0	0	0	0	0	0	0	0	0	0	0	0	0	0	0	0	0	0	0	0
	FN1_mut	0	0	0	0	0	0	0	0	0	0	0	0	0	0	0	0	0	0	0	0	0	0	0	0	0	0	0	0	0	0	0	0	0	0	0	0	0	0	0	0	0	0	0	0	0	0	0	0
	FOXA1_mut	0	0	0	0	0	0	0	0	0	0	0	0	0	0	0	0	0	0	0	0	0	0	0	0	0	0	0	0	0	0	0	0	0	0	0	0	0	0	0	0	0	0	0	0	0	0	0	0
	FOXA2_mut	0	0	0	0	0	0	0	0	0	0	0	0	0	0	0	0	0	0	0	0	0	0	0	0	0	0	0	0	0	0	0	0	0	0	0	0	0	0	0	0	0	0	0	0	0	0	0	0
	FOXP1_mut	0	1	0	0	0	0	0	0	0	0	0	0	0	0	0	0	0	0	0	0	0	0	0	0	0	0	0	0	0	0	0	0	0	0	0	0	0	0	0	0	0	0	0	0	0	0	0	0
	FRG1_mut	0	0	0	0	0	0	0	0	0	0	0	0	0	0	0	0	0	0	0	0	0	0	0	0	0	0	0	0	0	0	0	0	0	0	0	0	0	0	0	0	0	0	0	0	0	0	0	0
	FRG1B_mut	0	0	0	0	0	0	0	0	0	0	0	0	0	0	0	0	0	0	0	0	0	0	0	0	0	0	0	0	0	0	0	0	0	0	0	0	0	0	0	0	0	0	0	0	0	0	0	0
	FTSJD1_mut	0	0	0	0	0	0	0	0	0	0	0	0	0	0	0	0	0	0	0	0	0	0	0	0	0	0	0	0	0	0	0	0	0	0	0	0	0	0	0	0	0	0	0	0	0	0	0	0
	FUBP1_mut	0	0	0	0	0	0	0	0	0	0	0	0	0	0	0	0	0	0	0	0	0	0	0	0	0	0	0	0	0	0	0	0	0	0	0	0	0	0	0	0	0	0	0	0	0	0	0	0
	FUS_mut	0	0	0	0	0	0	0	0	0	0	0	0	0	0	0	0	0	0	0	0	0	0	0	0	0	0	0	0	0	0	0	0	0	0	0	0	0	0	0	0	0	0	0	0	0	0	0	0
	FXR1_mut	0	0	1	0	0	0	0	0	0	0	0	0	0	0	0	0	0	0	0	0	0	0	0	0	0	0	0	0	0	0	0	0	0	0	0	0	0	0	0	0	0	0	0	0	0	0	0	0
	G3BP1_mut	0	0	0	0	0	0	0	0	0	0	0	0	0	0	0	0	0	0	0	0	0	0	0	0	0	0	0	0	0	0	0	0	0	0	0	0	0	0	0	0	0	0	0	0	0	0	0	0
	G3BP2_mut	0	0	0	0	0	0	0	0	0	0	0	0	0	0	0	0	0	0	0	0	0	0	0	0	0	0	0	0	0	0	0	0	0	0	0	0	0	0	0	0	0	0	0	0	0	0	0	0
	gain:cnaPANCAN1 (CCNE1)	1	0	0	0	0	0	0	0	0	0	0	0	0	0	0	0	0	0	0	0	0	0	0	0	0	0	0	0	0	0	0	0	0	0	0	0	0	0	0	0	0	0	0	0	0	0	0	0
	gain:cnaPANCAN105	0	0	0	0	0	0	0	0	0	0	0	0	0	0	0	0	0	0	0	0	0	0	0	0	0	0	0	0	0	0	0	0	0	0	0	0	0	0	0	0	0	0	0	0	0	0	0	0
	gain:cnaPANCAN106	0	0	0	0	0	0	0	0	0	0	0	0	0	0	0	0	0	0	0	0	0	0	0	0	0	0	0	0	0	0	0	0	0	0	0	0	0	0	0	0	0	0	0	0	0	0	0	0
	gain:cnaPANCAN107 (FUS,TAOK2)	0	0	0	0	0	0	0	0	0	0	0	0	0	0	0	0	0	0	0	0	0	0	0	0	0	0	0	0	0	0	0	0	0	0	0	0	0	0	0	0	0	0	0	0	0	0	0	0
	gain:cnaPANCAN108 (CHD9,CYLD)	0	0	0	0	0	0	0	0	0	0	0	0	0	0	0	0	0	0	0	0	0	0	0	0	0	0	0	0	0	0	0	0	0	0	0	0	0	0	0	0	0	0	0	0	0	0	0	0
	gain:cnaPANCAN109 (MMP2)	0	0	0	0	0	0	0	0	0	0	0	0	0	0	0	0	0	0	0	0	0	0	0	0	0	0	0	0	0	0	0	0	0	0	0	0	0	0	0	0	0	0	0	0	0	0	0	0
	gain:cnaPANCAN121 (ACTB,CARD11,PMS2,RAC1)	0	0	0	1	0	0	0	0	0	0	0	0	0	0	0	0	0	0	0	0	0	0	0	0	1	0	0	0	0	0	0	0	0	0	0	0	0	0	0	0	0	0	0	0	0	0	0	0
	gain:cnaPANCAN122 (AHR,HDAC9)	0	0	0	1	0	0	1	0	0	0	0	0	0	0	0	0	0	0	0	0	0	0	0	0	1	0	0	0	0	0	0	0	0	0	0	0	0	0	0	0	0	0	0	0	0	0	0	0
	gain:cnaPANCAN123	0	0	0	0	0	0	0	0	0	0	0	0	0	0	0	0	0	0	0	0	0	0	0	0	1	0	0	0	0	0	0	0	0	0	0	0	0	0	0	0	1	0	0	0	0	0	0	0
	gain:cnaPANCAN124 (EGFR)	0	0	0	0	1	0	0	0	0	0	0	0	0	0	0	0	0	0	0	0	1	0	0	1	1	0	0	0	0	0	0	0	0	0	0	0	0	0	0	0	1	0	0	0	0	0	0	0
	gain:cnaPANCAN125	0	0	0	0	1	0	0	0	0	0	0	0	0	0	0	0	0	0	0	0	0	0	0	0	1	0	0	0	0	0	0	0	0	0	0	0	0	0	0	0	1	0	0	0	0	0	0	0
	gain:cnaPANCAN126	0	0	0	0	1	0	0	0	0	0	0	0	0	0	0	0	0	0	0	0	0	0	0	0	0	0	0	0	0	0	0	0	0	0	0	0	0	0	0	1	0	0	0	0	0	0	0	0
	gain:cnaPANCAN127 (AKAP9)	0	0	0	1	1	0	0	0	0	0	0	0	0	0	0	0	0	0	0	0	0	0	0	0	1	0	0	0	0	0	0	0	0	0	0	0	0	0	1	1	1	0	0	0	0	0	0	0
	gain:cnaPANCAN128	0	0	0	0	1	0	0	0	0	0	0	0	0	0	0	0	0	0	0	0	0	0	0	0	0	0	0	0	0	0	0	0	0	0	0	0	0	0	0	1	0	0	0	0	0	0	0	0
	gain:cnaPANCAN129 (MET)	0	0	0	0	1	0	0	0	0	0	0	0	0	0	0	0	0	0	0	0	0	0	0	0	1	0	0	0	0	0	0	0	0	0	0	0	0	0	0	1	1	0	0	0	0	0	0	0
	gain:cnaPANCAN130 (RHEB)	0	0	0	0	1	0	0	0	0	0	0	0	0	1	0	0	0	0	0	0	0	0	0	0	1	0	0	0	0	0	0	0	0	0	0	0	0	0	0	1	0	0	0	0	0	0	0	0
	gain:cnaPANCAN139	0	0	0	0	0	0	0	0	0	0	0	0	0	0	0	0	0	0	0	0	0	0	0	0	0	0	0	0	0	0	0	0	0	0	0	0	0	0	0	0	0	0	0	0	0	0	0	0
	gain:cnaPANCAN140 (FANCG)	0	0	0	0	0	0	0	0	0	0	0	0	0	0	0	0	0	0	0	0	0	0	0	0	0	0	0	0	0	0	0	0	0	0	0	0	0	0	0	0	0	0	0	0	0	0	0	0
	gain:cnaPANCAN141 (GNAQ,NTRK2,PCSK5,TJP2)	0	0	0	1	0	0	0	0	0	0	0	0	0	0	0	0	0	0	0	0	0	0	0	0	0	0	0	0	0	0	0	0	0	0	0	0	0	0	0	0	0	0	0	0	0	0	0	0
	gain:cnaPANCAN142	0	0	0	0	0	0	0	0	0	0	0	0	0	0	0	0	0	0	0	0	0	0	0	0	0	0	0	0	0	0	0	0	0	0	0	0	0	0	0	0	0	0	0	0	0	0	0	0
	gain:cnaPANCAN143 (NOTCH1)	0	0	0	0	0	0	0	0	0	0	0	0	0	0	0	0	0	0	0	0	0	0	0	0	0	0	0	0	0	0	0	0	0	0	0	0	0	0	0	0	0	0	0	0	0	0	0	0
	gain:cnaPANCAN163 (CHD4,WNK1)	0	0	0	0	0	0	0	0	0	0	0	0	0	0	0	0	0	0	0	0	0	0	1	0	0	0	0	0	0	0	0	0	0	0	0	0	0	0	0	0	0	0	0	0	0	0	0	0
	gain:cnaPANCAN164 (KRAS)	1	0	0	0	0	0	0	0	0	0	0	0	0	0	0	0	0	0	0	0	0	1	0	0	0	0	0	0	0	0	0	0	0	0	1	0	0	0	0	0	0	0	0	0	0	0	0	0
	gain:cnaPANCAN165 (CDK4)	0	0	0	0	0	0	0	0	0	0	0	0	0	0	0	0	0	0	0	0	0	0	0	0	0	0	0	0	0	0	0	0	0	0	0	0	0	0	0	0	0	0	0	0	0	0	0	0
	gain:cnaPANCAN166 (MDM2,NUP107,SRGAP1)	0	0	0	0	0	0	0	0	0	0	0	0	0	0	0	0	0	0	0	0	0	0	0	0	0	0	0	0	0	0	0	0	0	0	0	0	0	0	0	0	0	0	0	0	0	0	0	0
	gain:cnaPANCAN176 (CCT5,TERT,TRIO)	1	0	0	1	0	0	0	1	0	1	0	0	0	0	0	0	1	0	0	0	0	0	0	0	0	0	0	0	1	0	0	0	0	1	1	0	0	0	0	1	0	0	0	0	0	0	0	0
	gain:cnaPANCAN177 (IL7R)	1	0	0	1	0	0	0	0	0	1	0	0	0	0	0	0	1	0	0	0	0	0	0	0	0	0	0	0	1	0	0	0	0	0	0	0	0	0	0	0	0	0	0	0	0	0	0	0
	gain:cnaPANCAN178	0	0	0	1	0	0	0	0	0	0	0	0	0	0	0	0	0	0	0	0	0	0	0	0	0	0	0	0	0	0	0	0	0	0	0	0	0	0	0	0	0	0	0	0	0	0	0	0
	gain:cnaPANCAN18	0	0	0	0	0	0	0	0	0	0	0	0	0	0	0	0	0	0	0	0	0	0	1	0	0	0	0	0	0	0	0	0	0	0	0	0	0	0	0	0	0	0	0	0	0	0	0	0
	gain:cnaPANCAN19	0	0	0	0	0	0	0	0	0	0	0	0	0	0	0	0	1	0	0	0	0	0	0	0	0	0	0	0	0	0	0	0	0	0	0	0	0	0	0	0	0	0	0	0	0	0	0	0
	gain:cnaPANCAN190 (FGFR3,WHSC1)	0	0	0	0	0	0	0	0	0	0	0	0	0	0	0	0	0	0	0	0	0	0	0	0	0	0	0	0	0	0	0	0	0	0	0	0	0	0	0	1	0	0	0	0	0	0	0	0
	gain:cnaPANCAN191 (FIP1L1,PDGFRA)	0	0	0	1	0	0	0	0	0	0	0	0	0	0	0	0	0	0	0	0	0	0	0	0	0	0	0	0	0	0	0	0	0	0	0	0	0	0	0	0	0	0	0	0	0	0	0	0
	gain:cnaPANCAN192 (FIP1L1,PDGFRA)	0	0	0	1	0	0	0	0	0	0	0	0	0	0	0	0	0	0	0	0	0	0	0	0	0	0	0	0	0	0	0	0	0	0	0	0	0	0	0	0	0	0	0	0	0	0	0	0
	gain:cnaPANCAN211	0	0	0	0	0	1	0	0	0	0	0	0	0	0	0	0	0	0	0	0	0	0	0	0	0	0	0	0	0	0	0	0	0	0	0	0	0	0	0	1	0	0	0	0	0	0	0	0
	gain:cnaPANCAN212 (HSP90AB1,TRERF1)	0	0	0	0	0	0	0	0	0	0	0	0	0	0	0	0	0	0	0	0	0	0	0	1	0	0	0	0	0	0	0	0	0	0	0	0	0	0	0	0	0	0	0	0	0	0	0	0
	gain:cnaPANCAN213 (MCM3)	0	0	0	0	0	0	0	0	0	0	0	0	0	0	0	0	0	0	0	0	0	0	0	1	0	0	0	0	0	0	0	0	0	0	0	0	0	0	0	0	0	0	0	0	0	0	0	0
	gain:cnaPANCAN214	0	0	0	0	0	0	0	0	0	0	0	0	0	0	0	0	0	0	0	0	0	0	0	0	0	0	0	0	0	0	0	0	0	0	0	0	0	0	0	0	0	0	0	0	0	0	0	0
	gain:cnaPANCAN236	0	0	0	0	0	1	0	0	0	0	0	0	0	0	0	0	0	0	0	0	0	0	0	0	0	0	0	0	0	0	0	0	0	0	0	0	0	0	0	1	0	0	0	0	0	0	0	0
	gain:cnaPANCAN237	0	0	0	0	0	1	0	0	0	0	0	0	0	0	0	0	0	0	0	0	0	0	0	0	0	0	0	0	0	0	0	0	0	0	0	0	0	0	0	1	0	0	0	0	0	0	0	0
	gain:cnaPANCAN238	0	0	0	0	0	1	0	0	0	0	0	0	0	0	0	0	0	0	0	0	0	0	0	0	0	0	0	0	0	0	0	0	0	0	0	0	0	0	0	1	0	0	0	0	0	0	0	0
	gain:cnaPANCAN239 (FOXP1,MITF)	0	0	0	0	1	0	0	0	0	0	0	0	0	0	0	0	0	0	0	0	0	0	0	0	0	0	0	0	0	0	0	0	0	0	0	0	0	0	0	0	0	0	0	0	0	0	0	0
	gain:cnaPANCAN240	0	0	0	0	0	0	0	0	0	0	0	0	0	0	0	0	0	0	0	0	0	0	0	0	0	0	0	0	0	0	0	0	0	0	0	0	0	0	0	0	0	0	0	0	0	0	0	0
	gain:cnaPANCAN241 (NCK1,STAG1)	0	0	0	0	0	0	0	0	0	0	0	0	0	0	0	0	0	0	0	0	0	0	0	0	0	0	0	0	0	0	0	0	0	0	0	0	0	0	0	0	0	0	0	0	0	0	0	0
	gain:cnaPANCAN242 (PIK3CB)	0	0	0	0	0	0	0	0	0	0	0	0	0	0	0	0	0	0	0	0	0	0	0	0	0	0	0	0	0	0	0	0	0	0	0	0	0	0	0	0	0	0	0	0	0	0	0	0
	gain:cnaPANCAN243	0	0	0	1	0	0	0	0	0	0	0	0	1	1	0	0	1	0	0	1	0	0	1	0	1	0	0	0	0	0	0	0	0	0	1	0	0	0	0	1	1	0	0	0	0	0	0	0
	gain:cnaPANCAN244	0	0	0	0	0	0	0	0	0	0	0	0	0	0	0	0	0	0	0	0	0	0	1	0	0	0	0	0	0	0	0	0	0	0	0	0	0	0	0	1	0	0	0	0	0	0	0	0
	gain:cnaPANCAN245 (MECOM)	0	0	0	0	0	0	0	0	0	0	0	0	0	0	0	0	0	0	0	0	0	0	1	0	0	0	0	0	0	0	0	0	0	0	0	0	0	0	0	1	0	0	0	0	0	0	0	0
	gain:cnaPANCAN246 (SOX2)	0	0	0	0	0	0	0	0	0	0	0	0	0	0	0	0	0	0	0	0	0	0	1	0	0	0	0	0	0	0	0	0	0	0	0	0	0	0	0	1	0	0	0	0	0	0	0	0
	gain:cnaPANCAN247	0	0	0	0	0	0	0	0	0	0	0	0	0	0	0	0	0	0	0	0	0	0	1	0	0	0	0	0	0	0	0	0	0	0	0	0	0	0	0	1	0	0	0	0	0	0	0	0
	gain:cnaPANCAN248 (EIF4A2,RFC4)	0	0	0	0	0	0	0	0	0	0	0	0	0	0	0	0	0	0	0	0	0	0	1	0	0	0	0	0	0	0	0	0	0	0	0	0	0	0	0	1	0	0	0	0	0	0	0	0
	gain:cnaPANCAN249	0	0	0	0	0	0	0	0	0	0	0	0	0	0	0	0	0	0	0	0	0	0	0	0	0	0	0	0	0	0	0	0	0	0	0	0	0	0	0	1	0	0	0	0	0	0	0	0
	gain:cnaPANCAN268	0	0	0	0	0	0	0	0	0	0	0	0	0	0	0	0	0	0	0	0	0	0	0	0	0	0	0	0	0	0	0	0	0	0	0	0	0	0	0	0	0	0	0	0	0	0	0	0
	gain:cnaPANCAN269 (MACF1)	0	0	0	0	0	0	0	0	0	0	0	0	0	0	0	0	0	0	0	0	0	0	0	0	0	0	0	0	0	0	0	0	0	0	0	0	0	0	0	0	0	0	0	0	0	0	0	0
	gain:cnaPANCAN27 (GATA3,KLF6,LARP4B,VIM)	0	0	0	0	0	0	0	0	0	0	0	0	0	0	0	0	0	0	0	0	0	0	0	0	0	0	0	0	0	0	0	0	0	1	0	0	0	0	0	0	0	0	0	0	0	0	0	0
	gain:cnaPANCAN270 (JUN)	0	0	0	1	0	0	0	0	0	0	0	0	0	0	0	0	0	0	0	0	0	0	0	0	0	0	0	0	0	0	0	0	0	0	0	0	0	0	0	0	0	0	0	0	0	0	0	0
	gain:cnaPANCAN271 (NOTCH2)	0	0	0	1	0	0	0	0	0	0	0	0	0	0	0	0	0	0	0	0	0	0	0	0	0	0	0	0	0	0	0	0	0	0	0	0	0	0	0	0	0	0	0	0	0	0	0	0
	gain:cnaPANCAN272 (PIP5K1A,SETDB1)	1	0	0	0	0	0	0	0	0	0	0	0	0	0	0	0	0	0	0	0	0	1	0	0	1	0	0	0	0	0	0	0	0	1	1	0	0	0	0	0	0	0	0	0	0	0	0	0
	gain:cnaPANCAN273	1	0	0	0	0	0	0	0	0	0	0	0	0	0	0	0	0	0	0	0	0	0	0	0	0	0	0	0	0	0	0	0	0	0	1	0	0	0	0	0	0	0	0	0	0	0	0	0
	gain:cnaPANCAN274	0	0	0	0	0	0	0	0	0	0	0	0	0	0	0	0	0	0	0	0	0	0	0	0	0	0	0	0	0	0	0	0	0	0	1	0	0	0	0	0	0	0	0	0	0	0	0	0
	gain:cnaPANCAN275 (SDHC)	0	0	0	0	0	0	0	0	0	0	0	0	0	0	0	0	0	0	0	0	0	0	0	0	0	0	0	0	0	0	0	0	0	0	1	0	0	0	0	0	0	0	0	0	0	0	0	0
	gain:cnaPANCAN276	0	0	0	0	0	0	0	0	0	0	0	0	0	0	0	0	0	0	0	0	0	0	0	0	0	0	0	0	0	0	0	0	0	0	0	0	0	0	0	0	0	0	0	0	0	0	0	0
	gain:cnaPANCAN277 (DHX9)	0	0	0	0	0	0	0	0	0	0	0	0	0	0	0	0	0	0	0	0	0	0	0	0	0	0	0	0	0	0	0	0	0	0	0	0	0	0	0	0	0	0	0	0	0	0	0	0
	gain:cnaPANCAN278 (MDM4,PIK3C2B,ZC3H11A)	0	0	0	0	0	0	0	0	0	0	0	0	0	0	0	0	0	0	0	0	0	0	0	0	0	0	0	0	0	0	0	0	0	0	0	0	0	0	0	0	0	0	0	0	0	0	0	0
	gain:cnaPANCAN279	0	0	0	0	0	0	0	0	0	0	0	0	0	0	0	0	0	0	0	0	0	0	0	0	0	0	0	0	0	0	0	0	0	0	0	0	0	0	0	0	0	0	0	0	0	0	0	0
	gain:cnaPANCAN28 (CUL2,EPC1)	0	0	0	0	0	0	0	0	0	0	0	0	0	0	0	0	1	0	0	0	0	0	0	0	0	0	0	0	0	0	0	0	0	0	0	0	0	0	0	0	0	0	0	0	0	0	0	0
	gain:cnaPANCAN280 (ARID4B,FH)	0	0	0	0	0	0	0	0	0	0	0	0	0	0	0	0	0	0	0	0	0	0	0	0	0	0	0	0	0	0	0	0	0	0	0	0	0	0	0	0	0	0	0	0	0	0	0	0
	gain:cnaPANCAN29 (KAT6B)	0	0	0	0	0	0	0	0	0	0	0	0	0	0	0	0	0	0	0	0	0	0	0	0	0	0	0	0	0	0	0	0	0	0	0	0	0	0	0	0	1	0	0	0	0	0	0	0
	gain:cnaPANCAN299 (TAOK1)	0	0	0	0	0	0	0	0	0	0	0	0	0	0	0	0	0	0	0	0	0	0	0	1	0	0	0	0	0	0	0	0	0	0	0	0	0	0	0	0	1	0	0	0	0	0	0	0
	gain:cnaPANCAN300	0	0	0	0	0	0	0	0	0	0	0	0	0	0	0	0	0	0	0	0	0	0	0	0	0	0	0	0	0	0	0	0	0	0	0	0	0	0	0	0	0	0	0	0	0	0	0	0
	gain:cnaPANCAN301 (CDK12,ERBB2,MED24)	0	0	0	0	0	0	0	0	0	0	0	0	0	0	0	0	0	0	0	0	0	0	0	0	0	0	0	0	0	0	0	0	0	0	0	0	0	0	0	0	1	0	0	0	0	0	0	0
	gain:cnaPANCAN302 (CLTC,PPM1D)	0	0	0	0	0	0	0	0	0	0	0	0	0	0	0	0	0	0	0	0	0	0	0	0	0	0	0	0	0	0	0	0	0	0	0	0	0	0	0	0	0	0	0	0	0	0	0	0
	gain:cnaPANCAN303	0	0	0	0	0	0	0	0	0	0	0	0	0	0	0	0	0	0	0	0	0	0	0	0	0	0	0	0	0	0	0	0	0	0	0	0	0	0	0	0	0	0	0	0	0	0	0	0
	gain:cnaPANCAN330 (RPGR)	0	0	0	0	0	0	0	0	0	0	0	0	0	0	0	0	0	0	0	0	0	0	0	0	0	0	0	0	0	0	0	0	0	0	0	0	0	0	0	0	0	0	0	0	0	0	0	0
	gain:cnaPANCAN331	0	0	0	0	0	0	0	0	0	0	0	0	0	0	0	0	0	0	0	0	0	0	0	0	0	0	0	0	0	0	0	0	0	0	0	0	0	0	0	0	0	0	0	0	0	0	0	0
	gain:cnaPANCAN332	0	0	0	0	0	0	0	0	0	0	0	0	0	0	0	0	0	0	0	0	0	0	0	0	0	0	0	0	0	0	0	0	0	0	0	0	0	0	0	0	0	0	0	0	0	0	0	0
	gain:cnaPANCAN333 (F8,HCFC1,RPL10)	0	0	0	0	0	0	0	0	0	0	0	0	0	0	0	0	0	0	0	0	0	0	0	0	0	0	0	0	0	0	0	0	0	0	0	0	0	0	0	0	0	0	0	0	0	0	0	0
	gain:cnaPANCAN344 (MYCN)	0	0	0	0	0	0	0	0	0	0	0	0	0	0	0	0	0	0	0	0	0	0	0	0	0	0	0	0	0	0	0	0	0	0	1	0	0	0	0	1	0	0	0	0	0	0	0	0
	gain:cnaPANCAN345	0	0	0	0	0	0	0	0	0	0	0	0	0	0	0	0	0	0	0	0	0	0	0	0	0	0	0	0	0	0	0	0	0	0	1	0	0	0	0	1	0	0	0	0	0	0	0	0
	gain:cnaPANCAN346 (BCL11A,REL,XPO1)	0	0	0	0	0	0	0	0	0	0	0	0	0	0	0	0	0	0	0	0	0	0	0	0	0	0	0	0	0	0	0	0	0	0	0	0	0	0	0	1	0	0	0	0	0	0	0	0
	gain:cnaPANCAN347	0	0	0	0	0	0	0	0	0	0	0	0	0	0	0	0	0	0	0	0	0	0	0	0	0	0	0	0	0	0	0	0	0	0	0	0	0	0	0	1	0	0	0	0	0	0	0	0
	gain:cnaPANCAN348	0	0	0	0	0	0	0	0	0	0	0	0	0	0	0	0	0	0	0	0	0	0	0	0	0	0	0	0	0	0	0	0	0	0	0	0	0	0	0	0	0	0	0	0	0	0	0	0
	gain:cnaPANCAN349 (INPP4A)	0	0	0	0	0	0	0	0	0	0	0	0	0	0	0	0	0	0	0	0	0	0	0	0	0	0	0	0	0	0	0	0	0	0	0	0	0	0	0	0	0	0	0	0	0	0	0	0
	gain:cnaPANCAN350	0	0	0	0	0	0	0	0	0	0	0	0	0	0	0	0	0	0	0	0	0	0	0	0	0	0	0	0	0	0	0	0	0	0	0	0	0	0	0	0	0	0	0	0	0	0	0	0
	gain:cnaPANCAN351 (NFE2L2)	0	0	0	0	0	0	0	0	0	0	0	0	0	0	0	0	0	0	0	0	0	0	0	0	0	0	0	0	0	0	0	0	0	0	0	0	0	0	0	0	0	0	0	0	0	0	0	0
	gain:cnaPANCAN352 (PMS1)	0	0	0	0	0	0	0	0	0	0	0	0	0	0	0	0	0	0	0	0	0	0	0	0	0	0	0	0	0	0	0	0	0	0	1	0	0	0	0	0	0	0	0	0	0	0	0	0
	gain:cnaPANCAN362 (CRNKL1,FOXA2)	0	0	0	1	1	0	0	0	0	0	0	1	0	0	0	0	0	0	0	0	0	0	0	0	0	0	0	0	1	0	0	0	0	0	0	0	0	1	0	0	0	0	0	0	0	0	0	0
	gain:cnaPANCAN363 (ASXL1)	0	0	0	1	1	0	0	0	0	0	0	1	0	0	0	0	0	0	0	0	0	0	0	0	0	0	0	0	0	0	0	0	0	0	0	0	0	0	0	0	1	0	0	0	0	0	0	1
	gain:cnaPANCAN364 (STK4)	0	0	0	1	1	0	0	0	0	0	0	0	0	0	0	0	0	0	0	0	0	0	0	0	0	0	0	0	0	0	0	0	0	0	0	0	0	0	0	0	1	0	0	0	0	0	0	1
	gain:cnaPANCAN365	0	0	0	1	1	0	0	0	0	0	0	0	0	0	0	0	0	0	0	0	0	0	0	0	0	0	0	0	0	0	0	0	0	0	0	0	0	0	0	0	1	0	0	0	0	0	0	1
	gain:cnaPANCAN366	0	0	0	1	1	0	0	0	0	0	0	0	0	0	0	0	0	0	0	0	0	0	0	0	0	0	0	0	0	0	0	0	0	0	0	0	0	0	0	0	1	0	0	0	0	0	0	1
	gain:cnaPANCAN367 (ARFGAP1,GNAS)	0	0	0	1	1	0	0	0	0	0	0	0	0	0	0	0	0	0	0	0	0	0	0	0	0	0	0	0	0	0	0	0	0	0	0	0	0	0	0	0	1	0	0	0	0	0	0	1
	gain:cnaPANCAN374	0	0	0	0	1	0	0	0	0	0	0	0	0	1	0	0	0	0	0	0	0	0	0	0	0	0	0	0	0	0	0	0	0	0	0	0	0	1	0	0	0	0	0	0	0	0	0	0
	gain:cnaPANCAN375	0	0	0	0	1	0	0	0	0	0	0	0	0	0	0	0	0	0	0	0	0	0	0	0	0	0	0	0	0	0	0	0	0	0	0	0	0	0	0	0	0	0	0	0	0	0	0	0
	gain:cnaPANCAN376	0	0	0	0	1	0	0	0	0	0	0	0	0	0	0	0	0	0	0	0	0	0	0	0	0	0	0	0	0	0	0	0	0	0	0	0	0	0	0	0	0	0	0	0	0	0	0	0
	gain:cnaPANCAN382 (FLT3,WASF3)	0	0	0	0	0	0	0	0	0	0	0	0	0	0	0	0	0	0	0	0	0	0	0	0	0	0	0	0	0	0	0	0	0	0	0	0	0	0	0	0	0	0	0	0	0	0	0	0
	gain:cnaPANCAN383	0	0	0	0	0	0	0	0	0	0	0	0	0	0	0	0	0	0	0	0	0	0	0	0	0	0	0	0	0	0	0	0	0	0	0	0	0	0	0	0	0	0	0	0	0	0	0	0
	gain:cnaPANCAN384 (ERCC5,ING1,IRS2,TFDP1)	0	0	0	0	0	0	0	0	0	0	1	0	0	0	0	0	0	0	0	0	0	0	0	0	0	0	0	0	0	0	0	0	0	0	0	0	0	0	0	0	0	0	0	0	0	0	0	0
	gain:cnaPANCAN392 (CHD8)	0	0	0	1	0	0	0	0	0	0	0	0	0	0	0	0	0	0	0	0	0	0	0	0	0	0	0	0	0	0	0	0	0	0	0	0	0	0	0	0	0	0	0	0	0	0	0	0
	gain:cnaPANCAN393 (FOXA1,NKX2-1,PSMA6)	0	0	0	1	0	0	0	0	0	0	0	0	0	0	0	0	0	0	0	0	0	0	0	0	0	0	0	0	0	0	0	0	0	0	0	0	0	0	0	0	0	0	0	0	0	0	0	0
	gain:cnaPANCAN394 (GNG2,SOS2)	0	0	0	1	0	0	0	0	0	0	0	0	0	0	0	0	0	0	0	0	0	0	0	0	0	0	0	0	0	0	0	0	0	0	0	0	0	0	0	0	1	0	0	0	0	0	0	0
	gain:cnaPANCAN395 (AKT1,HSP90AA1,PPP2R5C)	0	0	0	0	0	0	0	0	0	0	0	0	0	0	0	0	0	0	0	0	0	0	0	0	0	0	0	0	0	0	0	0	0	0	0	0	0	0	0	0	0	0	0	0	0	0	0	0
	gain:cnaPANCAN411 (BLM,CRTC3,FANCI,IDH2,NR2F2,PCSK6)	0	0	0	0	0	0	0	0	0	0	0	0	0	0	0	0	0	0	0	0	0	0	0	0	0	0	0	0	0	0	0	0	0	0	0	0	0	0	0	0	0	0	0	0	0	0	0	0
	gain:cnaPANCAN56	0	0	0	0	0	0	0	0	0	0	0	0	0	0	0	0	0	0	0	0	0	0	0	0	0	0	0	0	0	0	0	0	0	0	0	0	0	0	0	0	0	0	0	0	0	0	0	0
	gain:cnaPANCAN57 (CAT)	0	0	0	0	0	0	0	0	0	0	0	0	0	0	0	0	1	0	0	0	0	0	0	0	0	0	0	0	0	0	0	0	0	0	0	0	0	0	0	0	0	0	0	0	0	0	0	0
	gain:cnaPANCAN58	0	0	0	0	0	0	0	0	0	0	0	0	0	0	0	0	0	0	0	0	0	0	0	0	0	0	0	0	0	0	0	0	0	0	0	0	0	0	0	0	0	0	0	0	0	0	0	0
	gain:cnaPANCAN59 (CCND1,CTTN)	0	0	0	0	1	0	0	0	0	0	0	0	0	0	0	0	1	0	0	0	0	0	0	1	0	0	0	0	0	0	0	0	0	0	0	0	0	0	0	0	0	0	0	0	0	0	0	0
	gain:cnaPANCAN60	0	0	0	0	1	0	0	0	0	0	0	0	0	0	0	0	0	0	0	0	0	0	1	0	0	0	0	0	0	0	0	0	0	0	0	0	0	0	0	0	0	0	0	0	0	0	0	0
	gain:cnaPANCAN61	0	0	0	0	0	0	0	0	0	0	0	0	0	0	0	0	0	0	0	0	0	0	0	0	0	0	0	0	0	0	0	0	0	1	0	0	0	0	0	0	0	0	0	0	0	0	0	0
	gain:cnaPANCAN83	0	0	0	0	0	0	0	0	0	0	0	0	0	0	0	0	0	0	0	0	0	0	0	0	0	0	0	0	0	0	0	0	0	0	0	0	0	0	0	0	0	0	0	0	0	0	0	0
	gain:cnaPANCAN84 (FGFR1,WHSC1L1)	0	0	0	0	0	0	0	0	0	0	0	0	0	0	0	0	0	0	0	0	0	0	0	0	0	0	0	0	0	0	0	0	0	0	0	0	0	0	0	0	0	0	0	0	0	0	0	0
	gain:cnaPANCAN85 (SOX17)	0	0	0	0	0	0	0	0	0	1	0	0	0	0	0	0	0	0	0	0	0	0	0	0	0	0	0	0	0	0	0	0	0	0	0	0	0	0	0	0	0	0	0	0	0	0	0	0
	gain:cnaPANCAN86	1	0	0	0	0	0	0	0	0	1	0	0	0	0	0	0	0	0	0	0	0	0	0	0	0	0	0	0	0	0	0	0	0	0	0	0	0	0	0	0	1	0	0	0	0	0	0	0
	gain:cnaPANCAN87	0	0	0	0	0	0	0	0	0	1	0	0	0	0	0	0	0	0	0	0	0	0	0	1	0	0	0	0	0	0	0	0	0	0	0	0	0	0	0	0	0	0	0	0	0	0	0	0
	gain:cnaPANCAN88 (PABPC1,UBR5)	0	0	0	0	0	0	0	0	0	1	0	0	0	0	0	0	0	0	0	0	0	0	0	1	0	0	0	0	0	0	0	0	0	0	0	0	0	0	0	0	0	0	0	0	0	0	0	0
	gain:cnaPANCAN89 (RAD21)	0	0	0	0	1	0	0	0	0	1	0	0	0	0	0	0	0	0	0	0	0	0	0	1	0	0	0	0	0	0	0	0	0	0	0	0	0	0	0	0	1	0	0	0	0	0	0	0
	gain:cnaPANCAN90	0	0	0	0	1	0	0	0	0	1	0	0	0	0	0	0	0	0	0	0	0	0	0	1	0	0	0	0	0	0	0	0	0	0	0	0	0	1	0	0	1	0	0	0	0	0	0	0
	gain:cnaPANCAN91 (MYC)	1	0	0	0	1	0	0	0	0	1	0	0	0	0	0	0	0	0	0	0	0	0	0	1	0	0	0	0	0	0	0	0	0	0	0	0	0	1	0	0	1	0	0	0	0	0	0	0
	GATA3_mut	0	0	0	0	0	0	0	0	0	0	0	0	0	0	0	0	0	0	0	0	0	0	0	0	0	0	0	0	0	0	0	0	0	0	0	0	0	0	0	1	0	0	0	0	0	0	0	0
	GNA11_mut	0	0	0	0	0	0	0	0	0	0	0	0	0	0	0	0	0	0	0	0	0	0	0	0	0	0	0	0	0	0	0	0	0	0	0	0	0	0	0	0	0	0	0	0	0	0	0	0
	GNAI1_mut	0	0	0	0	0	0	0	0	0	0	0	0	0	0	0	0	0	0	0	0	0	0	0	0	0	0	0	0	0	0	0	0	0	0	0	0	0	0	0	0	0	0	0	0	0	0	0	0
	GNAS_mut	0	0	0	0	0	0	0	0	0	0	0	0	0	0	0	0	0	0	0	0	0	0	0	0	0	0	0	0	0	0	0	0	0	0	0	0	0	0	0	0	0	0	0	0	0	0	0	0
	GNG2_mut	0	0	0	0	0	0	0	0	0	0	0	0	0	0	0	0	0	0	0	0	0	0	0	0	0	0	0	0	0	0	0	0	0	0	0	0	0	0	0	0	0	0	0	0	0	0	0	0
	GOLGA5_mut	0	0	0	0	0	0	0	0	0	0	0	0	0	0	0	0	0	0	0	0	0	0	0	0	0	0	0	0	0	0	0	0	0	0	0	0	0	0	0	0	0	0	0	0	0	0	0	0
	GPS2_mut	0	1	0	0	0	0	0	0	0	0	0	0	0	0	0	0	0	0	0	0	0	0	0	0	0	0	0	0	0	0	0	0	0	0	0	0	0	0	0	0	0	0	0	0	0	0	0	0
	GPSM2_mut	0	0	0	0	0	0	0	0	0	0	0	0	0	0	0	0	0	0	0	0	0	0	0	0	0	0	0	0	0	0	0	0	0	0	0	0	0	0	0	0	0	0	0	0	0	0	0	0
	HCFC1_mut	0	0	0	0	0	0	0	0	0	0	0	0	0	0	0	0	0	0	0	0	0	0	0	0	0	0	0	0	0	0	0	0	0	0	0	0	0	0	0	0	0	0	0	0	0	0	0	0
	HDAC3_mut	0	0	0	0	0	0	0	0	0	0	0	0	0	0	0	0	0	0	0	0	0	0	0	0	0	0	0	0	0	0	0	0	0	0	0	0	0	0	0	0	0	0	0	0	0	0	0	0
	HDAC9_mut	0	0	0	0	0	0	0	0	0	0	0	0	0	0	0	0	0	0	0	0	0	0	0	0	0	0	0	0	0	0	0	0	0	0	0	0	0	0	0	0	0	0	0	0	0	0	0	0
	HGF_mut	0	0	0	0	0	0	0	0	0	0	0	0	0	0	0	0	0	0	0	0	0	0	0	0	0	0	0	0	0	0	0	0	0	0	0	0	0	0	0	0	0	0	0	0	0	0	0	0
	HLA-A_mut	0	0	0	0	0	0	0	0	0	0	0	0	0	0	0	0	0	0	0	0	1	0	0	0	0	0	0	0	0	0	0	0	0	0	0	0	0	0	0	0	0	0	0	0	0	0	0	0
	HLA-B_mut	0	0	0	0	0	0	0	0	0	0	0	0	0	0	0	0	0	0	1	0	0	0	0	0	0	0	0	0	0	0	0	0	0	0	0	0	0	0	0	0	0	0	0	0	0	0	0	0
	HLF_mut	0	0	0	0	0	0	0	0	0	0	0	0	0	0	0	0	0	0	0	0	0	0	0	0	0	0	0	0	0	0	0	0	0	0	0	0	0	0	0	0	0	0	0	0	0	0	0	0
	HNF1A_mut	0	0	0	0	0	0	0	0	0	0	0	0	0	0	0	0	0	0	0	0	0	0	0	0	0	0	0	0	0	0	0	0	0	0	0	0	0	0	0	0	0	0	0	0	0	0	0	0
	HNRPDL_mut	0	0	0	0	0	0	0	0	0	0	0	0	0	0	0	0	0	0	0	0	0	0	0	0	0	0	0	0	0	0	0	0	0	0	0	0	0	0	0	0	0	0	0	0	0	0	0	0
	HRAS_mut	0	0	0	0	0	0	0	0	0	0	0	0	0	0	0	0	0	0	0	0	0	0	0	0	0	0	0	0	0	0	0	0	0	0	0	0	0	0	0	0	0	0	0	1	0	0	0	0
	HSP90AA1_mut	0	0	0	0	0	0	0	0	0	0	0	0	0	0	0	0	0	0	0	0	0	0	0	0	0	0	0	0	0	0	0	0	0	0	0	0	0	0	0	0	0	0	0	0	0	0	0	0
	HSP90AB1_mut	0	0	0	0	0	0	0	0	0	0	0	0	0	0	0	0	0	0	0	0	0	0	0	0	0	0	0	0	0	0	0	0	0	0	0	0	0	0	0	0	0	0	0	0	0	0	0	0
	HSPA8_mut	0	0	0	0	0	0	0	0	0	0	0	0	0	0	0	0	0	0	0	0	0	0	0	0	0	0	0	0	0	0	0	0	0	0	0	0	0	0	0	0	0	0	0	0	0	0	1	0
	IDH1_mut	0	0	0	0	0	0	0	0	0	0	0	0	0	0	0	0	0	0	0	0	0	0	0	0	0	0	0	0	0	0	0	0	0	0	0	0	0	0	0	0	0	0	0	0	0	0	0	0
	IDH2_mut	0	0	0	0	0	0	0	0	0	0	0	0	0	0	0	0	0	0	0	0	0	0	0	0	0	0	0	0	0	0	0	0	0	0	0	0	0	0	0	0	0	0	0	0	0	0	0	0
	ING1_mut	0	0	0	0	0	0	0	0	0	0	0	0	0	0	0	0	0	0	0	0	0	0	0	0	0	0	0	0	0	0	0	0	0	0	0	0	0	0	0	0	0	0	0	0	0	0	0	0
	INPP4A_mut	0	0	0	0	0	0	0	0	0	0	0	0	0	0	0	0	0	0	0	0	0	0	0	0	0	0	0	0	0	0	0	0	0	0	0	0	0	0	0	0	0	0	0	0	0	0	0	0
	INPPL1_mut	0	1	0	0	0	0	0	0	0	0	0	0	0	0	0	0	0	0	0	0	0	0	0	0	0	0	0	0	0	0	0	0	0	0	0	1	0	0	0	0	0	0	0	0	0	0	0	0
	IREB2_mut	0	0	0	0	0	0	1	0	0	0	0	0	0	0	0	0	0	0	0	0	0	0	0	0	0	0	0	0	0	0	0	0	0	0	0	0	0	0	0	0	0	0	0	0	0	0	0	0
	IRF2_mut	0	0	0	0	0	0	0	0	0	0	0	0	0	0	0	0	0	0	0	0	0	0	0	0	0	0	0	0	0	0	0	0	0	0	0	0	0	0	0	0	0	0	0	0	0	0	0	0
	IRF6_mut	0	0	0	0	0	0	0	0	0	0	0	0	0	0	0	0	0	0	0	0	0	0	0	0	0	0	0	0	0	0	0	0	0	0	0	0	0	0	0	0	0	0	0	0	0	0	0	0
	IRF7_mut	0	0	0	0	0	0	0	0	0	0	0	0	0	0	0	0	0	0	0	0	0	0	0	0	0	0	0	0	0	0	0	0	0	0	0	0	0	0	0	0	0	0	0	0	0	0	0	0
	IRS2_mut	0	0	0	0	0	0	0	0	0	0	0	0	0	0	0	0	0	0	0	0	0	0	0	0	0	0	0	0	0	0	0	0	0	0	0	0	0	0	0	0	0	0	0	0	0	0	0	0
	ITGA9_mut	0	0	0	0	0	0	0	0	0	0	0	0	0	0	0	0	0	0	0	0	0	0	0	0	0	0	0	0	0	0	0	0	0	0	0	0	0	0	0	0	0	0	0	0	0	0	0	0
	ITSN1_mut	0	0	0	0	0	0	0	0	0	0	0	0	0	0	0	0	0	0	0	0	0	0	0	0	0	0	0	0	0	0	0	0	0	0	0	0	0	0	0	0	0	0	0	0	0	0	0	0
	JMY_mut	0	0	0	0	0	0	0	0	0	0	0	0	0	0	0	0	0	0	0	0	0	0	0	0	0	0	0	0	0	0	0	0	0	0	0	0	0	0	0	0	0	0	0	0	0	0	0	0
	KALRN_mut	0	0	0	0	0	0	0	0	0	0	0	0	0	0	0	0	0	0	0	0	0	0	0	0	0	0	0	0	0	0	0	0	0	0	0	0	0	0	0	0	0	0	0	0	0	0	0	0
	KAT6B_mut	0	0	0	0	0	0	0	0	0	0	0	0	0	0	0	0	0	0	0	0	0	0	0	0	0	0	0	1	0	0	0	0	0	0	0	0	0	0	0	0	0	0	0	0	0	0	0	0
	KDM5C_mut	0	0	0	0	0	0	0	0	0	0	0	0	0	0	0	0	1	0	0	0	0	0	0	0	0	0	0	0	0	0	0	0	0	0	0	0	0	0	0	0	0	0	0	0	0	0	0	0
	KDM6A_mut	0	0	0	0	0	0	0	0	0	0	0	0	0	0	0	0	0	0	0	0	0	0	0	0	0	0	0	0	0	0	0	0	0	0	0	0	0	0	0	0	0	0	0	0	0	0	0	0
	KDR_mut	0	0	0	0	0	0	0	0	0	0	0	0	0	0	0	0	0	0	0	0	0	0	0	0	0	0	0	0	0	0	0	0	0	0	0	0	0	0	0	0	0	0	0	0	0	0	0	0
	KEAP1_mut	0	0	0	0	0	0	0	0	0	0	0	0	0	0	0	0	0	0	0	0	0	0	0	0	0	0	0	0	0	0	0	0	0	0	0	0	0	0	0	0	0	0	0	0	0	0	0	0
	KIT_mut	0	0	0	0	0	0	0	0	0	0	0	0	0	0	0	0	0	0	0	0	0	0	0	0	0	0	0	0	0	0	0	0	0	0	0	0	0	0	0	0	1	0	0	0	0	0	0	0
	KLF4_mut	0	0	0	0	0	0	0	0	0	0	0	0	0	0	0	0	0	0	0	0	0	0	0	0	0	0	0	0	0	0	0	0	0	0	0	0	0	0	0	0	0	0	0	0	0	0	0	0
	KLF6_mut	0	0	0	0	0	0	0	0	0	0	0	0	0	0	0	0	0	0	0	0	0	0	0	0	0	0	0	0	0	0	0	0	0	0	0	0	0	0	0	0	0	0	0	0	0	0	0	0
	KRAS_mut	0	0	0	0	0	0	0	0	0	0	0	0	0	0	0	0	0	0	0	0	0	0	1	0	0	1	0	0	0	0	1	0	0	0	1	0	0	0	1	0	0	0	0	0	0	0	0	0
	LAMA2_mut	0	0	0	0	0	0	0	0	0	0	0	0	0	0	0	0	0	0	0	0	0	0	0	0	0	0	0	0	0	0	0	0	0	0	0	1	0	0	0	0	0	0	0	0	0	0	0	0
	LARP4B_mut	0	0	0	0	0	0	0	0	0	0	0	0	0	0	0	0	0	0	0	0	0	0	0	0	0	0	0	0	0	0	0	0	0	0	0	1	0	0	0	0	0	0	0	0	0	0	0	0
	LCP1_mut	0	0	0	0	0	0	0	0	0	0	0	0	0	0	0	0	0	0	0	0	0	0	0	0	0	0	0	0	0	0	0	0	0	0	0	0	0	0	0	0	0	0	0	0	0	0	0	0
	LDHA_mut	0	0	0	0	0	0	0	0	0	0	0	0	0	0	0	0	0	0	0	0	0	0	0	0	0	0	0	0	0	0	0	0	0	0	0	0	0	0	0	0	0	0	0	0	0	0	0	0
	LIMA1_mut	0	0	0	0	0	0	0	0	0	0	0	0	0	0	0	0	0	0	0	0	0	0	0	0	0	0	0	0	0	0	0	0	0	0	0	0	0	0	0	0	0	0	0	0	0	0	0	0
	LNPEP_mut	0	0	0	0	0	0	0	0	0	0	0	0	0	0	0	0	0	0	0	0	0	0	0	0	0	0	0	0	0	0	0	0	0	0	0	1	0	0	0	0	0	0	0	0	0	0	0	0
	loss:cnaPANCAN10 (CIC)	0	0	0	0	0	0	0	0	0	0	0	0	0	0	0	0	0	0	0	0	0	0	0	0	0	0	0	0	0	0	0	0	0	0	0	0	0	0	0	0	0	0	0	0	0	0	0	0
	loss:cnaPANCAN100	0	0	0	0	0	0	0	0	0	0	0	0	0	0	0	0	0	0	0	0	0	0	0	0	0	0	0	0	0	0	0	0	0	0	0	0	0	0	0	0	0	0	0	0	1	0	0	0
	loss:cnaPANCAN101	0	0	0	0	0	0	0	0	0	0	0	0	0	0	0	0	0	0	0	0	0	0	0	0	0	0	0	0	0	0	0	0	0	0	0	0	0	0	0	0	0	0	0	0	1	0	0	0
	loss:cnaPANCAN102	0	0	0	0	0	0	0	0	0	0	0	0	0	0	0	0	0	0	0	0	0	0	0	0	0	0	0	0	0	0	0	0	0	0	0	0	0	0	0	0	0	0	0	0	1	0	0	0
	loss:cnaPANCAN103	0	0	0	0	0	0	0	0	0	0	0	0	0	0	0	0	0	0	0	0	0	0	0	0	0	0	0	0	0	0	0	0	0	0	0	0	0	0	0	0	0	0	0	0	1	0	0	0
	loss:cnaPANCAN104	0	0	0	0	0	0	0	0	0	0	0	0	0	0	0	0	0	0	0	0	0	0	0	0	0	0	0	0	0	0	0	0	0	0	0	0	0	0	0	0	0	0	0	0	0	0	0	0
	loss:cnaPANCAN11	0	0	0	0	0	0	0	0	0	0	0	0	0	0	0	0	0	0	0	0	0	0	0	0	0	0	0	0	0	0	0	0	0	0	0	0	0	0	0	0	0	0	0	0	0	0	0	0
	loss:cnaPANCAN110	0	0	0	0	0	0	0	0	0	0	0	0	0	0	0	0	0	0	0	0	1	0	0	0	0	0	0	0	0	0	0	0	0	0	0	0	0	0	0	0	0	0	0	0	0	0	0	0
	loss:cnaPANCAN111	0	0	0	0	0	0	0	0	0	0	0	0	0	0	0	0	0	0	0	0	1	0	0	0	0	0	0	0	0	0	0	0	0	0	0	0	0	0	0	0	0	0	0	0	0	0	0	0
	loss:cnaPANCAN112 (CREBBP)	0	0	0	0	0	0	0	0	0	0	0	0	0	0	0	0	0	0	0	0	1	0	0	0	0	0	0	0	0	0	0	0	0	0	0	0	0	0	0	0	0	0	0	0	0	0	0	0
	loss:cnaPANCAN113	0	0	0	0	0	1	0	0	0	0	0	0	0	0	0	0	0	0	0	0	1	0	0	0	0	0	0	0	0	0	0	0	0	0	0	0	0	0	0	0	0	0	0	0	0	0	0	0
	loss:cnaPANCAN114 (CIITA)	0	0	0	0	0	0	0	0	0	0	0	0	0	0	0	0	0	0	0	0	0	0	0	0	0	0	0	0	0	0	0	0	0	0	0	0	0	0	0	0	0	0	0	0	0	0	0	0
	loss:cnaPANCAN115	0	0	0	0	0	0	0	0	0	0	0	0	0	0	0	0	0	0	0	0	0	0	0	0	0	0	0	0	1	0	0	0	0	0	0	0	0	0	0	0	0	0	0	0	0	0	0	0
	loss:cnaPANCAN116	0	0	0	0	0	0	0	0	0	0	0	0	0	0	0	0	0	0	0	0	0	0	0	0	0	0	0	1	0	0	0	0	0	0	0	0	0	0	0	0	0	0	0	0	0	0	0	0
	loss:cnaPANCAN117 (CHD9,CNOT1,CYLD,MMP2,NUP93)	0	0	0	1	0	1	0	0	0	0	0	0	1	0	0	0	0	0	0	0	0	0	0	0	0	0	0	1	0	0	0	0	1	0	0	0	0	1	0	0	0	0	0	0	0	0	1	0
	loss:cnaPANCAN118 (ZFHX3)	0	0	0	0	0	0	0	0	0	0	0	0	0	0	0	0	0	0	0	0	0	0	0	0	0	0	0	1	0	0	0	0	0	0	0	0	0	0	0	0	0	0	0	0	0	0	0	0
	loss:cnaPANCAN119	0	0	0	0	0	0	0	0	0	0	0	0	0	0	0	0	0	0	0	0	0	0	0	0	0	0	0	1	0	0	0	0	0	0	0	0	0	0	0	0	0	0	0	0	0	0	0	0
	loss:cnaPANCAN12	0	0	0	0	0	0	0	0	0	0	0	0	0	0	0	0	0	0	0	0	0	0	0	0	0	0	0	0	0	0	0	0	0	0	0	0	0	0	0	0	0	0	0	0	0	0	0	0
	loss:cnaPANCAN120	0	0	1	1	0	0	1	0	1	1	1	0	0	1	1	0	1	1	1	0	0	1	0	0	1	0	1	1	1	1	1	1	0	0	0	0	0	0	1	0	0	0	1	1	0	1	1	0
	loss:cnaPANCAN13	0	0	0	0	0	0	0	0	0	0	0	0	0	0	0	0	0	0	0	0	0	0	0	0	0	0	0	0	0	0	0	0	0	0	0	0	0	0	0	0	0	0	0	0	0	0	0	0
	loss:cnaPANCAN131	0	0	0	0	0	0	0	0	0	0	0	0	0	0	0	0	0	0	0	0	0	0	0	0	0	0	0	0	0	0	0	0	0	0	0	0	0	0	0	0	0	0	0	0	0	0	0	0
	loss:cnaPANCAN132	0	0	0	0	0	0	0	0	0	0	0	1	0	0	0	0	0	0	0	0	0	0	0	0	0	0	0	0	0	0	0	0	0	0	0	0	0	0	0	0	0	0	0	0	0	0	0	0
	loss:cnaPANCAN133	0	0	0	0	0	0	0	0	0	0	0	1	0	0	0	0	0	0	0	0	0	0	0	0	0	0	0	0	0	0	0	0	0	0	0	0	0	0	0	0	0	0	0	0	0	0	0	0
	loss:cnaPANCAN134	0	0	0	0	0	0	0	0	0	0	0	0	0	0	0	0	0	0	0	0	0	0	0	0	0	0	0	0	0	0	0	0	0	0	0	0	0	0	0	0	0	0	1	0	0	0	0	0
	loss:cnaPANCAN135	0	0	0	0	0	0	0	0	0	0	0	0	0	0	0	0	0	0	0	0	0	0	0	0	0	0	0	0	0	0	1	0	0	0	0	0	0	0	0	0	0	0	1	0	0	0	0	0
	loss:cnaPANCAN136	0	0	0	0	0	0	0	0	0	0	0	0	0	0	0	0	0	0	0	0	0	0	0	0	0	0	0	0	0	0	0	0	0	0	0	0	0	0	0	0	0	0	1	0	0	0	0	0
	loss:cnaPANCAN137 (POT1)	0	0	0	0	0	0	0	0	0	0	0	0	1	1	0	0	0	0	0	0	0	1	0	0	1	0	0	0	0	0	0	0	0	0	0	1	0	0	0	0	0	0	1	0	0	0	0	0
	loss:cnaPANCAN138	0	0	0	0	0	0	0	0	0	0	0	0	0	0	0	0	0	0	0	0	0	0	0	0	0	0	0	0	0	0	0	0	0	0	0	0	0	0	0	0	0	0	1	0	0	0	0	0
	loss:cnaPANCAN14	0	0	0	0	0	0	0	0	0	0	0	0	0	0	0	0	0	0	0	0	0	0	0	0	0	0	0	0	0	0	0	0	0	0	0	0	0	0	0	0	0	0	0	0	0	0	0	0
	loss:cnaPANCAN144 (BNC2,CDKN2A,JAK2,PSIP1)	1	0	0	1	0	0	0	1	0	1	1	0	0	1	1	0	0	0	1	1	1	0	1	1	1	1	1	1	1	1	0	0	1	1	1	0	0	1	1	0	0	1	0	1	1	0	1	0
	loss:cnaPANCAN145 (FANCG,PAX5)	0	0	0	0	0	0	0	0	0	0	0	0	0	0	0	0	0	0	0	0	0	0	0	0	0	0	0	1	0	0	0	0	0	0	0	0	0	0	0	0	0	0	0	0	1	0	0	0
	loss:cnaPANCAN146 (GNAQ,NTRK2,PCSK5,TJP2)	0	0	0	0	0	0	0	0	0	0	0	0	0	0	0	0	0	0	1	0	0	0	0	0	0	0	0	1	0	1	0	0	0	0	0	0	0	0	0	0	0	1	0	0	1	0	0	0
	loss:cnaPANCAN147	0	0	0	0	0	0	0	0	0	0	0	0	0	0	0	0	0	0	0	0	0	0	0	0	0	0	0	1	0	0	0	0	0	0	0	0	0	0	0	0	0	0	0	0	1	0	0	0
	loss:cnaPANCAN148	0	0	0	0	0	0	0	0	0	0	0	0	0	0	0	0	0	0	0	0	0	0	0	0	0	0	0	1	0	0	0	0	0	0	0	0	0	0	0	0	0	0	0	0	1	0	0	0
	loss:cnaPANCAN149	0	0	0	0	0	0	0	0	0	0	0	0	0	0	0	0	0	0	0	0	0	0	0	0	0	0	0	1	0	0	0	0	0	0	0	0	0	0	0	0	0	0	0	0	1	0	0	0
	loss:cnaPANCAN15	0	0	0	0	0	0	0	0	0	0	0	0	0	0	0	0	0	0	0	0	0	0	0	0	0	0	0	0	0	0	0	0	0	0	0	0	0	0	0	0	0	0	0	0	0	0	0	0
	loss:cnaPANCAN150 (PTGS1)	0	0	0	0	0	0	0	0	0	0	0	0	0	0	0	0	0	0	0	0	0	0	0	0	0	0	0	1	0	0	0	0	0	0	0	0	0	0	0	0	0	0	0	0	1	0	0	0
	loss:cnaPANCAN151	0	0	0	0	0	0	0	0	0	0	0	0	0	0	0	0	0	0	0	0	0	0	0	0	0	0	0	1	0	0	0	0	0	0	0	0	0	0	0	0	0	0	0	0	1	0	0	0
	loss:cnaPANCAN152	0	0	0	0	0	0	0	0	0	0	0	0	0	0	0	0	0	0	0	0	0	0	0	0	0	0	0	1	0	0	0	0	0	0	0	0	0	0	0	0	0	0	0	0	1	0	0	0
	loss:cnaPANCAN153 (ABL1)	0	0	0	0	0	0	0	0	0	0	0	0	0	0	0	0	0	0	0	0	0	0	0	0	0	0	0	1	0	0	0	0	0	0	0	0	0	0	0	0	0	0	0	0	1	0	0	0
	loss:cnaPANCAN154	0	0	0	0	0	0	0	0	0	0	0	0	0	0	0	0	0	0	0	0	0	0	0	0	0	0	0	1	0	0	0	0	0	0	0	0	0	0	0	0	0	0	0	0	1	0	0	0
	loss:cnaPANCAN155	0	0	0	0	0	0	0	0	0	0	0	0	0	0	0	0	0	0	0	0	0	0	0	0	0	0	0	1	0	0	0	0	0	0	0	0	0	0	0	0	0	0	0	0	1	0	0	0
	loss:cnaPANCAN156	0	0	0	0	0	0	0	0	0	0	0	0	0	0	0	0	0	0	0	0	0	0	0	0	0	0	0	1	0	0	0	0	0	0	0	0	0	0	0	0	0	0	0	0	1	0	0	0
	loss:cnaPANCAN157	0	0	0	0	0	0	0	0	0	0	0	0	0	0	0	0	0	0	0	0	0	0	0	0	0	0	0	1	0	0	0	0	0	0	0	0	0	0	0	0	0	0	0	0	1	0	0	0
	loss:cnaPANCAN158	0	0	0	0	0	0	0	0	0	0	0	0	0	0	0	0	0	0	0	0	0	0	0	0	0	0	0	1	0	0	0	0	0	0	0	0	0	0	0	0	0	0	0	0	1	0	0	0
	loss:cnaPANCAN159	0	0	0	0	0	0	0	0	0	0	0	0	0	0	0	0	0	0	0	0	0	0	0	0	0	0	0	1	0	0	0	0	0	0	0	0	0	0	0	0	0	0	0	0	1	0	0	0
	loss:cnaPANCAN16	0	0	0	0	0	0	0	0	0	0	0	0	0	0	0	0	0	0	0	0	0	0	0	0	0	0	0	0	0	0	0	0	0	0	0	0	0	0	0	0	0	0	0	0	0	0	0	0
	loss:cnaPANCAN160	0	0	0	0	0	0	0	0	0	0	0	0	0	0	0	0	0	0	0	0	0	0	0	0	0	0	0	1	0	0	0	0	0	0	0	0	0	0	0	0	0	0	0	0	1	0	0	0
	loss:cnaPANCAN161 (NOTCH1)	0	0	0	0	0	0	0	0	0	0	0	0	0	0	0	0	0	0	0	0	0	0	0	0	0	0	0	1	0	0	0	0	0	0	0	0	0	0	0	0	0	0	0	0	1	0	0	0
	loss:cnaPANCAN162	0	0	0	0	0	0	0	0	0	0	0	0	0	0	0	0	0	0	0	0	0	0	0	0	0	0	0	1	0	0	0	0	0	0	0	0	0	0	0	0	0	0	0	0	1	0	0	0
	loss:cnaPANCAN167	0	0	0	0	0	0	0	0	0	0	0	0	0	0	0	0	0	0	0	0	0	0	0	0	0	0	0	0	0	0	0	0	0	0	0	0	0	0	0	0	0	0	0	0	0	0	0	0
	loss:cnaPANCAN168	0	0	0	0	0	0	0	0	0	0	0	0	0	0	0	0	0	0	0	0	0	0	0	0	0	0	0	0	0	0	0	0	0	0	0	0	0	0	0	0	0	0	0	0	1	0	0	0
	loss:cnaPANCAN169	0	0	0	0	0	0	0	0	0	0	0	0	0	0	0	0	0	0	0	0	0	0	0	0	0	0	0	0	0	0	0	0	0	0	0	0	0	0	0	0	0	0	0	0	0	0	0	0
	loss:cnaPANCAN17	0	0	0	0	0	0	0	0	0	0	0	0	0	0	0	0	0	0	1	0	0	0	0	0	0	0	0	0	0	0	0	0	0	0	0	0	0	0	0	0	0	0	0	0	0	0	0	0
	loss:cnaPANCAN170	0	0	0	0	0	0	0	0	0	0	0	0	0	0	0	0	0	0	0	0	0	0	0	0	0	0	0	0	0	0	0	0	0	0	0	0	0	0	0	0	0	0	0	0	0	0	0	0
	loss:cnaPANCAN171	0	0	0	0	0	0	0	0	0	0	0	0	0	0	0	0	0	0	0	0	0	0	0	0	0	0	0	0	0	0	0	0	0	0	0	0	0	0	0	0	0	0	0	0	0	0	0	0
	loss:cnaPANCAN172	0	0	0	0	0	0	0	0	0	0	0	0	0	0	0	0	0	0	0	0	0	0	0	0	0	0	0	0	0	0	0	0	0	0	0	0	0	0	0	0	0	0	0	0	0	0	0	0
	loss:cnaPANCAN173	0	0	0	0	0	0	0	0	0	0	0	0	0	0	0	0	0	0	0	0	0	0	0	0	0	0	0	0	0	0	0	0	0	0	0	0	0	0	0	0	0	0	0	0	0	0	0	0
	loss:cnaPANCAN174	0	0	0	0	0	0	0	0	0	0	0	0	0	0	0	0	0	0	0	0	0	0	0	0	0	0	0	0	0	0	0	0	0	0	0	0	0	0	0	0	0	0	0	0	0	0	0	0
	loss:cnaPANCAN175	0	0	0	0	0	0	0	0	0	0	1	0	0	0	0	0	0	0	0	0	0	0	0	0	0	0	0	0	0	0	0	0	0	0	0	0	0	0	0	0	0	0	0	0	0	0	0	0
	loss:cnaPANCAN179	0	0	0	0	0	0	0	0	0	0	0	0	0	0	0	0	0	0	0	0	0	0	0	0	0	0	0	0	0	0	0	0	0	0	0	0	0	0	0	0	0	0	0	0	0	0	0	0
	loss:cnaPANCAN180	0	0	0	0	0	0	0	0	0	0	0	0	0	0	0	0	0	0	0	0	0	0	0	0	0	0	0	0	0	0	0	0	0	0	0	0	0	0	0	0	0	0	0	0	0	0	0	0
	loss:cnaPANCAN181	0	0	0	0	0	0	0	0	0	0	0	0	0	0	0	0	0	0	0	0	0	0	0	0	0	0	0	0	1	0	0	0	0	0	0	0	0	0	0	0	0	0	0	0	0	0	0	0
	loss:cnaPANCAN182	0	0	0	0	0	0	0	0	0	0	0	0	0	0	0	0	0	0	0	0	0	0	0	0	0	0	0	0	0	0	0	0	0	0	0	0	0	0	0	0	0	0	0	0	0	0	0	0
	loss:cnaPANCAN183	0	0	0	0	0	0	0	0	0	0	0	0	0	0	0	0	0	0	0	0	0	0	0	0	0	0	0	0	0	0	0	0	0	0	0	0	0	0	0	0	0	0	0	0	0	0	0	0
	loss:cnaPANCAN184 (APC)	0	0	0	0	0	1	0	0	0	0	0	0	0	0	0	0	0	0	1	0	0	0	0	0	0	0	0	0	0	0	0	0	0	0	0	0	0	0	0	0	0	0	0	0	0	0	0	0
	loss:cnaPANCAN185	0	0	0	0	0	0	0	0	0	0	0	0	0	0	0	0	0	0	0	0	0	0	0	0	0	0	0	0	0	0	0	0	0	0	1	0	0	0	0	0	0	0	0	0	0	0	0	0
	loss:cnaPANCAN186	0	0	0	0	0	0	0	0	0	0	0	0	0	0	0	0	0	0	0	0	0	0	0	0	0	0	0	0	0	0	0	0	0	0	0	0	0	0	0	0	0	0	0	0	0	0	0	0
	loss:cnaPANCAN187	0	0	0	0	0	0	0	0	0	0	0	0	0	0	0	0	0	0	0	0	0	0	0	0	0	0	0	0	0	0	0	0	0	0	0	0	0	0	0	0	0	0	0	0	0	0	0	0
	loss:cnaPANCAN188	0	0	0	0	0	0	0	0	0	0	0	0	0	0	0	0	0	0	0	0	0	0	0	0	0	0	0	0	0	0	0	0	0	0	0	0	0	0	0	0	0	0	0	0	0	0	0	0
	loss:cnaPANCAN189	0	0	0	0	0	0	0	0	0	0	0	0	0	0	0	0	0	0	0	0	0	0	0	0	0	0	0	0	0	0	0	0	0	0	0	0	0	0	0	0	0	0	0	0	0	0	0	0
	loss:cnaPANCAN193	0	0	0	0	0	0	0	0	1	0	0	0	0	0	0	0	1	0	0	0	0	0	0	0	0	0	0	0	0	0	0	0	0	0	0	0	0	0	0	0	0	0	0	0	0	0	0	0
	loss:cnaPANCAN194 (FGFR3)	0	0	0	0	0	0	0	0	1	0	0	0	0	0	0	0	1	0	0	0	0	0	0	0	0	0	0	0	0	0	0	0	0	0	0	0	0	0	0	0	0	0	0	0	0	0	0	0
	loss:cnaPANCAN195	0	0	0	0	0	0	0	0	1	0	0	0	0	0	0	0	0	0	0	0	0	0	0	0	0	0	0	0	0	0	0	0	0	0	0	0	0	0	0	0	0	0	0	0	0	0	0	0
	loss:cnaPANCAN196	0	0	0	0	0	0	0	0	1	0	0	0	0	0	0	0	0	0	0	0	0	0	0	0	0	0	0	0	0	0	0	0	0	0	0	0	0	0	0	0	0	0	0	0	0	0	0	0
	loss:cnaPANCAN197	0	0	0	0	0	0	0	0	1	0	0	0	0	0	0	0	0	0	0	0	0	0	0	0	0	0	0	0	0	0	0	0	0	0	0	0	0	0	0	0	0	0	0	0	0	0	0	0
	loss:cnaPANCAN198	0	0	0	0	0	0	0	0	1	0	0	0	0	0	0	0	0	0	0	0	0	0	0	0	0	0	0	0	0	0	0	0	0	0	0	0	0	0	0	0	0	0	0	0	0	0	0	0
	loss:cnaPANCAN199	0	0	0	0	0	0	0	0	1	0	0	0	0	0	0	0	0	0	0	0	0	0	0	0	0	0	0	0	0	0	0	0	0	0	0	0	0	0	0	0	0	0	0	0	0	0	0	0
	loss:cnaPANCAN2 (STK11)	0	0	0	0	0	0	0	1	1	0	0	0	0	0	0	1	0	0	0	0	0	0	0	0	0	0	0	0	1	0	0	0	0	0	0	0	0	0	0	0	0	0	0	0	0	0	0	0
	loss:cnaPANCAN20	0	0	0	0	0	0	0	0	0	0	0	0	0	0	0	0	0	0	0	0	0	0	0	0	0	0	0	0	0	0	0	1	0	0	0	0	0	0	0	0	0	0	0	0	0	0	0	0
	loss:cnaPANCAN200	0	0	0	0	0	0	0	0	0	0	0	0	0	0	0	0	0	0	0	0	0	0	0	0	0	0	0	0	0	0	0	0	0	0	0	0	0	0	0	0	0	0	0	0	0	0	0	0
	loss:cnaPANCAN201	0	0	0	0	0	0	0	0	0	0	0	0	0	0	0	0	0	0	0	0	0	0	0	0	0	0	0	0	0	0	0	0	0	0	0	0	0	0	0	0	0	1	0	0	0	0	0	0
	loss:cnaPANCAN202	0	0	0	0	0	0	0	0	0	0	0	0	0	0	0	0	0	0	0	0	0	0	0	0	0	0	1	0	0	0	0	0	0	0	0	0	0	0	0	0	0	0	0	0	0	0	0	0
	loss:cnaPANCAN203	0	0	0	0	0	0	0	0	0	0	0	0	0	0	0	0	0	0	0	0	0	0	0	0	0	0	1	0	0	0	0	0	0	0	0	0	0	0	0	0	0	0	0	0	0	0	0	0
	loss:cnaPANCAN204	0	0	0	0	0	0	0	0	0	0	0	0	0	0	0	0	0	0	0	0	0	0	0	0	0	0	1	0	0	0	0	0	0	0	0	0	0	0	0	0	0	0	0	0	0	0	0	0
	loss:cnaPANCAN205	0	0	0	0	0	0	0	0	0	0	0	0	0	0	0	0	0	0	1	0	0	0	0	0	0	0	1	0	0	0	1	0	0	0	0	0	0	0	0	0	0	0	0	0	0	1	0	0
	loss:cnaPANCAN206	0	0	0	0	0	0	0	0	0	0	0	0	0	0	0	0	0	0	0	0	0	0	0	0	0	0	0	0	0	0	0	0	0	0	0	0	0	0	0	0	0	0	0	0	0	0	0	0
	loss:cnaPANCAN207	0	0	0	0	0	0	0	0	0	0	0	0	0	0	0	0	0	0	0	0	0	0	0	0	0	0	0	0	0	0	0	0	0	0	0	0	0	0	0	0	0	0	0	0	0	0	0	0
	loss:cnaPANCAN208 (PCDH18)	0	0	0	0	0	0	0	0	0	0	0	0	0	0	0	0	0	0	1	0	0	0	0	0	0	0	0	0	0	0	0	0	0	0	0	0	0	0	0	0	0	0	0	0	0	0	0	0
	loss:cnaPANCAN209	0	0	0	0	0	0	0	0	0	0	0	0	0	0	0	0	0	0	0	0	0	0	0	0	0	0	0	0	0	0	0	0	0	0	0	0	0	0	0	0	0	0	0	0	0	0	0	0
	loss:cnaPANCAN21	0	0	0	0	0	0	0	0	0	0	0	0	0	0	0	0	0	0	0	0	0	0	0	0	0	0	0	0	0	0	0	1	0	0	0	0	0	0	0	0	0	0	0	0	0	0	0	0
	loss:cnaPANCAN210 (FAT1,IRF2)	0	1	0	1	0	0	1	1	0	0	0	0	0	0	0	1	0	1	0	1	1	0	0	0	0	0	0	1	1	0	0	0	0	0	0	0	0	1	1	0	1	0	0	0	0	0	0	0
	loss:cnaPANCAN215	0	0	1	0	0	0	0	0	0	0	0	0	0	0	0	0	0	0	0	0	0	0	0	0	0	0	0	0	0	0	0	0	0	0	0	0	1	0	0	0	0	0	0	0	0	0	0	0
	loss:cnaPANCAN216	0	0	0	0	0	0	0	0	0	0	0	0	0	0	0	0	0	0	0	0	0	0	0	0	0	0	0	0	0	0	0	0	0	0	0	0	1	0	0	0	0	1	0	0	0	0	0	0
	loss:cnaPANCAN217	0	0	0	0	0	0	0	0	0	0	0	0	0	0	0	0	0	0	0	0	0	0	0	0	0	0	0	0	0	0	0	0	0	0	0	0	1	0	0	0	0	1	0	0	0	0	0	0
	loss:cnaPANCAN218	0	0	0	0	0	0	0	0	0	0	0	0	0	0	0	0	0	0	0	0	0	0	0	0	0	0	0	0	0	0	0	0	0	0	0	0	1	0	0	0	0	0	0	0	0	0	0	0
	loss:cnaPANCAN219	0	0	0	0	0	0	0	0	0	0	0	0	0	0	0	0	0	0	0	0	0	0	0	0	0	0	0	0	0	0	0	0	0	0	0	0	0	0	0	0	0	0	0	0	0	0	0	0
	loss:cnaPANCAN22	0	0	0	0	0	0	0	0	0	0	0	0	0	0	0	0	1	0	0	0	1	0	0	0	0	0	0	0	0	0	1	0	0	0	0	0	0	0	1	0	0	0	1	0	0	0	0	0
	loss:cnaPANCAN220 (HIST1H3B)	0	0	0	0	0	0	0	0	0	0	0	0	0	0	0	0	0	0	0	0	0	0	0	0	0	0	0	0	0	0	0	0	0	0	0	0	0	0	0	0	0	0	0	0	0	0	0	0
	loss:cnaPANCAN221	0	0	0	0	0	0	0	0	0	0	0	0	0	0	0	0	0	0	0	0	0	0	0	0	0	0	0	0	0	0	0	0	0	0	0	0	0	0	0	0	0	0	0	0	0	0	0	0
	loss:cnaPANCAN222	0	0	0	0	0	0	0	0	0	0	0	0	0	0	0	0	0	0	0	0	0	0	0	0	0	0	0	0	0	0	0	0	0	0	0	0	0	0	0	0	0	0	0	0	0	0	0	0
	loss:cnaPANCAN223	0	0	0	0	0	0	0	0	0	0	0	0	0	0	0	0	0	0	0	0	0	0	0	0	0	0	0	0	0	0	0	0	0	0	0	0	0	0	0	0	0	0	0	0	0	0	0	0
	loss:cnaPANCAN224	0	0	0	0	0	0	0	0	0	0	0	0	0	0	0	0	0	0	0	0	0	0	0	0	0	0	0	0	0	0	0	0	0	0	0	0	0	0	0	0	0	0	0	0	0	0	0	0
	loss:cnaPANCAN225	0	0	0	0	0	0	0	0	0	0	0	0	0	0	0	0	0	0	0	0	0	0	0	0	0	0	0	0	0	0	0	0	0	0	0	0	0	0	0	0	0	0	0	0	0	0	0	0
	loss:cnaPANCAN226	0	0	0	0	0	0	0	0	0	0	0	0	0	0	0	0	0	0	0	0	0	0	0	0	0	0	0	0	0	0	0	0	0	0	0	0	0	0	0	0	0	0	0	0	0	0	0	0
	loss:cnaPANCAN227	0	0	0	0	0	0	0	0	0	0	0	0	0	0	0	0	0	0	0	0	0	0	0	0	0	0	0	0	0	0	0	0	0	0	0	0	0	0	0	0	0	0	0	0	1	0	0	0
	loss:cnaPANCAN228	0	0	0	0	0	0	0	0	0	0	0	0	0	0	0	0	0	0	0	0	0	0	0	0	0	0	0	0	0	0	0	0	0	0	0	0	0	0	0	0	0	0	0	0	1	0	0	0
	loss:cnaPANCAN229	0	0	0	0	0	0	0	0	0	0	0	0	0	0	0	0	0	0	0	0	0	0	0	0	0	0	0	0	0	0	0	0	0	0	0	0	0	0	0	0	0	0	0	0	1	0	0	0
	loss:cnaPANCAN23 (SMAD4)	0	0	0	0	0	0	0	0	0	0	0	0	0	0	0	0	1	0	0	0	1	0	0	0	0	0	0	0	0	0	1	0	0	0	0	0	0	0	1	0	0	0	1	0	0	0	0	0
	loss:cnaPANCAN230 (SYNCRIP,ZNF292)	0	0	0	1	1	0	1	0	1	0	0	0	0	0	0	0	0	0	1	0	0	1	0	0	0	0	0	0	1	0	1	0	0	0	0	0	0	0	0	0	0	0	1	0	1	0	0	0
	loss:cnaPANCAN231	0	0	0	0	0	0	0	0	0	0	0	0	0	0	0	0	0	1	0	0	0	0	0	0	0	0	0	1	0	0	0	0	0	0	0	0	0	0	0	0	0	1	0	0	1	0	0	0
	loss:cnaPANCAN232	0	0	0	0	0	0	0	0	0	0	0	0	0	0	0	0	0	1	0	0	0	0	0	0	0	0	0	1	0	0	0	0	0	0	0	0	0	0	0	0	0	0	0	0	1	0	0	0
	loss:cnaPANCAN233	0	0	0	0	0	0	0	0	0	0	0	0	0	0	0	0	0	1	0	0	0	0	0	0	0	0	0	1	0	0	0	0	0	0	0	0	0	0	0	0	0	1	0	0	1	0	0	0
	loss:cnaPANCAN234	0	0	0	0	0	0	0	0	0	0	0	0	0	0	0	0	0	1	0	0	0	0	0	0	0	0	0	1	0	0	0	0	0	0	0	0	0	0	0	0	0	1	0	0	1	0	0	0
	loss:cnaPANCAN235 (ARID1B,MAP3K4,MLLT4)	0	1	0	1	0	0	0	0	0	0	0	0	0	0	0	0	0	1	0	1	0	0	0	0	0	0	0	1	0	0	0	0	0	0	0	0	0	0	0	0	0	1	0	0	1	0	1	0
	loss:cnaPANCAN24	0	0	0	0	0	0	0	0	0	0	0	0	0	0	0	0	1	0	0	0	1	0	0	0	0	0	0	0	0	0	1	0	0	0	0	0	0	0	1	0	0	0	1	0	0	0	0	0
	loss:cnaPANCAN25	0	0	0	0	0	0	0	0	0	0	0	0	0	0	0	0	1	0	1	0	1	0	0	0	0	0	0	0	0	0	1	0	0	0	0	0	0	0	1	0	0	0	1	0	0	0	0	0
	loss:cnaPANCAN250 (SRGAP3)	0	0	1	0	0	0	0	0	0	0	0	0	0	0	0	0	0	0	0	0	1	0	0	1	0	0	0	1	1	1	0	0	0	0	0	1	1	0	0	0	0	0	1	0	1	0	0	0
	loss:cnaPANCAN251	0	0	0	0	0	0	0	0	0	0	0	0	0	0	0	0	0	0	0	0	1	0	0	0	0	0	1	1	0	0	0	0	0	0	0	0	1	0	0	0	0	0	1	0	1	0	0	0
	loss:cnaPANCAN252	0	0	0	0	0	0	0	0	0	0	0	0	0	0	0	0	0	0	0	0	1	0	0	0	0	0	1	1	0	0	0	0	0	0	0	0	1	0	0	0	0	0	1	0	1	0	0	0
	loss:cnaPANCAN253	0	0	0	0	0	0	0	0	0	0	0	0	0	0	0	0	0	0	0	0	1	0	0	0	0	0	1	1	0	0	0	0	0	0	0	0	1	0	0	0	0	0	1	0	1	0	0	0
	loss:cnaPANCAN254	0	0	0	0	0	0	0	0	0	0	0	0	0	0	0	0	0	0	0	0	1	0	0	0	0	0	1	1	0	0	0	0	0	0	0	0	1	0	0	0	0	1	1	0	1	0	0	0
	loss:cnaPANCAN255	0	0	0	0	0	0	0	0	0	0	0	0	0	0	0	0	0	0	0	0	1	0	0	0	0	0	1	1	0	0	0	0	0	0	0	0	1	0	0	0	0	1	1	0	1	0	0	0
	loss:cnaPANCAN256 (CACNA1D,WNT5A)	0	0	0	0	0	0	0	0	0	0	0	0	0	0	0	0	0	0	0	0	1	0	0	0	0	0	1	1	0	0	0	0	0	0	0	0	1	0	0	0	0	0	1	0	1	0	0	0
	loss:cnaPANCAN257	0	0	1	0	0	0	1	1	0	0	0	0	0	1	0	0	0	0	1	0	1	1	1	0	0	0	1	1	0	0	1	0	0	0	0	1	1	0	1	0	0	1	1	0	1	1	1	0
	loss:cnaPANCAN258	0	0	0	0	0	0	0	0	0	0	0	0	0	0	0	0	0	0	0	0	1	0	0	0	0	0	1	1	0	0	0	0	0	0	0	0	1	0	0	0	0	0	1	0	1	0	0	0
	loss:cnaPANCAN259	0	0	0	0	0	0	0	0	0	0	0	0	0	0	0	0	0	0	0	0	1	0	0	0	0	0	1	1	0	0	0	0	0	0	0	0	1	0	0	0	0	0	1	0	1	0	0	0
	loss:cnaPANCAN26	0	0	0	0	0	0	1	0	0	0	0	0	1	0	0	0	1	0	1	0	1	0	0	0	1	0	0	0	1	0	1	0	0	0	0	0	0	0	1	0	0	0	1	0	0	0	0	1
	loss:cnaPANCAN260	0	0	0	0	0	0	0	0	0	0	0	0	0	0	0	0	0	0	0	0	1	0	0	0	0	0	1	1	0	0	0	0	0	0	0	0	1	0	0	0	0	0	1	0	1	0	0	0
	loss:cnaPANCAN261	0	0	0	0	0	0	0	0	0	0	0	0	0	0	0	0	0	0	0	0	1	0	0	0	0	0	1	1	0	0	0	0	0	0	0	0	1	0	0	0	0	0	1	0	1	0	0	0
	loss:cnaPANCAN262 (FOXP1)	0	0	0	0	0	0	0	0	0	0	0	0	0	0	0	0	0	0	0	0	1	0	0	0	0	0	1	1	0	0	0	0	0	0	0	0	1	0	0	0	0	0	1	0	1	0	0	0
	loss:cnaPANCAN263	0	0	0	0	0	0	0	0	0	0	0	0	0	0	0	0	0	0	0	0	0	0	0	0	0	0	0	0	0	0	0	0	0	0	0	0	0	0	0	0	0	0	0	0	1	0	0	0
	loss:cnaPANCAN264	0	0	0	0	0	0	0	0	0	0	0	0	0	0	0	0	0	0	0	0	0	0	0	0	0	0	0	0	0	0	0	0	0	0	0	0	0	0	0	0	0	0	0	0	1	0	0	0
	loss:cnaPANCAN265	0	0	0	0	0	0	0	0	0	0	0	0	0	0	0	0	0	0	0	0	0	0	0	0	0	0	0	0	0	0	0	0	0	0	0	0	0	0	0	0	0	0	0	0	1	0	0	0
	loss:cnaPANCAN266	0	0	0	0	0	0	0	0	0	0	0	0	0	0	0	0	0	0	0	0	0	0	0	0	0	0	0	0	0	0	0	0	0	0	0	0	0	0	0	0	0	0	0	0	0	0	0	0
	loss:cnaPANCAN267	0	0	0	0	0	0	0	0	0	0	0	0	0	0	0	0	0	0	0	0	0	0	0	0	0	0	0	0	0	0	0	0	0	0	0	0	0	0	0	0	0	0	0	0	0	0	0	0
	loss:cnaPANCAN281 (RPL22)	0	0	0	0	0	0	0	0	0	0	0	0	0	0	0	0	0	0	0	0	0	0	0	0	0	0	0	0	0	0	0	0	0	0	0	0	0	0	0	0	0	1	0	0	0	0	0	0
	loss:cnaPANCAN282	0	0	0	0	0	0	0	0	0	0	0	0	0	0	0	0	0	0	0	0	0	0	0	0	0	0	0	0	0	0	0	0	0	0	0	0	0	0	0	0	0	0	0	0	1	0	0	0
	loss:cnaPANCAN283	0	0	0	0	0	0	0	0	0	0	0	0	0	0	0	0	0	0	0	0	0	0	0	0	0	0	0	0	0	0	0	0	0	0	0	0	0	0	0	0	0	0	0	0	1	0	0	0
	loss:cnaPANCAN284	0	0	0	0	0	0	0	0	0	0	0	0	0	0	0	0	0	0	0	0	0	0	0	0	0	0	0	1	0	0	0	0	0	0	0	0	0	0	0	0	0	0	0	0	1	0	0	0
	loss:cnaPANCAN285	0	0	0	0	0	0	0	0	0	0	0	0	0	0	0	0	0	0	0	0	0	0	0	0	0	0	0	1	0	0	0	0	0	0	0	0	0	0	0	0	0	0	0	0	1	0	0	0
	loss:cnaPANCAN286	0	0	0	0	0	0	0	0	0	0	0	0	0	0	0	0	0	0	0	0	0	0	0	0	0	0	0	1	0	0	0	0	0	0	0	0	0	0	0	0	0	0	0	0	1	0	0	0
	loss:cnaPANCAN287	0	0	0	0	0	0	0	0	0	0	0	0	0	0	0	0	0	0	0	0	0	0	0	0	0	0	0	0	0	0	0	0	0	0	0	0	0	0	0	0	0	0	0	0	0	0	0	0
	loss:cnaPANCAN288	0	0	0	0	0	0	0	0	0	0	0	0	0	0	0	0	0	0	0	0	0	0	0	0	0	0	0	0	0	0	0	0	0	0	0	0	0	0	0	0	0	0	0	0	0	0	0	0
	loss:cnaPANCAN289 (CDKN2C,FAF1)	0	0	0	0	0	0	0	0	0	0	0	0	0	0	0	0	0	0	0	0	0	0	0	0	0	0	0	0	0	0	0	0	0	0	0	0	0	0	0	0	0	1	0	0	0	0	0	0
	loss:cnaPANCAN290	0	0	0	0	0	0	0	0	0	0	0	0	0	0	0	0	0	0	0	0	0	0	0	0	0	0	0	0	0	0	0	0	0	0	0	0	0	0	0	0	0	0	0	0	0	0	0	0
	loss:cnaPANCAN291 (JAK1)	0	0	0	0	0	0	0	0	0	0	0	0	0	0	0	0	0	0	0	0	0	0	0	0	0	0	0	0	0	0	0	0	0	0	0	0	0	0	0	0	0	0	0	0	0	0	0	0
	loss:cnaPANCAN292	0	0	0	0	0	0	0	0	0	0	0	0	0	0	0	0	0	0	0	0	0	0	0	0	1	0	0	1	0	0	0	0	0	0	0	0	0	0	0	0	0	0	0	0	0	0	0	0
	loss:cnaPANCAN293	0	0	0	0	0	0	0	0	0	0	0	0	0	0	0	0	0	0	0	0	0	0	0	0	0	0	0	0	0	0	0	0	0	0	0	0	0	0	0	0	0	0	0	0	0	0	0	0
	loss:cnaPANCAN294	0	0	0	0	0	0	0	0	0	0	0	0	0	0	0	0	0	0	0	0	0	0	0	0	0	0	0	0	0	0	0	0	0	0	0	0	0	0	0	0	0	0	0	0	0	0	0	0
	loss:cnaPANCAN295 (ATP1A1,CSDE1,NRAS)	0	0	1	0	0	0	0	0	0	0	0	0	0	0	0	0	0	0	0	0	0	0	0	0	0	0	0	0	0	0	0	0	0	0	1	0	0	0	0	0	0	0	0	0	0	0	0	0
	loss:cnaPANCAN296	0	0	0	0	0	0	0	0	0	0	0	0	0	0	0	0	0	0	0	0	0	0	0	0	0	0	0	0	0	0	0	0	0	0	0	0	0	0	0	0	0	0	0	0	0	0	0	0
	loss:cnaPANCAN297	0	0	0	0	0	0	0	0	0	0	0	0	0	0	0	0	0	0	0	0	0	0	0	0	0	0	0	0	0	0	0	0	0	0	0	0	0	0	0	0	0	0	0	0	0	0	0	0
	loss:cnaPANCAN298	0	0	0	0	0	0	0	0	0	0	0	0	0	0	0	0	0	0	0	0	0	0	0	0	0	0	1	0	0	0	0	0	0	0	0	0	0	0	0	0	0	0	0	0	0	0	0	0
	loss:cnaPANCAN3 (GNA11)	0	0	0	0	0	0	0	0	0	0	0	0	0	0	0	0	0	0	0	0	0	0	0	0	0	0	0	0	0	0	0	0	0	0	0	0	0	0	0	0	0	0	0	0	0	0	0	0
	loss:cnaPANCAN30 (LARP4B)	0	0	0	0	0	0	0	0	0	0	0	0	0	0	0	0	0	0	0	0	0	0	0	0	0	0	0	0	0	0	0	0	0	0	0	0	0	0	0	0	0	0	0	0	0	0	0	0
	loss:cnaPANCAN304	0	0	0	0	0	0	0	0	0	0	0	0	0	0	0	0	0	0	0	0	0	0	0	0	0	0	0	0	0	0	0	0	1	0	0	0	1	0	0	0	0	1	0	0	0	0	0	0
	loss:cnaPANCAN305	0	0	0	0	0	0	0	0	0	0	0	0	0	0	0	0	0	0	0	0	0	0	0	0	0	0	0	0	0	0	0	0	1	0	0	0	1	0	0	0	0	1	0	0	0	0	0	0
	loss:cnaPANCAN306	0	0	0	0	0	0	0	0	0	0	0	0	0	0	0	0	0	0	0	0	0	0	0	0	0	0	0	0	0	0	0	0	1	0	0	0	1	0	0	0	0	1	0	0	0	0	0	0
	loss:cnaPANCAN307 (CHD3,GPS2,TP53)	0	0	0	0	0	0	0	0	0	0	0	1	0	0	0	0	0	0	0	0	0	0	0	0	0	0	0	0	0	0	0	0	1	0	0	0	1	0	0	0	0	1	0	0	1	0	0	0
	loss:cnaPANCAN308	0	0	0	0	0	0	0	0	0	0	0	0	0	0	0	0	0	0	0	0	0	0	0	0	0	0	0	0	0	0	0	0	0	0	0	0	1	0	0	0	0	1	0	0	1	0	0	0
	loss:cnaPANCAN309	0	0	0	0	0	0	0	0	0	0	0	0	0	0	0	0	0	0	0	0	0	0	0	0	0	0	0	0	0	0	0	0	0	0	0	0	1	0	0	0	0	1	0	0	1	0	0	0
	loss:cnaPANCAN31	0	0	0	0	0	0	0	0	0	0	0	0	0	0	0	0	0	0	0	0	0	0	0	0	0	0	0	0	0	0	0	0	0	0	0	0	0	0	0	0	0	0	0	0	0	0	0	0
	loss:cnaPANCAN310 (MAP2K4)	0	0	0	0	0	0	0	0	0	0	0	0	0	0	0	0	0	0	0	0	0	0	0	0	0	0	0	0	0	0	0	0	0	0	0	0	1	0	1	0	0	1	0	0	0	0	0	0
	loss:cnaPANCAN311	0	0	0	0	0	0	0	0	0	0	0	0	0	0	0	0	0	0	0	0	0	0	0	0	0	0	0	0	0	0	0	0	0	0	0	0	1	0	0	0	0	1	0	0	1	0	0	0
	loss:cnaPANCAN312	0	0	0	0	0	0	0	0	0	0	0	0	0	0	0	0	0	0	0	0	0	0	0	0	0	0	0	0	0	0	0	0	0	0	0	0	1	0	0	0	0	1	0	0	1	0	0	0
	loss:cnaPANCAN313	0	0	0	0	0	0	0	0	0	0	0	0	0	0	0	0	0	0	0	0	0	0	0	0	0	0	0	0	0	0	0	0	0	0	0	0	1	0	0	0	0	1	0	0	0	0	0	0
	loss:cnaPANCAN314	0	0	0	0	0	0	0	0	0	0	0	0	0	0	0	0	0	0	0	0	0	0	0	0	0	0	0	0	0	0	0	0	0	0	0	0	0	0	0	0	0	0	0	0	0	0	0	0
	loss:cnaPANCAN315 (NF1,SUZ12)	0	0	0	0	0	0	0	0	0	0	0	0	0	0	0	0	0	0	0	0	0	0	0	0	0	0	1	0	1	0	0	0	0	0	0	0	0	0	0	0	0	0	0	0	0	0	0	0
	loss:cnaPANCAN316	0	0	0	0	0	0	0	0	0	0	0	0	0	0	0	0	0	0	0	0	0	0	0	0	0	0	1	0	0	0	0	0	0	0	0	0	0	0	0	0	0	0	0	0	0	0	0	0
	loss:cnaPANCAN317	0	0	0	0	0	0	0	0	0	0	0	0	0	0	0	0	0	0	0	0	0	0	0	0	0	0	1	0	0	0	0	0	0	0	0	0	0	0	0	0	0	0	0	0	0	0	0	0
	loss:cnaPANCAN318	0	0	0	0	0	0	0	0	0	0	0	0	0	0	0	0	0	0	0	0	0	0	0	0	0	0	1	0	0	0	0	0	0	0	0	0	0	0	0	0	0	0	0	0	0	0	0	0
	loss:cnaPANCAN319	0	0	0	0	0	0	0	0	0	0	0	0	0	0	0	0	0	0	0	0	0	0	0	0	0	0	1	0	0	0	0	0	0	0	0	0	0	0	0	0	0	0	0	0	0	0	0	0
	loss:cnaPANCAN32	0	0	0	0	0	0	0	0	0	0	0	0	0	0	0	0	0	0	0	0	0	0	0	0	0	0	0	0	0	0	0	0	0	0	0	0	0	0	0	0	0	0	0	0	0	0	0	0
	loss:cnaPANCAN320	0	0	0	0	0	0	0	0	0	0	0	0	0	0	0	0	0	0	0	0	0	0	0	0	0	0	1	0	0	0	0	0	0	0	0	0	0	0	0	0	0	0	0	0	0	0	0	0
	loss:cnaPANCAN321	0	0	0	0	0	0	0	0	0	0	0	0	0	0	0	0	0	0	0	0	0	0	0	0	0	0	1	0	0	0	0	0	0	0	0	0	0	0	0	0	0	0	0	0	0	0	0	0
	loss:cnaPANCAN322	0	0	0	0	0	0	0	0	0	0	0	0	0	0	0	0	0	0	0	0	0	0	0	0	0	0	1	0	0	0	0	0	0	0	0	0	0	0	0	0	0	0	0	0	0	0	0	0
	loss:cnaPANCAN323	0	0	0	0	0	0	0	0	0	0	0	0	0	0	0	0	0	0	0	0	0	0	0	0	0	0	1	0	0	0	0	0	0	0	0	0	0	0	0	0	0	0	0	0	0	0	0	0
	loss:cnaPANCAN324	0	0	0	0	0	0	0	0	0	0	0	0	0	0	0	0	0	0	0	0	0	0	0	0	0	0	0	0	0	0	0	0	0	0	0	0	0	0	0	0	0	0	0	0	0	0	0	0
	loss:cnaPANCAN325	0	0	0	0	0	0	0	0	0	0	0	0	0	0	0	0	0	0	0	0	0	0	0	0	0	0	0	0	0	0	0	0	0	0	0	0	0	0	0	0	0	0	0	0	0	0	0	0
	loss:cnaPANCAN326 (SOX9)	0	0	0	0	0	0	0	0	0	0	0	0	0	0	0	0	0	0	0	0	0	0	0	0	0	0	0	0	0	0	0	0	0	0	0	0	0	0	0	0	0	0	0	0	0	0	0	0
	loss:cnaPANCAN327	0	0	0	0	0	0	0	0	0	0	0	0	0	0	0	0	0	0	0	0	0	0	0	0	0	0	0	0	0	0	0	0	0	0	0	0	0	0	0	0	0	0	0	0	0	0	0	0
	loss:cnaPANCAN328	0	0	0	0	0	0	0	0	0	0	0	0	0	0	0	0	0	0	0	0	0	0	0	0	0	0	0	0	0	0	0	0	0	0	0	0	0	0	0	0	0	0	0	0	0	0	0	0
	loss:cnaPANCAN329 (ZNF750)	0	0	0	0	0	0	0	0	0	0	0	0	0	0	0	0	0	0	0	0	0	0	0	0	0	0	0	0	0	0	0	0	0	0	0	0	0	0	0	0	0	0	0	0	0	0	0	0
	loss:cnaPANCAN33	0	0	0	0	0	0	0	0	0	0	0	0	0	0	0	0	0	0	0	0	0	0	0	0	0	0	0	0	0	0	0	0	0	0	0	0	0	0	0	0	0	0	0	0	0	0	0	0
	loss:cnaPANCAN334	0	1	1	1	0	0	0	1	1	0	1	0	0	0	0	1	0	0	0	0	1	0	0	0	0	0	0	1	1	1	0	0	1	0	0	0	0	1	1	0	0	1	0	0	1	1	1	0
	loss:cnaPANCAN335	0	1	1	1	0	0	0	0	1	0	1	0	0	0	1	1	1	0	0	0	1	0	0	0	0	0	0	1	1	1	0	0	1	0	0	0	0	1	1	0	0	1	0	0	1	1	1	0
	loss:cnaPANCAN336	0	1	1	1	0	0	0	0	1	0	1	0	0	0	0	1	0	0	0	0	1	0	0	0	0	0	0	1	1	1	0	0	1	0	0	0	0	1	1	0	0	1	0	0	1	1	1	0
	loss:cnaPANCAN337	0	1	1	1	0	0	0	0	1	0	1	0	0	0	0	1	0	0	0	0	1	0	0	0	0	0	0	1	1	1	0	0	1	0	0	0	0	1	1	0	0	1	0	0	1	1	1	0
	loss:cnaPANCAN338	0	1	1	1	0	0	0	0	1	0	1	0	0	0	0	1	1	0	0	0	1	0	0	0	0	0	0	1	1	1	0	0	1	0	0	0	0	1	1	0	0	1	0	0	1	1	1	0
	loss:cnaPANCAN339 (ATRX)	0	1	1	0	0	0	0	0	1	0	1	0	0	0	0	1	0	0	0	0	1	0	0	0	0	0	0	1	1	1	0	0	1	0	0	0	0	0	0	0	0	1	0	0	1	1	1	0
	loss:cnaPANCAN34	0	0	0	0	0	0	0	0	0	0	0	0	0	0	0	0	0	0	0	0	0	0	0	0	0	0	0	0	0	0	0	0	0	0	0	0	0	0	0	0	0	0	0	0	0	0	0	0
	loss:cnaPANCAN340	0	1	1	0	0	0	0	0	1	0	1	0	0	0	0	1	0	0	1	0	1	0	0	0	0	0	0	1	1	1	0	0	1	0	0	0	0	0	0	1	0	1	0	0	1	1	1	0
	loss:cnaPANCAN341	0	1	1	0	0	0	0	0	1	0	1	0	0	0	0	1	0	0	1	0	1	0	0	0	0	0	0	1	1	1	0	0	1	0	0	0	0	0	0	0	0	1	0	0	1	1	1	0
	loss:cnaPANCAN342	0	1	1	0	0	0	0	0	1	0	1	0	0	0	0	1	0	0	1	0	1	0	0	0	0	0	0	1	1	1	0	0	1	0	0	0	0	0	0	0	0	1	0	0	1	1	1	0
	loss:cnaPANCAN343	0	1	1	0	0	0	0	0	1	0	1	0	0	0	0	1	0	0	1	0	1	0	0	0	0	0	0	1	0	1	0	0	1	0	0	0	0	0	0	0	0	1	0	0	1	1	1	0
	loss:cnaPANCAN35 (CUL2)	0	0	0	0	0	0	0	0	0	0	0	0	0	0	0	0	0	0	0	0	0	0	0	0	0	0	0	0	0	0	0	0	0	0	0	0	0	0	0	0	0	0	0	0	0	0	0	0
	loss:cnaPANCAN353	0	0	0	0	0	0	0	0	0	0	0	0	0	0	0	0	0	0	0	0	0	0	0	0	0	0	0	0	0	0	0	0	0	0	0	0	0	0	0	0	0	0	1	0	0	0	0	0
	loss:cnaPANCAN354	0	0	0	0	0	0	0	0	0	0	0	0	0	0	0	0	0	0	0	0	0	0	0	0	0	0	0	0	0	0	0	0	0	0	0	0	0	0	0	0	0	0	1	0	0	0	0	0
	loss:cnaPANCAN355	0	0	0	0	0	0	0	0	0	0	0	0	0	0	0	0	0	0	0	0	0	0	0	0	0	0	0	0	0	0	0	0	0	0	0	0	0	0	0	0	0	0	0	0	0	0	0	0
	loss:cnaPANCAN356 (ERCC3)	1	1	0	0	0	0	1	1	0	0	1	0	0	0	0	1	1	0	1	0	0	0	0	1	0	0	0	0	0	0	1	0	0	0	0	0	0	1	0	0	0	0	0	1	0	0	0	0
	loss:cnaPANCAN357 (ACVR2A)	0	1	0	0	0	0	0	1	0	0	0	0	0	0	0	0	0	0	0	0	0	0	0	0	0	0	0	0	0	0	0	0	0	0	0	0	0	0	0	0	0	0	0	1	0	0	0	0
	loss:cnaPANCAN358	0	0	0	0	0	0	0	0	0	0	0	0	0	0	0	0	0	0	0	0	0	0	0	0	0	0	0	0	0	0	0	0	0	0	0	0	0	0	0	1	0	0	0	0	0	0	0	0
	loss:cnaPANCAN359 (CUL3)	0	0	0	0	0	0	0	0	0	0	0	0	0	0	0	0	0	0	0	0	0	0	0	0	0	0	0	0	0	0	0	0	0	0	0	0	0	0	0	0	0	0	0	0	0	0	0	0
	loss:cnaPANCAN36 (RET)	0	0	0	0	0	0	0	0	0	0	0	0	0	0	0	0	0	0	0	0	0	0	0	0	0	0	0	0	0	0	0	0	0	0	0	0	0	0	0	0	0	0	0	0	0	0	0	0
	loss:cnaPANCAN360	0	0	0	0	0	0	0	0	0	0	0	0	0	0	0	0	0	0	0	0	0	0	0	0	0	0	0	0	0	0	0	0	0	0	0	0	0	0	0	0	0	0	0	0	0	0	0	0
	loss:cnaPANCAN361	0	0	0	0	0	0	0	0	0	0	1	0	0	0	0	0	0	0	1	0	0	0	0	0	0	0	0	0	0	0	0	0	0	0	0	0	0	0	0	0	0	0	0	0	0	0	0	0
	loss:cnaPANCAN368	0	0	1	0	0	0	0	0	0	0	0	0	0	0	0	0	0	0	0	0	0	0	0	0	0	0	0	1	0	0	0	0	0	0	0	0	0	0	0	0	0	0	0	0	0	0	0	0
	loss:cnaPANCAN369	0	0	0	0	0	0	0	0	0	0	0	0	0	1	0	0	0	0	0	0	0	0	0	0	0	1	0	0	0	0	0	0	0	0	0	0	0	1	0	0	0	0	0	0	0	0	0	0
	loss:cnaPANCAN37	0	0	0	0	0	0	0	0	0	0	0	0	0	0	0	0	0	0	0	0	0	0	0	0	0	0	0	0	0	0	0	0	0	0	0	0	0	0	0	0	0	0	0	0	0	0	0	0
	loss:cnaPANCAN370	0	0	0	0	0	0	0	0	0	0	0	0	0	0	0	0	0	0	0	0	0	0	0	0	0	0	0	0	0	0	0	0	0	0	0	0	0	0	0	0	0	0	0	0	0	0	0	0
	loss:cnaPANCAN371	0	0	0	0	0	0	0	0	0	0	0	0	0	0	0	0	0	0	0	0	0	0	0	0	0	0	0	0	0	0	0	0	0	0	0	0	0	0	0	0	0	0	0	0	0	0	0	0
	loss:cnaPANCAN372	0	0	0	0	0	0	0	0	0	0	0	0	0	0	0	0	0	0	0	0	0	0	0	0	0	0	0	0	0	0	0	0	0	0	0	0	0	0	0	0	0	0	0	0	0	0	0	0
	loss:cnaPANCAN373	0	0	0	0	0	0	0	0	0	0	0	0	0	0	0	0	0	0	0	0	0	0	0	0	0	0	0	0	0	0	0	0	0	0	0	0	0	0	0	0	0	0	0	0	0	0	0	0
	loss:cnaPANCAN377	0	0	0	0	0	0	0	0	0	0	0	0	0	0	0	0	0	0	0	0	0	1	0	0	0	0	0	0	0	1	0	0	0	0	0	0	0	0	1	0	0	0	0	0	0	0	0	0
	loss:cnaPANCAN378 (ZNRF3)	0	0	0	0	0	0	0	0	0	0	0	0	0	0	0	0	0	0	0	0	0	0	0	0	0	0	0	0	0	0	0	0	0	0	0	0	0	0	0	0	0	1	0	0	0	0	0	0
	loss:cnaPANCAN379	0	0	0	0	0	0	0	0	0	0	0	0	0	0	0	0	0	0	0	0	0	0	0	0	0	0	0	0	0	0	0	0	0	0	0	0	0	0	0	0	0	0	0	0	0	0	0	0
	loss:cnaPANCAN38	0	0	0	0	0	0	0	0	0	0	0	0	0	0	0	0	0	0	0	0	0	0	0	0	0	0	0	0	0	0	0	0	0	0	0	0	0	0	0	0	0	0	0	0	0	0	0	0
	loss:cnaPANCAN380	0	0	0	0	0	0	0	0	0	0	0	0	0	0	0	0	0	0	0	0	0	0	0	0	0	0	0	0	0	0	0	0	0	0	0	0	0	0	0	0	0	0	0	0	0	0	0	0
	loss:cnaPANCAN381 (ARFGAP3)	0	0	0	0	0	0	0	0	0	0	0	0	0	0	0	0	0	0	0	0	0	1	0	0	0	0	0	0	1	0	0	0	1	0	0	1	0	0	0	0	1	0	0	0	0	0	0	0
	loss:cnaPANCAN385 (PABPC3,SACS,ZMYM2)	0	0	0	0	0	0	0	0	0	0	0	0	0	0	0	0	0	0	0	0	0	0	0	0	0	0	0	0	0	1	0	0	0	0	0	0	0	0	0	0	0	0	0	0	1	0	0	0
	loss:cnaPANCAN386	0	0	0	0	0	0	0	0	0	0	0	0	0	0	0	0	0	0	0	0	0	0	0	0	0	0	0	0	0	0	0	0	0	0	0	0	0	0	0	0	0	0	0	0	1	0	0	0
	loss:cnaPANCAN387	0	0	0	0	0	0	0	0	0	0	0	0	0	0	0	0	0	0	0	0	0	0	0	0	0	0	0	0	0	0	0	0	0	0	0	0	0	0	0	0	0	0	0	0	1	0	0	0
	loss:cnaPANCAN388	0	0	0	0	0	0	0	0	0	0	0	0	0	0	0	0	0	0	0	0	0	0	0	0	0	0	0	0	0	0	0	0	0	0	0	0	0	0	0	0	0	1	0	0	1	0	1	0
	loss:cnaPANCAN389 (RB1)	0	0	0	0	0	0	0	0	0	0	1	0	0	0	0	0	0	0	0	0	0	0	0	0	0	0	0	0	0	0	0	0	1	0	0	0	0	0	0	0	0	1	0	0	1	0	1	0
	loss:cnaPANCAN39	0	0	0	0	0	0	0	0	0	0	0	0	0	0	0	0	0	0	0	0	0	0	0	0	0	0	0	0	0	0	0	0	0	0	0	0	0	0	0	0	0	0	0	0	0	0	0	0
	loss:cnaPANCAN390	0	0	0	0	0	0	0	0	0	0	0	0	0	0	0	0	0	0	0	0	0	0	0	0	0	0	0	0	1	0	0	0	0	0	0	0	0	0	0	0	0	0	0	0	1	0	1	0
	loss:cnaPANCAN391 (ING1,IRS2,TFDP1)	0	0	0	0	0	0	0	0	0	0	0	0	0	0	0	0	0	0	0	0	0	0	0	0	0	0	0	0	1	0	0	0	0	0	0	0	0	0	0	0	0	0	0	0	1	0	1	0
	loss:cnaPANCAN396	0	0	0	0	0	0	0	0	0	0	0	0	0	0	0	0	0	0	0	0	0	0	0	0	0	0	0	1	0	0	0	0	0	0	0	0	0	0	0	0	0	0	0	0	1	0	0	0
	loss:cnaPANCAN397	0	0	0	0	0	0	0	0	0	0	0	0	0	0	0	0	0	0	0	0	0	0	0	0	0	0	0	1	1	0	0	0	0	0	0	0	0	0	0	0	0	0	0	0	1	0	0	0
	loss:cnaPANCAN398	0	0	0	0	0	0	0	0	0	0	0	0	0	0	0	0	0	0	0	0	0	0	0	0	0	0	0	1	0	0	0	0	0	0	0	0	0	0	0	0	0	0	0	0	1	0	0	0
	loss:cnaPANCAN399	0	0	0	0	0	0	0	0	0	0	0	0	0	0	0	0	0	0	0	0	0	0	0	0	0	0	0	1	0	0	0	0	0	0	0	0	0	0	0	0	0	0	0	0	1	0	0	0
	loss:cnaPANCAN4	0	0	0	0	0	0	0	0	0	0	0	0	0	0	0	0	0	0	0	0	0	0	0	0	0	0	0	0	0	0	0	0	0	0	0	0	0	0	0	0	0	0	0	0	0	0	0	0
	loss:cnaPANCAN40	0	0	0	0	0	0	0	0	0	0	0	0	0	0	0	0	0	0	0	0	0	0	0	0	0	0	0	0	0	0	0	0	0	0	0	0	0	0	0	0	0	0	0	0	0	0	0	0
	loss:cnaPANCAN400	0	0	0	0	0	0	0	0	0	0	0	0	0	0	0	0	0	0	0	0	0	0	0	0	0	0	0	1	0	0	0	0	0	0	0	0	0	0	0	0	0	0	0	0	1	0	0	0
	loss:cnaPANCAN401	0	0	0	0	0	0	0	0	0	0	0	0	0	0	0	0	0	1	0	0	0	0	0	0	0	0	0	1	0	0	0	0	0	0	0	0	0	0	0	0	0	0	0	0	1	0	0	0
	loss:cnaPANCAN402	0	0	0	0	0	0	0	0	0	0	0	0	0	0	0	0	0	0	0	0	0	0	0	0	0	0	0	1	0	0	0	0	0	0	0	0	0	0	0	0	0	0	0	0	1	0	0	0
	loss:cnaPANCAN403	0	0	0	0	0	0	0	0	0	0	0	0	0	0	0	0	0	0	0	0	0	0	0	0	0	0	0	1	0	0	0	0	0	0	0	0	0	0	0	0	0	0	0	0	1	0	0	0
	loss:cnaPANCAN404	0	0	0	0	0	0	0	0	0	0	0	0	0	0	0	0	0	0	0	0	0	0	0	0	0	0	0	1	0	0	0	0	0	0	0	0	0	0	0	0	0	0	0	0	1	0	0	0
	loss:cnaPANCAN405	0	0	0	0	0	0	0	0	0	0	0	0	0	0	0	0	0	0	0	0	0	0	0	0	0	0	0	1	0	0	0	0	0	0	0	0	0	0	0	0	0	0	0	0	1	0	0	0
	loss:cnaPANCAN406	0	0	0	0	0	0	0	0	0	0	0	0	0	0	0	0	0	0	0	0	0	0	0	0	0	0	0	1	0	0	0	0	0	0	0	0	0	0	0	0	0	0	0	0	1	0	0	0
	loss:cnaPANCAN407	0	0	0	0	0	0	0	0	0	0	0	0	0	0	0	0	0	0	0	0	0	0	0	0	0	0	0	1	0	0	0	0	0	0	0	0	0	0	0	0	0	0	0	0	1	0	0	0
	loss:cnaPANCAN408	0	0	0	0	0	0	0	0	0	0	0	0	0	0	0	0	0	0	0	0	0	0	0	0	0	0	0	1	0	0	0	0	0	0	0	0	0	0	0	0	0	0	0	0	1	0	0	0
	loss:cnaPANCAN409	0	0	0	0	0	0	0	0	0	0	0	0	0	0	0	0	0	0	0	0	0	0	0	0	0	0	0	1	0	0	0	0	0	0	0	0	0	0	0	0	0	0	0	0	1	0	0	0
	loss:cnaPANCAN41	0	0	0	0	0	0	0	0	0	0	0	0	0	0	0	0	0	0	0	0	0	0	0	0	0	0	0	0	0	0	0	0	0	0	0	0	0	0	0	0	0	0	0	0	0	0	0	0
	loss:cnaPANCAN410	0	0	0	0	0	0	0	0	0	0	0	0	0	0	0	0	0	0	0	0	0	0	0	0	0	0	0	1	0	0	0	0	0	0	1	0	0	0	0	1	0	0	0	0	1	0	0	0
	loss:cnaPANCAN412	0	0	0	0	0	0	0	0	0	0	0	0	0	0	0	0	0	0	0	0	0	0	0	0	0	0	0	0	0	0	0	0	0	0	0	0	0	0	0	0	0	0	0	0	0	0	0	0
	loss:cnaPANCAN413	0	0	0	0	0	0	0	0	0	0	0	0	0	0	0	0	0	0	0	0	0	0	0	0	0	0	0	0	0	0	0	0	0	0	0	0	0	0	0	0	0	0	0	0	0	0	0	0
	loss:cnaPANCAN414	0	0	0	0	0	0	0	0	0	0	0	0	0	0	0	0	0	0	0	0	0	0	0	0	0	0	0	0	1	0	0	0	0	0	0	0	0	0	0	0	0	0	0	0	0	0	0	0
	loss:cnaPANCAN415 (B2M,BUB1B,MGA,TP53BP1)	0	0	0	0	0	0	0	0	0	0	0	0	0	0	0	0	0	0	0	0	0	0	0	0	0	0	0	0	0	0	0	0	0	0	0	0	0	0	0	0	0	1	0	0	0	0	0	0
	loss:cnaPANCAN416	0	0	0	0	0	0	0	0	0	0	0	0	0	0	0	0	0	0	0	0	0	0	0	0	0	0	0	0	0	0	0	0	0	0	0	0	0	0	0	0	0	0	0	0	0	0	0	0
	loss:cnaPANCAN417	0	0	0	0	0	0	0	0	0	0	0	0	0	0	0	0	0	0	0	0	0	0	0	0	0	0	0	0	0	0	0	0	0	0	0	0	0	0	0	0	0	0	0	0	0	0	0	0
	loss:cnaPANCAN418	0	0	0	0	0	0	0	0	0	0	0	0	0	0	0	0	0	0	0	0	0	0	0	0	0	0	0	0	0	0	0	0	0	0	0	0	0	0	0	0	0	0	0	0	0	0	0	0
	loss:cnaPANCAN419	0	0	0	0	0	0	0	0	0	0	0	0	0	0	0	0	0	0	0	0	0	0	0	0	0	0	0	0	0	0	0	0	0	0	0	0	0	0	0	0	0	0	0	0	0	0	0	0
	loss:cnaPANCAN42 (ANK3)	0	0	0	0	0	0	0	0	0	0	0	0	0	0	0	0	0	0	0	0	0	0	0	0	0	0	0	0	0	0	0	0	0	0	0	0	0	0	0	0	0	0	0	0	0	0	0	0
	loss:cnaPANCAN420	0	0	0	0	0	0	0	0	0	0	0	0	0	0	0	0	0	0	0	0	0	0	0	0	0	0	0	0	0	0	0	0	0	0	0	0	0	0	0	0	0	0	0	0	0	0	0	0
	loss:cnaPANCAN421	0	0	0	0	0	0	0	0	0	0	0	0	0	0	0	0	0	0	0	0	0	0	0	0	0	0	0	0	0	0	0	0	0	0	0	0	0	0	0	0	0	0	0	0	0	0	0	0
	loss:cnaPANCAN422	0	0	0	0	0	0	0	0	0	0	0	0	0	0	0	0	0	0	0	0	0	0	0	0	0	0	0	0	0	0	0	0	0	0	0	0	0	0	0	0	0	0	0	0	0	0	0	0
	loss:cnaPANCAN423	0	0	0	0	0	0	0	0	0	0	0	0	0	0	0	0	0	0	0	0	0	0	0	0	0	0	0	0	0	0	0	0	0	0	0	0	0	0	0	0	0	0	0	0	0	0	0	0
	loss:cnaPANCAN424	0	0	0	0	0	0	0	0	0	0	0	0	0	0	0	0	0	0	0	0	0	0	0	0	0	0	0	0	0	0	0	0	0	0	0	0	0	0	0	0	0	0	0	0	0	0	0	0
	loss:cnaPANCAN425	0	0	0	0	0	0	0	0	0	0	0	0	0	0	0	0	0	0	0	0	0	0	0	0	0	0	0	0	0	0	0	0	0	0	0	0	0	0	1	0	0	0	0	0	0	0	0	0
	loss:cnaPANCAN43	0	0	0	0	0	0	0	0	0	0	0	0	0	0	0	0	0	0	0	0	0	0	0	0	0	0	0	0	0	0	0	0	0	0	0	0	0	0	0	0	0	0	0	0	0	0	0	0
	loss:cnaPANCAN44 (BMPR1A,FAS,PTEN)	0	0	0	0	0	0	0	0	0	0	0	0	0	1	0	0	0	0	0	0	0	0	0	0	0	0	0	0	0	0	0	0	0	0	0	1	0	0	0	0	0	0	0	0	0	0	0	0
	loss:cnaPANCAN45	0	0	0	0	0	0	0	0	0	0	0	0	0	0	0	0	0	0	0	0	0	0	0	0	0	0	0	0	0	0	0	0	0	0	0	0	0	0	0	0	0	0	0	0	0	0	0	0
	loss:cnaPANCAN46	0	0	0	0	0	0	0	0	0	0	0	0	0	0	0	0	0	0	0	0	0	0	0	0	0	0	0	0	0	0	0	0	0	0	0	0	0	0	0	0	0	0	0	0	0	0	0	0
	loss:cnaPANCAN47	0	0	0	0	0	0	0	0	0	0	0	0	0	0	0	0	0	0	0	0	0	0	0	0	0	0	0	0	0	0	0	0	0	0	0	0	0	0	0	0	0	0	0	0	0	0	0	0
	loss:cnaPANCAN48	0	0	0	0	0	0	0	0	0	0	0	0	0	0	0	0	0	0	0	0	0	0	0	0	0	0	0	0	0	0	0	0	0	0	0	0	0	0	0	0	0	0	0	0	0	0	0	0
	loss:cnaPANCAN49	0	0	0	0	0	0	0	0	0	0	0	0	0	0	0	0	0	0	0	0	0	0	0	0	0	0	0	0	0	0	0	0	0	0	0	0	0	0	0	0	0	0	0	0	0	0	0	0
	loss:cnaPANCAN5	0	0	0	0	0	0	0	0	0	0	0	0	0	0	0	0	0	0	0	0	0	0	0	0	0	0	0	0	0	0	0	0	0	0	0	0	0	0	0	0	0	0	0	0	0	0	0	0
	loss:cnaPANCAN50	0	0	0	0	0	0	0	0	0	0	0	0	0	0	0	0	0	0	0	0	0	0	0	0	0	0	0	0	0	0	0	0	0	0	0	0	0	0	0	0	0	0	0	0	0	0	0	0
	loss:cnaPANCAN51	0	0	0	0	0	0	0	0	0	0	0	0	0	0	0	0	0	0	0	0	0	0	0	0	0	0	0	0	0	0	0	0	0	0	0	0	0	0	0	0	0	0	0	0	0	0	0	0
	loss:cnaPANCAN52	0	0	0	0	0	0	0	0	1	0	0	0	0	0	0	0	0	0	1	0	0	0	0	0	0	0	0	0	0	0	0	0	0	0	0	0	0	0	0	0	0	0	0	0	0	0	0	0
	loss:cnaPANCAN53	0	0	0	0	0	0	0	0	1	0	0	0	0	0	0	0	0	0	1	0	0	0	0	0	0	0	0	0	0	0	0	0	0	0	0	0	0	0	0	0	0	0	0	0	0	0	0	0
	loss:cnaPANCAN54	0	0	0	0	0	0	0	0	1	0	0	0	0	0	0	0	0	0	1	0	0	0	0	0	0	0	0	0	0	0	0	0	0	0	0	0	0	0	0	0	0	0	0	0	0	0	0	0
	loss:cnaPANCAN55	0	0	0	0	0	0	0	0	1	0	0	0	0	0	0	0	0	0	1	0	0	0	0	0	0	0	0	0	0	0	0	0	0	0	0	0	0	0	0	0	0	0	0	0	0	0	0	0
	loss:cnaPANCAN6	0	0	0	0	0	0	0	0	0	0	0	0	0	0	0	1	0	0	0	0	0	0	0	0	0	0	0	0	0	0	0	0	0	0	0	0	0	0	0	0	0	0	0	0	0	0	0	0
	loss:cnaPANCAN62 (HRAS,IRF7)	0	0	0	0	0	0	0	0	0	0	0	0	0	1	0	0	0	0	0	0	0	0	0	0	0	0	0	0	0	0	0	0	0	0	0	0	0	0	0	0	0	0	0	0	0	0	0	0
	loss:cnaPANCAN63	0	0	0	0	0	0	0	0	0	0	0	0	0	0	0	0	0	0	0	0	0	0	0	0	0	0	0	0	0	0	0	0	0	0	0	0	0	0	0	0	0	0	0	0	0	0	0	0
	loss:cnaPANCAN64	0	0	0	0	0	0	0	0	0	0	0	0	0	0	0	0	0	0	0	0	0	0	0	0	0	0	0	0	0	0	0	0	0	0	0	0	0	0	0	0	0	0	0	0	0	0	0	0
	loss:cnaPANCAN65	0	0	0	0	0	0	0	0	0	0	0	0	0	0	0	0	0	0	0	0	0	0	0	0	0	0	0	0	0	0	0	0	0	0	0	0	0	0	0	0	0	0	0	0	0	0	0	0
	loss:cnaPANCAN66	0	0	0	0	0	0	0	0	0	0	0	0	0	0	0	0	0	0	0	0	0	0	0	0	0	0	0	0	0	0	0	0	0	0	0	0	0	0	0	0	0	0	0	0	0	0	0	0
	loss:cnaPANCAN67	0	0	0	0	0	0	0	0	0	0	0	0	0	0	0	0	0	0	0	0	0	0	0	0	0	0	0	0	0	0	0	0	0	0	0	0	0	0	0	0	0	0	0	0	0	0	0	0
	loss:cnaPANCAN68	0	0	0	0	0	0	0	0	0	0	0	0	0	0	0	0	0	0	0	0	0	0	0	0	0	0	0	0	0	0	0	0	0	0	0	0	0	0	0	0	0	0	0	0	0	0	0	0
	loss:cnaPANCAN69	0	0	0	0	0	0	0	0	0	0	0	0	0	0	0	0	0	0	0	0	0	0	0	0	0	0	0	0	0	0	0	0	0	0	0	0	0	0	0	0	0	0	0	0	0	0	0	0
	loss:cnaPANCAN7 (SMARCA4)	0	0	0	0	0	0	0	0	0	0	0	0	0	0	0	0	0	0	0	0	0	0	1	0	0	0	0	0	0	0	0	0	0	0	0	0	0	0	0	0	0	0	0	0	0	0	0	0
	loss:cnaPANCAN70	0	0	0	0	0	0	0	0	0	0	0	0	0	0	0	0	0	0	0	0	0	0	0	0	0	0	0	0	0	0	0	0	0	0	0	0	0	0	0	0	0	0	0	0	0	0	0	0
	loss:cnaPANCAN71 (EXT2)	0	0	0	1	0	0	0	0	0	0	0	0	0	0	0	0	0	0	0	0	0	0	0	0	0	0	0	0	0	0	0	0	0	0	0	0	0	0	0	0	0	0	0	0	0	0	0	0
	loss:cnaPANCAN72	0	0	0	0	0	0	0	0	0	0	0	0	0	0	0	0	0	0	0	0	0	0	0	0	0	0	0	0	0	0	0	0	0	0	0	0	0	0	0	0	0	0	0	0	0	0	0	0
	loss:cnaPANCAN73	0	0	0	0	0	0	0	0	0	0	0	0	0	0	0	0	0	0	0	0	0	0	0	0	0	0	0	0	0	0	0	0	0	0	0	0	0	0	0	0	0	0	0	0	1	0	0	0
	loss:cnaPANCAN74	0	0	0	0	0	0	0	0	0	0	0	0	0	0	0	0	0	0	0	0	0	0	0	0	0	0	0	0	0	0	0	0	0	0	0	0	0	0	0	0	0	0	0	0	1	0	0	0
	loss:cnaPANCAN75 (MED17)	0	0	0	0	0	0	0	0	0	0	1	0	0	0	0	0	0	0	0	0	0	0	0	0	0	0	0	0	0	0	0	0	0	0	0	0	0	0	0	0	0	0	0	0	1	0	0	0
	loss:cnaPANCAN76	0	0	0	0	0	0	0	0	0	0	1	0	0	0	0	0	0	0	0	0	0	0	0	0	0	0	0	0	0	0	0	0	0	0	0	0	0	0	0	0	0	0	0	0	1	0	0	0
	loss:cnaPANCAN77 (CASP1)	0	0	0	0	0	0	0	0	0	0	1	0	0	0	0	0	0	0	1	0	0	0	0	0	0	0	0	0	0	0	0	0	0	0	0	0	0	0	0	0	0	0	0	0	1	0	0	0
	loss:cnaPANCAN78 (CASP1)	0	0	0	0	0	0	0	0	0	0	1	0	0	0	0	0	0	0	1	0	0	0	0	0	0	0	0	0	0	0	0	0	0	0	0	0	0	0	0	0	0	0	0	0	1	0	0	0
	loss:cnaPANCAN79	0	0	0	0	0	0	0	0	0	0	1	0	0	0	0	0	0	0	0	0	0	0	0	0	0	0	0	0	0	0	0	0	0	0	0	0	0	0	0	0	0	0	0	0	1	0	0	0
	loss:cnaPANCAN8	0	0	0	0	0	0	0	0	0	0	0	0	0	0	0	1	0	0	0	0	0	0	0	0	0	0	0	0	0	0	0	0	0	0	0	0	0	0	0	0	1	0	0	0	0	0	0	0
	loss:cnaPANCAN80 (SDHD)	0	0	0	0	0	0	0	0	0	0	1	0	0	0	0	0	0	0	1	0	0	0	0	0	0	1	0	0	0	0	0	0	0	0	0	0	1	0	0	0	0	0	0	0	1	0	0	0
	loss:cnaPANCAN81	0	0	0	0	0	0	0	0	0	0	1	0	0	0	0	0	0	0	0	0	0	0	0	0	0	0	0	0	0	0	0	0	0	0	0	0	0	0	0	0	0	0	0	0	1	0	0	0
	loss:cnaPANCAN82	0	0	0	0	0	0	0	0	0	0	1	0	0	0	0	0	0	0	0	0	0	0	0	0	0	0	0	0	0	0	0	0	0	0	0	0	0	0	0	0	0	0	0	0	1	0	0	0
	loss:cnaPANCAN9	0	0	0	0	0	0	0	0	0	0	1	0	0	0	0	0	0	0	0	0	0	0	0	0	0	0	0	0	0	0	0	0	0	0	0	0	0	0	0	0	1	0	0	0	0	0	0	0
	loss:cnaPANCAN92	0	0	0	0	1	0	0	0	0	0	1	1	1	0	0	1	1	0	1	0	1	0	1	1	0	0	0	0	1	1	1	0	1	1	0	0	0	0	0	1	0	1	1	1	1	0	0	0
	loss:cnaPANCAN93	0	0	0	0	0	0	0	0	0	0	1	0	0	0	0	0	0	0	0	0	1	0	0	0	0	0	0	0	0	0	0	0	0	0	0	0	0	0	0	0	0	0	1	1	1	0	0	0
	loss:cnaPANCAN94	0	0	0	0	0	0	0	0	0	0	1	0	0	0	0	0	0	0	0	0	1	0	0	0	0	0	0	0	0	0	0	0	0	0	0	0	0	0	0	0	0	0	1	1	1	0	0	0
	loss:cnaPANCAN95	0	0	0	0	0	0	0	0	0	0	1	0	0	0	0	0	0	0	0	0	1	0	0	0	0	0	0	0	0	0	0	0	0	0	0	0	0	0	0	0	0	0	1	1	1	0	0	0
	loss:cnaPANCAN96	0	0	0	0	0	0	0	0	0	0	1	0	0	0	0	0	0	0	0	0	1	0	0	0	0	0	0	0	0	0	0	0	0	0	0	0	0	0	0	0	0	0	1	1	1	0	0	0
	loss:cnaPANCAN97	0	0	0	0	0	0	0	0	0	0	1	0	0	0	0	0	0	0	0	0	1	0	0	0	0	0	0	0	0	0	0	0	0	0	0	0	0	0	0	0	0	0	1	1	1	0	0	0
	loss:cnaPANCAN98	0	0	0	0	0	0	0	0	0	0	1	0	0	0	0	0	0	0	0	0	1	0	0	0	0	0	0	0	0	0	0	0	0	0	0	0	0	0	0	0	0	0	1	1	1	0	0	0
	loss:cnaPANCAN99 (SOX17)	0	0	0	0	0	0	0	0	0	0	0	0	0	0	0	1	0	0	0	0	0	0	0	0	0	0	0	0	0	0	0	0	0	0	0	0	0	0	0	0	1	0	0	0	1	0	0	0
	LPHN2_mut	0	0	0	0	0	0	0	0	0	0	0	0	0	0	0	0	0	0	0	0	0	0	0	0	0	0	0	0	0	0	0	0	0	0	0	0	0	0	0	0	0	0	0	0	0	0	0	0
	LRP6_mut	0	0	0	0	0	0	0	0	0	0	0	0	0	0	0	0	0	0	0	0	0	0	0	0	0	0	0	0	0	0	0	0	0	0	0	0	0	0	0	0	0	0	0	0	0	0	0	0
	LRPPRC_mut	0	0	1	0	0	0	0	0	0	0	0	0	0	0	0	0	0	0	0	0	0	0	0	0	0	0	0	0	0	0	0	0	0	0	0	0	0	0	0	0	1	0	0	0	0	1	0	0
	MACF1_mut	0	0	0	0	0	0	0	0	0	0	0	0	0	0	0	0	0	0	0	0	0	0	0	0	0	0	0	0	0	0	0	0	0	0	0	0	0	0	0	0	0	0	0	0	0	0	0	0
	MAGI2_mut	0	0	0	0	0	0	0	0	0	0	0	0	0	0	0	0	0	0	0	0	0	0	0	0	0	0	0	0	0	0	0	0	0	0	0	0	0	0	0	0	0	0	0	0	0	0	0	0
	MAP2K1_mut	0	0	0	0	0	0	0	0	0	0	0	0	0	0	0	1	0	0	0	0	0	0	0	0	0	0	0	0	0	0	0	0	0	0	0	0	0	0	0	0	0	0	0	0	0	0	0	0
	MAP2K4_mut	0	0	0	0	0	0	0	0	0	0	0	0	0	0	0	0	0	0	0	0	0	0	0	0	0	0	0	0	0	0	0	0	0	0	0	0	0	0	0	0	0	0	0	0	0	0	0	0
	MAP3K1_mut	0	0	0	0	0	0	0	0	0	0	0	0	0	0	0	0	0	0	0	0	0	0	0	0	0	0	0	0	0	0	0	0	0	0	0	0	0	0	0	0	0	0	0	0	0	0	0	0
	MAP3K11_mut	0	0	0	0	0	0	0	0	0	0	0	0	0	0	0	0	0	0	0	0	0	0	0	0	0	0	0	0	0	0	0	0	0	0	0	0	0	0	0	0	0	0	0	0	0	0	0	0
	MAP3K4_mut	0	0	0	0	0	0	0	0	0	0	0	0	0	0	0	0	0	0	0	0	0	0	0	0	0	0	0	0	0	0	0	0	0	0	0	1	0	0	0	0	0	0	0	0	0	0	0	0
	MAP4K1_mut	0	0	0	0	0	0	0	0	0	0	0	0	0	0	0	0	0	0	0	0	0	0	0	0	0	0	0	0	0	0	0	0	0	0	0	0	0	0	0	0	0	0	0	0	0	0	0	0
	MAP4K3_mut	0	0	0	0	0	0	0	0	0	0	0	0	0	0	0	0	0	0	0	0	0	0	0	0	0	0	0	0	0	0	0	0	0	0	0	0	0	0	0	0	0	0	0	0	0	0	0	0
	MAT2A_mut	0	0	0	0	0	0	0	0	0	0	0	0	0	0	0	0	0	0	0	0	0	0	0	0	0	0	0	0	0	0	0	0	0	0	0	0	0	0	0	0	0	0	0	0	0	0	0	0
	MAX_mut	0	0	0	0	0	0	0	0	0	0	0	0	0	0	0	0	0	0	0	0	0	0	0	0	0	0	0	0	0	0	0	0	0	0	0	0	0	0	0	0	0	0	0	0	0	0	0	0
	MCM3_mut	0	0	0	0	0	0	0	0	0	0	0	0	0	0	0	0	0	0	0	0	0	0	0	0	0	0	0	0	0	0	0	0	0	0	0	0	0	0	0	0	0	0	0	0	0	0	0	0
	MCM8_mut	0	0	0	0	0	0	0	0	0	0	0	0	0	0	0	0	0	0	0	0	0	0	0	0	0	0	0	0	0	0	0	0	0	0	0	0	0	0	0	0	0	0	0	0	0	0	0	0
	MECOM_mut	0	0	0	0	0	0	0	0	0	0	0	0	0	0	0	0	0	0	0	0	0	0	0	0	0	0	0	0	0	0	0	0	0	0	0	1	0	0	0	0	0	0	0	0	0	0	0	0
	MED12_mut	0	0	0	0	0	0	0	0	0	0	0	0	0	0	0	0	0	0	0	0	0	0	0	0	0	0	0	0	0	0	0	0	0	0	0	0	0	0	0	0	0	0	0	0	0	0	0	0
	MED17_mut	0	0	0	0	0	0	0	0	0	0	0	0	0	0	0	0	0	0	0	0	0	0	0	0	0	0	0	0	0	0	0	0	0	0	0	0	0	0	0	0	0	0	0	0	0	0	0	0
	MED23_mut	0	0	0	0	0	0	0	0	0	0	0	0	0	0	0	0	0	0	0	0	0	0	0	0	0	0	0	0	0	0	0	0	0	0	0	0	0	0	0	0	0	0	0	0	0	0	0	0
	MED24_mut	0	0	0	0	0	0	0	0	0	0	0	0	0	0	0	0	0	0	0	0	0	0	0	0	0	0	0	0	0	0	0	0	0	0	0	0	0	0	0	0	0	0	0	0	0	0	0	0
	MEF2C_mut	0	0	0	0	0	0	0	0	0	0	0	0	0	0	0	0	0	0	0	0	0	0	0	0	0	0	0	0	0	0	0	0	0	0	0	0	0	0	0	0	0	0	0	0	0	0	0	0
	MEN1_mut	0	1	0	0	0	0	0	0	0	0	0	0	0	0	0	0	0	0	0	0	0	0	0	0	0	0	0	0	0	0	0	0	0	0	0	0	0	0	0	0	0	0	0	0	0	0	0	0
	MET_mut	0	0	0	0	0	0	0	0	0	0	0	1	0	0	0	0	0	0	0	0	0	0	0	0	0	0	0	0	0	0	0	0	0	0	0	0	0	0	0	0	0	0	0	0	0	0	0	0
	MFNG_mut	0	0	0	0	0	0	0	0	0	0	0	0	0	0	0	0	0	0	0	0	0	0	0	0	0	0	0	0	0	0	0	0	0	0	0	0	0	0	0	0	0	0	0	0	0	0	0	0
	MGA_mut	0	0	1	0	0	0	0	0	0	0	0	0	0	0	0	0	0	0	0	0	0	0	0	0	1	0	0	0	0	0	0	0	0	0	0	0	0	0	0	0	0	0	0	0	0	0	0	0
	MGMT_mut	0	0	0	0	0	0	0	0	0	0	0	0	0	0	0	0	0	0	0	0	0	0	0	0	0	0	0	0	0	0	0	0	0	0	0	0	0	0	0	0	0	0	0	0	0	0	0	0
	MKL1_mut	0	0	0	0	0	0	0	0	0	0	0	0	0	0	0	0	0	0	0	0	0	0	0	0	0	0	0	0	0	0	0	0	0	0	0	0	0	0	0	0	0	0	0	0	0	0	0	0
	MLH1_mut	0	0	0	0	0	0	0	0	0	0	0	0	0	0	0	0	0	0	0	0	0	0	0	0	0	0	0	0	0	0	0	0	0	0	0	0	0	0	0	0	0	0	0	0	0	0	0	0
	MLH3_mut	0	0	0	0	0	0	0	0	0	0	0	0	0	0	0	0	0	0	0	0	0	0	0	0	0	0	0	0	0	0	0	0	0	0	0	0	0	0	0	0	0	0	0	0	0	0	0	0
	MLL_mut	0	0	1	0	0	0	0	0	0	0	0	0	0	0	0	0	0	0	0	0	0	0	0	0	0	0	0	0	0	0	0	0	0	0	0	0	0	0	0	0	0	0	0	0	0	0	0	0
	MLL2_mut	0	1	0	0	0	0	1	0	1	0	0	0	0	0	0	0	1	0	0	0	0	0	0	0	0	0	0	0	0	0	0	0	0	0	0	0	0	0	0	0	0	0	0	0	0	1	0	0
	MLL3_mut	0	0	1	0	0	0	1	0	0	0	0	0	0	0	0	0	0	0	0	0	0	0	0	0	0	0	0	0	0	0	0	0	0	0	0	0	0	0	0	0	0	0	0	0	0	0	0	0
	MLLT4_mut	0	0	0	0	0	0	0	0	0	0	0	0	0	0	0	0	0	0	0	0	0	0	0	0	0	0	0	0	0	0	0	0	0	0	0	0	0	0	0	0	0	0	0	0	0	0	0	0
	MMP2_mut	0	0	0	0	0	0	0	0	0	0	0	0	0	0	0	0	0	0	0	0	0	0	0	0	0	0	0	0	0	0	0	0	0	0	0	0	0	0	0	0	0	0	0	0	0	0	0	0
	MNDA_mut	0	0	0	0	0	0	0	0	0	0	0	0	0	0	0	0	0	0	0	0	0	0	0	0	0	0	0	0	0	0	0	0	0	0	0	0	0	0	0	0	0	0	0	0	0	0	0	0
	MSR1_mut	0	0	0	0	0	0	0	0	0	0	0	0	0	0	0	0	0	0	0	0	0	0	0	0	0	0	0	0	0	0	0	0	0	0	0	0	0	0	0	0	0	0	0	0	0	0	0	0
	MTOR_mut	0	0	0	0	0	0	0	0	0	0	0	0	0	0	0	0	0	0	0	0	0	0	0	0	0	0	0	0	0	0	0	0	0	0	0	1	0	0	0	0	0	0	0	0	0	0	0	0
	MUC20_mut	0	0	0	0	0	0	0	0	0	0	0	0	0	0	0	0	0	0	0	0	0	0	0	0	0	0	0	0	0	0	0	0	0	0	0	0	0	0	0	0	0	0	0	0	0	0	0	0
	MYB_mut	0	0	0	0	0	0	0	0	0	0	0	0	0	0	0	0	0	0	0	0	0	0	0	0	0	0	0	0	0	0	0	0	0	0	0	0	0	0	0	0	0	0	0	0	0	0	0	0
	MYC_mut	0	0	0	0	0	0	0	0	0	0	0	0	0	0	0	0	0	0	0	0	0	0	0	0	0	0	0	0	0	0	0	0	0	0	0	0	0	0	0	0	0	0	0	0	0	0	0	0
	MYCN_mut	0	0	0	0	0	0	0	0	0	0	0	0	0	0	0	0	0	0	0	0	0	0	0	0	0	0	0	0	0	0	0	0	0	0	0	0	0	0	0	0	0	0	0	0	0	0	0	0
	MYD88_mut	0	0	0	0	0	0	0	0	0	0	0	0	0	0	0	0	0	0	0	0	0	0	0	0	0	0	0	0	0	0	0	0	0	0	0	0	0	0	0	0	0	0	0	0	0	0	0	0
	MYH10_mut	0	0	0	0	0	0	0	0	0	0	0	0	0	0	0	0	0	0	0	0	0	0	0	0	0	0	0	0	0	0	0	0	0	0	0	0	0	0	0	0	0	0	0	0	0	0	0	0
	MYH11_mut	0	0	1	0	0	0	0	0	0	0	0	0	0	0	0	0	0	0	0	0	0	0	0	0	0	0	0	0	0	0	0	0	0	0	0	1	0	0	0	0	0	0	0	0	0	0	0	0
	MYH14_mut	0	0	0	0	0	0	0	0	0	0	0	0	0	0	0	0	0	0	0	0	0	0	0	0	0	0	0	0	0	0	0	0	0	0	0	0	0	0	0	0	0	0	0	0	0	0	0	0
	MYH9_mut	0	0	0	0	0	0	0	0	0	0	0	0	0	0	0	0	0	0	0	0	0	0	0	0	0	0	0	0	0	0	1	0	0	0	0	1	0	0	0	0	0	0	0	0	0	0	0	0
	NAP1L1_mut	0	0	0	0	0	0	0	0	0	0	0	0	0	0	0	0	0	0	0	0	0	0	0	0	0	0	0	0	0	0	0	0	0	0	0	0	0	0	0	0	0	0	0	0	0	0	0	0
	NCF2_mut	0	0	0	0	0	0	0	0	0	0	0	0	0	0	0	0	0	0	0	0	0	0	0	0	0	0	0	0	0	0	0	0	0	0	0	0	0	0	0	0	0	0	0	0	0	0	0	0
	NCK1_mut	0	0	0	0	0	0	0	0	0	0	0	0	0	0	0	0	0	0	0	0	0	0	0	0	0	0	0	0	0	0	0	0	0	0	0	0	0	0	0	0	0	0	0	0	0	0	0	0
	NCKAP1_mut	0	0	0	0	0	0	0	0	0	0	0	0	0	0	0	0	0	0	0	0	0	0	0	0	0	0	0	0	0	0	0	0	0	0	0	0	0	0	0	0	0	0	0	0	0	0	0	0
	NCOR1_mut	0	0	0	0	0	0	0	1	0	0	0	0	0	0	0	0	0	0	0	0	0	0	0	0	0	0	0	0	0	0	0	0	0	0	0	0	0	0	0	0	0	0	0	0	0	0	0	0
	NCOR2_mut	0	0	1	0	0	0	0	0	0	0	0	0	0	0	0	0	0	0	0	0	0	0	0	0	0	0	0	0	0	0	0	0	0	0	0	0	0	0	0	0	0	0	0	0	0	0	0	0
	NDRG1_mut	0	0	0	0	0	0	0	0	0	0	0	0	0	0	0	0	0	0	0	0	0	0	0	0	0	0	0	0	0	0	0	0	0	0	0	0	0	0	0	0	0	0	0	0	0	0	0	0
	NEDD4L_mut	0	0	0	0	0	0	0	0	0	0	0	0	0	0	0	0	0	0	0	0	0	0	0	0	0	0	0	0	0	0	0	0	0	0	0	0	0	0	0	0	0	0	0	0	0	0	0	0
	NF1_mut	0	0	0	0	0	0	0	0	0	0	0	0	0	0	0	0	0	0	0	0	0	0	0	0	0	0	0	0	1	0	0	0	0	0	0	0	0	0	0	0	0	0	0	0	0	0	0	0
	NF2_mut	0	0	0	0	0	0	0	1	0	0	0	0	1	0	0	0	0	0	0	0	0	0	0	0	0	0	0	0	0	1	0	0	0	0	0	0	0	0	0	0	0	0	0	0	0	0	0	0
	NFATC4_mut	0	0	0	0	0	0	0	0	0	0	0	0	0	0	0	0	0	0	0	0	0	0	0	0	0	0	0	0	0	0	0	0	0	0	0	0	0	0	0	0	0	0	0	0	0	0	0	0
	NFE2L2_mut	0	0	0	0	0	0	0	0	0	0	0	0	0	0	0	0	0	0	0	0	0	0	0	0	0	0	0	0	0	0	0	0	0	0	0	0	0	0	0	0	0	0	0	1	0	0	0	0
	NKX3-1_mut	0	0	0	0	0	0	0	0	0	0	0	0	0	0	0	0	0	0	0	0	0	0	0	0	0	0	0	0	0	0	0	0	0	0	0	0	0	0	0	0	0	0	0	0	0	0	0	0
	NOTCH1_mut	0	0	0	0	0	0	0	0	0	0	0	0	0	0	0	0	0	0	0	0	1	0	0	0	0	0	0	0	0	0	0	0	1	0	0	0	0	0	0	1	0	0	0	0	0	0	0	0
	NOTCH2_mut	0	1	0	0	0	0	1	0	0	0	0	0	0	0	0	0	0	0	0	0	0	0	0	0	0	0	0	0	0	0	0	0	0	0	0	0	0	0	0	0	0	0	0	0	0	0	0	0
	NPM1_mut	0	0	0	0	0	0	0	0	0	0	0	0	0	0	0	0	0	0	0	0	0	0	0	0	0	0	0	0	0	0	0	0	0	0	0	0	0	0	0	0	0	0	0	0	0	0	0	0
	NR2F2_mut	0	0	0	0	0	0	0	0	0	0	0	0	0	0	0	0	0	0	0	0	0	0	0	0	0	0	0	0	0	0	0	0	0	0	0	0	0	0	0	0	0	0	0	0	0	0	0	0
	NR4A2_mut	0	0	0	0	0	0	0	0	0	0	0	0	0	0	0	0	0	0	0	0	0	0	0	0	0	0	0	0	0	0	0	0	0	0	0	0	0	0	0	0	0	0	0	0	0	0	0	0
	NRAS_mut	0	0	0	0	0	0	0	0	1	0	0	0	0	0	0	0	0	0	0	0	0	0	0	0	0	0	0	0	0	0	0	0	0	0	0	0	0	1	0	0	0	0	0	0	0	0	0	0
	NSD1_mut	0	0	0	0	0	0	0	0	0	0	0	0	0	0	0	0	0	0	0	0	0	0	0	0	0	0	0	0	0	0	0	0	0	0	0	1	0	0	0	0	0	0	0	0	0	0	0	0
	NTN4_mut	0	0	0	0	0	0	0	0	0	0	0	0	0	0	0	0	0	0	0	0	0	0	0	0	0	0	0	0	0	0	0	0	0	0	0	0	0	0	0	0	0	0	0	0	0	0	0	0
	NTRK2_mut	0	0	0	0	0	0	0	0	0	0	0	0	0	0	0	0	0	0	0	0	0	0	0	0	0	0	0	0	0	0	0	0	0	0	0	0	0	0	0	0	0	0	0	0	0	0	0	0
	NUP107_mut	0	0	0	0	0	0	0	0	0	0	0	0	0	0	0	0	0	0	0	0	0	0	0	0	0	0	0	0	0	0	0	0	0	0	0	0	0	0	0	0	0	0	0	0	0	0	0	0
	NUP93_mut	0	1	0	0	0	0	1	0	0	0	0	0	0	0	0	0	0	0	0	0	0	0	0	0	0	0	0	0	0	0	0	0	0	0	0	0	0	0	0	0	0	0	0	0	0	0	0	0
	NUP98_mut	0	0	0	0	0	0	0	0	0	0	0	0	0	0	0	0	0	0	0	0	0	0	0	0	0	0	0	0	0	0	0	0	0	0	0	0	0	0	0	0	0	0	0	0	0	0	0	0
	PABPC1_mut	0	0	0	0	0	0	0	0	0	0	0	0	0	0	0	0	0	0	0	0	0	0	0	0	0	0	0	0	0	0	0	0	0	0	0	0	0	0	0	0	0	0	0	0	0	0	0	0
	PABPC3_mut	0	0	0	0	0	0	0	0	0	0	0	0	0	0	0	0	0	0	0	0	0	0	0	0	0	0	0	0	0	0	0	0	0	0	0	0	0	0	0	0	0	0	0	0	0	0	0	0
	PAX5_mut	0	0	0	0	0	0	0	0	0	0	0	0	0	0	0	0	0	0	0	0	0	0	0	0	0	0	0	0	0	0	0	0	0	0	0	0	0	0	0	0	0	0	0	0	0	0	0	0
	PBRM1_mut	0	0	0	0	0	0	0	0	0	0	0	0	0	0	0	0	0	0	0	0	0	0	0	0	0	0	0	1	0	1	0	0	0	0	0	0	0	0	0	0	0	0	0	0	0	0	0	0
	PCBP1_mut	0	0	0	0	0	0	0	0	0	0	0	0	0	0	0	0	0	0	0	0	0	0	0	0	0	0	0	0	0	0	0	0	0	0	0	0	0	0	0	0	0	0	0	0	0	0	0	0
	PCDH18_mut	0	0	0	0	0	0	0	0	0	0	0	0	0	0	0	0	0	0	0	0	0	0	0	0	0	0	0	0	0	0	0	0	0	0	0	0	0	0	0	0	0	0	0	0	0	0	0	0
	PCSK5_mut	0	0	0	0	0	0	0	0	0	0	0	0	0	0	0	0	0	0	0	0	0	0	0	0	0	0	0	0	0	0	0	0	0	0	0	0	0	0	0	0	0	0	0	0	0	0	0	0
	PCSK6_mut	0	0	0	0	0	0	0	0	0	0	0	0	0	0	0	0	0	0	0	0	0	0	0	0	0	0	0	0	0	0	0	0	0	0	0	0	0	0	0	0	0	0	0	0	0	0	0	0
	PER1_mut	0	0	0	0	0	0	0	0	0	0	0	0	0	0	0	0	0	0	0	0	0	0	0	0	0	0	0	0	0	0	0	0	0	0	0	0	0	0	0	0	0	0	0	0	0	0	0	0
	PGR_mut	0	0	0	0	0	0	0	0	0	0	0	0	0	0	0	0	0	0	0	0	0	0	0	0	0	0	0	0	0	0	0	0	0	0	0	0	0	0	0	0	0	0	0	0	0	0	0	0
	PHF6_mut	0	0	0	0	0	0	0	0	0	0	0	0	0	0	0	0	0	0	0	0	0	0	0	0	0	0	0	0	0	0	0	0	0	0	0	0	0	0	0	0	0	0	0	0	0	0	0	0
	PHLPP1_mut	0	0	0	0	0	0	0	0	0	0	0	0	0	0	0	0	0	0	0	0	0	0	0	0	0	0	0	0	0	0	0	0	0	0	0	0	0	0	0	0	0	0	0	0	0	0	0	0
	PIK3C2B_mut	0	0	0	0	0	0	0	0	0	0	0	0	0	0	0	0	0	0	0	0	0	0	0	0	0	0	0	0	0	0	0	0	0	0	0	0	0	0	0	0	0	0	0	0	0	0	0	0
	PIK3CA_mut	0	1	0	0	0	0	0	0	0	0	0	0	0	0	0	0	0	1	0	0	1	0	0	0	0	0	0	0	0	0	1	0	0	0	0	0	0	0	0	0	0	0	0	1	0	0	0	0
	PIK3CB_mut	0	0	0	0	0	0	0	0	0	0	0	0	0	0	0	0	0	0	0	0	0	0	0	0	1	0	0	0	0	0	0	0	0	0	0	0	0	0	0	0	0	0	0	0	0	0	0	0
	PIK3R1_mut	0	0	0	0	0	0	0	0	0	0	0	0	0	0	0	0	0	0	0	0	0	0	0	0	0	0	0	0	0	0	0	0	0	0	0	0	0	0	0	0	0	0	0	0	0	0	0	0
	PIK3R3_mut	0	0	0	0	0	0	0	0	0	0	0	0	0	0	0	0	0	0	0	0	0	0	0	0	0	0	0	0	0	0	0	0	0	0	0	0	0	0	0	0	0	0	0	0	0	0	0	0
	PIP5K1A_mut	0	0	0	0	0	0	0	0	0	0	0	0	0	0	0	0	0	0	0	0	0	0	0	0	0	0	0	0	0	0	0	0	0	0	0	0	0	0	0	0	0	0	0	0	0	0	0	0
	PLCB1_mut	0	0	0	0	0	0	0	0	0	0	0	0	0	0	0	1	0	0	0	0	0	0	0	0	0	0	0	0	0	0	0	0	0	0	0	0	0	0	0	0	0	0	0	0	0	0	0	0
	PLCG1_mut	0	0	0	0	0	0	0	0	0	0	0	0	0	0	0	0	0	0	0	0	0	0	0	0	0	0	0	0	0	0	0	0	0	0	0	0	0	0	0	0	0	0	0	0	0	0	0	0
	PLXNA1_mut	0	1	0	0	0	0	0	0	0	0	0	0	0	0	0	0	0	0	0	0	0	0	0	0	0	0	0	0	0	0	0	0	0	0	0	0	0	0	0	0	0	0	0	0	0	0	0	0
	PLXNB2_mut	0	0	0	0	0	0	0	0	0	0	0	0	0	0	0	0	0	0	0	0	0	0	0	0	0	0	0	0	0	0	0	0	0	0	0	0	0	0	0	0	1	0	0	0	0	0	0	0
	POLR2B_mut	0	0	0	0	0	1	0	0	0	0	0	0	0	0	0	0	0	0	0	0	0	0	0	0	0	0	0	0	0	0	0	0	0	0	0	0	0	0	0	0	0	0	0	0	0	0	0	0
	POM121_mut	0	0	0	0	0	0	0	0	0	0	0	0	0	0	0	0	0	0	0	0	0	0	0	0	0	0	0	0	0	0	0	0	0	0	0	0	0	0	0	0	0	0	0	0	0	0	0	0
	PPM1D_mut	0	0	0	0	0	0	0	0	0	0	0	0	0	0	0	0	0	0	0	0	0	0	0	0	0	0	0	0	0	0	0	0	0	0	0	0	0	0	0	0	0	0	0	0	0	0	0	0
	PPP2R1A_mut	0	0	0	0	0	0	0	0	0	0	0	0	0	0	0	0	0	0	0	0	0	0	0	0	0	0	0	0	0	0	0	0	0	0	0	0	0	0	0	0	0	0	0	0	0	0	0	0
	PPP2R5A_mut	0	0	0	0	0	0	0	0	0	0	0	0	0	0	0	0	0	0	0	0	0	0	0	0	0	0	0	0	0	0	0	0	0	0	0	0	0	0	0	0	0	0	0	0	0	0	0	0
	PPP2R5C_mut	0	0	0	0	0	0	0	0	0	0	0	0	0	0	0	0	0	0	0	0	0	0	0	0	0	0	0	0	0	0	0	0	0	0	0	0	0	0	0	0	0	0	0	0	0	0	0	0
	PPP6C_mut	0	0	0	0	0	0	0	0	0	0	0	0	0	0	0	0	0	0	0	0	0	0	0	0	0	0	0	0	0	0	0	0	0	0	0	0	0	0	0	0	0	0	0	0	0	0	0	0
	PRKAR1A_mut	0	0	0	0	0	0	0	0	0	0	0	0	0	0	0	0	0	0	0	0	0	0	0	0	0	0	0	0	0	0	0	0	0	0	0	0	0	0	0	0	0	0	0	0	0	0	0	0
	PRKCZ_mut	0	0	0	0	0	0	0	0	0	0	0	0	0	0	0	0	0	0	0	0	0	0	0	0	0	0	0	0	0	0	0	0	0	0	0	0	0	0	0	0	0	0	0	0	0	0	0	0
	PRPF8_mut	0	0	0	0	0	0	0	0	0	0	0	0	0	0	0	0	0	0	0	0	0	0	0	0	0	0	0	0	0	0	0	0	0	0	0	0	0	0	0	0	0	0	0	0	0	0	0	0
	PRRX1_mut	0	0	0	0	0	0	0	0	0	0	0	0	0	0	0	0	0	0	0	0	0	0	0	0	0	0	0	0	0	0	0	0	0	0	0	0	0	0	0	0	0	0	0	0	0	0	0	0
	PSIP1_mut	0	0	0	0	0	0	0	0	0	0	0	0	0	0	0	0	0	0	0	0	0	0	0	0	0	0	0	0	0	0	0	0	0	0	0	0	0	0	0	0	0	0	0	0	0	0	0	0
	PSMA6_mut	0	0	0	0	0	0	0	0	0	0	0	0	0	0	0	0	0	0	0	0	0	0	0	0	0	0	0	0	0	0	0	0	0	0	0	0	0	0	0	0	0	0	0	0	0	0	0	0
	PSMD11_mut	0	0	0	0	0	0	0	0	0	0	0	0	0	0	0	0	0	0	0	0	0	0	0	0	0	0	0	0	0	0	0	0	0	0	0	0	0	0	0	0	0	0	0	0	0	0	0	0
	PSME3_mut	0	0	0	0	0	0	0	0	0	0	0	0	0	0	0	0	0	0	0	0	0	0	0	0	0	0	0	0	0	0	0	0	0	0	0	0	0	0	0	0	0	0	0	0	0	0	0	0
	PTCH1_mut	0	0	0	0	0	0	0	0	0	0	0	0	0	0	0	0	0	0	0	0	0	0	0	0	0	0	0	0	0	0	0	0	0	0	0	0	0	0	0	0	0	0	0	0	0	0	0	0
	PTEN_mut	0	0	0	1	0	0	1	0	0	1	0	0	0	0	0	1	1	1	0	0	0	0	0	0	0	0	0	0	0	0	0	0	0	0	0	1	0	1	0	0	0	0	0	0	0	0	1	0
	PTGS1_mut	0	0	0	0	0	0	0	0	0	0	0	0	0	0	0	0	0	0	0	0	0	0	0	0	0	0	0	0	0	0	0	0	0	0	0	0	0	0	0	0	0	0	0	0	0	0	0	0
	PTPN11_mut	0	0	0	0	0	0	0	0	0	0	0	0	0	0	0	0	0	0	0	0	0	0	0	0	0	0	0	0	0	0	0	0	0	0	0	0	0	0	0	0	0	0	0	0	0	0	0	0
	PTPRF_mut	0	0	0	0	0	0	0	0	0	0	0	0	0	0	0	0	0	0	0	0	0	0	0	0	0	0	0	0	0	0	0	0	0	0	0	0	0	0	0	0	0	0	0	0	0	0	0	0
	PTPRU_mut	0	0	0	0	0	0	0	0	0	0	0	0	0	0	0	0	0	0	0	0	0	0	0	0	0	0	0	0	0	0	0	0	0	0	0	0	0	0	0	0	0	0	0	0	0	0	0	0
	RAC1_mut	0	0	0	0	0	0	0	0	0	0	0	0	0	0	0	0	0	0	0	0	0	0	0	0	0	0	0	0	0	0	0	0	0	0	0	0	0	0	0	0	0	0	0	0	0	0	0	0
	RAD21_mut	0	0	0	0	0	0	0	0	0	0	0	0	0	0	0	0	0	0	0	0	0	0	0	0	0	0	0	0	0	0	0	0	0	0	0	0	0	0	0	0	0	0	0	0	0	0	0	0
	RAD23B_mut	0	0	0	0	0	0	0	0	0	0	0	0	0	0	0	0	0	0	0	0	0	0	0	0	0	0	0	0	0	0	0	0	0	0	0	0	0	0	0	0	0	0	0	0	0	0	0	0
	RASA1_mut	0	0	0	0	0	0	1	0	0	0	0	0	0	0	0	0	0	0	0	0	0	0	0	0	0	0	0	0	0	0	0	0	0	0	0	0	0	0	0	0	0	0	0	0	0	0	0	0
	RASA2_mut	0	0	0	0	0	0	0	0	0	0	0	0	0	0	0	0	0	0	0	0	0	0	0	0	0	0	0	0	0	0	0	0	0	0	0	0	0	0	0	0	0	0	0	0	0	0	0	0
	RASGRP1_mut	0	0	0	0	0	0	0	0	0	0	0	0	0	0	0	0	0	0	0	0	0	0	0	0	0	0	0	0	0	0	0	0	0	0	0	0	0	0	0	0	0	0	0	0	0	0	0	0
	RB1_mut	0	1	0	1	0	1	1	1	0	0	0	0	0	0	0	1	0	0	0	0	0	0	0	0	0	0	0	0	0	0	0	0	0	0	0	0	0	0	0	0	0	0	0	0	0	0	1	0
	RBBP7_mut	0	0	0	0	0	0	0	0	0	0	0	0	0	0	0	0	0	0	0	0	0	0	0	0	0	0	0	0	0	0	0	0	0	0	0	0	0	0	0	0	0	0	0	0	0	0	0	0
	RBM10_mut	0	0	0	0	0	0	0	0	0	0	0	0	0	0	0	0	0	0	0	0	0	0	0	0	0	0	0	0	0	0	0	0	0	0	0	0	0	0	0	0	0	0	0	0	0	0	0	0
	RBM5_mut	0	0	1	0	0	0	0	0	0	0	0	0	0	0	0	0	0	0	0	0	0	0	0	0	0	0	0	0	0	0	0	0	0	0	0	0	0	0	0	0	0	0	0	0	0	0	0	0
	RFC4_mut	0	0	0	0	0	0	0	0	0	0	0	0	0	0	0	0	0	0	0	0	0	0	0	0	0	0	0	0	0	0	0	0	0	0	0	0	0	0	0	0	0	0	0	0	0	0	0	0
	RGS3_mut	0	0	0	0	0	0	0	0	0	0	0	0	0	0	0	0	0	0	0	0	0	0	0	0	0	0	0	0	0	0	0	0	0	0	0	0	0	0	0	0	0	0	0	0	0	0	0	0
	RHEB_mut	0	0	0	0	0	0	0	0	0	0	0	0	0	0	0	0	0	0	0	0	0	0	0	0	0	0	0	0	0	0	0	0	0	0	0	0	0	0	0	0	0	0	0	0	0	0	0	0
	RHOA_mut	0	0	0	0	0	0	0	0	0	0	0	0	0	0	0	0	0	0	0	0	0	0	0	0	0	0	0	0	0	0	0	0	0	0	0	0	0	0	0	0	0	0	0	0	0	0	0	0
	RHOT1_mut	0	0	0	0	0	0	0	0	0	0	0	0	0	0	0	0	0	0	0	0	0	0	0	0	0	0	0	0	0	0	0	0	0	0	0	0	0	0	0	0	0	0	0	0	0	0	0	0
	RNF43_mut	0	0	1	0	0	0	0	0	0	0	0	0	0	0	0	0	0	0	0	0	0	0	0	0	0	0	0	0	0	0	0	0	0	0	0	0	0	0	1	0	0	0	0	0	0	0	0	0
	ROBO2_mut	0	0	0	0	1	0	0	0	0	0	0	0	0	0	0	0	0	0	0	0	0	0	0	0	0	0	0	0	0	0	0	0	0	0	0	0	0	0	0	0	0	0	0	0	0	0	0	0
	RPGR_mut	0	0	0	0	0	0	0	0	0	0	0	0	0	0	0	0	0	0	0	0	0	0	0	0	0	0	0	0	0	0	0	0	0	0	0	0	0	0	0	0	0	0	0	0	0	0	0	0
	RPL22_mut	0	0	0	0	0	0	0	0	0	0	0	0	0	0	0	0	0	0	0	0	0	0	0	0	0	0	0	0	0	0	0	0	0	0	0	0	0	0	0	0	0	0	0	0	0	0	0	0
	RPL5_mut	0	0	0	0	0	0	0	0	0	0	0	0	0	0	0	0	0	0	0	0	0	0	0	0	0	0	0	0	0	0	0	0	0	0	0	0	0	0	0	0	0	0	0	0	0	0	0	0
	RPSAP58_mut	0	0	0	0	0	0	0	0	0	0	0	0	0	0	0	0	0	0	0	0	0	0	0	0	0	0	0	0	0	0	0	0	0	0	0	0	0	0	0	0	0	0	0	0	0	0	0	0
	RTN4_mut	0	0	0	0	0	0	0	0	0	0	0	0	0	0	0	0	0	0	0	0	0	0	0	0	0	0	0	0	0	0	0	0	0	0	0	0	0	0	0	0	0	0	0	0	0	0	0	0
	RUNX1_mut	0	0	0	0	0	0	0	0	0	0	0	0	0	0	0	0	0	0	0	0	0	0	0	0	0	0	0	0	0	0	0	0	0	0	0	0	0	0	0	0	0	0	0	0	0	0	0	0
	SACS_mut	0	0	1	0	0	0	0	0	0	0	0	0	0	0	0	0	0	0	0	0	0	0	0	0	0	0	0	0	0	0	0	0	0	0	0	0	0	0	0	0	0	0	0	0	0	0	0	0
	SCAI_mut	0	0	0	0	0	0	0	0	0	0	0	0	0	0	0	0	0	0	0	0	0	0	0	0	0	0	0	0	0	0	0	0	0	0	0	0	0	0	0	0	0	0	0	0	0	0	0	0
	SEC24D_mut	0	0	0	0	0	0	0	0	0	0	0	0	0	0	0	0	0	0	0	0	0	0	0	0	0	0	0	0	0	0	0	0	0	0	0	0	0	0	0	0	0	0	0	0	0	0	0	0
	SEC31A_mut	0	0	0	0	0	0	0	0	0	0	0	0	0	0	0	0	0	0	0	0	0	0	0	0	0	0	0	0	0	0	0	0	0	0	0	0	0	0	0	0	0	0	0	0	0	0	0	0
	SETD2_mut	0	0	1	0	0	0	0	0	0	0	0	0	0	0	0	0	0	0	0	0	0	0	0	0	1	0	0	1	0	0	0	0	0	0	0	1	0	0	0	0	0	0	0	0	0	0	1	0
	SETDB1_mut	0	0	0	0	0	0	0	0	0	0	0	0	0	0	0	0	0	0	0	0	0	0	0	0	0	0	0	0	0	0	0	0	0	0	0	0	0	0	0	0	0	0	0	0	0	0	0	0
	SF3A3_mut	0	0	0	0	0	0	0	0	0	0	0	0	0	0	0	0	0	0	0	0	0	0	0	0	0	0	0	0	0	0	0	0	0	0	0	0	0	0	0	0	0	0	0	0	0	0	0	0
	SF3B1_mut	0	0	0	0	0	0	0	0	0	0	0	0	0	0	0	0	0	0	0	0	0	0	0	0	0	0	0	0	0	0	0	0	0	0	0	0	0	0	0	0	0	0	0	0	0	0	0	0
	SFPQ_mut	0	0	0	0	0	0	0	0	0	0	0	0	0	0	0	0	0	0	0	0	0	0	0	0	0	0	0	0	0	0	0	0	0	0	0	0	0	0	0	0	0	0	0	0	0	0	0	0
	SHMT1_mut	0	0	0	0	0	0	0	0	0	0	0	0	0	0	0	0	0	0	0	0	0	0	0	0	0	0	0	0	0	0	0	0	0	0	0	0	0	0	0	0	0	0	0	0	0	0	0	0
	SIN3A_mut	0	0	0	0	0	0	0	0	0	0	0	0	0	0	0	0	0	0	0	0	0	0	0	0	0	0	0	0	0	0	0	0	0	0	0	0	0	0	0	0	0	0	0	0	0	0	0	0
	SMAD2_mut	0	0	0	0	0	0	0	0	0	0	0	0	0	0	0	0	0	0	0	0	0	0	0	0	0	0	0	0	0	0	0	0	0	0	0	0	0	0	0	0	0	0	0	0	0	0	0	0
	SMAD4_mut	0	0	0	0	0	0	0	0	0	0	0	0	0	0	0	0	0	0	0	0	0	0	0	0	0	0	0	0	0	0	0	0	0	0	0	0	0	0	1	0	0	0	1	0	0	0	0	0
	SMARCA1_mut	0	0	0	0	0	0	0	0	0	0	0	0	0	0	0	0	0	0	0	0	0	0	0	0	0	0	0	0	0	0	0	0	0	0	0	0	0	0	0	0	0	0	0	0	0	0	0	0
	SMARCA4_mut	0	0	1	0	0	0	0	0	0	0	0	0	0	0	0	0	0	1	0	0	0	0	0	0	0	1	0	0	0	0	0	0	0	0	0	0	0	0	0	0	0	0	0	0	0	0	0	0
	SMARCB1_mut	0	0	0	0	0	0	0	0	0	0	0	0	0	0	1	0	0	0	0	0	0	0	0	0	0	0	0	0	0	0	0	0	0	0	0	0	0	0	0	0	0	0	0	0	0	0	0	0
	SMC1A_mut	0	0	0	0	0	0	0	0	0	0	0	0	0	0	0	0	0	0	0	0	0	0	0	0	0	0	0	0	0	0	0	0	0	0	0	0	0	0	0	0	0	0	0	0	0	0	0	0
	SMO_mut	0	0	0	0	0	0	0	0	0	0	0	0	0	0	0	0	0	0	0	0	0	0	0	0	0	0	0	0	0	0	0	0	0	0	0	0	0	0	0	0	0	0	0	0	0	0	0	0
	SMURF2_mut	0	0	0	0	0	0	0	0	0	0	0	0	0	0	0	0	0	0	0	0	0	0	0	0	0	0	0	0	0	0	0	0	0	0	0	0	0	0	0	0	0	0	0	0	0	0	0	0
	SOS1_mut	0	0	0	0	0	0	0	0	0	0	0	0	0	0	0	0	0	0	0	0	0	0	0	0	0	0	0	0	0	0	0	0	0	0	0	0	0	0	0	0	0	0	0	0	0	0	0	0
	SOS2_mut	0	0	0	0	0	0	0	0	0	0	0	0	0	0	0	0	0	0	0	0	0	0	0	0	0	0	0	0	0	0	0	0	0	0	0	0	0	0	0	0	0	0	0	0	0	0	0	0
	SOX17_mut	0	0	0	0	0	0	0	0	0	0	0	0	0	0	0	0	0	0	0	0	0	0	0	0	0	0	0	0	0	0	0	0	0	0	0	0	0	0	0	0	0	0	0	0	0	0	0	0
	SOX9_mut	0	0	0	0	0	0	0	0	0	0	0	0	0	0	0	0	0	0	0	0	0	0	0	0	0	0	0	0	0	0	0	0	0	0	0	0	0	0	0	0	0	0	0	0	0	0	0	0
	SPOP_mut	0	0	0	0	0	0	0	0	0	0	0	0	0	0	0	0	0	0	0	0	0	0	0	0	0	0	0	0	0	0	0	0	0	0	0	0	0	0	0	0	0	0	0	0	0	0	0	0
	SPRR3_mut	0	0	0	0	0	0	0	0	0	0	0	0	0	0	0	0	0	0	0	0	0	0	0	0	0	0	0	0	0	0	0	0	0	0	0	0	0	0	0	0	0	0	0	0	0	0	0	0
	SPTAN1_mut	0	1	1	0	0	0	0	0	0	0	0	0	0	0	0	0	0	0	0	0	0	0	0	0	0	0	0	0	0	0	0	0	0	0	0	0	0	0	0	0	0	0	0	0	0	0	0	0
	SRGAP1_mut	0	0	0	0	0	0	0	0	0	0	0	0	0	0	0	0	0	0	0	0	0	0	0	0	0	0	0	0	0	0	0	0	0	0	0	1	0	0	0	0	0	0	0	0	0	0	0	0
	SRGAP3_mut	0	0	0	0	0	0	0	0	0	0	0	0	0	0	0	0	0	0	0	0	0	0	0	0	0	0	0	0	0	0	0	0	0	0	0	0	0	0	0	0	0	0	0	0	0	0	0	0
	STAG1_mut	0	0	0	0	0	0	0	0	0	0	0	0	0	0	0	0	0	0	0	0	0	0	0	0	0	0	0	0	0	0	0	0	0	0	0	0	0	0	0	0	0	0	0	0	0	0	0	0
	STAG2_mut	0	0	1	1	0	0	0	0	0	0	0	0	0	0	0	0	0	0	0	0	0	0	0	0	0	0	0	0	0	0	0	0	0	0	0	0	0	0	0	0	0	0	0	0	0	0	0	0
	STARD13_mut	0	0	0	0	0	0	0	0	0	0	0	0	0	0	0	0	0	0	0	0	0	0	0	0	0	0	0	0	0	0	0	0	0	0	0	0	0	0	0	0	0	0	0	0	0	0	0	0
	STIP1_mut	0	0	0	0	0	0	0	0	0	0	0	0	0	0	0	1	0	0	0	0	0	0	0	0	0	0	0	0	0	0	0	0	0	0	0	0	0	0	0	0	0	0	0	0	0	0	0	0
	STK11_mut	0	0	1	0	0	0	0	0	0	0	0	0	0	0	0	0	0	0	0	0	0	0	0	0	0	1	0	0	0	0	0	0	0	0	0	0	0	0	0	0	0	0	0	0	0	0	0	0
	STK4_mut	0	0	0	0	0	0	0	0	0	0	0	0	0	0	0	0	0	0	0	0	0	0	0	0	0	0	0	0	0	0	0	0	0	0	0	0	0	0	0	0	0	0	0	0	0	0	0	0
	SUZ12_mut	0	0	0	0	0	0	0	0	0	0	0	0	0	0	0	0	0	0	0	0	0	0	0	0	0	0	0	0	0	0	0	0	0	0	0	0	0	0	0	0	0	0	0	0	0	0	0	0
	SVEP1_mut	0	0	0	0	0	0	0	0	0	0	0	0	0	0	0	0	0	1	0	0	0	0	0	0	0	0	0	0	0	0	0	0	0	0	0	0	0	0	0	0	0	0	0	0	0	0	0	0
	SYK_mut	0	0	0	0	0	0	0	0	0	0	0	0	0	0	0	0	0	0	0	0	0	0	0	0	0	0	0	0	0	0	0	0	0	0	0	0	0	0	0	0	0	0	0	0	0	0	0	0
	SYNCRIP_mut	0	0	0	0	0	0	0	0	0	0	0	0	0	0	0	0	0	0	0	0	0	0	0	0	0	0	0	0	0	0	0	0	0	0	0	0	0	0	0	0	0	0	0	0	0	0	0	0
	TAF1_mut	0	0	0	0	0	0	0	0	0	0	0	0	0	0	0	0	0	0	0	0	0	0	0	0	0	0	0	0	0	0	0	0	0	0	0	0	0	0	0	0	0	0	0	0	0	0	0	0
	TAOK1_mut	0	0	0	0	0	0	0	0	0	0	0	0	0	0	0	0	0	0	0	0	0	0	0	0	0	0	0	0	0	0	0	0	0	0	0	0	0	0	0	0	0	0	0	0	0	0	0	0
	TAOK2_mut	0	0	0	0	0	0	0	0	0	0	0	0	0	0	0	0	0	0	0	0	0	0	0	0	0	0	0	0	0	0	0	0	0	0	0	0	0	0	0	0	0	0	0	0	0	0	0	0
	TBL1XR1_mut	0	0	0	0	0	0	0	0	0	0	0	0	0	0	0	0	0	0	0	0	0	0	0	0	0	0	0	0	0	0	0	0	0	0	0	0	0	0	0	0	0	0	0	0	0	0	0	0
	TBX3_mut	0	0	0	0	0	0	0	0	0	0	0	0	0	0	0	0	0	0	0	0	0	0	0	0	0	0	0	0	0	0	0	0	0	0	0	0	0	0	0	0	0	0	0	0	0	0	0	0
	TCF12_mut	0	0	1	0	0	0	0	0	0	0	0	0	0	0	0	0	0	0	1	0	0	0	0	0	0	0	0	0	0	0	0	0	0	0	0	0	0	0	0	0	0	0	0	0	0	0	0	0
	TCF4_mut	0	0	0	0	0	0	0	0	0	0	0	0	0	0	0	0	0	0	0	0	0	0	0	0	0	0	0	0	0	0	0	0	0	0	0	0	0	0	0	0	0	0	0	0	0	0	0	0
	TCF7L2_mut	0	0	0	0	0	0	0	0	0	0	0	0	0	0	0	0	0	0	0	0	0	0	0	0	0	0	0	0	0	0	0	0	0	0	0	0	0	0	0	0	0	0	0	0	0	0	0	0
	TET2_mut	0	0	0	0	0	0	0	0	0	0	0	0	0	0	0	0	0	0	0	0	0	0	0	0	0	0	0	0	0	0	0	0	0	0	1	0	0	0	0	1	0	0	0	0	0	0	0	0
	TFDP1_mut	0	0	0	0	0	0	0	0	0	0	0	0	0	0	0	0	0	0	0	0	0	0	0	0	0	0	0	0	0	0	0	0	0	0	0	0	0	0	0	0	0	0	0	0	0	0	0	0
	TFDP2_mut	0	0	0	0	0	0	0	0	0	0	0	0	0	0	0	0	0	0	0	0	0	0	0	0	0	0	0	0	0	0	0	0	0	0	0	0	0	0	0	0	0	0	0	0	0	0	0	0
	TGFBR2_mut	0	0	0	0	0	0	0	0	0	0	0	0	0	0	0	0	0	0	0	0	0	0	0	0	0	0	0	0	0	0	0	0	0	0	0	0	0	0	0	0	0	0	0	0	0	0	0	0
	THRAP3_mut	0	0	0	0	0	0	0	0	0	0	0	0	0	0	0	0	0	0	0	0	0	0	0	0	0	0	0	0	0	0	0	0	0	0	0	0	0	0	0	0	0	0	0	0	0	0	0	0
	TJP1_mut	0	0	0	0	0	0	0	0	0	0	0	0	0	0	0	0	0	0	0	0	0	0	0	0	0	0	0	0	0	0	0	0	0	0	0	0	0	0	0	0	0	0	0	0	0	0	0	0
	TJP2_mut	0	0	0	0	0	0	0	0	0	0	0	0	0	0	0	0	0	0	0	0	0	0	0	0	0	0	0	0	0	0	0	0	0	0	0	0	0	0	0	0	0	0	0	0	0	0	0	0
	TNPO1_mut	0	0	0	0	0	0	0	0	0	0	0	0	0	0	0	0	0	0	0	0	0	0	0	0	0	0	0	0	0	0	0	0	0	0	0	0	0	0	0	0	0	0	0	0	0	0	0	0
	TNPO2_mut	0	0	0	0	0	0	0	0	0	0	0	0	0	0	0	0	0	0	0	0	0	0	0	0	0	0	0	0	0	0	0	0	0	0	0	0	0	0	0	0	0	0	0	0	0	0	0	0
	TOM1_mut	0	0	0	0	0	0	0	0	0	0	0	0	0	0	0	0	0	0	0	0	0	0	0	0	0	0	0	0	0	0	0	0	0	0	0	0	0	0	0	0	0	0	0	0	0	0	0	0
	TP53_mut	1	1	0	1	1	1	1	1	0	1	1	1	1	0	0	1	1	0	0	0	1	1	0	1	0	0	1	1	1	0	0	1	0	0	0	1	1	1	1	1	1	1	1	0	1	0	0	1
	TP53BP1_mut	0	1	1	0	0	0	0	0	0	0	0	0	0	0	0	0	0	0	0	0	0	0	0	0	0	0	0	0	0	0	0	0	0	0	0	0	0	0	0	0	0	0	0	0	0	0	0	0
	TRERF1_mut	0	0	0	0	0	0	0	0	0	0	0	0	0	0	0	0	0	0	0	0	0	0	0	0	0	0	0	0	0	0	0	0	0	0	0	0	0	0	0	0	0	0	0	0	0	0	0	0
	TRIO_mut	0	0	0	0	0	0	0	0	0	0	0	0	0	0	0	0	0	0	0	0	0	0	0	0	0	0	0	0	0	0	0	0	0	0	0	0	0	0	0	0	0	0	0	0	0	0	0	0
	TRIP10_mut	0	0	0	0	0	0	0	0	0	0	0	0	0	0	0	0	0	0	0	0	0	0	0	0	0	0	0	0	0	0	0	0	0	0	0	0	0	0	0	0	0	0	0	0	0	0	0	0
	TSC1_mut	0	0	0	0	0	0	0	0	0	0	0	0	0	0	0	0	0	0	0	0	0	0	0	0	0	0	0	0	0	0	0	0	0	0	0	0	0	0	0	0	0	0	0	0	0	0	0	0
	TXNIP_mut	0	0	0	0	0	0	0	0	0	0	0	0	0	0	0	0	0	0	0	0	0	0	0	0	0	0	0	0	0	0	0	0	0	0	0	0	0	0	0	0	0	0	0	0	0	0	0	0
	U2AF1_mut	0	0	0	0	0	0	0	0	0	0	0	0	0	0	0	0	0	0	0	0	0	0	0	0	0	0	0	0	0	0	0	0	0	0	0	0	0	0	0	0	0	0	0	0	0	0	0	0
	UPF3B_mut	0	0	0	0	0	0	0	0	0	0	0	0	0	0	0	0	0	0	0	0	0	0	0	0	0	0	0	0	0	0	0	0	0	0	0	0	0	0	0	0	0	0	0	0	0	0	0	0
	USP6_mut	0	0	0	0	0	0	0	0	0	0	0	0	0	0	0	0	0	0	0	0	0	0	0	0	0	0	0	0	0	0	0	0	0	0	0	0	0	0	0	0	0	0	0	0	0	0	0	0
	VHL_mut	0	0	0	0	0	0	0	0	0	1	0	0	0	0	0	0	0	0	0	0	0	0	0	0	1	0	0	0	0	0	0	0	0	0	0	0	0	0	0	0	0	0	0	0	1	0	0	0
	VIM_mut	0	0	0	0	0	0	0	0	0	0	0	0	0	0	0	0	0	0	0	0	0	0	0	0	0	0	0	0	0	0	0	0	0	0	0	0	0	0	0	0	0	0	0	0	0	0	0	0
	WASF3_mut	0	0	0	0	0	0	0	0	0	0	0	0	0	0	0	0	0	0	0	0	0	0	0	0	0	0	0	0	0	0	0	0	0	0	0	0	0	0	0	0	0	0	0	0	0	0	0	0
	WHSC1_mut	0	0	0	0	0	0	0	0	0	0	0	0	0	0	0	0	0	0	0	0	0	0	0	0	0	0	0	0	0	0	0	0	0	0	0	0	0	0	0	0	0	0	0	0	0	0	0	0
	WHSC1L1_mut	0	0	1	0	0	0	0	0	0	0	0	0	0	0	0	0	0	0	0	0	0	0	0	0	0	0	0	0	0	0	0	0	0	0	0	0	0	0	0	0	0	0	0	0	0	0	0	0
	WIPF1_mut	0	0	0	0	0	0	0	0	0	0	0	0	0	0	0	0	0	0	0	0	0	0	0	0	0	0	0	0	0	0	0	0	0	0	0	0	0	0	0	0	0	0	0	0	0	0	0	0
	WNK1_mut	0	0	0	0	0	0	0	0	0	0	0	0	0	0	0	0	0	0	0	0	0	0	0	0	0	0	0	0	0	0	0	0	0	0	0	0	0	0	0	0	0	0	0	0	0	0	0	0
	WNT5A_mut	0	0	0	0	0	0	0	0	0	0	0	0	0	0	0	0	0	0	0	0	0	0	0	0	0	0	0	0	0	0	0	0	0	0	0	0	0	0	0	0	0	0	0	0	0	0	0	0
	WT1_mut	0	0	0	0	0	0	0	0	0	0	0	0	0	0	0	0	0	0	0	0	0	0	0	0	0	0	0	0	0	0	0	0	0	0	0	0	0	0	0	0	0	0	0	0	0	0	0	0
	XPO1_mut	0	0	0	0	0	0	0	0	0	0	0	0	0	0	0	0	0	0	0	0	0	0	0	0	0	0	0	0	0	0	0	0	0	0	0	0	0	0	0	0	0	0	0	0	0	0	0	0
	XRN1_mut	0	0	0	0	0	0	0	0	0	0	0	0	0	0	0	0	0	0	0	0	0	0	0	0	0	0	0	0	0	0	0	0	0	0	0	0	0	0	0	0	0	0	0	0	0	0	0	0
	YBX1_mut	0	0	0	0	0	0	0	0	0	0	0	0	0	0	0	0	0	0	0	0	0	0	0	0	0	0	0	0	0	0	0	0	0	0	0	0	0	0	0	0	0	0	0	0	0	0	0	0
	ZC3H11A_mut	0	0	0	0	0	0	0	0	0	0	0	0	0	0	0	0	0	0	0	0	0	0	0	0	0	0	0	0	0	0	0	0	0	0	0	0	0	0	0	0	0	0	0	0	0	0	0	0
	ZFHX3_mut	0	0	0	0	0	0	0	0	0	0	0	0	0	0	0	0	0	0	0	0	0	0	0	0	0	0	0	0	0	0	0	0	0	0	0	1	0	0	0	0	0	0	0	0	0	0	0	0
	ZFP36L1_mut	0	0	0	0	0	0	0	0	0	0	0	0	0	0	0	0	0	0	0	0	0	0	0	0	0	0	0	0	0	0	0	0	0	0	0	0	0	0	0	0	0	0	0	0	0	0	0	0
	ZFP36L2_mut	0	0	0	0	0	0	0	0	0	0	0	0	0	0	0	0	0	0	0	0	0	0	0	0	0	0	0	0	0	0	0	0	0	0	0	0	0	0	0	0	0	0	0	0	0	0	0	0
	ZMYM2_mut	0	1	0	0	0	0	0	0	0	0	0	0	0	0	0	0	0	0	0	0	0	0	0	0	0	0	0	0	0	0	0	0	0	0	0	0	0	0	0	0	0	0	0	0	0	0	0	0
	ZNF292_mut	0	0	1	0	0	0	0	0	0	0	0	0	0	0	0	0	0	0	0	0	0	0	0	0	0	0	0	0	0	0	0	0	0	0	0	1	0	0	0	0	0	0	0	0	0	0	0	0
	ZNF638_mut	0	0	0	0	0	0	0	0	0	0	0	0	0	0	0	0	0	0	0	0	0	0	0	0	0	0	0	0	0	0	0	0	0	0	0	0	0	0	0	0	0	0	0	0	0	0	0	0
	ZNF750_mut	0	0	0	0	0	0	0	0	0	0	0	0	0	0	0	0	0	0	0	0	0	0	0	0	0	0	0	0	0	0	0	0	0	0	0	0	0	0	0	0	0	0	0	0	0	0	0	0
	ZNF814_mut	0	0	0	0	0	0	0	0	0	0	0	0	0	0	0	0	0	0	0	0	0	0	0	0	0	0	0	0	0	0	0	0	0	0	0	0	0	0	0	0	0	0	0	0	0	0	0	0
	ZNRF3_mut	0	0	0	0	0	0	0	0	0	0	0	0	0	0	0	0	0	0	0	0	0	0	0	0	0	0	0	0	0	0	0	0	0	0	0	0	0	0	0	0	0	0	0	0	0	0	0	0
[truncated: 3,625 more columns]

## Sheet: TableS3C-GloBEMbipNetwork
	TableS3C - Bipartite network (in SIF format) derived from the global binary matrix, related to figure 3
	sample nodes	CFE nodes
	BICR10	ABCB1_mut
	DG-75	ABCB1_mut
	EN	ABCB1_mut
	H513	ABCB1_mut
	HCC2998	ABCB1_mut
	MDA-MB-361	ABCB1_mut
	MFE-280	ABCB1_mut
	MFE-296	ABCB1_mut
	NCI-H1436	ABCB1_mut
	NCI-H211	ABCB1_mut
	NCI-H2291	ABCB1_mut
	NCI-H2342	ABCB1_mut
	NCI-H510A	ABCB1_mut
	RERF-LC-FM	ABCB1_mut
	SK-UT-1	ABCB1_mut
	SNU-81	ABCB1_mut
	U-698-M	ABCB1_mut
	TCGA-05-4390	ABCB1_mut
	TCGA-19-5953	ABCB1_mut
	TCGA-19-5954	ABCB1_mut
	TCGA-19-5958	ABCB1_mut
	TCGA-22-5473	ABCB1_mut
	TCGA-34-5929	ABCB1_mut
	TCGA-37-5819	ABCB1_mut
	TCGA-38-4632	ABCB1_mut
	TCGA-43-5668	ABCB1_mut
	TCGA-44-6144	ABCB1_mut
	TCGA-50-5066	ABCB1_mut
	TCGA-50-6593	ABCB1_mut
	TCGA-75-5146	ABCB1_mut
	TCGA-91-6829	ABCB1_mut
	TCGA-91-6836	ABCB1_mut
	TCGA-AA-3510	ABCB1_mut
	TCGA-AD-5900	ABCB1_mut
	TCGA-AJ-A23M	ABCB1_mut
	TCGA-AR-A24H	ABCB1_mut
	TCGA-AU-6004	ABCB1_mut
	TCGA-AZ-4315	ABCB1_mut
	TCGA-AZ-6601	ABCB1_mut
	TCGA-B0-5699	ABCB1_mut
	TCGA-B5-A11H	ABCB1_mut
	TCGA-B7-5816	ABCB1_mut
	TCGA-B8-5164	ABCB1_mut
	TCGA-BA-4077	ABCB1_mut
	TCGA-BF-A3DL	ABCB1_mut
	TCGA-BH-A1F0	ABCB1_mut
	TCGA-BP-5184	ABCB1_mut
	TCGA-CA-6717	ABCB1_mut
	TCGA-CG-5725	ABCB1_mut
	TCGA-CG-5727	ABCB1_mut
	TCGA-CG-5733	ABCB1_mut
	TCGA-CM-4752	ABCB1_mut
	TCGA-CM-6171	ABCB1_mut
	TCGA-CN-6988	ABCB1_mut
	TCGA-CQ-5331	ABCB1_mut
	TCGA-CR-7370	ABCB1_mut
	TCGA-CV-7248	ABCB1_mut
	TCGA-CV-7432	ABCB1_mut
	TCGA-CZ-4866	ABCB1_mut
	TCGA-D1-A163	ABCB1_mut
	TCGA-D1-A16Y	ABCB1_mut
	TCGA-D3-A2JC	ABCB1_mut
	TCGA-D3-A2JF	ABCB1_mut
	TCGA-D3-A2JP	ABCB1_mut
	TCGA-D3-A3C7	ABCB1_mut
	TCGA-D5-6927	ABCB1_mut
	TCGA-D5-6930	ABCB1_mut
	TCGA-D9-A1JW	ABCB1_mut
	TCGA-DI-A0WH	ABCB1_mut
	TCGA-DM-A1DB	ABCB1_mut
	TCGA-DQ-5630	ABCB1_mut
	TCGA-EE-A17X	ABCB1_mut
	TCGA-EE-A181	ABCB1_mut
	TCGA-EE-A29H	ABCB1_mut
	TCGA-EE-A29M	ABCB1_mut
	TCGA-EE-A2A0	ABCB1_mut
	TCGA-EE-A2A1	ABCB1_mut
	TCGA-EE-A2GC	ABCB1_mut
	TCGA-EE-A2GJ	ABCB1_mut
	TCGA-EE-A2GU	ABCB1_mut
	TCGA-EE-A2M8	ABCB1_mut
	TCGA-EE-A2MJ	ABCB1_mut
	TCGA-EE-A3AG	ABCB1_mut
	TCGA-EE-A3JI	ABCB1_mut
	TCGA-ER-A193	ABCB1_mut
	TCGA-ER-A194	ABCB1_mut
	TCGA-ER-A19E	ABCB1_mut
	TCGA-ER-A19K	ABCB1_mut
	TCGA-FD-A3B4	ABCB1_mut
	TCGA-FS-A1ZZ	ABCB1_mut
	TCGA-G2-A3IE	ABCB1_mut
	TCGA-G4-6299	ABCB1_mut
	TCGA-G4-6309	ABCB1_mut
	TCGA-G4-6588	ABCB1_mut
	TCGA-G9-6363	ABCB1_mut
	TCGA-G9-6496	ABCB1_mut
	TCGA-GN-A263	ABCB1_mut
	TCGA-HD-7831	ABCB1_mut
	TCGA-HT-7604	ABCB1_mut
	TCGA-HT-7854	ABCB1_mut
	TCGA-IH-A3EA	ABCB1_mut
	Ca9-22	ABL2_mut
	HEC-1	ABL2_mut
	KU-19-19	ABL2_mut
	MHH-PREB-1	ABL2_mut
	MOLT-13	ABL2_mut
	RKO	ABL2_mut
	SUP-T1	ABL2_mut
	TCGA-37-5819	ABL2_mut
	TCGA-39-5029	ABL2_mut
	TCGA-49-6743	ABL2_mut
	TCGA-50-5049	ABL2_mut
	TCGA-AA-3510	ABL2_mut
	TCGA-AA-3663	ABL2_mut
	TCGA-AD-5900	ABL2_mut
	TCGA-AD-6895	ABL2_mut
	TCGA-AX-A1C8	ABL2_mut
	TCGA-AZ-4315	ABL2_mut
	TCGA-B5-A0JT	ABL2_mut
	TCGA-BR-6707	ABL2_mut
	TCGA-CA-6717	ABL2_mut
	TCGA-CM-5861	ABL2_mut
	TCGA-CM-6674	ABL2_mut
	TCGA-CQ-5327	ABL2_mut
	TCGA-CR-7390	ABL2_mut
	TCGA-CV-5977	ABL2_mut
	TCGA-CV-7089	ABL2_mut
	TCGA-D3-A2JF	ABL2_mut
	TCGA-D8-A1JD	ABL2_mut
	TCGA-DM-A1DB	ABL2_mut
	TCGA-E2-A1LG	ABL2_mut
	TCGA-EE-A29L	ABL2_mut
	TCGA-EE-A2A0	ABL2_mut
	TCGA-EE-A2MJ	ABL2_mut
	TCGA-EE-A3AA	ABL2_mut
	TCGA-EE-A3JI	ABL2_mut
	TCGA-ER-A19A	ABL2_mut
	TCGA-ER-A19G	ABL2_mut
	TCGA-ET-A2MY	ABL2_mut
	TCGA-GN-A26C	ABL2_mut
	TCGA-IH-A3EA	ABL2_mut
	BICR10	ACACA_mut
	JHOS-4	ACACA_mut
	KYSE-220	ACACA_mut
	KYSE-410	ACACA_mut
	L-363	ACACA_mut
	MFE-319	ACACA_mut
	MIA-PaCa-2	ACACA_mut
	NCI-H2347	ACACA_mut
	RKO	ACACA_mut
	SBC-5	ACACA_mut
	TGW	ACACA_mut
	VM-CUB-1	ACACA_mut
	TCGA-21-5787	ACACA_mut
	TCGA-43-6143	ACACA_mut
	TCGA-50-5933	ACACA_mut
	TCGA-50-5939	ACACA_mut
	TCGA-75-5126	ACACA_mut
	TCGA-76-6285	ACACA_mut
	TCGA-A2-A0SU	ACACA_mut
	TCGA-A6-6141	ACACA_mut
	TCGA-AA-3510	ACACA_mut
	TCGA-AA-3713	ACACA_mut
	TCGA-AD-5900	ACACA_mut
	TCGA-AD-6895	ACACA_mut
	TCGA-AD-6901	ACACA_mut
	TCGA-B0-4815	ACACA_mut
	TCGA-B0-4852	ACACA_mut
	TCGA-BA-6872	ACACA_mut
	TCGA-BG-A0VW	ACACA_mut
	TCGA-BP-5186	ACACA_mut
	TCGA-BP-5202	ACACA_mut
	TCGA-BR-6565	ACACA_mut
	TCGA-BT-A20U	ACACA_mut
	TCGA-CA-6717	ACACA_mut
	TCGA-CG-5726	ACACA_mut
	TCGA-CK-6746	ACACA_mut
	TCGA-CM-4743	ACACA_mut
	TCGA-CM-5861	ACACA_mut
	TCGA-CM-6164	ACACA_mut
	TCGA-CN-6013	ACACA_mut
	TCGA-CR-7383	ACACA_mut
	TCGA-CR-7401	ACACA_mut
	TCGA-CU-A3KJ	ACACA_mut
	TCGA-CV-5441	ACACA_mut
	TCGA-CV-6950	ACACA_mut
	TCGA-CV-7407	ACACA_mut
	TCGA-CV-7411	ACACA_mut
	TCGA-CX-7085	ACACA_mut
	TCGA-D1-A17F	ACACA_mut
	TCGA-D1-A17H	ACACA_mut
	TCGA-D3-A2JL	ACACA_mut
	TCGA-D3-A3MV	ACACA_mut
	TCGA-D5-6929	ACACA_mut
	TCGA-D8-A1J9	ACACA_mut
	TCGA-DA-A1HV	ACACA_mut
	TCGA-DA-A1HY	ACACA_mut
	TCGA-DA-A1I7	ACACA_mut
	TCGA-DH-5143	ACACA_mut
	TCGA-DK-A2I4	ACACA_mut
	TCGA-DU-6406	ACACA_mut
	TCGA-DU-6407	ACACA_mut
	TCGA-EE-A29S	ACACA_mut
	TCGA-EE-A2A1	ACACA_mut
	TCGA-EE-A2A2	ACACA_mut
	TCGA-EE-A2GO	ACACA_mut
	TCGA-EE-A2M5	ACACA_mut
	TCGA-EE-A2MH	ACACA_mut
	TCGA-EE-A2MS	ACACA_mut
	TCGA-EE-A3AF	ACACA_mut
	TCGA-EE-A3J5	ACACA_mut
	TCGA-EM-A3FO	ACACA_mut
	TCGA-ER-A19F	ACACA_mut
	TCGA-ER-A19P	ACACA_mut
	TCGA-F1-6874	ACACA_mut
	TCGA-F4-6570	ACACA_mut
	TCGA-FC-A4JI	ACACA_mut
	TCGA-FG-5963	ACACA_mut
	TCGA-G2-A2EO	ACACA_mut
	TCGA-G4-6304	ACACA_mut
	TCGA-G4-6309	ACACA_mut
	TCGA-GC-A3RB	ACACA_mut
	TCGA-GD-A2C5	ACACA_mut
	TCGA-12-5299	ACAD8_mut
	TCGA-56-6546	ACAD8_mut
	TCGA-91-6828	ACAD8_mut
	TCGA-AR-A250	ACAD8_mut
	TCGA-AZ-4315	ACAD8_mut
	TCGA-AZ-6601	ACAD8_mut
	TCGA-B0-4707	ACAD8_mut
	TCGA-BT-A20J	ACAD8_mut
	TCGA-CG-5733	ACAD8_mut
	TCGA-CN-5359	ACAD8_mut
	TCGA-CQ-5334	ACAD8_mut
	TCGA-CS-4941	ACAD8_mut
	TCGA-D1-A177	ACAD8_mut
	TCGA-F4-6570	ACAD8_mut
	TCGA-41-5651	ACO1_mut
	TCGA-50-5045	ACO1_mut
	TCGA-64-5778	ACO1_mut
	TCGA-AA-3510	ACO1_mut
	TCGA-AZ-6601	ACO1_mut
	TCGA-B0-5099	ACO1_mut
	TCGA-B5-A11H	ACO1_mut
	TCGA-B7-5816	ACO1_mut
	TCGA-B7-5818	ACO1_mut
	TCGA-BP-5168	ACO1_mut
	TCGA-BS-A0UL	ACO1_mut
	TCGA-CG-5733	ACO1_mut
	TCGA-CM-6674	ACO1_mut
	TCGA-CR-7365	ACO1_mut
	TCGA-CR-7379	ACO1_mut
	TCGA-CR-7395	ACO1_mut
	TCGA-CV-7423	ACO1_mut
	TCGA-D1-A16Y	ACO1_mut
	TCGA-D5-6540	ACO1_mut
	TCGA-D8-A1Y2	ACO1_mut
	TCGA-DH-5144	ACO1_mut
	TCGA-DI-A0WH	ACO1_mut
	TCGA-DQ-5630	ACO1_mut
	TCGA-DU-8167	ACO1_mut
	TCGA-EE-A29M	ACO1_mut
	TCGA-ER-A19P	ACO1_mut
	TCGA-F4-6570	ACO1_mut
	TCGA-F4-6856	ACO1_mut
	TCGA-FS-A1ZM	ACO1_mut
	TCGA-FS-A1ZZ	ACO1_mut
	TCGA-GC-A3RB	ACO1_mut
	TCGA-41-5651	ACSL3_mut
	TCGA-AA-3713	ACSL3_mut
	TCGA-BP-5182	ACSL3_mut
	TCGA-BR-6457	ACSL3_mut
	TCGA-CM-5861	ACSL3_mut
	TCGA-D5-6535	ACSL3_mut
	TCGA-D6-6823	ACSL3_mut
	TCGA-D7-6822	ACSL3_mut
	TCGA-D9-A1JW	ACSL3_mut
	TCGA-EE-A3JI	ACSL3_mut
	TCGA-FS-A1Z3	ACSL3_mut
	TCGA-FS-A1ZA	ACSL3_mut
	TCGA-G4-6304	ACSL3_mut
	TCGA-G4-6625	ACSL3_mut
	TCGA-05-4417	ACSL6_mut
	TCGA-38-4632	ACSL6_mut
	TCGA-91-6828	ACSL6_mut
	TCGA-AD-6964	ACSL6_mut
	TCGA-AR-A0TQ	ACSL6_mut
	TCGA-B0-4842	ACSL6_mut
	TCGA-B0-5121	ACSL6_mut
	TCGA-B0-5692	ACSL6_mut
	TCGA-B0-5698	ACSL6_mut
	TCGA-B5-A11Y	ACSL6_mut
	TCGA-BR-6458	ACSL6_mut
	TCGA-CA-6718	ACSL6_mut
	TCGA-CH-5768	ACSL6_mut
	TCGA-D1-A16Y	ACSL6_mut
	TCGA-D3-A1QB	ACSL6_mut
	TCGA-D3-A2J8	ACSL6_mut
	TCGA-D3-A2JF	ACSL6_mut
	TCGA-D9-A148	ACSL6_mut
	TCGA-DA-A1HY	ACSL6_mut
	TCGA-DA-A1IC	ACSL6_mut
	TCGA-EE-A180	ACSL6_mut
	TCGA-EE-A2GC	ACSL6_mut
	TCGA-ER-A199	ACSL6_mut
	TCGA-FS-A1ZC	ACSL6_mut
	TCGA-FS-A1ZK	ACSL6_mut
	TCGA-G2-A2ES	ACSL6_mut
	TCGA-GN-A26A	ACSL6_mut
	TCGA-GN-A26C	ACSL6_mut
	TCGA-GV-A3JX	ACSL6_mut
	TCGA-HT-7474	ACSL6_mut
	TCGA-39-5022	ACTB_mut
	TCGA-AO-A0JJ	ACTB_mut
	TCGA-CQ-5330	ACTB_mut
	TCGA-CR-6480	ACTB_mut
	TCGA-D9-A1JW	ACTB_mut
	TCGA-DK-A1A6	ACTB_mut
	TCGA-DK-A1AD	ACTB_mut
	TCGA-EE-A2M5	ACTB_mut
	TCGA-EE-A3AG	ACTB_mut
	TCGA-EE-A3J4	ACTB_mut
	TCGA-EE-A3J5	ACTB_mut
	TCGA-EE-A3JD	ACTB_mut
	TCGA-EM-A3FN	ACTB_mut
	TCGA-FD-A3B7	ACTB_mut
	TCGA-G4-6304	ACTB_mut
	TCGA-GV-A3JX	ACTB_mut
	TCGA-34-5927	ACTG1_mut
	TCGA-64-5781	ACTG1_mut
	TCGA-A2-A0SU	ACTG1_mut
	TCGA-AA-3510	ACTG1_mut
	TCGA-AD-6889	ACTG1_mut
	TCGA-AR-A24Q	ACTG1_mut
	TCGA-B0-4852	ACTG1_mut
	TCGA-CH-5754	ACTG1_mut
	TCGA-CJ-4912	ACTG1_mut
	TCGA-CV-7440	ACTG1_mut
	TCGA-D1-A17R	ACTG1_mut
	TCGA-D5-6535	ACTG1_mut
	TCGA-D5-6927	ACTG1_mut
	TCGA-DK-A1A7	ACTG1_mut
	TCGA-DK-A2I4	ACTG1_mut
	TCGA-EE-A181	ACTG1_mut
	TCGA-EE-A29S	ACTG1_mut
	TCGA-EE-A29T	ACTG1_mut
	TCGA-EE-A2MU	ACTG1_mut
	TCGA-ER-A198	ACTG1_mut
	TCGA-EU-5905	ACTG1_mut
	TCGA-EY-A1GS	ACTG1_mut
	TCGA-G2-A2EJ	ACTG1_mut
	TCGA-G4-6321	ACTG1_mut
	TCGA-G4-6626	ACTG1_mut
	TCGA-18-5592	ACTG2_mut
	TCGA-21-5786	ACTG2_mut
	TCGA-22-5473	ACTG2_mut
	TCGA-44-6774	ACTG2_mut
	TCGA-49-6743	ACTG2_mut
	TCGA-49-6744	ACTG2_mut
	TCGA-63-5128	ACTG2_mut
	TCGA-76-6193	ACTG2_mut
	TCGA-AD-6895	ACTG2_mut
	TCGA-AO-A0JJ	ACTG2_mut
	TCGA-AZ-4315	ACTG2_mut
	TCGA-BR-6455	ACTG2_mut
	TCGA-CG-4437	ACTG2_mut
	TCGA-CN-4741	ACTG2_mut
	TCGA-CN-5359	ACTG2_mut
	TCGA-CV-7254	ACTG2_mut
	TCGA-EE-A20C	ACTG2_mut
	TCGA-EE-A2MF	ACTG2_mut
	TCGA-EE-A3J7	ACTG2_mut
	TCGA-GN-A26C	ACTG2_mut
	EN	ACVR1B_mut
	HCT-15	ACVR1B_mut
	LS-411N	ACVR1B_mut
	TCGA-05-4410	ACVR1B_mut
	TCGA-44-6145	ACVR1B_mut
	TCGA-50-5049	ACVR1B_mut
	TCGA-A2-A04R	ACVR1B_mut
	TCGA-A6-6652	ACVR1B_mut
	TCGA-AZ-6601	ACVR1B_mut
	TCGA-B0-4823	ACVR1B_mut
	TCGA-BS-A0UA	ACVR1B_mut
	TCGA-CA-6715	ACVR1B_mut
	TCGA-CA-6717	ACVR1B_mut
	TCGA-CA-6718	ACVR1B_mut
	TCGA-CG-5733	ACVR1B_mut
	TCGA-CK-5915	ACVR1B_mut
	TCGA-CK-6751	ACVR1B_mut
	TCGA-CM-4743	ACVR1B_mut
	TCGA-CM-6674	ACVR1B_mut
	TCGA-CN-4731	ACVR1B_mut
	TCGA-CV-6952	ACVR1B_mut
	TCGA-CV-7252	ACVR1B_mut
	TCGA-CZ-5467	ACVR1B_mut
	TCGA-D1-A168	ACVR1B_mut
	TCGA-D5-6536	ACVR1B_mut
	TCGA-D5-6928	ACVR1B_mut
	TCGA-D6-6827	ACVR1B_mut
	TCGA-DB-5270	ACVR1B_mut
	TCGA-E9-A22G	ACVR1B_mut
	TCGA-EE-A17X	ACVR1B_mut
	TCGA-F1-6177	ACVR1B_mut
	TCGA-F4-6806	ACVR1B_mut
	TCGA-FS-A1ZS	ACVR1B_mut
	TCGA-HC-7744	ACVR1B_mut
	CCK-81	ACVR2A_mut
	HCC2998	ACVR2A_mut
	HCT-116	ACVR2A_mut
	HCT-15	ACVR2A_mut
	IGROV-1	ACVR2A_mut
	IM-95	ACVR2A_mut
	JHH-4	ACVR2A_mut
	KM12	ACVR2A_mut
	KYSE-70	ACVR2A_mut
	LoVo	ACVR2A_mut
	LS-123	ACVR2A_mut
	LS-180	ACVR2A_mut
	LS-513	ACVR2A_mut
	MHH-PREB-1	ACVR2A_mut
	MN-60	ACVR2A_mut
	NCI-H510A	ACVR2A_mut
	NUGC-3	ACVR2A_mut
	PA-1	ACVR2A_mut
	SNU-175	ACVR2A_mut
	SNU-C2B	ACVR2A_mut
	SW48	ACVR2A_mut
	SW837	ACVR2A_mut
	TCGA-43-5668	ACVR2A_mut
	TCGA-A6-6653	ACVR2A_mut
	TCGA-AA-3492	ACVR2A_mut
	TCGA-AA-3510	ACVR2A_mut
	TCGA-AD-6901	ACVR2A_mut
	TCGA-AN-A0XS	ACVR2A_mut
	TCGA-AZ-5407	ACVR2A_mut
	TCGA-AZ-6598	ACVR2A_mut
	TCGA-B5-A11G	ACVR2A_mut
	TCGA-BH-A0HB	ACVR2A_mut
	TCGA-BH-A1F2	ACVR2A_mut
	TCGA-BR-6453	ACVR2A_mut
	TCGA-BR-6566	ACVR2A_mut
	TCGA-BR-6852	ACVR2A_mut
	TCGA-CA-6717	ACVR2A_mut
	TCGA-CA-6718	ACVR2A_mut
	TCGA-CG-5720	ACVR2A_mut
	TCGA-CG-5726	ACVR2A_mut
	TCGA-CK-6747	ACVR2A_mut
	TCGA-CK-6751	ACVR2A_mut
	TCGA-CM-6674	ACVR2A_mut
	TCGA-CM-6677	ACVR2A_mut
	TCGA-CN-5369	ACVR2A_mut
	TCGA-CQ-6218	ACVR2A_mut
	TCGA-D5-6928	ACVR2A_mut
	TCGA-D5-6930	ACVR2A_mut
	TCGA-DA-A1I7	ACVR2A_mut
	TCGA-DK-A3IS	ACVR2A_mut
	TCGA-DM-A1DA	ACVR2A_mut
	TCGA-EE-A29L	ACVR2A_mut
	TCGA-EE-A29T	ACVR2A_mut
	TCGA-EJ-5509	ACVR2A_mut
	TCGA-ET-A3DW	ACVR2A_mut
	TCGA-F1-6874	ACVR2A_mut
	TCGA-FG-7636	ACVR2A_mut
	TCGA-28-2510	ADAM10_mut
	TCGA-50-5932	ADAM10_mut
	TCGA-A6-6653	ADAM10_mut
	TCGA-AA-3510	ADAM10_mut
	TCGA-AA-3663	ADAM10_mut
	TCGA-AD-6889	ADAM10_mut
	TCGA-AZ-6598	ADAM10_mut
	TCGA-B0-5104	ADAM10_mut
	TCGA-B8-5163	ADAM10_mut
	TCGA-BP-5199	ADAM10_mut
	TCGA-BR-6458	ADAM10_mut
	TCGA-CA-6718	ADAM10_mut
	TCGA-CF-A27C	ADAM10_mut
	TCGA-CG-5734	ADAM10_mut
	TCGA-CH-5738	ADAM10_mut
	TCGA-CV-7261	ADAM10_mut
	TCGA-CZ-5462	ADAM10_mut
	TCGA-DA-A1IC	ADAM10_mut
	TCGA-DK-A2I1	ADAM10_mut
	TCGA-DU-6393	ADAM10_mut
	TCGA-EE-A29A	ADAM10_mut
	TCGA-EE-A2A1	ADAM10_mut
	TCGA-EE-A2ME	ADAM10_mut
	TCGA-EE-A2MT	ADAM10_mut
	TCGA-ER-A19G	ADAM10_mut
	TCGA-ER-A19S	ADAM10_mut
	TCGA-IQ-7631	ADAM10_mut
	KM12	ADCY1_mut
	TCGA-05-4410	ADCY1_mut
	TCGA-06-5418	ADCY1_mut
	TCGA-28-5213	ADCY1_mut
	TCGA-34-5239	ADCY1_mut
	TCGA-34-5928	ADCY1_mut
	TCGA-39-5036	ADCY1_mut
	TCGA-49-6743	ADCY1_mut
	TCGA-50-5941	ADCY1_mut
	TCGA-64-5781	ADCY1_mut
	TCGA-73-4658	ADCY1_mut
	TCGA-A1-A0SO	ADCY1_mut
	TCGA-A6-5657	ADCY1_mut
	TCGA-A6-5666	ADCY1_mut
	TCGA-A6-6782	ADCY1_mut
	TCGA-AA-3492	ADCY1_mut
	TCGA-AA-3663	ADCY1_mut
	TCGA-AY-6196	ADCY1_mut
	TCGA-AZ-4315	ADCY1_mut
	TCGA-AZ-6598	ADCY1_mut
	TCGA-BA-5149	ADCY1_mut
	TCGA-BA-5558	ADCY1_mut
	TCGA-BA-6869	ADCY1_mut
	TCGA-BF-A1Q0	ADCY1_mut
	TCGA-BF-A3DM	ADCY1_mut
	TCGA-BR-6852	ADCY1_mut
	TCGA-CA-6717	ADCY1_mut
	TCGA-CG-5728	ADCY1_mut
	TCGA-CR-6470	ADCY1_mut
	TCGA-CV-6962	ADCY1_mut
	TCGA-CV-7177	ADCY1_mut
	TCGA-CV-7238	ADCY1_mut
	TCGA-CV-7406	ADCY1_mut
	TCGA-CV-7418	ADCY1_mut
	TCGA-D3-A1QA	ADCY1_mut
	TCGA-D5-6533	ADCY1_mut
	TCGA-D5-6540	ADCY1_mut
	TCGA-D5-6930	ADCY1_mut
	TCGA-DA-A3F3	ADCY1_mut
	TCGA-DA-A3F8	ADCY1_mut
	TCGA-DK-A2I1	ADCY1_mut
	TCGA-DM-A285	ADCY1_mut
	TCGA-EB-A24D	ADCY1_mut
	TCGA-EE-A181	ADCY1_mut
	TCGA-EE-A29C	ADCY1_mut
	TCGA-EE-A29M	ADCY1_mut
	TCGA-EE-A2A2	ADCY1_mut
	TCGA-EE-A2GC	ADCY1_mut
	TCGA-EE-A2MD	ADCY1_mut
	TCGA-EE-A2MN	ADCY1_mut
	TCGA-EE-A3AB	ADCY1_mut
	TCGA-EE-A3AG	ADCY1_mut
	TCGA-EE-A3JA	ADCY1_mut
	TCGA-EE-A3JD	ADCY1_mut
	TCGA-ER-A19E	ADCY1_mut
	TCGA-F7-7848	ADCY1_mut
	TCGA-FS-A1ZZ	ADCY1_mut
	TCGA-G4-6321	ADCY1_mut
	BC-3	AFF4_mut
	CCK-81	AFF4_mut
	HCT-116	AFF4_mut
	JHH-6	AFF4_mut
	KCL-22	AFF4_mut
	LoVo	AFF4_mut
	Mewo	AFF4_mut
	NCI-H847	AFF4_mut
	RKO	AFF4_mut
	SCC90	AFF4_mut
	TCGA-19-5947	AFF4_mut
	TCGA-43-6771	AFF4_mut
	TCGA-75-6207	AFF4_mut
	TCGA-A6-6782	AFF4_mut
	TCGA-A7-A13D	AFF4_mut
	TCGA-AA-3663	AFF4_mut
	TCGA-AA-3713	AFF4_mut
	TCGA-AB-2910	AFF4_mut
	TCGA-AD-5900	AFF4_mut
	TCGA-AD-6895	AFF4_mut
	TCGA-AD-6964	AFF4_mut
	TCGA-AR-A0TZ	AFF4_mut
	TCGA-AY-6197	AFF4_mut
	TCGA-AZ-4315	AFF4_mut
	TCGA-B5-A11Y	AFF4_mut
	TCGA-BT-A3PH	AFF4_mut
	TCGA-BT-A3PK	AFF4_mut
	TCGA-CA-6717	AFF4_mut
	TCGA-CA-6718	AFF4_mut
	TCGA-CG-5732	AFF4_mut
	TCGA-CM-4746	AFF4_mut
	TCGA-CM-5861	AFF4_mut
	TCGA-CR-6472	AFF4_mut
	TCGA-CR-6493	AFF4_mut
	TCGA-CR-7380	AFF4_mut
	TCGA-CV-5971	AFF4_mut
	TCGA-CV-7413	AFF4_mut
	TCGA-D1-A163	AFF4_mut
	TCGA-D3-A3MO	AFF4_mut
	TCGA-D5-6540	AFF4_mut
	TCGA-DK-A2I6	AFF4_mut
	TCGA-EE-A182	AFF4_mut
	TCGA-EE-A2GB	AFF4_mut
	TCGA-EE-A2GD	AFF4_mut
	TCGA-EE-A2GJ	AFF4_mut
	TCGA-EE-A2GL	AFF4_mut
	TCGA-EE-A2M5	AFF4_mut
	TCGA-EE-A2MC	AFF4_mut
	TCGA-EE-A2MN	AFF4_mut
	TCGA-ER-A19E	AFF4_mut
	TCGA-ER-A19P	AFF4_mut
	TCGA-ER-A2NH	AFF4_mut
	TCGA-FS-A1ZZ	AFF4_mut
	TCGA-G2-A2ES	AFF4_mut
	TCGA-GN-A26C	AFF4_mut
	CL-40	AHCTF1_mut
	COLO-679	AHCTF1_mut
	CW-2	AHCTF1_mut
	DG-75	AHCTF1_mut
	EN	AHCTF1_mut
	HCC2998	AHCTF1_mut
	LS-180	AHCTF1_mut
	LS-411N	AHCTF1_mut
	MFE-319	AHCTF1_mut
	NCI-H2172	AHCTF1_mut
	RKO	AHCTF1_mut
	SNU-175	AHCTF1_mut
	TCGA-22-5473	AHCTF1_mut
	TCGA-22-5491	AHCTF1_mut
	TCGA-37-5819	AHCTF1_mut
	TCGA-49-4488	AHCTF1_mut
	TCGA-49-6742	AHCTF1_mut
	TCGA-67-4679	AHCTF1_mut
	TCGA-A1-A0SH	AHCTF1_mut
	TCGA-A2-A0T0	AHCTF1_mut
	TCGA-A6-6138	AHCTF1_mut
	TCGA-A6-6653	AHCTF1_mut
	TCGA-AA-3496	AHCTF1_mut
	TCGA-AR-A1AL	AHCTF1_mut
	TCGA-AR-A24Q	AHCTF1_mut
	TCGA-AZ-4315	AHCTF1_mut
	TCGA-AZ-5407	AHCTF1_mut
	TCGA-AZ-6598	AHCTF1_mut
	TCGA-AZ-6599	AHCTF1_mut
	TCGA-AZ-6600	AHCTF1_mut
	TCGA-B5-A11G	AHCTF1_mut
	TCGA-BH-A0BC	AHCTF1_mut
	TCGA-BT-A20O	AHCTF1_mut
	TCGA-CA-6715	AHCTF1_mut
	TCGA-CA-6717	AHCTF1_mut
	TCGA-CF-A1HR	AHCTF1_mut
	TCGA-CG-5725	AHCTF1_mut
	TCGA-CK-6751	AHCTF1_mut
	TCGA-CN-4728	AHCTF1_mut
	TCGA-CV-6936	AHCTF1_mut
	TCGA-CV-6938	AHCTF1_mut
	TCGA-CX-7086	AHCTF1_mut
	TCGA-D3-A1Q3	AHCTF1_mut
	TCGA-D3-A2JH	AHCTF1_mut
	TCGA-D3-A3C1	AHCTF1_mut
	TCGA-DA-A1I7	AHCTF1_mut
	TCGA-DK-A1AG	AHCTF1_mut
	TCGA-DM-A0XF	AHCTF1_mut
	TCGA-DU-7009	AHCTF1_mut
	TCGA-E2-A1IF	AHCTF1_mut
	TCGA-E9-A1R7	AHCTF1_mut
	TCGA-EE-A3AA	AHCTF1_mut
	TCGA-EE-A3JH	AHCTF1_mut
	TCGA-ER-A19P	AHCTF1_mut
	TCGA-ER-A2NC	AHCTF1_mut
	TCGA-F4-6570	AHCTF1_mut
	TCGA-FS-A1ZT	AHCTF1_mut
	TCGA-FS-A1ZW	AHCTF1_mut
	TCGA-G4-6628	AHCTF1_mut
	TCGA-GN-A262	AHCTF1_mut
	TCGA-GN-A267	AHCTF1_mut
	AN3-CA	AHNAK_mut
	BEN	AHNAK_mut
	CAL-51	AHNAK_mut
	CL-34	AHNAK_mut
	CTV-1	AHNAK_mut
	DG-75	AHNAK_mut
	DSH1	AHNAK_mut
	HCC-15	AHNAK_mut
	JHU-022	AHNAK_mut
	KELLY	AHNAK_mut
	LS-180	AHNAK_mut
	LS-411N	AHNAK_mut
	NCI-H1048	AHNAK_mut
	RERF-LC-FM	AHNAK_mut
	SNB75	AHNAK_mut
	TE-10	AHNAK_mut
	UM-UC-3	AHNAK_mut
	TCGA-05-4424	AHNAK_mut
	TCGA-05-5425	AHNAK_mut
	TCGA-06-5856	AHNAK_mut
	TCGA-21-5782	AHNAK_mut
	TCGA-22-5478	AHNAK_mut
	TCGA-22-5480	AHNAK_mut
	TCGA-28-2510	AHNAK_mut
	TCGA-28-5208	AHNAK_mut
	TCGA-28-5213	AHNAK_mut
	TCGA-34-5232	AHNAK_mut
	TCGA-34-5234	AHNAK_mut
	TCGA-39-5022	AHNAK_mut
	TCGA-39-5027	AHNAK_mut
	TCGA-39-5029	AHNAK_mut
	TCGA-39-5031	AHNAK_mut
	TCGA-39-5036	AHNAK_mut
	TCGA-39-5037	AHNAK_mut
	TCGA-46-6025	AHNAK_mut
	TCGA-49-4514	AHNAK_mut
	TCGA-50-5045	AHNAK_mut
	TCGA-50-5072	AHNAK_mut
	TCGA-56-6546	AHNAK_mut
	TCGA-64-5775	AHNAK_mut
	TCGA-64-5781	AHNAK_mut
	TCGA-71-6725	AHNAK_mut
	TCGA-85-6560	AHNAK_mut
	TCGA-91-6829	AHNAK_mut
	TCGA-A1-A0SK	AHNAK_mut
	TCGA-A2-A0YK	AHNAK_mut
	TCGA-A6-5660	AHNAK_mut
	TCGA-A6-6137	AHNAK_mut
	TCGA-A6-6141	AHNAK_mut
	TCGA-AA-3496	AHNAK_mut
	TCGA-AA-3502	AHNAK_mut
	TCGA-AA-3510	AHNAK_mut
	TCGA-AA-3697	AHNAK_mut
	TCGA-AA-3713	AHNAK_mut
	TCGA-AD-6889	AHNAK_mut
	TCGA-AR-A251	AHNAK_mut
	TCGA-AU-6004	AHNAK_mut
	TCGA-AX-A0IS	AHNAK_mut
	TCGA-AZ-4315	AHNAK_mut
	TCGA-AZ-6598	AHNAK_mut
	TCGA-AZ-6607	AHNAK_mut
	TCGA-B5-A11R	AHNAK_mut
	TCGA-BA-4076	AHNAK_mut
	TCGA-BA-4077	AHNAK_mut
	TCGA-BA-5152	AHNAK_mut
	TCGA-BA-7269	AHNAK_mut
	TCGA-BF-A1Q0	AHNAK_mut
	TCGA-BH-A209	AHNAK_mut
	TCGA-BJ-A0ZA	AHNAK_mut
	TCGA-BT-A20N	AHNAK_mut
	TCGA-BT-A3PK	AHNAK_mut
	TCGA-C8-A1HK	AHNAK_mut
	TCGA-CA-6717	AHNAK_mut
	TCGA-CA-6718	AHNAK_mut
	TCGA-CD-5801	AHNAK_mut
	TCGA-CG-5726	AHNAK_mut
	TCGA-CG-5728	AHNAK_mut
	TCGA-CG-5733	AHNAK_mut
	TCGA-CH-5768	AHNAK_mut
	TCGA-CJ-4902	AHNAK_mut
	TCGA-CJ-5676	AHNAK_mut
	TCGA-CK-6746	AHNAK_mut
	TCGA-CK-6751	AHNAK_mut
	TCGA-CM-4743	AHNAK_mut
	TCGA-CM-4746	AHNAK_mut
	TCGA-CN-6992	AHNAK_mut
	TCGA-CN-6995	AHNAK_mut
	TCGA-CQ-5327	AHNAK_mut
	TCGA-CQ-5330	AHNAK_mut
	TCGA-CQ-6220	AHNAK_mut
	TCGA-CQ-6221	AHNAK_mut
	TCGA-CR-7364	AHNAK_mut
	TCGA-CR-7374	AHNAK_mut
	TCGA-CV-6941	AHNAK_mut
	TCGA-CV-7242	AHNAK_mut
	TCGA-CV-7248	AHNAK_mut
	TCGA-CV-7414	AHNAK_mut
	TCGA-CV-7427	AHNAK_mut
	TCGA-CV-7440	AHNAK_mut
	TCGA-CZ-4863	AHNAK_mut
	TCGA-D1-A163	AHNAK_mut
	TCGA-D1-A16Y	AHNAK_mut
	TCGA-D3-A3C8	AHNAK_mut
	TCGA-D3-A3CB	AHNAK_mut
	TCGA-D3-A3ML	AHNAK_mut
	TCGA-D5-6928	AHNAK_mut
	TCGA-D5-6930	AHNAK_mut
	TCGA-D9-A149	AHNAK_mut
	TCGA-DA-A1HY	AHNAK_mut
	TCGA-DI-A1NN	AHNAK_mut
	TCGA-DJ-A2Q6	AHNAK_mut
	TCGA-DK-A2I4	AHNAK_mut
	TCGA-DK-A3IQ	AHNAK_mut
	TCGA-DK-A3IS	AHNAK_mut
	TCGA-DM-A0XF	AHNAK_mut
	TCGA-DQ-7588	AHNAK_mut
	TCGA-E1-5304	AHNAK_mut
	TCGA-EB-A3HV	AHNAK_mut
	TCGA-EE-A17X	AHNAK_mut
	TCGA-EE-A20C	AHNAK_mut
	TCGA-EE-A20F	AHNAK_mut
	TCGA-EE-A29M	AHNAK_mut
	TCGA-EE-A29P	AHNAK_mut
	TCGA-EE-A29S	AHNAK_mut
	TCGA-EE-A2A2	AHNAK_mut
	TCGA-EE-A2GM	AHNAK_mut
	TCGA-EE-A2GN	AHNAK_mut
	TCGA-EE-A2GT	AHNAK_mut
	TCGA-EE-A2M5	AHNAK_mut
	TCGA-EE-A2MD	AHNAK_mut
	TCGA-EE-A2MJ	AHNAK_mut
	TCGA-EE-A2MS	AHNAK_mut
	TCGA-EE-A3AC	AHNAK_mut
	TCGA-EE-A3AE	AHNAK_mut
	TCGA-EE-A3JA	AHNAK_mut
	TCGA-EE-A3JD	AHNAK_mut
	TCGA-EE-A3JE	AHNAK_mut
	TCGA-EE-A3JI	AHNAK_mut
	TCGA-EL-A3D6	AHNAK_mut
	TCGA-ER-A19P	AHNAK_mut
	TCGA-ER-A1A1	AHNAK_mut
	TCGA-F4-6570	AHNAK_mut
	TCGA-F4-6856	AHNAK_mut
	TCGA-FD-A3B3	AHNAK_mut
	TCGA-FG-7643	AHNAK_mut
	TCGA-FS-A1ZD	AHNAK_mut
	TCGA-FS-A1ZH	AHNAK_mut
	TCGA-FS-A1ZK	AHNAK_mut
	TCGA-FS-A1ZW	AHNAK_mut
	TCGA-FS-A1ZZ	AHNAK_mut
	TCGA-G2-A2EO	AHNAK_mut
	TCGA-G9-6338	AHNAK_mut
	TCGA-G9-7522	AHNAK_mut
	TCGA-GC-A3I6	AHNAK_mut
	TCGA-GC-A3RB	AHNAK_mut
	TCGA-GD-A3OP	AHNAK_mut
	TCGA-GN-A265	AHNAK_mut
	TCGA-GV-A3JZ	AHNAK_mut
	TCGA-HC-7752	AHNAK_mut
	TCGA-HI-7171	AHNAK_mut
	TCGA-HT-7689	AHNAK_mut
	TCGA-IH-A3EA	AHNAK_mut
	TCGA-19-5959	AHR_mut
	TCGA-28-5219	AHR_mut
	TCGA-49-4487	AHR_mut
	TCGA-64-5778	AHR_mut
	TCGA-75-5125	AHR_mut
	TCGA-91-6836	AHR_mut
	TCGA-AZ-6601	AHR_mut
	TCGA-AZ-6606	AHR_mut
	TCGA-C4-A0F0	AHR_mut
	TCGA-CR-5247	AHR_mut
	TCGA-CR-6472	AHR_mut
	TCGA-CR-7379	AHR_mut
	TCGA-CZ-5460	AHR_mut
	TCGA-D5-6538	AHR_mut
	TCGA-D5-6540	AHR_mut
	TCGA-D5-6927	AHR_mut
	TCGA-D9-A1JW	AHR_mut
	TCGA-DK-A1AB	AHR_mut
	TCGA-DK-A3IU	AHR_mut
	TCGA-EB-A1NK	AHR_mut
	TCGA-EE-A29N	AHR_mut
	TCGA-ER-A19F	AHR_mut
	TCGA-ET-A39K	AHR_mut
	TCGA-G4-6304	AHR_mut
	TCGA-GD-A3OP	AHR_mut
	786-0	AKAP9_mut
	A2780	AKAP9_mut
	AN3-CA	AKAP9_mut
	CCK-81	AKAP9_mut
	CW-2	AKAP9_mut
	DBTRG-05MG	AKAP9_mut
	DU-145	AKAP9_mut
	H513	AKAP9_mut
	HCC1569	AKAP9_mut
	HCC2998	AKAP9_mut
	Hs939-T	AKAP9_mut
	IGROV-1	AKAP9_mut
	JHOS-3	AKAP9_mut
	KARPAS-1106P	AKAP9_mut
	LoVo	AKAP9_mut
	RCC-FG2	AKAP9_mut
	RKO	AKAP9_mut
	SBC-1	AKAP9_mut
	SNG-M	AKAP9_mut
	SNU-81	AKAP9_mut
	SNU-C2B	AKAP9_mut
	SW48	AKAP9_mut
	SW982	AKAP9_mut
	TGBC11TKB	AKAP9_mut
	WSU-NHL	AKAP9_mut
	TCGA-05-4410	AKAP9_mut
	TCGA-05-4427	AKAP9_mut
	TCGA-28-5219	AKAP9_mut
	TCGA-28-5220	AKAP9_mut
	TCGA-34-5928	AKAP9_mut
	TCGA-39-5039	AKAP9_mut
	TCGA-44-6145	AKAP9_mut
	TCGA-49-6744	AKAP9_mut
	TCGA-49-6745	AKAP9_mut
	TCGA-76-4929	AKAP9_mut
	TCGA-86-6562	AKAP9_mut
	TCGA-91-6829	AKAP9_mut
	TCGA-91-6836	AKAP9_mut
	TCGA-A1-A0SN	AKAP9_mut
	TCGA-A2-A0YM	AKAP9_mut
	TCGA-A6-6138	AKAP9_mut
	TCGA-A6-6142	AKAP9_mut
	TCGA-AA-3492	AKAP9_mut
	TCGA-AA-3510	AKAP9_mut
	TCGA-AA-3660	AKAP9_mut
	TCGA-AA-3663	AKAP9_mut
	TCGA-AA-3697	AKAP9_mut
	TCGA-AA-3713	AKAP9_mut
	TCGA-AD-6964	AKAP9_mut
	TCGA-AX-A06H	AKAP9_mut
	TCGA-AY-6197	AKAP9_mut
	TCGA-AZ-4315	AKAP9_mut
	TCGA-AZ-6599	AKAP9_mut
	TCGA-AZ-6600	AKAP9_mut
	TCGA-AZ-6601	AKAP9_mut
	TCGA-B0-4827	AKAP9_mut
	TCGA-B0-5110	AKAP9_mut
	TCGA-B0-5694	AKAP9_mut
	TCGA-B5-A0JT	AKAP9_mut
	TCGA-B5-A11R	AKAP9_mut
	TCGA-B6-A0RV	AKAP9_mut
	TCGA-B8-5550	AKAP9_mut
	TCGA-BA-5555	AKAP9_mut
	TCGA-BB-4223	AKAP9_mut
	TCGA-BP-5189	AKAP9_mut
	TCGA-BP-5191	AKAP9_mut
	TCGA-BR-6454	AKAP9_mut
	TCGA-BR-6852	AKAP9_mut
	TCGA-BS-A0V8	AKAP9_mut
	TCGA-BT-A20T	AKAP9_mut
	TCGA-BT-A20W	AKAP9_mut
	TCGA-BT-A3PH	AKAP9_mut
	TCGA-CA-6716	AKAP9_mut
	TCGA-CA-6717	AKAP9_mut
	TCGA-CA-6718	AKAP9_mut
	TCGA-CD-5801	AKAP9_mut
	TCGA-CJ-5683	AKAP9_mut
	TCGA-CK-4947	AKAP9_mut
	TCGA-CK-5916	AKAP9_mut
	TCGA-CM-4743	AKAP9_mut
	TCGA-CM-4746	AKAP9_mut
	TCGA-CM-5861	AKAP9_mut
	TCGA-CN-4739	AKAP9_mut
	TCGA-CN-5356	AKAP9_mut
	TCGA-CN-5359	AKAP9_mut
	TCGA-CN-5360	AKAP9_mut
	TCGA-CR-6484	AKAP9_mut
	TCGA-CR-7371	AKAP9_mut
	TCGA-CR-7376	AKAP9_mut
	TCGA-CR-7399	AKAP9_mut
	TCGA-CV-5430	AKAP9_mut
	TCGA-CV-6950	AKAP9_mut
	TCGA-CV-7101	AKAP9_mut
	TCGA-CV-7242	AKAP9_mut
	TCGA-CV-7248	AKAP9_mut
	TCGA-CV-7433	AKAP9_mut
	TCGA-CZ-4866	AKAP9_mut
	TCGA-D1-A160	AKAP9_mut
	TCGA-D1-A17K	AKAP9_mut
	TCGA-D1-A1NU	AKAP9_mut
	TCGA-D3-A2JO	AKAP9_mut
	TCGA-D3-A3C7	AKAP9_mut
	TCGA-D5-6534	AKAP9_mut
	TCGA-D5-6923	AKAP9_mut
	TCGA-D5-6926	AKAP9_mut
	TCGA-D5-6927	AKAP9_mut
	TCGA-D5-6930	AKAP9_mut
	TCGA-D8-A1XY	AKAP9_mut
	TCGA-D8-A27N	AKAP9_mut
	TCGA-D8-A27R	AKAP9_mut
	TCGA-D9-A1JW	AKAP9_mut
	TCGA-DA-A1HV	AKAP9_mut
	TCGA-DK-A1A5	AKAP9_mut
	TCGA-DK-A2I4	AKAP9_mut
	TCGA-DK-A3IS	AKAP9_mut
	TCGA-DM-A1DB	AKAP9_mut
	TCGA-DV-5565	AKAP9_mut
	TCGA-E2-A14N	AKAP9_mut
	TCGA-EE-A181	AKAP9_mut
	TCGA-EE-A29R	AKAP9_mut
	TCGA-EE-A2A1	AKAP9_mut
	TCGA-EE-A2A2	AKAP9_mut
	TCGA-EE-A2GC	AKAP9_mut
	TCGA-EE-A2GI	AKAP9_mut
	TCGA-EE-A2MC	AKAP9_mut
	TCGA-EE-A2MJ	AKAP9_mut
	TCGA-EE-A2MS	AKAP9_mut
	TCGA-EE-A2MT	AKAP9_mut
	TCGA-EE-A2MU	AKAP9_mut
	TCGA-EE-A3AC	AKAP9_mut
	TCGA-EE-A3AG	AKAP9_mut
	TCGA-EE-A3J5	AKAP9_mut
	TCGA-EE-A3JD	AKAP9_mut
	TCGA-EJ-5511	AKAP9_mut
	TCGA-ER-A19G	AKAP9_mut
	TCGA-ER-A19K	AKAP9_mut
	TCGA-ER-A19P	AKAP9_mut
	TCGA-F1-6177	AKAP9_mut
	TCGA-F1-6874	AKAP9_mut
	TCGA-F4-6570	AKAP9_mut
	TCGA-FE-A3PC	AKAP9_mut
	TCGA-FE-A3PD	AKAP9_mut
	TCGA-FS-A1ZW	AKAP9_mut
	TCGA-G2-A2EF	AKAP9_mut
	TCGA-G2-A2ES	AKAP9_mut
	TCGA-G4-6310	AKAP9_mut
	TCGA-G4-6588	AKAP9_mut
	TCGA-G4-6628	AKAP9_mut
	TCGA-G9-6361	AKAP9_mut
	TCGA-HD-7229	AKAP9_mut
	TCGA-HT-7475	AKAP9_mut
	TCGA-IH-A3EA	AKAP9_mut
	IHH-4	AKT1_mut
	KU-19-19	AKT1_mut
	TCGA-A6-6141	AKT1_mut
	TCGA-AA-3492	AKT1_mut
	TCGA-AD-6889	AKT1_mut
	TCGA-AN-A0XR	AKT1_mut
	TCGA-AR-A24X	AKT1_mut
	TCGA-AZ-6605	AKT1_mut
	TCGA-B0-4848	AKT1_mut
	TCGA-B6-A0WZ	AKT1_mut
	TCGA-BG-A0YU	AKT1_mut
	TCGA-BH-A0BS	AKT1_mut
	TCGA-BH-A0W4	AKT1_mut
	TCGA-BR-6852	AKT1_mut
	TCGA-C8-A26V	AKT1_mut
	TCGA-CM-5864	AKT1_mut
	TCGA-CM-6166	AKT1_mut
	TCGA-CV-5443	AKT1_mut
	TCGA-CV-6936	AKT1_mut
	TCGA-D1-A160	AKT1_mut
	TCGA-D5-5537	AKT1_mut
	TCGA-D8-A1X8	AKT1_mut
	TCGA-D8-A1XU	AKT1_mut
	TCGA-D8-A27P	AKT1_mut
	TCGA-DI-A0WH	AKT1_mut
	TCGA-E2-A107	AKT1_mut
	TCGA-E2-A15I	AKT1_mut
	TCGA-E2-A1L9	AKT1_mut
	TCGA-E9-A22H	AKT1_mut
	TCGA-EJ-5530	AKT1_mut
	TCGA-ER-A193	AKT1_mut
	TCGA-ER-A198	AKT1_mut
	TCGA-EW-A1IY	AKT1_mut
	TCGA-FS-A1ZD	AKT1_mut
	TCGA-G4-6586	AKT1_mut
	ABC-1	ALK_mut
	CCRF-CEM	ALK_mut
	CML-T1	ALK_mut
	KELLY	ALK_mut
	KP-N-RT-BM-1	ALK_mut
	KYSE-50	ALK_mut
	LS-411N	ALK_mut
	NB14	ALK_mut
	NCI-H1836	ALK_mut
	NCI-H322M	ALK_mut
	OC-314	ALK_mut
	SK-N-SH	ALK_mut
	TGW	ALK_mut
	TCGA-05-4410	ALK_mut
	TCGA-15-1444	ALK_mut
	TCGA-39-5022	ALK_mut
	TCGA-44-6776	ALK_mut
	TCGA-44-6777	ALK_mut
	TCGA-64-5781	ALK_mut
	TCGA-91-6836	ALK_mut
	TCGA-A2-A0T0	ALK_mut
	TCGA-A6-4105	ALK_mut
	TCGA-AA-3496	ALK_mut
	TCGA-AA-3510	ALK_mut
	TCGA-AA-3663	ALK_mut
	TCGA-AA-3712	ALK_mut
	TCGA-AA-3713	ALK_mut
	TCGA-AU-6004	ALK_mut
	TCGA-AZ-6601	ALK_mut
	TCGA-AZ-6608	ALK_mut
	TCGA-B0-4703	ALK_mut
	TCGA-B0-5694	ALK_mut
	TCGA-B5-A11H	ALK_mut
	TCGA-B8-5163	ALK_mut
	TCGA-BH-A0E0	ALK_mut
	TCGA-CA-6717	ALK_mut
	TCGA-CJ-5682	ALK_mut
	TCGA-CM-4752	ALK_mut
	TCGA-CM-6162	ALK_mut
	TCGA-CM-6163	ALK_mut
	TCGA-CM-6165	ALK_mut
	TCGA-CM-6170	ALK_mut
	TCGA-CN-5370	ALK_mut
	TCGA-CQ-6220	ALK_mut
	TCGA-CQ-6221	ALK_mut
	TCGA-CR-7373	ALK_mut
	TCGA-CR-7390	ALK_mut
	TCGA-CV-7100	ALK_mut
	TCGA-CW-5589	ALK_mut
	TCGA-CX-7082	ALK_mut
	TCGA-D1-A16D	ALK_mut
	TCGA-D3-A3C7	ALK_mut
	TCGA-D5-6540	ALK_mut
	TCGA-D5-6930	ALK_mut
	TCGA-D7-6528	ALK_mut
	TCGA-D9-A149	ALK_mut
	TCGA-DA-A1HV	ALK_mut
	TCGA-DA-A1IC	ALK_mut
	TCGA-DK-A2I2	ALK_mut
	TCGA-DM-A1D7	ALK_mut
	TCGA-DM-A1D8	ALK_mut
	TCGA-DM-A1HA	ALK_mut
	TCGA-DQ-7591	ALK_mut
	TCGA-E2-A1BD	ALK_mut
	TCGA-EE-A184	ALK_mut
	TCGA-EE-A29G	ALK_mut
	TCGA-EE-A29L	ALK_mut
	TCGA-EE-A29S	ALK_mut
	TCGA-EE-A2M5	ALK_mut
	TCGA-EE-A2MC	ALK_mut
	TCGA-EE-A2MS	ALK_mut
	TCGA-EE-A2MT	ALK_mut
	TCGA-EE-A3AA	ALK_mut
	TCGA-EE-A3J5	ALK_mut
	TCGA-EE-A3JD	ALK_mut
	TCGA-ER-A194	ALK_mut
	TCGA-ER-A19E	ALK_mut
	TCGA-ER-A3ET	ALK_mut
	TCGA-F4-6703	ALK_mut
	TCGA-FK-A3S3	ALK_mut
	TCGA-G4-6304	ALK_mut
	TCGA-G4-6307	ALK_mut
	TCGA-IH-A3EA	ALK_mut
	SNU-81	AMOT_mut
	TCGA-05-4427	AMOT_mut
	TCGA-19-5951	AMOT_mut
	TCGA-38-4632	AMOT_mut
	TCGA-49-4487	AMOT_mut
	TCGA-50-5933	AMOT_mut
	TCGA-60-2709	AMOT_mut
	TCGA-75-6205	AMOT_mut
	TCGA-AB-2992	AMOT_mut
	TCGA-AK-3445	AMOT_mut
	TCGA-AK-3458	AMOT_mut
	TCGA-AR-A1AR	AMOT_mut
	TCGA-AY-6197	AMOT_mut
	TCGA-AZ-4315	AMOT_mut
	TCGA-B5-A11H	AMOT_mut
	TCGA-BT-A3PJ	AMOT_mut
	TCGA-CA-6717	AMOT_mut
	TCGA-CK-5915	AMOT_mut
	TCGA-CK-6746	AMOT_mut
	TCGA-CM-6162	AMOT_mut
	TCGA-CN-4742	AMOT_mut
	TCGA-CR-7371	AMOT_mut
	TCGA-CR-7394	AMOT_mut
	TCGA-CV-5432	AMOT_mut
	TCGA-CV-7245	AMOT_mut
	TCGA-D1-A163	AMOT_mut
	TCGA-EE-A29L	AMOT_mut
	TCGA-EE-A29V	AMOT_mut
	TCGA-EE-A2GO	AMOT_mut
	TCGA-EE-A2GS	AMOT_mut
	TCGA-EE-A2M5	AMOT_mut
	TCGA-EM-A3FL	AMOT_mut
	TCGA-ER-A19D	AMOT_mut
	TCGA-ER-A19P	AMOT_mut
	TCGA-EZ-7264	AMOT_mut
	TCGA-FI-A2EX	AMOT_mut
	TCGA-GN-A262	AMOT_mut
	AN3-CA	ANK3_mut
	CL-34	ANK3_mut
	CW-2	ANK3_mut
	DND-41	ANK3_mut
	EN	ANK3_mut
	HCC2998	ANK3_mut
	HT-115	ANK3_mut
	JEG-3	ANK3_mut
	Jurkat	ANK3_mut
	LS-411N	ANK3_mut
	MES-SA	ANK3_mut
	MFE-319	ANK3_mut
	MOLP-8	ANK3_mut
	OVCAR-5	ANK3_mut
	PC-3 [JPC-3]	ANK3_mut
	SK-MEL-2	ANK3_mut
	SK-MEL-24	ANK3_mut
	SK-OV-3	ANK3_mut
	SNU-1040	ANK3_mut
	SNU-C2B	ANK3_mut
	SNU-C5	ANK3_mut
	SW1710	ANK3_mut
	SW684	ANK3_mut
	TE-6	ANK3_mut
	TGBC11TKB	ANK3_mut
	TCGA-06-6695	ANK3_mut
	TCGA-21-5787	ANK3_mut
	TCGA-22-4601	ANK3_mut
	TCGA-22-4613	ANK3_mut
	TCGA-22-5473	ANK3_mut
	TCGA-22-5485	ANK3_mut
	TCGA-49-4487	ANK3_mut
	TCGA-50-5936	ANK3_mut
	TCGA-63-6202	ANK3_mut
	TCGA-64-5781	ANK3_mut
	TCGA-75-5147	ANK3_mut
	TCGA-A1-A0SH	ANK3_mut
	TCGA-A6-6141	ANK3_mut
	TCGA-A6-6782	ANK3_mut
	TCGA-AA-3492	ANK3_mut
	TCGA-AA-3496	ANK3_mut
	TCGA-AA-3502	ANK3_mut
	TCGA-AA-3510	ANK3_mut
	TCGA-AA-3663	ANK3_mut
	TCGA-AA-3712	ANK3_mut
	TCGA-AA-3713	ANK3_mut
	TCGA-AB-3009	ANK3_mut
	TCGA-AD-5900	ANK3_mut
	TCGA-AD-6889	ANK3_mut
	TCGA-AR-A256	ANK3_mut
	TCGA-AU-3779	ANK3_mut
	TCGA-AU-6004	ANK3_mut
	TCGA-AZ-4315	ANK3_mut
	TCGA-AZ-6598	ANK3_mut
	TCGA-AZ-6601	ANK3_mut
	TCGA-B5-A11G	ANK3_mut
	TCGA-B5-A11H	ANK3_mut
	TCGA-B5-A11R	ANK3_mut
	TCGA-BA-6869	ANK3_mut
	TCGA-BF-A1PU	ANK3_mut
	TCGA-BF-A3DL	ANK3_mut
	TCGA-BG-A0VZ	ANK3_mut
	TCGA-BH-A0HP	ANK3_mut
	TCGA-BH-A1EV	ANK3_mut
	TCGA-BH-A1EY	ANK3_mut
	TCGA-BP-5192	ANK3_mut
	TCGA-BR-6852	ANK3_mut
	TCGA-BS-A0UL	ANK3_mut
	TCGA-CA-6717	ANK3_mut
	TCGA-CD-5801	ANK3_mut
	TCGA-CG-5726	ANK3_mut
	TCGA-CJ-4905	ANK3_mut
	TCGA-CJ-4918	ANK3_mut
	TCGA-CK-5916	ANK3_mut
	TCGA-CM-6162	ANK3_mut
	TCGA-CM-6168	ANK3_mut
	TCGA-CM-6171	ANK3_mut
	TCGA-CN-5366	ANK3_mut
	TCGA-CR-6480	ANK3_mut
	TCGA-CR-6481	ANK3_mut
	TCGA-CR-7368	ANK3_mut
	TCGA-CR-7371	ANK3_mut
	TCGA-CR-7391	ANK3_mut
	TCGA-CV-6936	ANK3_mut
	TCGA-CV-6941	ANK3_mut
	TCGA-CW-6093	ANK3_mut
	TCGA-D1-A163	ANK3_mut
	TCGA-D1-A16Y	ANK3_mut
	TCGA-D1-A174	ANK3_mut
	TCGA-D1-A17D	ANK3_mut
	TCGA-D3-A1QA	ANK3_mut
	TCGA-D3-A2J7	ANK3_mut
	TCGA-D3-A2JF	ANK3_mut
	TCGA-D3-A2JL	ANK3_mut
	TCGA-D3-A3C7	ANK3_mut
	TCGA-D3-A3C8	ANK3_mut
	TCGA-D3-A3ML	ANK3_mut
	TCGA-D3-A3MU	ANK3_mut
	TCGA-D3-A3MV	ANK3_mut
	TCGA-D5-6540	ANK3_mut
	TCGA-D5-6920	ANK3_mut
	TCGA-D5-6928	ANK3_mut
	TCGA-D8-A1JE	ANK3_mut
	TCGA-D9-A1JW	ANK3_mut
	TCGA-DA-A1HV	ANK3_mut
	TCGA-DA-A1HY	ANK3_mut
	TCGA-DA-A1I0	ANK3_mut
	TCGA-DA-A1I4	ANK3_mut
	TCGA-DA-A1I5	ANK3_mut
	TCGA-DA-A3F3	ANK3_mut
	TCGA-DA-A3F8	ANK3_mut
	TCGA-DK-A1A5	ANK3_mut
	TCGA-DK-A2I4	ANK3_mut
	TCGA-DK-A3IN	ANK3_mut
	TCGA-DQ-5630	ANK3_mut
	TCGA-E9-A1RB	ANK3_mut
	TCGA-E9-A22E	ANK3_mut
	TCGA-EE-A17X	ANK3_mut
	TCGA-EE-A182	ANK3_mut
	TCGA-EE-A183	ANK3_mut
	TCGA-EE-A184	ANK3_mut
	TCGA-EE-A20C	ANK3_mut
	TCGA-EE-A20F	ANK3_mut
	TCGA-EE-A29A	ANK3_mut
	TCGA-EE-A29B	ANK3_mut
	TCGA-EE-A29C	ANK3_mut
	TCGA-EE-A29G	ANK3_mut
	TCGA-EE-A29L	ANK3_mut
	TCGA-EE-A29M	ANK3_mut
	TCGA-EE-A29N	ANK3_mut
	TCGA-EE-A29S	ANK3_mut
	TCGA-EE-A29V	ANK3_mut
	TCGA-EE-A2A0	ANK3_mut
	TCGA-EE-A2A1	ANK3_mut
	TCGA-EE-A2A2	ANK3_mut
	TCGA-EE-A2GC	ANK3_mut
	TCGA-EE-A2GD	ANK3_mut
	TCGA-EE-A2GO	ANK3_mut
	TCGA-EE-A2GR	ANK3_mut
	TCGA-EE-A2M5	ANK3_mut
	TCGA-EE-A2M8	ANK3_mut
	TCGA-EE-A2MC	ANK3_mut
	TCGA-EE-A2MD	ANK3_mut
	TCGA-EE-A2MF	ANK3_mut
	TCGA-EE-A2MJ	ANK3_mut
	TCGA-EE-A2ML	ANK3_mut
	TCGA-EE-A2MM	ANK3_mut
	TCGA-EE-A2MS	ANK3_mut
	TCGA-EE-A2MT	ANK3_mut
	TCGA-EE-A3AA	ANK3_mut
	TCGA-EE-A3AB	ANK3_mut
	TCGA-EE-A3AD	ANK3_mut
	TCGA-EE-A3AE	ANK3_mut
	TCGA-EE-A3J4	ANK3_mut
	TCGA-EE-A3JD	ANK3_mut
	TCGA-EE-A3JI	ANK3_mut
	TCGA-ER-A193	ANK3_mut
	TCGA-ER-A194	ANK3_mut
	TCGA-ER-A195	ANK3_mut
	TCGA-ER-A19A	ANK3_mut
	TCGA-ER-A19B	ANK3_mut
	TCGA-ER-A19C	ANK3_mut
	TCGA-ER-A19E	ANK3_mut
	TCGA-ER-A19F	ANK3_mut
	TCGA-ER-A19K	ANK3_mut
	TCGA-ER-A19N	ANK3_mut
	TCGA-ER-A1A1	ANK3_mut
	TCGA-ET-A25J	ANK3_mut
	TCGA-EU-5906	ANK3_mut
	TCGA-F4-6703	ANK3_mut
	TCGA-F4-6808	ANK3_mut
	TCGA-FI-A2F8	ANK3_mut
	TCGA-FS-A1Z4	ANK3_mut
	TCGA-FS-A1ZA	ANK3_mut
	TCGA-FS-A1ZK	ANK3_mut
	TCGA-FS-A1ZP	ANK3_mut
	TCGA-FS-A1ZZ	ANK3_mut
	TCGA-G2-A2EJ	ANK3_mut
	TCGA-G4-6304	ANK3_mut
	TCGA-G4-6309	ANK3_mut
	TCGA-G4-6586	ANK3_mut
	TCGA-G4-6628	ANK3_mut
	TCGA-GN-A262	ANK3_mut
	TCGA-GN-A263	ANK3_mut
	TCGA-GN-A265	ANK3_mut
	TCGA-GN-A269	ANK3_mut
	TCGA-IH-A3EA	ANK3_mut
	CTV-1	APAF1_mut
	MN-60	APAF1_mut
	NCI-H2009	APAF1_mut
	NCI-H630	APAF1_mut
	SUP-HD1	APAF1_mut
	TCGA-22-4613	APAF1_mut
	TCGA-39-5022	APAF1_mut
	TCGA-50-5045	APAF1_mut
	TCGA-91-6828	APAF1_mut
	TCGA-A6-5666	APAF1_mut
	TCGA-AA-3502	APAF1_mut
	TCGA-AA-3713	APAF1_mut
	TCGA-BH-A0HP	APAF1_mut
	TCGA-BH-A1FC	APAF1_mut
	TCGA-CA-6718	APAF1_mut
	TCGA-CK-4947	APAF1_mut
	TCGA-CM-5341	APAF1_mut
	TCGA-CM-6170	APAF1_mut
	TCGA-CM-6674	APAF1_mut
	TCGA-CN-4739	APAF1_mut
	TCGA-CN-6019	APAF1_mut
	TCGA-CN-6024	APAF1_mut
	TCGA-CN-6995	APAF1_mut
	TCGA-CR-6484	APAF1_mut
	TCGA-CV-6954	APAF1_mut
	TCGA-CV-7178	APAF1_mut
	TCGA-D5-5538	APAF1_mut
	TCGA-D5-5540	APAF1_mut
	TCGA-D5-6540	APAF1_mut
	TCGA-DA-A1HV	APAF1_mut
	TCGA-DJ-A2PT	APAF1_mut
	TCGA-E9-A1N3	APAF1_mut
	TCGA-EE-A185	APAF1_mut
	TCGA-EE-A3J3	APAF1_mut
	TCGA-EJ-5496	APAF1_mut
	TCGA-EM-A3O6	APAF1_mut
	TCGA-ER-A19A	APAF1_mut
	TCGA-F4-6703	APAF1_mut
	TCGA-FS-A1ZK	APAF1_mut
	TCGA-G2-A2ES	APAF1_mut
	TCGA-G4-6299	APAF1_mut
	BB49-HNC	APC_mut
	C2BBe1	APC_mut
	CL-11	APC_mut
	CL-34	APC_mut
	CL-40	APC_mut
	COLO-205	APC_mut
	COLO-320-HSR	APC_mut
	COLO-678	APC_mut
	CW-2	APC_mut
	DIFI	APC_mut
	DU-4475	APC_mut
	ECC10	APC_mut
	EVSA-T	APC_mut
	GP5d	APC_mut
	HCC2998	APC_mut
	HCT-15	APC_mut
	HGC-27	APC_mut
	HT-115	APC_mut
	HT-29	APC_mut
	HT55	APC_mut
	Jurkat	APC_mut
	KM12	APC_mut
	LK-2	APC_mut
	LoVo	APC_mut
	LS-1034	APC_mut
	LS-123	APC_mut
	LS-411N	APC_mut
	MDST8	APC_mut
	MFE-319	APC_mut
	MKN28	APC_mut
	NCI-H1155	APC_mut
	NCI-H1435	APC_mut
	NCI-H1581	APC_mut
	NCI-H630	APC_mut
	NCI-H747	APC_mut
	PF-382	APC_mut
	RCM-1	APC_mut
	SF539	APC_mut
	SK-CO-1	APC_mut
	SK-MEL-28	APC_mut
	SK-MEL-30	APC_mut
	SK-OV-3	APC_mut
	SK-UT-1	APC_mut
	SNU-1040	APC_mut
	SNU-175	APC_mut
	SNU-61	APC_mut
	SNU-81	APC_mut
	SNU-C5	APC_mut
	SW1116	APC_mut
	SW1417	APC_mut
	SW1463	APC_mut
	SW620	APC_mut
	SW626	APC_mut
	SW837	APC_mut
	SW948	APC_mut
	T84	APC_mut
	TGBC11TKB	APC_mut
	TGBC24TKB	APC_mut
	TCGA-22-5492	APC_mut
	TCGA-28-5207	APC_mut
	TCGA-38-4631	APC_mut
	TCGA-39-5030	APC_mut
	TCGA-50-5049	APC_mut
	TCGA-50-6591	APC_mut
	TCGA-55-5899	APC_mut
	TCGA-85-6560	APC_mut
	TCGA-91-6836	APC_mut
	TCGA-A6-2671	APC_mut
	TCGA-A6-5657	APC_mut
	TCGA-A6-5660	APC_mut
	TCGA-A6-5662	APC_mut
	TCGA-A6-5664	APC_mut
	TCGA-A6-5666	APC_mut
	TCGA-A6-6137	APC_mut
	TCGA-A6-6138	APC_mut
	TCGA-A6-6141	APC_mut
	TCGA-A6-6142	APC_mut
	TCGA-A6-6648	APC_mut
	TCGA-A6-6649	APC_mut
	TCGA-A6-6651	APC_mut
	TCGA-A6-6652	APC_mut
	TCGA-A6-6653	APC_mut
	TCGA-A6-6654	APC_mut
	TCGA-A6-6782	APC_mut
	TCGA-AA-3489	APC_mut
	TCGA-AA-3496	APC_mut
	TCGA-AA-3502	APC_mut
	TCGA-AA-3510	APC_mut
	TCGA-AA-3511	APC_mut
	TCGA-AA-3655	APC_mut
	TCGA-AA-3660	APC_mut
	TCGA-AA-3662	APC_mut
	TCGA-AA-3663	APC_mut
	TCGA-AA-3697	APC_mut
	TCGA-AA-3712	APC_mut
	TCGA-AA-3713	APC_mut
	TCGA-AD-5900	APC_mut
	TCGA-AD-6548	APC_mut
	TCGA-AD-6888	APC_mut
	TCGA-AD-6890	APC_mut
	TCGA-AD-6895	APC_mut
	TCGA-AD-6899	APC_mut
	TCGA-AD-6901	APC_mut
	TCGA-AD-6963	APC_mut
	TCGA-AD-6964	APC_mut
	TCGA-AD-6965	APC_mut
	TCGA-AR-A1AX	APC_mut
	TCGA-AU-3779	APC_mut
	TCGA-AX-A2HF	APC_mut
	TCGA-AY-5543	APC_mut
	TCGA-AY-6196	APC_mut
	TCGA-AY-6197	APC_mut
	TCGA-AY-6386	APC_mut
	TCGA-AZ-4315	APC_mut
	TCGA-AZ-4616	APC_mut
	TCGA-AZ-4682	APC_mut
	TCGA-AZ-5407	APC_mut
	TCGA-AZ-6598	APC_mut
	TCGA-AZ-6599	APC_mut
	TCGA-AZ-6600	APC_mut
	TCGA-AZ-6601	APC_mut
	TCGA-AZ-6603	APC_mut
	TCGA-AZ-6605	APC_mut
	TCGA-AZ-6606	APC_mut
	TCGA-AZ-6607	APC_mut
	TCGA-AZ-6608	APC_mut
	TCGA-B0-4843	APC_mut
	TCGA-B0-5812	APC_mut
	TCGA-B5-A11G	APC_mut
	TCGA-B5-A11R	APC_mut
	TCGA-BF-A1Q0	APC_mut
	TCGA-BG-A0VW	APC_mut
	TCGA-BG-A186	APC_mut
	TCGA-BR-6565	APC_mut
	TCGA-BT-A2LB	APC_mut
	TCGA-CA-5254	APC_mut
	TCGA-CA-5797	APC_mut
	TCGA-CA-6715	APC_mut
	TCGA-CA-6716	APC_mut
	TCGA-CA-6717	APC_mut
	TCGA-CA-6718	APC_mut
	TCGA-CG-5718	APC_mut
	TCGA-CG-5726	APC_mut
	TCGA-CG-5733	APC_mut
	TCGA-CK-4947	APC_mut
	TCGA-CK-4948	APC_mut
	TCGA-CK-4950	APC_mut
	TCGA-CK-4952	APC_mut
	TCGA-CK-5912	APC_mut
	TCGA-CK-5913	APC_mut
	TCGA-CK-5914	APC_mut
	TCGA-CK-5915	APC_mut
	TCGA-CK-5916	APC_mut
	TCGA-CK-6746	APC_mut
	TCGA-CK-6747	APC_mut
	TCGA-CK-6748	APC_mut
	TCGA-CK-6751	APC_mut
	TCGA-CM-4743	APC_mut
	TCGA-CM-4744	APC_mut
	TCGA-CM-4746	APC_mut
	TCGA-CM-4752	APC_mut
	TCGA-CM-5341	APC_mut
	TCGA-CM-5344	APC_mut
	TCGA-CM-5348	APC_mut
	TCGA-CM-5349	APC_mut
	TCGA-CM-5860	APC_mut
	TCGA-CM-5861	APC_mut
	TCGA-CM-5862	APC_mut
	TCGA-CM-5863	APC_mut
	TCGA-CM-5864	APC_mut
	TCGA-CM-5868	APC_mut
	TCGA-CM-6161	APC_mut
	TCGA-CM-6162	APC_mut
	TCGA-CM-6163	APC_mut
	TCGA-CM-6164	APC_mut
	TCGA-CM-6165	APC_mut
	TCGA-CM-6166	APC_mut
	TCGA-CM-6167	APC_mut
	TCGA-CM-6168	APC_mut
	TCGA-CM-6169	APC_mut
	TCGA-CM-6170	APC_mut
	TCGA-CM-6172	APC_mut
	TCGA-CM-6674	APC_mut
	TCGA-CM-6675	APC_mut
	TCGA-CM-6676	APC_mut
	TCGA-CM-6677	APC_mut
	TCGA-CM-6678	APC_mut
	TCGA-CM-6679	APC_mut
	TCGA-CM-6680	APC_mut
	TCGA-CN-5364	APC_mut
	TCGA-CN-6020	APC_mut
	TCGA-CR-6472	APC_mut
	TCGA-CR-6484	APC_mut
	TCGA-CV-5430	APC_mut
	TCGA-CV-6935	APC_mut
	TCGA-CV-6948	APC_mut
	TCGA-CV-6962	APC_mut
	TCGA-CV-7101	APC_mut
	TCGA-CV-7248	APC_mut
	TCGA-CV-7418	APC_mut
	TCGA-CV-7435	APC_mut
	TCGA-CZ-5466	APC_mut
	TCGA-CZ-5468	APC_mut
	TCGA-D1-A16Y	APC_mut
	TCGA-D1-A17F	APC_mut
	TCGA-D1-A17M	APC_mut
	TCGA-D3-A3C8	APC_mut
	TCGA-D5-5537	APC_mut
	TCGA-D5-5538	APC_mut
	TCGA-D5-5539	APC_mut
	TCGA-D5-5540	APC_mut
	TCGA-D5-5541	APC_mut
	TCGA-D5-6529	APC_mut
	TCGA-D5-6532	APC_mut
	TCGA-D5-6533	APC_mut
	TCGA-D5-6535	APC_mut
	TCGA-D5-6536	APC_mut
	TCGA-D5-6537	APC_mut
	TCGA-D5-6538	APC_mut
	TCGA-D5-6539	APC_mut
	TCGA-D5-6540	APC_mut
	TCGA-D5-6541	APC_mut
	TCGA-D5-6898	APC_mut
	TCGA-D5-6920	APC_mut
	TCGA-D5-6922	APC_mut
	TCGA-D5-6923	APC_mut
	TCGA-D5-6924	APC_mut
	TCGA-D5-6926	APC_mut
	TCGA-D5-6927	APC_mut
	TCGA-D5-6928	APC_mut
	TCGA-D5-6929	APC_mut
	TCGA-D5-6931	APC_mut
	TCGA-D5-6932	APC_mut
	TCGA-D5-7000	APC_mut
	TCGA-D7-6528	APC_mut
	TCGA-D8-A1JK	APC_mut
	TCGA-DK-A2I4	APC_mut
	TCGA-DK-A3IQ	APC_mut
	TCGA-DK-A3IU	APC_mut
	TCGA-DM-A0X9	APC_mut
	TCGA-DM-A0XD	APC_mut
	TCGA-DM-A0XF	APC_mut
	TCGA-DM-A1D0	APC_mut
	TCGA-DM-A1D4	APC_mut
	TCGA-DM-A1D6	APC_mut
	TCGA-DM-A1D7	APC_mut
	TCGA-DM-A1D8	APC_mut
	TCGA-DM-A1D9	APC_mut
	TCGA-DM-A1DA	APC_mut
	TCGA-DM-A1DB	APC_mut
	TCGA-DM-A1HA	APC_mut
	TCGA-DM-A282	APC_mut
	TCGA-DM-A285	APC_mut
	TCGA-DM-A28C	APC_mut
	TCGA-DM-A28E	APC_mut
	TCGA-DM-A28F	APC_mut
	TCGA-DM-A28G	APC_mut
	TCGA-DM-A28H	APC_mut
	TCGA-DM-A28K	APC_mut
	TCGA-EE-A17X	APC_mut
	TCGA-EE-A2GR	APC_mut
	TCGA-EE-A2GT	APC_mut
	TCGA-EE-A2M5	APC_mut
	TCGA-EE-A2M7	APC_mut
	TCGA-EE-A2MQ	APC_mut
	TCGA-EE-A3J5	APC_mut
	TCGA-EE-A3JD	APC_mut
	TCGA-EE-A3JI	APC_mut
	TCGA-EL-A3CX	APC_mut
	TCGA-ER-A198	APC_mut
	TCGA-ER-A19O	APC_mut
	TCGA-EW-A1P8	APC_mut
	TCGA-F4-6459	APC_mut
	TCGA-F4-6460	APC_mut
	TCGA-F4-6569	APC_mut
	TCGA-F4-6703	APC_mut
	TCGA-F4-6806	APC_mut
	TCGA-F4-6807	APC_mut
	TCGA-F4-6808	APC_mut
	TCGA-F4-6809	APC_mut
	TCGA-F4-6855	APC_mut
	TCGA-F4-6856	APC_mut
	TCGA-FS-A1ZA	APC_mut
	TCGA-FS-A1ZB	APC_mut
	TCGA-FS-A1ZG	APC_mut
	TCGA-G4-6293	APC_mut
	TCGA-G4-6303	APC_mut
	TCGA-G4-6304	APC_mut
	TCGA-G4-6306	APC_mut
	TCGA-G4-6307	APC_mut
	TCGA-G4-6309	APC_mut
	TCGA-G4-6310	APC_mut
	TCGA-G4-6315	APC_mut
	TCGA-G4-6317	APC_mut
	TCGA-G4-6323	APC_mut
	TCGA-G4-6586	APC_mut
	TCGA-G4-6588	APC_mut
	TCGA-G4-6625	APC_mut
	TCGA-G4-6626	APC_mut
	TCGA-GN-A268	APC_mut
	TCGA-GN-A269	APC_mut
	TCGA-GN-A26C	APC_mut
	TCGA-HC-7819	APC_mut
	DU-145	AQR_mut
	HCC2998	AQR_mut
	HCT-116	AQR_mut
	KMOE-2	AQR_mut
	NCI-H2110	AQR_mut
	SNU-1040	AQR_mut
	TCGA-22-4601	AQR_mut
	TCGA-26-5134	AQR_mut
	TCGA-39-5027	AQR_mut
	TCGA-50-5942	AQR_mut
	TCGA-76-6664	AQR_mut
	TCGA-A6-6141	AQR_mut
	TCGA-AD-6965	AQR_mut
	TCGA-B0-4824	AQR_mut
	TCGA-B7-5816	AQR_mut
	TCGA-BP-5010	AQR_mut
	TCGA-C8-A1HJ	AQR_mut
	TCGA-CA-6717	AQR_mut
	TCGA-CG-5726	AQR_mut
	TCGA-CH-5754	AQR_mut
	TCGA-CJ-4897	AQR_mut
	TCGA-CJ-4907	AQR_mut
	TCGA-CV-6942	AQR_mut
	TCGA-CW-5581	AQR_mut
	TCGA-D1-A174	AQR_mut
	TCGA-D3-A2JO	AQR_mut
	TCGA-D3-A3MV	AQR_mut
	TCGA-DA-A1I4	AQR_mut
	TCGA-E6-A1LZ	AQR_mut
	TCGA-EE-A17Y	AQR_mut
	TCGA-EE-A181	AQR_mut
	TCGA-EE-A185	AQR_mut
	TCGA-EE-A2GU	AQR_mut
	TCGA-EE-A2M5	AQR_mut
	TCGA-EE-A2MS	AQR_mut
	TCGA-EE-A3AG	AQR_mut
	TCGA-ER-A19G	AQR_mut
	TCGA-FS-A1ZZ	AQR_mut
	TCGA-G2-A2ES	AQR_mut
	TCGA-G4-6586	AQR_mut
	TCGA-GC-A3RB	AQR_mut
	CW-2	ARAP3_mut
	DG-75	ARAP3_mut
	DND-41	ARAP3_mut
	HCC2218	ARAP3_mut
	LNCaP-Clone-FGC	ARAP3_mut
	OVK-18	ARAP3_mut
	REH	ARAP3_mut
	SW48	ARAP3_mut
	TCGA-50-6590	ARAP3_mut
	TCGA-60-2709	ARAP3_mut
	TCGA-64-5779	ARAP3_mut
	TCGA-73-4658	ARAP3_mut
	TCGA-76-6657	ARAP3_mut
	TCGA-AA-3663	ARAP3_mut
	TCGA-AR-A251	ARAP3_mut
	TCGA-AR-A256	ARAP3_mut
	TCGA-AU-3779	ARAP3_mut
	TCGA-AU-6004	ARAP3_mut
	TCGA-AZ-4315	ARAP3_mut
	TCGA-AZ-5403	ARAP3_mut
	TCGA-AZ-6601	ARAP3_mut
	TCGA-B0-4819	ARAP3_mut
	TCGA-B6-A0X1	ARAP3_mut
	TCGA-BA-4075	ARAP3_mut
	TCGA-BB-4223	ARAP3_mut
	TCGA-BR-6454	ARAP3_mut
	TCGA-BT-A3PJ	ARAP3_mut
	TCGA-CH-5761	ARAP3_mut
	TCGA-CK-5915	ARAP3_mut
	TCGA-CK-5916	ARAP3_mut
	TCGA-CK-6746	ARAP3_mut
	TCGA-CM-5860	ARAP3_mut
	TCGA-CM-6162	ARAP3_mut
	TCGA-CM-6171	ARAP3_mut
	TCGA-CN-6995	ARAP3_mut
	TCGA-CR-7371	ARAP3_mut
	TCGA-D1-A174	ARAP3_mut
	TCGA-D1-A17M	ARAP3_mut
	TCGA-D5-6923	ARAP3_mut
	TCGA-EE-A2MS	ARAP3_mut
	TCGA-EE-A3AA	ARAP3_mut
	TCGA-EE-A3AG	ARAP3_mut
	TCGA-EE-A3JD	ARAP3_mut
	TCGA-G2-A2EO	ARAP3_mut
	TCGA-G4-6586	ARAP3_mut
	TCGA-G4-6588	ARAP3_mut
	TCGA-G4-6628	ARAP3_mut
	TCGA-GV-A3QI	ARAP3_mut
	TCGA-H2-A2K9	ARAP3_mut
	TCGA-05-5428	ARFGAP1_mut
	TCGA-39-5037	ARFGAP1_mut
	TCGA-A7-A13D	ARFGAP1_mut
	TCGA-AD-6889	ARFGAP1_mut
	TCGA-CQ-5326	ARFGAP1_mut
	TCGA-CR-6472	ARFGAP1_mut
	TCGA-CV-6955	ARFGAP1_mut
	TCGA-DK-A3IS	ARFGAP1_mut
	TCGA-DK-A3IT	ARFGAP1_mut
	TCGA-EE-A181	ARFGAP1_mut
	TCGA-EE-A29Q	ARFGAP1_mut
	TCGA-EE-A2GC	ARFGAP1_mut
	TCGA-G9-6338	ARFGAP1_mut
	BICR22	ARFGAP3_mut
	CW-2	ARFGAP3_mut
	JJN-3	ARFGAP3_mut
	MZ7-mel	ARFGAP3_mut
	NCI-SNU-1	ARFGAP3_mut
	P31-FUJ	ARFGAP3_mut
	TCGA-49-4488	ARFGAP3_mut
	TCGA-AU-6004	ARFGAP3_mut
	TCGA-AZ-4315	ARFGAP3_mut
	TCGA-B7-5816	ARFGAP3_mut
	TCGA-BH-A0AZ	ARFGAP3_mut
	TCGA-CG-5726	ARFGAP3_mut
	TCGA-CH-5771	ARFGAP3_mut
	TCGA-CM-5348	ARFGAP3_mut
	TCGA-CM-6171	ARFGAP3_mut
	TCGA-CR-6473	ARFGAP3_mut
	TCGA-D3-A3ML	ARFGAP3_mut
	TCGA-D5-6535	ARFGAP3_mut
	TCGA-EE-A29N	ARFGAP3_mut
	TCGA-EE-A3J7	ARFGAP3_mut
	TCGA-EJ-7788	ARFGAP3_mut
	TCGA-FC-7708	ARFGAP3_mut
	TCGA-FD-A3N5	ARFGAP3_mut
	TCGA-GV-A3JX	ARFGAP3_mut
	639-V	ARFGEF1_mut
	AN3-CA	ARFGEF1_mut
	CL-34	ARFGEF1_mut
	CW-2	ARFGEF1_mut
	D-336MG	ARFGEF1_mut
	EN	ARFGEF1_mut
	HCC-15	ARFGEF1_mut
	HCT-116	ARFGEF1_mut
	HT-115	ARFGEF1_mut
	JHOS-4	ARFGEF1_mut
	LB771-HNC	ARFGEF1_mut
	LS-411N	ARFGEF1_mut
	MDA-MB-231	ARFGEF1_mut
	MFE-319	ARFGEF1_mut
	NCI-H1437	ARFGEF1_mut
	NCI-H1563	ARFGEF1_mut
	NCI-H661	ARFGEF1_mut
	NCI-SNU-1	ARFGEF1_mut
	RKO	ARFGEF1_mut
	SNU-175	ARFGEF1_mut
	SW48	ARFGEF1_mut
	TCGA-05-4390	ARFGEF1_mut
	TCGA-46-6026	ARFGEF1_mut
	TCGA-50-5066	ARFGEF1_mut
	TCGA-50-5935	ARFGEF1_mut
	TCGA-75-5126	ARFGEF1_mut
	TCGA-91-6831	ARFGEF1_mut
	TCGA-A2-A1FV	ARFGEF1_mut
	TCGA-AA-3492	ARFGEF1_mut
	TCGA-AA-3660	ARFGEF1_mut
	TCGA-AA-3662	ARFGEF1_mut
	TCGA-AA-3697	ARFGEF1_mut
	TCGA-AA-3712	ARFGEF1_mut
	TCGA-AA-3713	ARFGEF1_mut
	TCGA-AZ-4681	ARFGEF1_mut
	TCGA-AZ-5403	ARFGEF1_mut
	TCGA-AZ-6598	ARFGEF1_mut
	TCGA-BA-5152	ARFGEF1_mut
	TCGA-BT-A0YX	ARFGEF1_mut
	TCGA-CA-5797	ARFGEF1_mut
	TCGA-CA-6717	ARFGEF1_mut
	TCGA-CA-6718	ARFGEF1_mut
	TCGA-CG-5724	ARFGEF1_mut
	TCGA-CJ-4920	ARFGEF1_mut
	TCGA-CK-5912	ARFGEF1_mut
	TCGA-CK-6747	ARFGEF1_mut
	TCGA-CM-4743	ARFGEF1_mut
	TCGA-CM-5344	ARFGEF1_mut
	TCGA-CM-6171	ARFGEF1_mut
	TCGA-CM-6674	ARFGEF1_mut
	TCGA-CN-4736	ARFGEF1_mut
	TCGA-CR-6481	ARFGEF1_mut
	TCGA-CV-5432	ARFGEF1_mut
	TCGA-CV-6960	ARFGEF1_mut
	TCGA-CV-7091	ARFGEF1_mut
	TCGA-CV-7411	ARFGEF1_mut
	TCGA-CZ-5459	ARFGEF1_mut
	TCGA-D1-A16J	ARFGEF1_mut
	TCGA-D3-A2JF	ARFGEF1_mut
	TCGA-D5-6930	ARFGEF1_mut
	TCGA-D8-A1JL	ARFGEF1_mut
	TCGA-D8-A1XW	ARFGEF1_mut
	TCGA-D9-A1JW	ARFGEF1_mut
	TCGA-DM-A0X9	ARFGEF1_mut
	TCGA-DM-A282	ARFGEF1_mut
	TCGA-DM-A28C	ARFGEF1_mut
	TCGA-E9-A1NC	ARFGEF1_mut
	TCGA-EB-A24D	ARFGEF1_mut
	TCGA-EE-A2GM	ARFGEF1_mut
	TCGA-ER-A19G	ARFGEF1_mut
	TCGA-ER-A19N	ARFGEF1_mut
	TCGA-ER-A19P	ARFGEF1_mut
	TCGA-F1-6874	ARFGEF1_mut
	TCGA-F4-6460	ARFGEF1_mut
	TCGA-F4-6704	ARFGEF1_mut
	TCGA-G4-6586	ARFGEF1_mut
	TCGA-G9-6333	ARFGEF1_mut
	TCGA-GV-A3QH	ARFGEF1_mut
	23132-87	ARFGEF2_mut
	AN3-CA	ARFGEF2_mut
	CW-2	ARFGEF2_mut
	HCC1937	ARFGEF2_mut
	HCT-15	ARFGEF2_mut
	HEC-1	ARFGEF2_mut
	JHOS-4	ARFGEF2_mut
	NCI-H1435	ARFGEF2_mut
	SNU-C2B	ARFGEF2_mut
	SW684	ARFGEF2_mut
	TCGA-05-4415	ARFGEF2_mut
	TCGA-32-5222	ARFGEF2_mut
	TCGA-39-5022	ARFGEF2_mut
	TCGA-49-4487	ARFGEF2_mut
	TCGA-50-5933	ARFGEF2_mut
	TCGA-50-5941	ARFGEF2_mut
	TCGA-67-6217	ARFGEF2_mut
	TCGA-76-6664	ARFGEF2_mut
	TCGA-A6-6141	ARFGEF2_mut
	TCGA-A6-6648	ARFGEF2_mut
	TCGA-AZ-4682	ARFGEF2_mut
	TCGA-B0-4712	ARFGEF2_mut
	TCGA-B5-A11H	ARFGEF2_mut
	TCGA-BF-A3DL	ARFGEF2_mut
	TCGA-BH-A0H9	ARFGEF2_mut
	TCGA-BP-4770	ARFGEF2_mut
	TCGA-BR-6455	ARFGEF2_mut
	TCGA-BR-6852	ARFGEF2_mut
	TCGA-CA-6717	ARFGEF2_mut
	TCGA-CJ-4903	ARFGEF2_mut
	TCGA-CN-5374	ARFGEF2_mut
	TCGA-CR-6481	ARFGEF2_mut
	TCGA-CS-6668	ARFGEF2_mut
	TCGA-CV-5436	ARFGEF2_mut
	TCGA-CV-7427	ARFGEF2_mut
	TCGA-CZ-5987	ARFGEF2_mut
	TCGA-D1-A0ZS	ARFGEF2_mut
	TCGA-D1-A16J	ARFGEF2_mut
	TCGA-D3-A3C1	ARFGEF2_mut
	TCGA-D5-6930	ARFGEF2_mut
	TCGA-D5-7000	ARFGEF2_mut
	TCGA-D9-A1X3	ARFGEF2_mut
	TCGA-DA-A1HV	ARFGEF2_mut
	TCGA-DJ-A13R	ARFGEF2_mut
	TCGA-DK-A1A6	ARFGEF2_mut
	TCGA-DK-A2I4	ARFGEF2_mut
	TCGA-DK-A3IU	ARFGEF2_mut
	TCGA-DU-8167	ARFGEF2_mut
	TCGA-E2-A1IL	ARFGEF2_mut
	TCGA-EE-A20C	ARFGEF2_mut
	TCGA-EE-A29C	ARFGEF2_mut
	TCGA-EE-A29L	ARFGEF2_mut
	TCGA-EE-A29N	ARFGEF2_mut
	TCGA-EE-A29V	ARFGEF2_mut
	TCGA-EE-A2GN	ARFGEF2_mut
	TCGA-EE-A2MS	ARFGEF2_mut
	TCGA-EE-A2MT	ARFGEF2_mut
	TCGA-EM-A22I	ARFGEF2_mut
	TCGA-ER-A194	ARFGEF2_mut
	TCGA-ER-A199	ARFGEF2_mut
	TCGA-ER-A2NC	ARFGEF2_mut
	TCGA-ET-A39K	ARFGEF2_mut
	TCGA-F1-6177	ARFGEF2_mut
	TCGA-F1-6874	ARFGEF2_mut
	TCGA-FS-A1ZA	ARFGEF2_mut
	TCGA-G4-6309	ARFGEF2_mut
	TCGA-G4-6588	ARFGEF2_mut
	TCGA-G4-6628	ARFGEF2_mut
	TCGA-IM-A3U3	ARFGEF2_mut
	TCGA-KK-A59Z	ARFGEF2_mut
	HT-115	ARHGAP26_mut
	TCGA-05-5420	ARHGAP26_mut
	TCGA-AA-3660	ARHGAP26_mut
	TCGA-AR-A1AX	ARHGAP26_mut
	TCGA-AZ-4315	ARHGAP26_mut
	TCGA-B8-5550	ARHGAP26_mut
	TCGA-BA-5152	ARHGAP26_mut
	TCGA-CR-7399	ARHGAP26_mut
	TCGA-CS-4941	ARHGAP26_mut
	TCGA-CV-6952	ARHGAP26_mut
	TCGA-CV-7414	ARHGAP26_mut
	TCGA-CZ-5457	ARHGAP26_mut
	TCGA-DI-A0WH	ARHGAP26_mut
	TCGA-DK-A2I1	ARHGAP26_mut
	TCGA-DU-8164	ARHGAP26_mut
	TCGA-EE-A182	ARHGAP26_mut
	TCGA-EE-A184	ARHGAP26_mut
	TCGA-EE-A2GD	ARHGAP26_mut
	TCGA-EE-A3AG	ARHGAP26_mut
	TCGA-EE-A3J5	ARHGAP26_mut
	TCGA-EM-A1YE	ARHGAP26_mut
	TCGA-ET-A3BV	ARHGAP26_mut
	TCGA-FD-A3N5	ARHGAP26_mut
	TCGA-FS-A1ZS	ARHGAP26_mut
	TCGA-GN-A265	ARHGAP26_mut
	TCGA-GN-A26C	ARHGAP26_mut
	TCGA-GV-A3JZ	ARHGAP26_mut
	CAL-12T	ARHGAP29_mut
	CL-40	ARHGAP29_mut
	Farage	ARHGAP29_mut
	H513	ARHGAP29_mut
	HCC2157	ARHGAP29_mut
	IM-95	ARHGAP29_mut
[truncated: 173,596 more rows]

## Sheet: TableS3D-CFEClasses
	TableS3D - Classes of samples and cancer functional events, related to figure 3
	Cosmic_id/TCGA_id/CFE	Class	Sample Type	Cancer type
	ALL-PO	M	cell line	ALL
	ALL-SIL	M	cell line	ALL
	BE-13	M	cell line	ALL
	CCRF-CEM	M	cell line	ALL
	DND-41	M	cell line	ALL
	GR-ST	M	cell line	ALL
	HAL-01	M	cell line	ALL
	Jurkat	M	cell line	ALL
	KARPAS-45	M	cell line	ALL
	KE-37	M	cell line	ALL
	LC4-1	M	cell line	ALL
	LOUCY	M	cell line	ALL
	MOLT-13	M	cell line	ALL
	MOLT-16	M	cell line	ALL
	MOLT-4	M	cell line	ALL
	MY-M12	M	cell line	ALL
	P12-ICHIKAWA	M	cell line	ALL
	P30-OHK	M	cell line	ALL
	PF-382	M	cell line	ALL
	RPMI-8402	M	cell line	ALL
	RS4-11	M	cell line	ALL
	SUP-B15	M	cell line	ALL
	SUP-T1	M	cell line	ALL
	YT	M	cell line	ALL
	639-V	M	cell line	BLCA
	647-V	M	cell line	BLCA
	KU-19-19	M	cell line	BLCA
	LB831-BLC	M	cell line	BLCA
	TCGA-BL-A3JM	M	tumour	BLCA
	TCGA-BT-A0S7	M	tumour	BLCA
	TCGA-BT-A0YX	M	tumour	BLCA
	TCGA-BT-A20J	M	tumour	BLCA
	TCGA-BT-A20O	M	tumour	BLCA
	TCGA-BT-A20U	M	tumour	BLCA
	TCGA-BT-A20X	M	tumour	BLCA
	TCGA-BT-A2LB	M	tumour	BLCA
	TCGA-BT-A3PH	M	tumour	BLCA
	TCGA-BT-A3PK	M	tumour	BLCA
	TCGA-CF-A1HR	M	tumour	BLCA
	TCGA-CF-A3MI	M	tumour	BLCA
	TCGA-CU-A0YN	M	tumour	BLCA
	TCGA-CU-A0YO	M	tumour	BLCA
	TCGA-DK-A1A3	M	tumour	BLCA
	TCGA-DK-A1AB	M	tumour	BLCA
	TCGA-DK-A1AE	M	tumour	BLCA
	TCGA-DK-A1AF	M	tumour	BLCA
	TCGA-DK-A1AG	M	tumour	BLCA
	TCGA-DK-A2HX	M	tumour	BLCA
	TCGA-DK-A2I2	M	tumour	BLCA
	TCGA-DK-A2I4	M	tumour	BLCA
	TCGA-DK-A3IL	M	tumour	BLCA
	TCGA-DK-A3IN	M	tumour	BLCA
	TCGA-DK-A3IQ	M	tumour	BLCA
	TCGA-DK-A3IT	M	tumour	BLCA
	TCGA-DK-A3IU	M	tumour	BLCA
	TCGA-FD-A3B3	M	tumour	BLCA
	TCGA-FD-A3B6	M	tumour	BLCA
	TCGA-FD-A3B7	M	tumour	BLCA
	TCGA-FD-A3B8	M	tumour	BLCA
	TCGA-FD-A3NA	M	tumour	BLCA
	TCGA-G2-A2EJ	M	tumour	BLCA
	TCGA-G2-A2EO	M	tumour	BLCA
	TCGA-G2-A2ES	M	tumour	BLCA
	TCGA-GC-A3I6	M	tumour	BLCA
	TCGA-GD-A2C5	M	tumour	BLCA
	TCGA-GD-A3OP	M	tumour	BLCA
	TCGA-GD-A3OQ	M	tumour	BLCA
	TCGA-GV-A3JX	M	tumour	BLCA
	TCGA-GV-A3QG	M	tumour	BLCA
	TCGA-GV-A3QH	M	tumour	BLCA
	TCGA-H4-A2HO	M	tumour	BLCA
	TCGA-D8-A1JE	M	tumour	BRCA
	TCGA-E2-A1IK	M	tumour	BRCA
	JVM-3	M	cell line	CLL
	CaR-1	M	cell line	COAD/READ
	CCK-81	M	cell line	COAD/READ
	CL-11	M	cell line	COAD/READ
	CL-34	M	cell line	COAD/READ
	CL-40	M	cell line	COAD/READ
	COLO-205	M	cell line	COAD/READ
	COLO-320-HSR	M	cell line	COAD/READ
	COLO-678	M	cell line	COAD/READ
	CW-2	M	cell line	COAD/READ
	GP5d	M	cell line	COAD/READ
	HCC2998	M	cell line	COAD/READ
	HCT-116	M	cell line	COAD/READ
	HCT-15	M	cell line	COAD/READ
	HT-115	M	cell line	COAD/READ
	HT-29	M	cell line	COAD/READ
	KM12	M	cell line	COAD/READ
	LoVo	M	cell line	COAD/READ
	LS-1034	M	cell line	COAD/READ
	LS-123	M	cell line	COAD/READ
	LS-180	M	cell line	COAD/READ
	LS-411N	M	cell line	COAD/READ
	LS-513	M	cell line	COAD/READ
	NCI-H630	M	cell line	COAD/READ
	NCI-H716	M	cell line	COAD/READ
	NCI-H747	M	cell line	COAD/READ
	RCM-1	M	cell line	COAD/READ
	RKO	M	cell line	COAD/READ
	SK-CO-1	M	cell line	COAD/READ
	SNU-1040	M	cell line	COAD/READ
	SNU-175	M	cell line	COAD/READ
	SNU-283	M	cell line	COAD/READ
	SNU-407	M	cell line	COAD/READ
	SNU-61	M	cell line	COAD/READ
	SNU-81	M	cell line	COAD/READ
	SNU-C1	M	cell line	COAD/READ
	SNU-C2B	M	cell line	COAD/READ
	SNU-C5	M	cell line	COAD/READ
	SW1116	M	cell line	COAD/READ
	SW1417	M	cell line	COAD/READ
	SW1463	M	cell line	COAD/READ
	SW48	M	cell line	COAD/READ
	SW837	M	cell line	COAD/READ
	SW948	M	cell line	COAD/READ
	T84	M	cell line	COAD/READ
	TCGA-A6-2671	M	tumour	COAD/READ
	TCGA-A6-4105	M	tumour	COAD/READ
	TCGA-A6-5657	M	tumour	COAD/READ
	TCGA-A6-5660	M	tumour	COAD/READ
	TCGA-A6-5662	M	tumour	COAD/READ
	TCGA-A6-5664	M	tumour	COAD/READ
	TCGA-A6-5666	M	tumour	COAD/READ
	TCGA-A6-6137	M	tumour	COAD/READ
	TCGA-A6-6138	M	tumour	COAD/READ
	TCGA-A6-6141	M	tumour	COAD/READ
	TCGA-A6-6649	M	tumour	COAD/READ
	TCGA-A6-6651	M	tumour	COAD/READ
	TCGA-A6-6652	M	tumour	COAD/READ
	TCGA-A6-6653	M	tumour	COAD/READ
	TCGA-A6-6654	M	tumour	COAD/READ
	TCGA-A6-6782	M	tumour	COAD/READ
	TCGA-AA-3489	M	tumour	COAD/READ
	TCGA-AA-3492	M	tumour	COAD/READ
	TCGA-AA-3496	M	tumour	COAD/READ
	TCGA-AA-3502	M	tumour	COAD/READ
	TCGA-AA-3510	M	tumour	COAD/READ
	TCGA-AA-3655	M	tumour	COAD/READ
	TCGA-AA-3660	M	tumour	COAD/READ
	TCGA-AA-3662	M	tumour	COAD/READ
	TCGA-AA-3663	M	tumour	COAD/READ
	TCGA-AA-3697	M	tumour	COAD/READ
	TCGA-AA-3713	M	tumour	COAD/READ
	TCGA-AD-5900	M	tumour	COAD/READ
	TCGA-AD-6548	M	tumour	COAD/READ
	TCGA-AD-6888	M	tumour	COAD/READ
	TCGA-AD-6889	M	tumour	COAD/READ
	TCGA-AD-6890	M	tumour	COAD/READ
	TCGA-AD-6895	M	tumour	COAD/READ
	TCGA-AD-6963	M	tumour	COAD/READ
	TCGA-AD-6964	M	tumour	COAD/READ
	TCGA-AU-3779	M	tumour	COAD/READ
	TCGA-AU-6004	M	tumour	COAD/READ
	TCGA-AY-5543	M	tumour	COAD/READ
	TCGA-AY-6197	M	tumour	COAD/READ
	TCGA-AY-6386	M	tumour	COAD/READ
	TCGA-AZ-4315	M	tumour	COAD/READ
	TCGA-AZ-4323	M	tumour	COAD/READ
	TCGA-AZ-4616	M	tumour	COAD/READ
	TCGA-AZ-5403	M	tumour	COAD/READ
	TCGA-AZ-5407	M	tumour	COAD/READ
	TCGA-AZ-6598	M	tumour	COAD/READ
	TCGA-AZ-6599	M	tumour	COAD/READ
	TCGA-AZ-6600	M	tumour	COAD/READ
	TCGA-AZ-6601	M	tumour	COAD/READ
	TCGA-AZ-6603	M	tumour	COAD/READ
	TCGA-AZ-6605	M	tumour	COAD/READ
	TCGA-AZ-6607	M	tumour	COAD/READ
	TCGA-CA-5254	M	tumour	COAD/READ
	TCGA-CA-5255	M	tumour	COAD/READ
	TCGA-CA-5796	M	tumour	COAD/READ
	TCGA-CA-6716	M	tumour	COAD/READ
	TCGA-CA-6717	M	tumour	COAD/READ
	TCGA-CA-6718	M	tumour	COAD/READ
	TCGA-CK-4947	M	tumour	COAD/READ
	TCGA-CK-4950	M	tumour	COAD/READ
	TCGA-CK-5913	M	tumour	COAD/READ
	TCGA-CK-5914	M	tumour	COAD/READ
	TCGA-CK-5915	M	tumour	COAD/READ
	TCGA-CK-5916	M	tumour	COAD/READ
	TCGA-CK-6746	M	tumour	COAD/READ
	TCGA-CK-6747	M	tumour	COAD/READ
	TCGA-CK-6751	M	tumour	COAD/READ
	TCGA-CM-4743	M	tumour	COAD/READ
	TCGA-CM-4744	M	tumour	COAD/READ
	TCGA-CM-5341	M	tumour	COAD/READ
	TCGA-CM-5344	M	tumour	COAD/READ
	TCGA-CM-5349	M	tumour	COAD/READ
	TCGA-CM-5860	M	tumour	COAD/READ
	TCGA-CM-5861	M	tumour	COAD/READ
	TCGA-CM-5863	M	tumour	COAD/READ
	TCGA-CM-5864	M	tumour	COAD/READ
	TCGA-CM-5868	M	tumour	COAD/READ
	TCGA-CM-6162	M	tumour	COAD/READ
	TCGA-CM-6164	M	tumour	COAD/READ
	TCGA-CM-6165	M	tumour	COAD/READ
	TCGA-CM-6166	M	tumour	COAD/READ
	TCGA-CM-6167	M	tumour	COAD/READ
	TCGA-CM-6168	M	tumour	COAD/READ
	TCGA-CM-6169	M	tumour	COAD/READ
	TCGA-CM-6171	M	tumour	COAD/READ
	TCGA-CM-6172	M	tumour	COAD/READ
	TCGA-CM-6674	M	tumour	COAD/READ
	TCGA-CM-6676	M	tumour	COAD/READ
	TCGA-CM-6677	M	tumour	COAD/READ
	TCGA-CM-6678	M	tumour	COAD/READ
	TCGA-CM-6679	M	tumour	COAD/READ
	TCGA-CM-6680	M	tumour	COAD/READ
	TCGA-D5-5537	M	tumour	COAD/READ
	TCGA-D5-5538	M	tumour	COAD/READ
	TCGA-D5-5539	M	tumour	COAD/READ
	TCGA-D5-5540	M	tumour	COAD/READ
	TCGA-D5-6529	M	tumour	COAD/READ
	TCGA-D5-6532	M	tumour	COAD/READ
	TCGA-D5-6533	M	tumour	COAD/READ
	TCGA-D5-6534	M	tumour	COAD/READ
	TCGA-D5-6535	M	tumour	COAD/READ
	TCGA-D5-6537	M	tumour	COAD/READ
	TCGA-D5-6538	M	tumour	COAD/READ
	TCGA-D5-6539	M	tumour	COAD/READ
	TCGA-D5-6540	M	tumour	COAD/READ
	TCGA-D5-6541	M	tumour	COAD/READ
	TCGA-D5-6898	M	tumour	COAD/READ
	TCGA-D5-6920	M	tumour	COAD/READ
	TCGA-D5-6923	M	tumour	COAD/READ
	TCGA-D5-6927	M	tumour	COAD/READ
	TCGA-D5-6928	M	tumour	COAD/READ
	TCGA-D5-6929	M	tumour	COAD/READ
	TCGA-D5-6930	M	tumour	COAD/READ
	TCGA-D5-6931	M	tumour	COAD/READ
	TCGA-D5-6932	M	tumour	COAD/READ
	TCGA-D5-7000	M	tumour	COAD/READ
	TCGA-DM-A0X9	M	tumour	COAD/READ
	TCGA-DM-A0XD	M	tumour	COAD/READ
	TCGA-DM-A0XF	M	tumour	COAD/READ
	TCGA-DM-A1D4	M	tumour	COAD/READ
	TCGA-DM-A1D6	M	tumour	COAD/READ
	TCGA-DM-A1D7	M	tumour	COAD/READ
	TCGA-DM-A1D8	M	tumour	COAD/READ
	TCGA-DM-A1D9	M	tumour	COAD/READ
	TCGA-DM-A1DA	M	tumour	COAD/READ
	TCGA-DM-A1DB	M	tumour	COAD/READ
	TCGA-DM-A1HA	M	tumour	COAD/READ
	TCGA-DM-A282	M	tumour	COAD/READ
	TCGA-DM-A285	M	tumour	COAD/READ
	TCGA-DM-A28C	M	tumour	COAD/READ
	TCGA-DM-A28E	M	tumour	COAD/READ
	TCGA-DM-A28F	M	tumour	COAD/READ
	TCGA-DM-A28G	M	tumour	COAD/READ
	TCGA-DM-A28H	M	tumour	COAD/READ
	TCGA-DM-A28K	M	tumour	COAD/READ
	TCGA-F4-6569	M	tumour	COAD/READ
	TCGA-F4-6570	M	tumour	COAD/READ
	TCGA-F4-6703	M	tumour	COAD/READ
	TCGA-F4-6704	M	tumour	COAD/READ
	TCGA-F4-6805	M	tumour	COAD/READ
	TCGA-F4-6806	M	tumour	COAD/READ
	TCGA-F4-6807	M	tumour	COAD/READ
	TCGA-F4-6809	M	tumour	COAD/READ
	TCGA-F4-6855	M	tumour	COAD/READ
	TCGA-F4-6856	M	tumour	COAD/READ
	TCGA-G4-6293	M	tumour	COAD/READ
	TCGA-G4-6303	M	tumour	COAD/READ
	TCGA-G4-6304	M	tumour	COAD/READ
	TCGA-G4-6307	M	tumour	COAD/READ
	TCGA-G4-6309	M	tumour	COAD/READ
	TCGA-G4-6310	M	tumour	COAD/READ
	TCGA-G4-6315	M	tumour	COAD/READ
	TCGA-G4-6317	M	tumour	COAD/READ
	TCGA-G4-6321	M	tumour	COAD/READ
	TCGA-G4-6323	M	tumour	COAD/READ
	TCGA-G4-6586	M	tumour	COAD/READ
	TCGA-G4-6588	M	tumour	COAD/READ
	TCGA-G4-6625	M	tumour	COAD/READ
	TCGA-G4-6628	M	tumour	COAD/READ
	BC-1	M	cell line	DLBC
	BC-3	M	cell line	DLBC
	CRO-AP2	M	cell line	DLBC
	CTB-1	M	cell line	DLBC
	DB	M	cell line	DLBC
	DOHH-2	M	cell line	DLBC
	Farage	M	cell line	DLBC
	HT	M	cell line	DLBC
	JM1	M	cell line	DLBC
	JSC-1	M	cell line	DLBC
	KARPAS-1106P	M	cell line	DLBC
	KARPAS-422	M	cell line	DLBC
	MC116	M	cell line	DLBC
	NU-DUL-1	M	cell line	DLBC
	OCI-LY-19	M	cell line	DLBC
	SU-DHL-10	M	cell line	DLBC
	SU-DHL-5	M	cell line	DLBC
	SU-DHL-6	M	cell line	DLBC
	SU-DHL-8	M	cell line	DLBC
	TK	M	cell line	DLBC
	TUR	M	cell line	DLBC
	VAL	M	cell line	DLBC
	WSU-DLCL2	M	cell line	DLBC
	TE-12	M	cell line	ESCA
	DK-MG	M	cell line	GBM
	GMS-10	M	cell line	GBM
	KS-1	M	cell line	GBM
	SF268	M	cell line	GBM
	SF295	M	cell line	GBM
	SK-MG-1	M	cell line	GBM
	SNB75	M	cell line	GBM
	YKG-1	M	cell line	GBM
	TCGA-06-0650	M	tumour	GBM
	TCGA-06-5410	M	tumour	GBM
	TCGA-06-5411	M	tumour	GBM
	TCGA-06-5412	M	tumour	GBM
	TCGA-06-6697	M	tumour	GBM
	TCGA-14-0781	M	tumour	GBM
	TCGA-19-5951	M	tumour	GBM
	TCGA-19-5955	M	tumour	GBM
	TCGA-19-5959	M	tumour	GBM
	TCGA-26-6174	M	tumour	GBM
	TCGA-28-2501	M	tumour	GBM
	TCGA-28-2510	M	tumour	GBM
	TCGA-28-5211	M	tumour	GBM
	TCGA-28-5213	M	tumour	GBM
	TCGA-28-5219	M	tumour	GBM
	TCGA-32-1980	M	tumour	GBM
	TCGA-76-4931	M	tumour	GBM
	TCGA-76-6192	M	tumour	GBM
	TCGA-76-6193	M	tumour	GBM
	TCGA-76-6657	M	tumour	GBM
	TCGA-BA-5152	M	tumour	HNSC
	TCGA-CN-5356	M	tumour	HNSC
	TCGA-CN-5358	M	tumour	HNSC
	TCGA-CN-5359	M	tumour	HNSC
	TCGA-CN-5369	M	tumour	HNSC
	TCGA-CN-6022	M	tumour	HNSC
	TCGA-CR-6481	M	tumour	HNSC
	TCGA-CR-7364	M	tumour	HNSC
	TCGA-CV-6939	M	tumour	HNSC
	TCGA-CV-7242	M	tumour	HNSC
	TCGA-CV-7248	M	tumour	HNSC
	TCGA-CV-7250	M	tumour	HNSC
	TCGA-CV-7440	M	tumour	HNSC
	TCGA-IQ-7630	M	tumour	HNSC
	RCC-FG2	M	cell line	KIRC
	SW156	M	cell line	KIRC
	TCGA-A3-3358	M	tumour	KIRC
	TCGA-A3-3376	M	tumour	KIRC
	TCGA-B0-4700	M	tumour	KIRC
	TCGA-B0-4815	M	tumour	KIRC
	TCGA-B0-4817	M	tumour	KIRC
	TCGA-B0-4819	M	tumour	KIRC
	TCGA-B0-4822	M	tumour	KIRC
	TCGA-B0-4842	M	tumour	KIRC
	TCGA-B0-5080	M	tumour	KIRC
	TCGA-B0-5092	M	tumour	KIRC
	TCGA-B0-5095	M	tumour	KIRC
	TCGA-B0-5097	M	tumour	KIRC
	TCGA-B0-5109	M	tumour	KIRC
	TCGA-B0-5400	M	tumour	KIRC
	TCGA-B0-5691	M	tumour	KIRC
	TCGA-B0-5693	M	tumour	KIRC
	TCGA-B0-5702	M	tumour	KIRC
	TCGA-B0-5709	M	tumour	KIRC
	TCGA-B0-5812	M	tumour	KIRC
	TCGA-B8-4153	M	tumour	KIRC
	TCGA-B8-5164	M	tumour	KIRC
	TCGA-BP-5010	M	tumour	KIRC
	TCGA-BP-5169	M	tumour	KIRC
	TCGA-BP-5177	M	tumour	KIRC
	TCGA-BP-5195	M	tumour	KIRC
	TCGA-BP-5199	M	tumour	KIRC
	TCGA-BP-5201	M	tumour	KIRC
	TCGA-CJ-4882	M	tumour	KIRC
	TCGA-CJ-4907	M	tumour	KIRC
	TCGA-CJ-4918	M	tumour	KIRC
	TCGA-CJ-4920	M	tumour	KIRC
	TCGA-CJ-4923	M	tumour	KIRC
	TCGA-CJ-5671	M	tumour	KIRC
	TCGA-CJ-6031	M	tumour	KIRC
	TCGA-CW-6087	M	tumour	KIRC
	TCGA-CZ-4863	M	tumour	KIRC
	TCGA-CZ-5451	M	tumour	KIRC
	TCGA-CZ-5452	M	tumour	KIRC
	TCGA-DV-5569	M	tumour	KIRC
	CTV-1	M	cell line	LAML
	P31-FUJ	M	cell line	LAML
	TCGA-AB-2804	M	tumour	LAML
	TCGA-AB-2805	M	tumour	LAML
	TCGA-AB-2811	M	tumour	LAML
	TCGA-AB-2818	M	tumour	LAML
	TCGA-AB-2819	M	tumour	LAML
	TCGA-AB-2830	M	tumour	LAML
	TCGA-AB-2839	M	tumour	LAML
	TCGA-AB-2846	M	tumour	LAML
	TCGA-AB-2871	M	tumour	LAML
	TCGA-AB-2880	M	tumour	LAML
	TCGA-AB-2887	M	tumour	LAML
	TCGA-AB-2927	M	tumour	LAML
	TCGA-AB-2949	M	tumour	LAML
	TCGA-AB-2950	M	tumour	LAML
	TCGA-AB-2967	M	tumour	LAML
	TCGA-AB-2970	M	tumour	LAML
	TCGA-AB-2975	M	tumour	LAML
	TCGA-AB-2978	M	tumour	LAML
	TCGA-AB-2983	M	tumour	LAML
	TCGA-AB-2986	M	tumour	LAML
	TCGA-AB-2991	M	tumour	LAML
	TCGA-AB-3009	M	tumour	LAML
	CML-T1	M	cell line	LCML
	KCL-22	M	cell line	LCML
	LAMA-84	M	cell line	LCML
	RPMI-8866	M	cell line	LCML
	D-502MG	M	cell line	LGG
	TCGA-DU-8162	M	tumour	LGG
	TCGA-FG-6688	M	tumour	LGG
	TCGA-FG-8181	M	tumour	LGG
	TCGA-HT-7854	M	tumour	LGG
	A549	M	cell line	LUAD
	HOP-62	M	cell line	LUAD
	LXF-289	M	cell line	LUAD
	TCGA-05-4384	M	tumour	LUAD
	TCGA-05-4410	M	tumour	LUAD
	TCGA-05-4417	M	tumour	LUAD
	TCGA-05-4424	M	tumour	LUAD
	TCGA-05-4427	M	tumour	LUAD
	TCGA-05-5420	M	tumour	LUAD
	TCGA-38-4631	M	tumour	LUAD
	TCGA-44-6145	M	tumour	LUAD
	TCGA-44-6777	M	tumour	LUAD
	TCGA-44-6778	M	tumour	LUAD
	TCGA-44-6779	M	tumour	LUAD
	TCGA-49-4487	M	tumour	LUAD
	TCGA-49-6743	M	tumour	LUAD
	TCGA-49-6744	M	tumour	LUAD
	TCGA-49-6745	M	tumour	LUAD
	TCGA-49-6767	M	tumour	LUAD
	TCGA-50-5044	M	tumour	LUAD
	TCGA-50-5045	M	tumour	LUAD
	TCGA-50-5049	M	tumour	LUAD
	TCGA-50-5055	M	tumour	LUAD
	TCGA-50-5066	M	tumour	LUAD
	TCGA-50-5068	M	tumour	LUAD
	TCGA-50-5072	M	tumour	LUAD
	TCGA-50-5936	M	tumour	LUAD
	TCGA-50-5939	M	tumour	LUAD
	TCGA-50-5941	M	tumour	LUAD
	TCGA-50-5942	M	tumour	LUAD
	TCGA-50-6590	M	tumour	LUAD
	TCGA-50-6592	M	tumour	LUAD
	TCGA-55-5899	M	tumour	LUAD
	TCGA-55-6642	M	tumour	LUAD
	TCGA-64-5778	M	tumour	LUAD
	TCGA-64-5779	M	tumour	LUAD
	TCGA-64-5781	M	tumour	LUAD
	TCGA-64-5815	M	tumour	LUAD
	TCGA-67-4679	M	tumour	LUAD
	TCGA-67-6217	M	tumour	LUAD
	TCGA-73-4658	M	tumour	LUAD
	TCGA-75-5126	M	tumour	LUAD
	TCGA-75-6203	M	tumour	LUAD
	TCGA-75-6205	M	tumour	LUAD
	TCGA-75-6211	M	tumour	LUAD
	TCGA-91-6836	M	tumour	LUAD
	TCGA-18-4721	M	tumour	LUSC
	TCGA-21-5784	M	tumour	LUSC
	TCGA-22-5472	M	tumour	LUSC
	TCGA-22-5474	M	tumour	LUSC
	TCGA-22-5492	M	tumour	LUSC
	TCGA-33-4583	M	tumour	LUSC
	TCGA-33-6737	M	tumour	LUSC
	TCGA-34-5231	M	tumour	LUSC
	TCGA-34-5234	M	tumour	LUSC
	TCGA-34-5239	M	tumour	LUSC
	TCGA-34-5928	M	tumour	LUSC
	TCGA-39-5016	M	tumour	LUSC
	TCGA-39-5022	M	tumour	LUSC
	TCGA-39-5028	M	tumour	LUSC
	TCGA-39-5029	M	tumour	LUSC
	TCGA-39-5030	M	tumour	LUSC
	TCGA-39-5031	M	tumour	LUSC
	TCGA-39-5039	M	tumour	LUSC
	TCGA-43-5668	M	tumour	LUSC
	TCGA-43-6647	M	tumour	LUSC
	TCGA-43-6771	M	tumour	LUSC
	TCGA-56-5897	M	tumour	LUSC
	TCGA-60-2709	M	tumour	LUSC
	TCGA-63-6202	M	tumour	LUSC
	TCGA-70-6722	M	tumour	LUSC
	TCGA-85-6175	M	tumour	LUSC
	TCGA-85-6560	M	tumour	LUSC
	TCGA-85-6561	M	tumour	LUSC
	PFSK-1	M	cell line	MB
	H2722	M	cell line	MESO
	H2810	M	cell line	MESO
	H290	M	cell line	MESO
	H513	M	cell line	MESO
	MSTO-211H	M	cell line	MESO
	IM-9	M	cell line	MM
	KARPAS-620	M	cell line	MM
	MC-CAR	M	cell line	MM
	GI-ME-N	M	cell line	NB
	NB13	M	cell line	NB
	NB17	M	cell line	NB
	NB7	M	cell line	NB
	SK-N-SH	M	cell line	NB
	TGW	M	cell line	NB
	IGROV-1	M	cell line	OV
	OC-314	M	cell line	OV
	OVCA433	M	cell line	OV
	OVK-18	M	cell line	OV
	OVTOKO	M	cell line	OV
	TOV-21G	M	cell line	OV
	AsPC-1	M	cell line	PAAD
	HPAC	M	cell line	PAAD
	Hs766T	M	cell line	PAAD
	HuP-T4	M	cell line	PAAD
	KP-2	M	cell line	PAAD
	MIA-PaCa-2	M	cell line	PAAD
	PANC-02-03	M	cell line	PAAD
	PANC-04-03	M	cell line	PAAD
	SUIT-2	M	cell line	PAAD
	22RV1	M	cell line	PRAD
	DU-145	M	cell line	PRAD
	LNCaP-Clone-FGC	M	cell line	PRAD
	TCGA-CH-5737	M	tumour	PRAD
	TCGA-CH-5738	M	tumour	PRAD
	TCGA-CH-5750	M	tumour	PRAD
	TCGA-CH-5752	M	tumour	PRAD
	TCGA-CH-5763	M	tumour	PRAD
	TCGA-CH-5771	M	tumour	PRAD
	TCGA-CH-5772	M	tumour	PRAD
	TCGA-EJ-5494	M	tumour	PRAD
	TCGA-EJ-5497	M	tumour	PRAD
	TCGA-EJ-5515	M	tumour	PRAD
	TCGA-EJ-5516	M	tumour	PRAD
	TCGA-EJ-5517	M	tumour	PRAD
	TCGA-EJ-5522	M	tumour	PRAD
	TCGA-EJ-7314	M	tumour	PRAD
	TCGA-EJ-7317	M	tumour	PRAD
	TCGA-EJ-7327	M	tumour	PRAD
	TCGA-EJ-A46E	M	tumour	PRAD
	TCGA-G9-6329	M	tumour	PRAD
	TCGA-G9-6371	M	tumour	PRAD
	TCGA-G9-7519	M	tumour	PRAD
	TCGA-G9-7522	M	tumour	PRAD
	TCGA-G9-7523	M	tumour	PRAD
	TCGA-HC-7230	M	tumour	PRAD
	TCGA-HC-7231	M	tumour	PRAD
	TCGA-HC-7233	M	tumour	PRAD
	TCGA-HC-7738	M	tumour	PRAD
	TCGA-HC-7744	M	tumour	PRAD
	TCGA-HC-7749	M	tumour	PRAD
	TCGA-HC-7750	M	tumour	PRAD
	TCGA-HC-7820	M	tumour	PRAD
	TCGA-HC-8259	M	tumour	PRAD
	TCGA-KC-A4BN	M	tumour	PRAD
	TCGA-KC-A4BR	M	tumour	PRAD
	COLO-668	M	cell line	SCLC
	COR-L279	M	cell line	SCLC
	COR-L303	M	cell line	SCLC
	COR-L32	M	cell line	SCLC
	COR-L88	M	cell line	SCLC
	COR-L95	M	cell line	SCLC
	DMS-273	M	cell line	SCLC
	LB647-SCLC	M	cell line	SCLC
	LU-139	M	cell line	SCLC
	NCI-H1048	M	cell line	SCLC
	NCI-H1092	M	cell line	SCLC
	NCI-H128	M	cell line	SCLC
	NCI-H1417	M	cell line	SCLC
	NCI-H1436	M	cell line	SCLC
	NCI-H187	M	cell line	SCLC
	NCI-H1876	M	cell line	SCLC
	NCI-H2141	M	cell line	SCLC
	NCI-H250	M	cell line	SCLC
	NCI-H748	M	cell line	SCLC
	NCI-H847	M	cell line	SCLC
	SBC-3	M	cell line	SCLC
	SBC-5	M	cell line	SCLC
	SW1271	M	cell line	SCLC
	ABCB1_mut	M		CFE
	ABL2_mut	M		CFE
	ACACA_mut	M		CFE
	ACO1_mut	M		CFE
	ACSL3_mut	M		CFE
	ACSL6_mut	M		CFE
	ACTB_mut	M		CFE
	ACTG1_mut	M		CFE
	ACTG2_mut	M		CFE
	ACVR1B_mut	M		CFE
	ACVR2A_mut	M		CFE
	ADAM10_mut	M		CFE
	ADCY1_mut	M		CFE
	AFF4_mut	M		CFE
	AHCTF1_mut	M		CFE
	AHNAK_mut	M		CFE
	AHR_mut	M		CFE
	AKAP9_mut	M		CFE
	AKT1_mut	M		CFE
	ALK_mut	M		CFE
	AMOT_mut	M		CFE
	ANK3_mut	M		CFE
	APAF1_mut	M		CFE
	APC_mut	M		CFE
	AQR_mut	M		CFE
	ARAP3_mut	M		CFE
	ARFGAP3_mut	M		CFE
	ARFGEF1_mut	M		CFE
	ARFGEF2_mut	M		CFE
	ARHGAP29_mut	M		CFE
	ARHGAP35_mut	M		CFE
	ARHGEF2_mut	M		CFE
	ARHGEF6_mut	M		CFE
	ARID1A_mut	M		CFE
	ARID1B_mut	M		CFE
	ARID2_mut	M		CFE
	ARID4A_mut	M		CFE
	ARID4B_mut	M		CFE
	ARID5B_mut	M		CFE
	ARNTL_mut	M		CFE
	ASH1L_mut	M		CFE
	ASPM_mut	M		CFE
	ASXL1_mut	M		CFE
	ASXL2_mut	M		CFE
	ATIC_mut	M		CFE
	ATM_mut	M		CFE
	ATP6AP2_mut	M		CFE
	ATR_mut	M		CFE
	ATRX_mut	M		CFE
	AXIN2_mut	M		CFE
	B2M_mut	M		CFE
	BAP1_mut	M		CFE
	BAZ2B_mut	M		CFE
	BCL11A_mut	M		CFE
	BCLAF1_mut	M		CFE
	BCOR_mut	M		CFE
	BLM_mut	M		CFE
	BMPR2_mut	M		CFE
	BNC2_mut	M		CFE
	BPTF_mut	M		CFE
	BRAF_mut	M		CFE
	BRCA1_mut	M		CFE
	BRCA2_mut	M		CFE
	BRWD1_mut	M		CFE
	C15orf55_mut	M		CFE
	CAD_mut	M		CFE
	CAPN7_mut	M		CFE
	CASP1_mut	M		CFE
	CAT_mut	M		CFE
	CCAR1_mut	M		CFE
	CCND1_mut	M		CFE
	CDC73_mut	M		CFE
	CDK12_mut	M		CFE
	CDK4_mut	M		CFE
	CDKN1A_mut	M		CFE
	CDKN1B_mut	M		CFE
	CDKN2A_mut	M		CFE
	CEBPA_mut	M		CFE
	CEP290_mut	M		CFE
	CHD1L_mut	M		CFE
	CHD3_mut	M		CFE
	CHD4_mut	M		CFE
	CHD6_mut	M		CFE
	CHD8_mut	M		CFE
	CHD9_mut	M		CFE
	CHEK2_mut	M		CFE
	chr1:111505881-111507007()_HypMET	M		CFE
	chr1:120835961-120839391(FAM72B)_HypMET	M		CFE
	chr1:143912736-143916156(FAM72D)_HypMET	M		CFE
	chr1:150266476-150266689(MRPS21)_HypMET	M		CFE
	chr1:16085147-16085862(FBLIM1)_HypMET	M		CFE
	chr1:181451311-181452049(CACNA1E)_HypMET	M		CFE
	chr1:248020330-248021252(TRIM58)_HypMET	M		CFE
	chr1:40782220-40783145(COL9A2)_HypMET	M		CFE
	chr1:53308294-53309262()_HypMET	M		CFE
	chr1:53904140-53905247()_HypMET	M		CFE
	chr1:57110663-57111337(PRKAA2)_HypMET	M		CFE
	chr1:60539315-60539540()_HypMET	M		CFE
	chr10:102891010-102891794(TLX1)_HypMET	M		CFE
	chr10:105253191-105254428()_HypMET	M		CFE
	chr10:11059442-11060524(CUGBP2)_HypMET	M		CFE
	chr10:123922850-123923542(TACC2)_HypMET	M		CFE
	chr10:135043221-135044560()_HypMET	M		CFE
	chr10:38645112-38645513(HSD17B7P2)_HypMET	M		CFE
	chr10:44879714-44882391(CXCL12)_HypMET	M		CFE
	chr10:48438411-48439320()_HypMET	M		CFE
	chr10:52499392-52500021(ASAH2B)_HypMET	M		CFE
	chr10:64133789-64134420(ZNF365)_HypMET	M		CFE
	chr10:93392667-93393147()_HypMET	M		CFE
	chr11:43902254-43902528()_HypMET	M		CFE
	chr11:506353-508009(RNH1)_HypMET	M		CFE
	chr11:66247269-66248249()_HypMET	M		CFE
	chr11:75378416-75379882(MAP6)_HypMET	M		CFE
	chr12:103889148-103889843()_HypMET	M		CFE
	chr12:106532106-106533696(NUAK1)_HypMET	M		CFE
	chr12:124246524-124247254(DNAH10)_HypMET	M		CFE
	chr12:39299248-39299629(CPNE8)_HypMET	M		CFE
	chr13:27131568-27132677(WASF3)_HypMET	M		CFE
	chr13:28544524-28544890(CDX2)_HypMET	M		CFE
	chr13:43566074-43566508()_HypMET	M		CFE
	chr13:96296143-96297059(DZIP1)_HypMET	M		CFE
	chr14:23834435-23835947(EFS)_HypMET	M		CFE
	chr14:24457864-24458100(DHRS4L2)_HypMET	M		CFE
	chr14:48143433-48145589()_HypMET	M		CFE
	chr14:70345943-70346527(SMOC1)_HypMET	M		CFE
	chr15:30685087-30685891(CHRFAM7A)_HypMET	M		CFE
	chr15:45722561-45722939()_HypMET	M		CFE
	chr15:81426499-81426702()_HypMET	M		CFE
	chr15:93198374-93199181(FAM174B)_HypMET	M		CFE
	chr16:3355020-3356012(ZNF75A)_HypMET	M		CFE
	chr16:57562451-57563325(CCDC102A)_HypMET	M		CFE
	chr17:40274523-40275360(HSPB9)_HypMET	M		CFE
	chr17:43339124-43339832(C17orf46)_HypMET	M		CFE
	chr17:44656490-44657494(ARL17A)_HypMET	M		CFE
	chr17:46673532-46674181()_HypMET	M		CFE
	chr17:46691520-46692097(HOXB8)_HypMET	M		CFE
	chr17:66255192-66255556(ARSG)_HypMET	M		CFE
	chr17:66596072-66597578(FAM20A)_HypMET	M		CFE
	chr17:79818230-79819299()_HypMET	M		CFE
	chr18:10454453-10455268(APCDD1)_HypMET	M		CFE
	chr18:14132000-14132482(ZNF519)_HypMET	M		CFE
	chr18:32847284-32848130(ZNF397OS)_HypMET	M		CFE
	chr18:5543437-5544241(EPB41L3)_HypMET	M		CFE
	chr18:77905297-77905566(LOC100130522)_HypMET	M		CFE
	chr19:11689417-11689768()_HypMET	M		CFE
	chr19:15342626-15343181(EPHX3)_HypMET	M		CFE
	chr19:18118741-18119553(ARRDC2)_HypMET	M		CFE
	chr19:21265164-21265433(ZNF714)_HypMET	M		CFE
	chr19:22018594-22018827()_HypMET	M		CFE
	chr19:22817274-22817546(ZNF492)_HypMET	M		CFE
	chr19:37157632-37158119()_HypMET	M		CFE
	chr19:37957726-37958390(ZNF569)_HypMET	M		CFE
	chr19:40871617-40871824(PLD3)_HypMET	M		CFE
	chr19:44763978-44764312(ZNF233)_HypMET	M		CFE
	chr19:48945800-48947636(GRWD1)_HypMET	M		CFE
	chr19:48949034-48949442(GRWD1)_HypMET	M		CFE
	chr19:49315545-49315765()_HypMET	M		CFE
	chr19:51069359-51069600()_HypMET	M		CFE
	chr19:53073308-53074039(ZNF701)_HypMET	M		CFE
	chr19:57831599-57832250(ZNF543)_HypMET	M		CFE
	chr19:58011124-58011743(ZNF773)_HypMET	M		CFE
	chr19:58399945-58400276(ZNF814)_HypMET	M		CFE
	chr19:58446336-58446800(ZNF418)_HypMET	M		CFE
	chr19:58458686-58459219(ZNF256)_HypMET	M		CFE
	chr2:108602824-108603467()_HypMET	M		CFE
	chr2:136499145-136500144()_HypMET	M		CFE
	chr2:175546862-175547880(WIPF1)_HypMET	M		CFE
	chr2:183731819-183732093(FRZB)_HypMET	M		CFE
	chr2:21022564-21022934()_HypMET	M		CFE
	chr2:232650898-232651431(COPS7B)_HypMET	M		CFE
	chr2:29337983-29338909(CLIP4)_HypMET	M		CFE
	chr2:74875128-74875562(C2orf65)_HypMET	M		CFE
	chr20:41817475-41819212(PTPRT)_HypMET	M		CFE
	chr20:42543097-42545137(TOX2)_HypMET	M		CFE
	chr20:47443734-47445181(PREX1)_HypMET	M		CFE
	chr20:61560433-61560954(DIDO1)_HypMET	M		CFE
	chr20:61636171-61639055()_HypMET	M		CFE
	chr22:19746924-19747141(TBX1)_HypMET	M		CFE
	chr22:20790638-20792665()_HypMET	M		CFE
	chr22:24372912-24373725(LOC391322)_HypMET	M		CFE
	chr22:24384134-24384405(GSTT1)_HypMET	M		CFE
	chr22:39853323-39854065(MGAT3)_HypMET	M		CFE
	chr22:48970857-48972947()_HypMET	M		CFE
	chr3:10206449-10207024(IRAK2)_HypMET	M		CFE
	chr3:10857687-10858447(SLC6A11)_HypMET	M		CFE
	chr3:124449178-124449461()_HypMET	M		CFE
	chr3:139258152-139258731(RBP1)_HypMET	M		CFE
	chr3:194406440-194409045()_HypMET	M		CFE
	chr3:238391-240140(CHL1)_HypMET	M		CFE
	chr3:36985540-36987041(TRANK1)_HypMET	M		CFE
	chr3:53032813-53033116(SFMBT1)_HypMET	M		CFE
	chr3:56502611-56502815(ERC2)_HypMET	M		CFE
	chr3:63263989-63264205(SYNPR)_HypMET	M		CFE
	chr4:129208297-129209780(PGRMC2)_HypMET	M		CFE
	chr4:165878036-165878446(C4orf39)_HypMET	M		CFE
	chr4:6200912-6202724(JAKMIP1)_HypMET	M		CFE
	chr4:66535193-66535620()_HypMET	M		CFE
	chr4:83933332-83934370()_HypMET	M		CFE
	chr5:140305712-140307193(PCDHAC1)_HypMET	M		CFE
	chr5:157002174-157003182(ADAM19)_HypMET	M		CFE
	chr5:175792355-175793505()_HypMET	M		CFE
	chr5:50678632-50679375()_HypMET	M		CFE
	chr5:5139441-5140941()_HypMET	M		CFE
	chr6:105627406-105627830(POPDC3)_HypMET	M		CFE
	chr6:150067323-150067766()_HypMET	M		CFE
	chr6:26044203-26044469(HIST1H2BB)_HypMET	M		CFE
	chr6:26045644-26046033(HIST1H3C)_HypMET	M		CFE
	chr6:26184036-26184336(HIST1H2BE)_HypMET	M		CFE
	chr6:27858166-27858564(HIST1H3J)_HypMET	M		CFE
	chr6:291948-292839(DUSP22)_HypMET	M		CFE
	chr6:29759946-29760903()_HypMET	M		CFE
	chr6:48036137-48036410(C6orf138)_HypMET	M		CFE
	chr6:55443732-55444092(HMGCLL1)_HypMET	M		CFE
	chr6:90142751-90143635()_HypMET	M		CFE
	chr7:100136448-100136919(AGFG2)_HypMET	M		CFE
	chr7:128828333-128829366(SMO)_HypMET	M		CFE
	chr7:27186927-27187692(HOXA6)_HypMET	M		CFE
	chr7:27203915-27206462(HOXA9)_HypMET	M		CFE
	chr7:35292985-35294674()_HypMET	M		CFE
	chr7:39649253-39649510()_HypMET	M		CFE
	chr7:56183577-56184165()_HypMET	M		CFE
	chr7:62858468-62858826()_HypMET	M		CFE
	chr7:750788-751237(PRKAR1B)_HypMET	M		CFE
	chr8:11058624-11058844(XKR6)_HypMET	M		CFE
	chr8:11059011-11059242(XKR6)_HypMET	M		CFE
	chr8:116660432-116660747()_HypMET	M		CFE
	chr8:61626645-61627074(CHD7)_HypMET	M		CFE
	chr8:67344497-67344989(ADHFE1)_HypMET	M		CFE
	chr8:67940691-67940997(LRRC67)_HypMET	M		CFE
	chr8:79428433-79428754(PKIA)_HypMET	M		CFE
	chr8:95652455-95652873()_HypMET	M		CFE
	chr9:104248247-104249501(C9orf125)_HypMET	M		CFE
	chr9:115875199-115875738()_HypMET	M		CFE
	chr9:123555399-123555899()_HypMET	M		CFE
	chr9:35791584-35791924(NPR2)_HypMET	M		CFE
	chr9:4984543-4985630()_HypMET	M		CFE
	CIC_mut	M		CFE
	CIITA_mut	M		CFE
	CLASP2_mut	M		CFE
	CLCC1_mut	M		CFE
	CLOCK_mut	M		CFE
	CLSPN_mut	M		CFE
	CLTC_mut	M		CFE
	CNOT1_mut	M		CFE
	CNOT3_mut	M		CFE
	CNOT4_mut	M		CFE
	CNTNAP1_mut	M		CFE
	COL1A1_mut	M		CFE
	COPS2_mut	M		CFE
	CREBBP_mut	M		CFE
	CRNKL1_mut	M		CFE
	CRTC3_mut	M		CFE
	CSDA_mut	M		CFE
	CSDE1_mut	M		CFE
	CSNK1G3_mut	M		CFE
	CSNK2A1_mut	M		CFE
	CTCF_mut	M		CFE
	CTNNB1_mut	M		CFE
	CTNND1_mut	M		CFE
	CTTN_mut	M		CFE
	CUL1_mut	M		CFE
	CUL2_mut	M		CFE
	CUL3_mut	M		CFE
	CUX1_mut	M		CFE
	CYLD_mut	M		CFE
	DDX3X_mut	M		CFE
	DDX5_mut	M		CFE
	DEPDC1B_mut	M		CFE
	DHX15_mut	M		CFE
	DHX35_mut	M		CFE
	DHX9_mut	M		CFE
	DICER1_mut	M		CFE
	DIS3_mut	M		CFE
	DLG1_mut	M		CFE
	DNMT3A_mut	M		CFE
	EEF1A1_mut	M		CFE
	EEF1B2_mut	M		CFE
	EFTUD2_mut	M		CFE
	EGFR_mut	M		CFE
	EIF1AX_mut	M		CFE
	EIF2AK3_mut	M		CFE
	EIF2C3_mut	M		CFE
	EIF4G1_mut	M		CFE
	EIF4G3_mut	M		CFE
	ELF1_mut	M		CFE
	ELF3_mut	M		CFE
	ELF4_mut	M		CFE
	EP300_mut	M		CFE
	EPHA1_mut	M		CFE
	EPHA2_mut	M		CFE
	EPHA4_mut	M		CFE
	EPHB2_mut	M		CFE
	ERBB2_mut	M		CFE
	ERBB3_mut	M		CFE
	ERCC2_mut	M		CFE
	EZH2_mut	M		CFE
	F8_mut	M		CFE
	FAF1_mut	M		CFE
	FAM123B_mut	M		CFE
	FAM46C_mut	M		CFE
	FANCI_mut	M		CFE
	FAS_mut	M		CFE
	FAT1_mut	M		CFE
	FAT2_mut	M		CFE
	FBXW7_mut	M		CFE
	FCRL4_mut	M		CFE
	FGFR1_mut	M		CFE
	FGFR2_mut	M		CFE
	FGFR3_mut	M		CFE
	FLT3_mut	M		CFE
	FMR1_mut	M		CFE
	FN1_mut	M		CFE
	FOXA2_mut	M		CFE
	FOXP1_mut	M		CFE
	FRG1B_mut	M		CFE
	FTSJD1_mut	M		CFE
	FUBP1_mut	M		CFE
	FUS_mut	M		CFE
	FXR1_mut	M		CFE
	G3BP1_mut	M		CFE
	G3BP2_mut	M		CFE
	gain:cnaPANCAN382 (FLT3,WASF3)	M		CFE
	gain:cnaPANCAN383	M		CFE
	GNA11_mut	M		CFE
	GNAS_mut	M		CFE
	GOLGA5_mut	M		CFE
	GPSM2_mut	M		CFE
	HCFC1_mut	M		CFE
	HDAC3_mut	M		CFE
	HDAC9_mut	M		CFE
	HGF_mut	M		CFE
	HLA-A_mut	M		CFE
	HLA-B_mut	M		CFE
	HNF1A_mut	M		CFE
	HNRPDL_mut	M		CFE
	HRAS_mut	M		CFE
	HSP90AA1_mut	M		CFE
	HSP90AB1_mut	M		CFE
	HSPA8_mut	M		CFE
	ING1_mut	M		CFE
	INPP4A_mut	M		CFE
	INPPL1_mut	M		CFE
	IREB2_mut	M		CFE
	IRF2_mut	M		CFE
	IRF6_mut	M		CFE
	IRF7_mut	M		CFE
	IRS2_mut	M		CFE
	ITGA9_mut	M		CFE
	ITSN1_mut	M		CFE
	JMY_mut	M		CFE
	KALRN_mut	M		CFE
	KAT6B_mut	M		CFE
	KDM5C_mut	M		CFE
	KDM6A_mut	M		CFE
	KDR_mut	M		CFE
	KEAP1_mut	M		CFE
	KIT_mut	M		CFE
	KLF6_mut	M		CFE
	KRAS_mut	M		CFE
	LAMA2_mut	M		CFE
	LARP4B_mut	M		CFE
	LCP1_mut	M		CFE
	LDHA_mut	M		CFE
	LIMA1_mut	M		CFE
	LNPEP_mut	M		CFE
	loss:cnaPANCAN113	M		CFE
	loss:cnaPANCAN20	M		CFE
	loss:cnaPANCAN21	M		CFE
	loss:cnaPANCAN377	M		CFE
	loss:cnaPANCAN378 (ZNRF3)	M		CFE
	loss:cnaPANCAN379	M		CFE
	loss:cnaPANCAN380	M		CFE
	loss:cnaPANCAN381 (ARFGAP3)	M		CFE
	loss:cnaPANCAN73	M		CFE
	LPHN2_mut	M		CFE
	LRP6_mut	M		CFE
	LRPPRC_mut	M		CFE
	MACF1_mut	M		CFE
	MAGI2_mut	M		CFE
	MAP2K1_mut	M		CFE
	MAP2K4_mut	M		CFE
	MAP3K1_mut	M		CFE
	MAP3K11_mut	M		CFE
	MAP3K4_mut	M		CFE
	MAP4K1_mut	M		CFE
	MAP4K3_mut	M		CFE
	MAT2A_mut	M		CFE
	MAX_mut	M		CFE
	MCM3_mut	M		CFE
	MCM8_mut	M		CFE
	MECOM_mut	M		CFE
	MED12_mut	M		CFE
	MED17_mut	M		CFE
	MED23_mut	M		CFE
	MED24_mut	M		CFE
	MEF2C_mut	M		CFE
	MEN1_mut	M		CFE
	MET_mut	M		CFE
	MFNG_mut	M		CFE
	MGA_mut	M		CFE
	MGMT_mut	M		CFE
	MKL1_mut	M		CFE
	MLH1_mut	M		CFE
	MLH3_mut	M		CFE
	MLL_mut	M		CFE
	MLL2_mut	M		CFE
	MLL3_mut	M		CFE
	MLLT4_mut	M		CFE
	MMP2_mut	M		CFE
	MNDA_mut	M		CFE
	MSR1_mut	M		CFE
	MTOR_mut	M		CFE
	MUC20_mut	M		CFE
	MYCN_mut	M		CFE
	MYD88_mut	M		CFE
	MYH10_mut	M		CFE
	MYH11_mut	M		CFE
	MYH14_mut	M		CFE
	MYH9_mut	M		CFE
	NAP1L1_mut	M		CFE
	NCF2_mut	M		CFE
	NCK1_mut	M		CFE
	NCOR1_mut	M		CFE
	NCOR2_mut	M		CFE
	NDRG1_mut	M		CFE
	NEDD4L_mut	M		CFE
	NF1_mut	M		CFE
	NF2_mut	M		CFE
	NFATC4_mut	M		CFE
	NOTCH2_mut	M		CFE
	NR2F2_mut	M		CFE
	NR4A2_mut	M		CFE
	NRAS_mut	M		CFE
	NSD1_mut	M		CFE
	NTN4_mut	M		CFE
	NTRK2_mut	M		CFE
	NUP93_mut	M		CFE
	NUP98_mut	M		CFE
	PABPC1_mut	M		CFE
	PABPC3_mut	M		CFE
	PCBP1_mut	M		CFE
	PCDH18_mut	M		CFE
	PCSK5_mut	M		CFE
	PCSK6_mut	M		CFE
	PER1_mut	M		CFE
	PGR_mut	M		CFE
	PHF6_mut	M		CFE
	PHLPP1_mut	M		CFE
	PIK3C2B_mut	M		CFE
	PIK3CB_mut	M		CFE
	PIK3R1_mut	M		CFE
	PIK3R3_mut	M		CFE
	PIP5K1A_mut	M		CFE
	PLCB1_mut	M		CFE
	PLCG1_mut	M		CFE
	PLXNA1_mut	M		CFE
	PLXNB2_mut	M		CFE
	POLR2B_mut	M		CFE
	POM121_mut	M		CFE
	PPM1D_mut	M		CFE
	PPP2R1A_mut	M		CFE
	PPP2R5A_mut	M		CFE
	PPP2R5C_mut	M		CFE
	PPP6C_mut	M		CFE
	PRKCZ_mut	M		CFE
	PRPF8_mut	M		CFE
	PSIP1_mut	M		CFE
	PSMA6_mut	M		CFE
	PTCH1_mut	M		CFE
	PTEN_mut	M		CFE
	PTGS1_mut	M		CFE
	PTPN11_mut	M		CFE
	PTPRF_mut	M		CFE
	PTPRU_mut	M		CFE
	RAC1_mut	M		CFE
	RAD21_mut	M		CFE
	RAD23B_mut	M		CFE
	RASA1_mut	M		CFE
	RASA2_mut	M		CFE
	RASGRP1_mut	M		CFE
	RB1_mut	M		CFE
	RBBP7_mut	M		CFE
	RBM10_mut	M		CFE
	RBM5_mut	M		CFE
	RFC4_mut	M		CFE
	RGS3_mut	M		CFE
	RHEB_mut	M		CFE
	RHOA_mut	M		CFE
	RHOT1_mut	M		CFE
	RNF43_mut	M		CFE
	ROBO2_mut	M		CFE
	RPL22_mut	M		CFE
	RPL5_mut	M		CFE
	RPSAP58_mut	M		CFE
	RTN4_mut	M		CFE
	RUNX1_mut	M		CFE
	SACS_mut	M		CFE
	SCAI_mut	M		CFE
	SEC24D_mut	M		CFE
	SEC31A_mut	M		CFE
	SETD2_mut	M		CFE
	SETDB1_mut	M		CFE
	SF3A3_mut	M		CFE
	SF3B1_mut	M		CFE
	SIN3A_mut	M		CFE
	SMAD2_mut	M		CFE
	SMAD4_mut	M		CFE
	SMARCA4_mut	M		CFE
	SMARCB1_mut	M		CFE
	SMC1A_mut	M		CFE
	SMO_mut	M		CFE
	SMURF2_mut	M		CFE
	SOS1_mut	M		CFE
	SOS2_mut	M		CFE
	SOX17_mut	M		CFE
	SOX9_mut	M		CFE
	SPOP_mut	M		CFE
	SPRR3_mut	M		CFE
	SPTAN1_mut	M		CFE
	SRGAP1_mut	M		CFE
	SRGAP3_mut	M		CFE
	STAG1_mut	M		CFE
	STAG2_mut	M		CFE
	STARD13_mut	M		CFE
	STIP1_mut	M		CFE
	STK11_mut	M		CFE
	SUZ12_mut	M		CFE
	SVEP1_mut	M		CFE
	SYK_mut	M		CFE
	SYNCRIP_mut	M		CFE
	TAF1_mut	M		CFE
	TAOK1_mut	M		CFE
	TAOK2_mut	M		CFE
	TBL1XR1_mut	M		CFE
	TBX3_mut	M		CFE
	TCF12_mut	M		CFE
	TCF4_mut	M		CFE
	TCF7L2_mut	M		CFE
	TET2_mut	M		CFE
	TFDP2_mut	M		CFE
	TGFBR2_mut	M		CFE
	THRAP3_mut	M		CFE
	TJP1_mut	M		CFE
	TJP2_mut	M		CFE
	TNPO1_mut	M		CFE
	TNPO2_mut	M		CFE
	TP53BP1_mut	M		CFE
	TRERF1_mut	M		CFE
	TRIO_mut	M		CFE
	TRIP10_mut	M		CFE
	TSC1_mut	M		CFE
	TXNIP_mut	M		CFE
	UPF3B_mut	M		CFE
	USP6_mut	M		CFE
	VHL_mut	M		CFE
	WASF3_mut	M		CFE
	WHSC1_mut	M		CFE
	WHSC1L1_mut	M		CFE
	WIPF1_mut	M		CFE
	WNK1_mut	M		CFE
	WNT5A_mut	M		CFE
	WT1_mut	M		CFE
	XPO1_mut	M		CFE
	XRN1_mut	M		CFE
	YBX1_mut	M		CFE
	ZC3H11A_mut	M		CFE
	ZFHX3_mut	M		CFE
	ZFP36L2_mut	M		CFE
	ZMYM2_mut	M		CFE
	ZNF292_mut	M		CFE
	ZNF638_mut	M		CFE
	ZNF750_mut	M		CFE
	ZNF814_mut	M		CFE
	ZNRF3_mut	M		CFE
	A101D	M	cell line	SKCM
	A2058	M	cell line	SKCM
	A375	M	cell line	SKCM
	C32	M	cell line	SKCM
	CHL-1	M	cell line	SKCM
	COLO-679	M	cell line	SKCM
	COLO-792	M	cell line	SKCM
	COLO-800	M	cell line	SKCM
	COLO-829	M	cell line	SKCM
	CP50-MEL-B	M	cell line	SKCM
	CP66-MEL	M	cell line	SKCM
	G-361	M	cell line	SKCM
	G-MEL	M	cell line	SKCM
	GAK	M	cell line	SKCM
	HMV-II	M	cell line	SKCM
	Hs940-T	M	cell line	SKCM
	IGR-1	M	cell line	SKCM
	IPC-298	M	cell line	SKCM
	IST-MEL1	M	cell line	SKCM
	LB2518-MEL	M	cell line	SKCM
	LB373-MEL-D	M	cell line	SKCM
	LOXIMVI	M	cell line	SKCM
	M14	M	cell line	SKCM
	MEL-JUSO	M	cell line	SKCM
	Mewo	M	cell line	SKCM
	MZ2-MEL	M	cell line	SKCM
	MZ7-mel	M	cell line	SKCM
	RPMI-7951	M	cell line	SKCM
	RVH-421	M	cell line	SKCM
	SH-4	M	cell line	SKCM
	SK-MEL-2	M	cell line	SKCM
	SK-MEL-24	M	cell line	SKCM
	SK-MEL-28	M	cell line	SKCM
	SK-MEL-3	M	cell line	SKCM
	SK-MEL-31	M	cell line	SKCM
	SK-MEL-5	M	cell line	SKCM
	WM-115	M	cell line	SKCM
	WM278	M	cell line	SKCM
	WM35	M	cell line	SKCM
	WM793B	M	cell line	SKCM
	TCGA-BF-A1PV	M	tumour	SKCM
	TCGA-BF-A1PX	M	tumour	SKCM
	TCGA-BF-A1Q0	M	tumour	SKCM
	TCGA-BF-A3DJ	M	tumour	SKCM
	TCGA-BF-A3DL	M	tumour	SKCM
	TCGA-BF-A3DN	M	tumour	SKCM
	TCGA-D3-A1Q3	M	tumour	SKCM
	TCGA-D3-A1Q4	M	tumour	SKCM
	TCGA-D3-A1Q5	M	tumour	SKCM
	TCGA-D3-A1Q6	M	tumour	SKCM
	TCGA-D3-A1Q7	M	tumour	SKCM
	TCGA-D3-A1Q8	M	tumour	SKCM
	TCGA-D3-A1QA	M	tumour	SKCM
	TCGA-D3-A2J6	M	tumour	SKCM
	TCGA-D3-A2J7	M	tumour	SKCM
	TCGA-D3-A2J8	M	tumour	SKCM
	TCGA-D3-A2J9	M	tumour	SKCM
	TCGA-D3-A2JA	M	tumour	SKCM
	TCGA-D3-A2JB	M	tumour	SKCM
	TCGA-D3-A2JC	M	tumour	SKCM
	TCGA-D3-A2JD	M	tumour	SKCM
	TCGA-D3-A2JF	M	tumour	SKCM
	TCGA-D3-A2JH	M	tumour	SKCM
	TCGA-D3-A2JK	M	tumour	SKCM
	TCGA-D3-A2JL	M	tumour	SKCM
	TCGA-D3-A2JN	M	tumour	SKCM
	TCGA-D3-A2JO	M	tumour	SKCM
	TCGA-D3-A3C1	M	tumour	SKCM
	TCGA-D3-A3C3	M	tumour	SKCM
	TCGA-D3-A3C7	M	tumour	SKCM
	TCGA-D3-A3C8	M	tumour	SKCM
	TCGA-D3-A3CB	M	tumour	SKCM
	TCGA-D3-A3CC	M	tumour	SKCM
	TCGA-D3-A3CE	M	tumour	SKCM
	TCGA-D3-A3CF	M	tumour	SKCM
	TCGA-D3-A3ML	M	tumour	SKCM
	TCGA-D3-A3MR	M	tumour	SKCM
	TCGA-D3-A3MU	M	tumour	SKCM
	TCGA-D3-A3MV	M	tumour	SKCM
	TCGA-D9-A149	M	tumour	SKCM
	TCGA-D9-A1JW	M	tumour	SKCM
	TCGA-D9-A1X3	M	tumour	SKCM
	TCGA-DA-A1HV	M	tumour	SKCM
	TCGA-DA-A1HY	M	tumour	SKCM
	TCGA-DA-A1I0	M	tumour	SKCM
	TCGA-DA-A1I1	M	tumour	SKCM
	TCGA-DA-A1I2	M	tumour	SKCM
	TCGA-DA-A1I5	M	tumour	SKCM
	TCGA-DA-A1I7	M	tumour	SKCM
	TCGA-DA-A1IB	M	tumour	SKCM
	TCGA-DA-A1IC	M	tumour	SKCM
	TCGA-DA-A3F2	M	tumour	SKCM
	TCGA-DA-A3F5	M	tumour	SKCM
	TCGA-DA-A3F8	M	tumour	SKCM
	TCGA-EB-A1NK	M	tumour	SKCM
	TCGA-EB-A299	M	tumour	SKCM
	TCGA-EE-A17X	M	tumour	SKCM
	TCGA-EE-A17Y	M	tumour	SKCM
	TCGA-EE-A180	M	tumour	SKCM
	TCGA-EE-A181	M	tumour	SKCM
	TCGA-EE-A182	M	tumour	SKCM
	TCGA-EE-A183	M	tumour	SKCM
	TCGA-EE-A184	M	tumour	SKCM
	TCGA-EE-A20B	M	tumour	SKCM
	TCGA-EE-A20C	M	tumour	SKCM
	TCGA-EE-A29A	M	tumour	SKCM
	TCGA-EE-A29B	M	tumour	SKCM
	TCGA-EE-A29G	M	tumour	SKCM
	TCGA-EE-A29L	M	tumour	SKCM
	TCGA-EE-A29M	M	tumour	SKCM
	TCGA-EE-A29N	M	tumour	SKCM
	TCGA-EE-A29P	M	tumour	SKCM
	TCGA-EE-A29S	M	tumour	SKCM
	TCGA-EE-A29T	M	tumour	SKCM
	TCGA-EE-A29V	M	tumour	SKCM
	TCGA-EE-A29X	M	tumour	SKCM
	TCGA-EE-A2A0	M	tumour	SKCM
	TCGA-EE-A2A1	M	tumour	SKCM
	TCGA-EE-A2A2	M	tumour	SKCM
	TCGA-EE-A2A6	M	tumour	SKCM
	TCGA-EE-A2GC	M	tumour	SKCM
	TCGA-EE-A2GD	M	tumour	SKCM
	TCGA-EE-A2GE	M	tumour	SKCM
	TCGA-EE-A2GH	M	tumour	SKCM
	TCGA-EE-A2GI	M	tumour	SKCM
	TCGA-EE-A2GJ	M	tumour	SKCM
	TCGA-EE-A2GK	M	tumour	SKCM
	TCGA-EE-A2GL	M	tumour	SKCM
	TCGA-EE-A2GM	M	tumour	SKCM
	TCGA-EE-A2GN	M	tumour	SKCM
	TCGA-EE-A2GO	M	tumour	SKCM
	TCGA-EE-A2GP	M	tumour	SKCM
	TCGA-EE-A2GR	M	tumour	SKCM
	TCGA-EE-A2GT	M	tumour	SKCM
	TCGA-EE-A2GU	M	tumour	SKCM
	TCGA-EE-A2M5	M	tumour	SKCM
	TCGA-EE-A2M7	M	tumour	SKCM
	TCGA-EE-A2M8	M	tumour	SKCM
	TCGA-EE-A2MC	M	tumour	SKCM
	TCGA-EE-A2MD	M	tumour	SKCM
	TCGA-EE-A2ME	M	tumour	SKCM
	TCGA-EE-A2MG	M	tumour	SKCM
	TCGA-EE-A2MH	M	tumour	SKCM
	TCGA-EE-A2MI	M	tumour	SKCM
	TCGA-EE-A2MJ	M	tumour	SKCM
	TCGA-EE-A2MK	M	tumour	SKCM
	TCGA-EE-A2ML	M	tumour	SKCM
	TCGA-EE-A2MM	M	tumour	SKCM
	TCGA-EE-A2MN	M	tumour	SKCM
	TCGA-EE-A2MS	M	tumour	SKCM
	TCGA-EE-A2MT	M	tumour	SKCM
	TCGA-EE-A2MU	M	tumour	SKCM
	TCGA-EE-A3AA	M	tumour	SKCM
	TCGA-EE-A3AB	M	tumour	SKCM
	TCGA-EE-A3AC	M	tumour	SKCM
	TCGA-EE-A3AE	M	tumour	SKCM
	TCGA-EE-A3AF	M	tumour	SKCM
	TCGA-EE-A3AG	M	tumour	SKCM
	TCGA-EE-A3J3	M	tumour	SKCM
	TCGA-EE-A3J4	M	tumour	SKCM
	TCGA-EE-A3J5	M	tumour	SKCM
	TCGA-EE-A3JA	M	tumour	SKCM
	TCGA-EE-A3JB	M	tumour	SKCM
	TCGA-EE-A3JD	M	tumour	SKCM
	TCGA-EE-A3JE	M	tumour	SKCM
	TCGA-EE-A3JH	M	tumour	SKCM
	TCGA-EE-A3JI	M	tumour	SKCM
	TCGA-ER-A193	M	tumour	SKCM
	TCGA-ER-A194	M	tumour	SKCM
	TCGA-ER-A195	M	tumour	SKCM
	TCGA-ER-A198	M	tumour	SKCM
	TCGA-ER-A199	M	tumour	SKCM
	TCGA-ER-A19A	M	tumour	SKCM
	TCGA-ER-A19B	M	tumour	SKCM
	TCGA-ER-A19C	M	tumour	SKCM
	TCGA-ER-A19D	M	tumour	SKCM
	TCGA-ER-A19F	M	tumour	SKCM
	TCGA-ER-A19G	M	tumour	SKCM
	TCGA-ER-A19H	M	tumour	SKCM
	TCGA-ER-A19K	M	tumour	SKCM
	TCGA-ER-A19N	M	tumour	SKCM
	TCGA-ER-A19O	M	tumour	SKCM
	TCGA-ER-A19P	M	tumour	SKCM
	TCGA-ER-A19S	M	tumour	SKCM
	TCGA-ER-A19T	M	tumour	SKCM
	TCGA-ER-A1A1	M	tumour	SKCM
	TCGA-ER-A2NB	M	tumour	SKCM
	TCGA-ER-A2NC	M	tumour	SKCM
	TCGA-ER-A2ND	M	tumour	SKCM
	TCGA-ER-A2NG	M	tumour	SKCM
	TCGA-ER-A2NH	M	tumour	SKCM
	TCGA-ER-A3ET	M	tumour	SKCM
	TCGA-FR-A2OS	M	tumour	SKCM
	TCGA-FS-A1YW	M	tumour	SKCM
	TCGA-FS-A1YX	M	tumour	SKCM
	TCGA-FS-A1YY	M	tumour	SKCM
	TCGA-FS-A1Z3	M	tumour	SKCM
	TCGA-FS-A1Z4	M	tumour	SKCM
	TCGA-FS-A1Z7	M	tumour	SKCM
	TCGA-FS-A1ZA	M	tumour	SKCM
	TCGA-FS-A1ZB	M	tumour	SKCM
	TCGA-FS-A1ZD	M	tumour	SKCM
	TCGA-FS-A1ZH	M	tumour	SKCM
	TCGA-FS-A1ZJ	M	tumour	SKCM
	TCGA-FS-A1ZN	M	tumour	SKCM
	TCGA-FS-A1ZP	M	tumour	SKCM
	TCGA-FS-A1ZS	M	tumour	SKCM
	TCGA-FS-A1ZW	M	tumour	SKCM
	TCGA-FS-A1ZZ	M	tumour	SKCM
	TCGA-FW-A3I3	M	tumour	SKCM
	TCGA-GN-A263	M	tumour	SKCM
	TCGA-GN-A264	M	tumour	SKCM
	TCGA-GN-A265	M	tumour	SKCM
	TCGA-GN-A267	M	tumour	SKCM
	TCGA-GN-A269	M	tumour	SKCM
	TCGA-GN-A26A	M	tumour	SKCM
	TCGA-GN-A26C	M	tumour	SKCM
	TCGA-HR-A2OG	M	tumour	SKCM
	TCGA-HR-A2OH	M	tumour	SKCM
	TCGA-IH-A3EA	M	tumour	SKCM
	23132-87	M	cell line	STAD
	AGS	M	cell line	STAD
	GCIY	M	cell line	STAD
	GT3TKB	M	cell line	STAD
	HGC-27	M	cell line	STAD
	Hs746T	M	cell line	STAD
	HSC-39	M	cell line	STAD
	IM-95	M	cell line	STAD
	KATOIII	M	cell line	STAD
	NCI-SNU-1	M	cell line	STAD
	NCI-SNU-16	M	cell line	STAD
	NUGC-3	M	cell line	STAD
	NUGC-4	M	cell line	STAD
	OCUM-1	M	cell line	STAD
	RF-48	M	cell line	STAD
	SK-GT-2	M	cell line	STAD
	TGBC11TKB	M	cell line	STAD
	TCGA-B7-5816	M	tumour	STAD
	TCGA-B7-5818	M	tumour	STAD
	TCGA-BR-6453	M	tumour	STAD
	TCGA-BR-6455	M	tumour	STAD
	TCGA-BR-6457	M	tumour	STAD
	TCGA-BR-6458	M	tumour	STAD
	TCGA-BR-6566	M	tumour	STAD
	TCGA-BR-6705	M	tumour	STAD
	TCGA-BR-6706	M	tumour	STAD
	TCGA-BR-6802	M	tumour	STAD
	TCGA-BR-6803	M	tumour	STAD
	TCGA-BR-6852	M	tumour	STAD
	TCGA-CD-5798	M	tumour	STAD
	TCGA-CD-5801	M	tumour	STAD
	TCGA-CD-5802	M	tumour	STAD
	TCGA-CD-5803	M	tumour	STAD
	TCGA-CG-4437	M	tumour	STAD
	TCGA-CG-4441	M	tumour	STAD
	TCGA-CG-5717	M	tumour	STAD
	TCGA-CG-5719	M	tumour	STAD
	TCGA-CG-5720	M	tumour	STAD
	TCGA-CG-5722	M	tumour	STAD
	TCGA-CG-5724	M	tumour	STAD
	TCGA-CG-5726	M	tumour	STAD
	TCGA-CG-5727	M	tumour	STAD
	TCGA-CG-5728	M	tumour	STAD
	TCGA-CG-5733	M	tumour	STAD
	TCGA-CG-5734	M	tumour	STAD
	TCGA-D7-5577	M	tumour	STAD
	TCGA-D7-5578	M	tumour	STAD
	TCGA-D7-5579	M	tumour	STAD
	TCGA-D7-6521	M	tumour	STAD
	TCGA-D7-6522	M	tumour	STAD
	TCGA-D7-6524	M	tumour	STAD
	TCGA-D7-6525	M	tumour	STAD
	TCGA-D7-6818	M	tumour	STAD
	TCGA-F1-6177	M	tumour	STAD
	TCGA-F1-6874	M	tumour	STAD
	8305C	M	cell line	THCA
	8505C	M	cell line	THCA
	ASH-3	M	cell line	THCA
	BCPAP	M	cell line	THCA
	CAL-62	M	cell line	THCA
	FTC-133	M	cell line	THCA
	HTC-C3	M	cell line	THCA
	IHH-4	M	cell line	THCA
	K5	M	cell line	THCA
	ML-1	M	cell line	THCA
	TCGA-BJ-A0YZ	M	tumour	THCA
	TCGA-BJ-A0Z0	M	tumour	THCA
	TCGA-BJ-A0Z2	M	tumour	THCA
	TCGA-BJ-A0Z3	M	tumour	THCA
	TCGA-BJ-A0Z5	M	tumour	THCA
	TCGA-BJ-A0Z9	M	tumour	THCA
	TCGA-BJ-A0ZA	M	tumour	THCA
	TCGA-BJ-A0ZB	M	tumour	THCA
	TCGA-BJ-A0ZE	M	tumour	THCA
	TCGA-BJ-A0ZG	M	tumour	THCA
	TCGA-BJ-A0ZH	M	tumour	THCA
	TCGA-BJ-A0ZJ	M	tumour	THCA
	TCGA-BJ-A18Y	M	tumour	THCA
	TCGA-BJ-A18Z	M	tumour	THCA
	TCGA-BJ-A191	M	tumour	THCA
	TCGA-BJ-A28R	M	tumour	THCA
	TCGA-BJ-A28S	M	tumour	THCA
	TCGA-BJ-A28T	M	tumour	THCA
	TCGA-BJ-A28V	M	tumour	THCA
	TCGA-BJ-A28X	M	tumour	THCA
	TCGA-BJ-A2N7	M	tumour	THCA
	TCGA-BJ-A2N8	M	tumour	THCA
	TCGA-BJ-A2NA	M	tumour	THCA
	TCGA-BJ-A2P4	M	tumour	THCA
	TCGA-BJ-A3EZ	M	tumour	THCA
	TCGA-BJ-A3F0	M	tumour	THCA
	TCGA-BJ-A3PR	M	tumour	THCA
	TCGA-BJ-A3PT	M	tumour	THCA
	TCGA-BJ-A3PU	M	tumour	THCA
	TCGA-CE-A3ME	M	tumour	THCA
	TCGA-DE-A0XZ	M	tumour	THCA
	TCGA-DE-A0Y3	M	tumour	THCA
	TCGA-DE-A2OL	M	tumour	THCA
	TCGA-DE-A3KN	M	tumour	THCA
	TCGA-DJ-A13L	M	tumour	THCA
	TCGA-DJ-A13M	M	tumour	THCA
	TCGA-DJ-A13O	M	tumour	THCA
	TCGA-DJ-A13P	M	tumour	THCA
	TCGA-DJ-A13R	M	tumour	THCA
	TCGA-DJ-A13S	M	tumour	THCA
	TCGA-DJ-A13T	M	tumour	THCA
	TCGA-DJ-A13U	M	tumour	THCA
	TCGA-DJ-A13V	M	tumour	THCA
	TCGA-DJ-A13X	M	tumour	THCA
	TCGA-DJ-A1QD	M	tumour	THCA
	TCGA-DJ-A1QE	M	tumour	THCA
	TCGA-DJ-A1QF	M	tumour	THCA
	TCGA-DJ-A1QG	M	tumour	THCA
	TCGA-DJ-A1QH	M	tumour	THCA
	TCGA-DJ-A1QI	M	tumour	THCA
	TCGA-DJ-A1QM	M	tumour	THCA
	TCGA-DJ-A1QN	M	tumour	THCA
	TCGA-DJ-A1QO	M	tumour	THCA
	TCGA-DJ-A1QQ	M	tumour	THCA
	TCGA-DJ-A2PN	M	tumour	THCA
	TCGA-DJ-A2PO	M	tumour	THCA
	TCGA-DJ-A2PP	M	tumour	THCA
	TCGA-DJ-A2PQ	M	tumour	THCA
	TCGA-DJ-A2PR	M	tumour	THCA
	TCGA-DJ-A2PS	M	tumour	THCA
	TCGA-DJ-A2PT	M	tumour	THCA
	TCGA-DJ-A2PU	M	tumour	THCA
	TCGA-DJ-A2PV	M	tumour	THCA
	TCGA-DJ-A2PW	M	tumour	THCA
	TCGA-DJ-A2PY	M	tumour	THCA
	TCGA-DJ-A2PZ	M	tumour	THCA
	TCGA-DJ-A2Q1	M	tumour	THCA
	TCGA-DJ-A2Q2	M	tumour	THCA
	TCGA-DJ-A2Q3	M	tumour	THCA
	TCGA-DJ-A2Q4	M	tumour	THCA
	TCGA-DJ-A2Q5	M	tumour	THCA
	TCGA-DJ-A2Q6	M	tumour	THCA
	TCGA-DJ-A2Q7	M	tumour	THCA
	TCGA-DJ-A2Q8	M	tumour	THCA
	TCGA-DJ-A2Q9	M	tumour	THCA
	TCGA-DJ-A2QA	M	tumour	THCA
	TCGA-DJ-A2QB	M	tumour	THCA
	TCGA-DJ-A2QC	M	tumour	THCA
	TCGA-DJ-A3UK	M	tumour	THCA
	TCGA-DJ-A3UM	M	tumour	THCA
	TCGA-DJ-A3UN	M	tumour	THCA
	TCGA-DJ-A3UO	M	tumour	THCA
	TCGA-DJ-A3UP	M	tumour	THCA
	TCGA-DJ-A3UQ	M	tumour	THCA
	TCGA-DJ-A3UR	M	tumour	THCA
	TCGA-DJ-A3US	M	tumour	THCA
	TCGA-DJ-A3UT	M	tumour	THCA
	TCGA-DJ-A3UU	M	tumour	THCA
	TCGA-DJ-A3UV	M	tumour	THCA
	TCGA-DJ-A3UW	M	tumour	THCA
	TCGA-DJ-A3UX	M	tumour	THCA
	TCGA-DJ-A3UY	M	tumour	THCA
	TCGA-DO-A1JZ	M	tumour	THCA
	TCGA-DO-A1K0	M	tumour	THCA
	TCGA-DO-A2HM	M	tumour	THCA
	TCGA-E3-A3DY	M	tumour	THCA
	TCGA-E3-A3DZ	M	tumour	THCA
	TCGA-E3-A3E0	M	tumour	THCA
	TCGA-E3-A3E1	M	tumour	THCA
	TCGA-E3-A3E2	M	tumour	THCA
	TCGA-E3-A3E3	M	tumour	THCA
	TCGA-E3-A3E5	M	tumour	THCA
	TCGA-E8-A242	M	tumour	THCA
	TCGA-E8-A2EA	M	tumour	THCA
	TCGA-EL-A3CL	M	tumour	THCA
	TCGA-EL-A3CM	M	tumour	THCA
	TCGA-EL-A3CN	M	tumour	THCA
	TCGA-EL-A3CO	M	tumour	THCA
	TCGA-EL-A3CP	M	tumour	THCA
	TCGA-EL-A3CR	M	tumour	THCA
	TCGA-EL-A3CS	M	tumour	THCA
	TCGA-EL-A3CU	M	tumour	THCA
	TCGA-EL-A3CX	M	tumour	THCA
	TCGA-EL-A3CY	M	tumour	THCA
	TCGA-EL-A3CZ	M	tumour	THCA
	TCGA-EL-A3D0	M	tumour	THCA
	TCGA-EL-A3D1	M	tumour	THCA
	TCGA-EL-A3D5	M	tumour	THCA
	TCGA-EL-A3D6	M	tumour	THCA
	TCGA-EL-A3GO	M	tumour	THCA
	TCGA-EL-A3GQ	M	tumour	THCA
	TCGA-EL-A3GR	M	tumour	THCA
	TCGA-EL-A3GS	M	tumour	THCA
	TCGA-EL-A3GV	M	tumour	THCA
	TCGA-EL-A3GW	M	tumour	THCA
	TCGA-EL-A3GX	M	tumour	THCA
	TCGA-EL-A3GY	M	tumour	THCA
	TCGA-EL-A3GZ	M	tumour	THCA
	TCGA-EL-A3H1	M	tumour	THCA
	TCGA-EL-A3H4	M	tumour	THCA
	TCGA-EL-A3H5	M	tumour	THCA
	TCGA-EL-A3H7	M	tumour	THCA
	TCGA-EL-A3H8	M	tumour	THCA
	TCGA-EL-A3MW	M	tumour	THCA
	TCGA-EL-A3MX	M	tumour	THCA
	TCGA-EL-A3MY	M	tumour	THCA
	TCGA-EL-A3MZ	M	tumour	THCA
	TCGA-EL-A3N2	M	tumour	THCA
	TCGA-EL-A3N3	M	tumour	THCA
	TCGA-EL-A3T0	M	tumour	THCA
	TCGA-EL-A3T1	M	tumour	THCA
	TCGA-EL-A3T2	M	tumour	THCA
	TCGA-EL-A3T3	M	tumour	THCA
	TCGA-EL-A3T6	M	tumour	THCA
	TCGA-EL-A3T7	M	tumour	THCA
	TCGA-EL-A3T8	M	tumour	THCA
	TCGA-EL-A3TA	M	tumour	THCA
	TCGA-EM-A1CT	M	tumour	THCA
	TCGA-EM-A1CU	M	tumour	THCA
	TCGA-EM-A1CV	M	tumour	THCA
	TCGA-EM-A1CW	M	tumour	THCA
	TCGA-EM-A1YA	M	tumour	THCA
	TCGA-EM-A1YB	M	tumour	THCA
	TCGA-EM-A22I	M	tumour	THCA
	TCGA-EM-A22J	M	tumour	THCA
	TCGA-EM-A22K	M	tumour	THCA
	TCGA-EM-A22L	M	tumour	THCA
	TCGA-EM-A22M	M	tumour	THCA
	TCGA-EM-A22O	M	tumour	THCA
	TCGA-EM-A22P	M	tumour	THCA
	TCGA-EM-A22Q	M	tumour	THCA
	TCGA-EM-A2CJ	M	tumour	THCA
	TCGA-EM-A2CK	M	tumour	THCA
	TCGA-EM-A2CL	M	tumour	THCA
	TCGA-EM-A2CM	M	tumour	THCA
	TCGA-EM-A2CN	M	tumour	THCA
	TCGA-EM-A2CO	M	tumour	THCA
	TCGA-EM-A2CQ	M	tumour	THCA
	TCGA-EM-A2CT	M	tumour	THCA
	TCGA-EM-A2OV	M	tumour	THCA
	TCGA-EM-A2OX	M	tumour	THCA
	TCGA-EM-A2P0	M	tumour	THCA
	TCGA-EM-A2P1	M	tumour	THCA
	TCGA-EM-A2P3	M	tumour	THCA
	TCGA-EM-A3AK	M	tumour	THCA
	TCGA-EM-A3AP	M	tumour	THCA
	TCGA-EM-A3AR	M	tumour	THCA
	TCGA-EM-A3FJ	M	tumour	THCA
	TCGA-EM-A3FK	M	tumour	THCA
	TCGA-EM-A3FL	M	tumour	THCA
	TCGA-EM-A3FM	M	tumour	THCA
	TCGA-EM-A3FN	M	tumour	THCA
	TCGA-EM-A3FO	M	tumour	THCA
	TCGA-EM-A3FP	M	tumour	THCA
	TCGA-EM-A3FR	M	tumour	THCA
	TCGA-EM-A3O6	M	tumour	THCA
	TCGA-EM-A3O7	M	tumour	THCA
	TCGA-EM-A3O8	M	tumour	THCA
	TCGA-EM-A3OA	M	tumour	THCA
	TCGA-ET-A25G	M	tumour	THCA
	TCGA-ET-A25I	M	tumour	THCA
	TCGA-ET-A25J	M	tumour	THCA
	TCGA-ET-A25K	M	tumour	THCA
	TCGA-ET-A25O	M	tumour	THCA
	TCGA-ET-A25R	M	tumour	THCA
	TCGA-ET-A2MY	M	tumour	THCA
	TCGA-ET-A2MZ	M	tumour	THCA
	TCGA-ET-A2N0	M	tumour	THCA
	TCGA-ET-A2N4	M	tumour	THCA
	TCGA-ET-A2N5	M	tumour	THCA
	TCGA-ET-A39I	M	tumour	THCA
	TCGA-ET-A39J	M	tumour	THCA
	TCGA-ET-A39K	M	tumour	THCA
	TCGA-ET-A39M	M	tumour	THCA
	TCGA-ET-A39O	M	tumour	THCA
	TCGA-ET-A39P	M	tumour	THCA
	TCGA-ET-A39R	M	tumour	THCA
	TCGA-ET-A39S	M	tumour	THCA
	TCGA-ET-A39T	M	tumour	THCA
	TCGA-ET-A3BN	M	tumour	THCA
	TCGA-ET-A3BO	M	tumour	THCA
	TCGA-ET-A3BP	M	tumour	THCA
	TCGA-ET-A3BQ	M	tumour	THCA
	TCGA-ET-A3BS	M	tumour	THCA
	TCGA-ET-A3BT	M	tumour	THCA
	TCGA-ET-A3BU	M	tumour	THCA
	TCGA-ET-A3BV	M	tumour	THCA
	TCGA-ET-A3BW	M	tumour	THCA
	TCGA-ET-A3BX	M	tumour	THCA
	TCGA-ET-A3DO	M	tumour	THCA
	TCGA-ET-A3DP	M	tumour	THCA
	TCGA-ET-A3DR	M	tumour	THCA
	TCGA-ET-A3DT	M	tumour	THCA
	TCGA-ET-A3DU	M	tumour	THCA
	TCGA-ET-A3DW	M	tumour	THCA
	TCGA-FE-A22Z	M	tumour	THCA
	TCGA-FE-A230	M	tumour	THCA
	TCGA-FE-A231	M	tumour	THCA
	TCGA-FE-A232	M	tumour	THCA
	TCGA-FE-A233	M	tumour	THCA
	TCGA-FE-A234	M	tumour	THCA
	TCGA-FE-A235	M	tumour	THCA
	TCGA-FE-A236	M	tumour	THCA
	TCGA-FE-A237	M	tumour	THCA
	TCGA-FE-A23A	M	tumour	THCA
	TCGA-FE-A3PB	M	tumour	THCA
	TCGA-FE-A3PC	M	tumour	THCA
	TCGA-FE-A3PD	M	tumour	THCA
	TCGA-FK-A3S3	M	tumour	THCA
	TCGA-FK-A3SB	M	tumour	THCA
	TCGA-FK-A3SD	M	tumour	THCA
	TCGA-FK-A3SG	M	tumour	THCA
	TCGA-FK-A3SH	M	tumour	THCA
	TCGA-FY-A2QD	M	tumour	THCA
	TCGA-FY-A3BL	M	tumour	THCA
	TCGA-FY-A3I4	M	tumour	THCA
	TCGA-FY-A3NN	M	tumour	THCA
	TCGA-FY-A3ON	M	tumour	THCA
	TCGA-FY-A3R7	M	tumour	THCA
	TCGA-FY-A3R8	M	tumour	THCA
	TCGA-FY-A3R9	M	tumour	THCA
	TCGA-FY-A3RA	M	tumour	THCA
	TCGA-FY-A3W9	M	tumour	THCA
	TCGA-GE-A2C6	M	tumour	THCA
	TCGA-H2-A26U	M	tumour	THCA
	TCGA-H2-A2K9	M	tumour	THCA
	TCGA-H2-A3RH	M	tumour	THCA
	TCGA-H2-A3RI	M	tumour	THCA
	TCGA-IM-A3EB	M	tumour	THCA
	TCGA-IM-A3ED	M	tumour	THCA
	TCGA-IM-A3U2	M	tumour	THCA
	TCGA-IM-A3U3	M	tumour	THCA
	TCGA-J8-A3NZ	M	tumour	THCA
	TCGA-J8-A3O0	M	tumour	THCA
	TCGA-J8-A3O1	M	tumour	THCA
	AN3-CA	M	cell line	UCEC
	COLO-684	M	cell line	UCEC
	EN	M	cell line	UCEC
	HEC-1	M	cell line	UCEC
	KLE	M	cell line	UCEC
	MFE-280	M	cell line	UCEC
	MFE-296	M	cell line	UCEC
	MFE-319	M	cell line	UCEC
	SNG-M	M	cell line	UCEC
	TCGA-A5-A0GQ	M	tumour	UCEC
	TCGA-AP-A0LF	M	tumour	UCEC
	TCGA-AP-A1DQ	M	tumour	UCEC
	TCGA-AX-A06H	M	tumour	UCEC
	TCGA-AX-A06L	M	tumour	UCEC
	TCGA-AX-A0IS	M	tumour	UCEC
	TCGA-B5-A0JT	M	tumour	UCEC
	TCGA-B5-A11F	M	tumour	UCEC
	TCGA-B5-A11G	M	tumour	UCEC
	TCGA-B5-A11H	M	tumour	UCEC
	TCGA-B5-A11I	M	tumour	UCEC
	TCGA-B5-A11J	M	tumour	UCEC
	TCGA-B5-A11O	M	tumour	UCEC
	TCGA-B5-A11R	M	tumour	UCEC
	TCGA-B5-A11S	M	tumour	UCEC
	TCGA-B5-A11U	M	tumour	UCEC
	TCGA-B5-A11W	M	tumour	UCEC
	TCGA-B5-A11Y	M	tumour	UCEC
	TCGA-B5-A121	M	tumour	UCEC
	TCGA-B5-A1MU	M	tumour	UCEC
	TCGA-BG-A0VT	M	tumour	UCEC
	TCGA-BG-A0VV	M	tumour	UCEC
	TCGA-BG-A0VW	M	tumour	UCEC
	TCGA-BG-A0VX	M	tumour	UCEC
	TCGA-BG-A0VZ	M	tumour	UCEC
	TCGA-BG-A0W1	M	tumour	UCEC
	TCGA-BG-A0W2	M	tumour	UCEC
	TCGA-BG-A0YU	M	tumour	UCEC
	TCGA-BG-A0YV	M	tumour	UCEC
	TCGA-BG-A186	M	tumour	UCEC
	TCGA-BG-A187	M	tumour	UCEC
	TCGA-BG-A18A	M	tumour	UCEC
	TCGA-BG-A18B	M	tumour	UCEC
	TCGA-BK-A139	M	tumour	UCEC
	TCGA-BK-A13C	M	tumour	UCEC
	TCGA-BS-A0T9	M	tumour	UCEC
	TCGA-BS-A0U5	M	tumour	UCEC
	TCGA-BS-A0UA	M	tumour	UCEC
	TCGA-BS-A0UL	M	tumour	UCEC
	TCGA-BS-A0V6	M	tumour	UCEC
	TCGA-BS-A0V7	M	tumour	UCEC
	TCGA-BS-A0V8	M	tumour	UCEC
	TCGA-BS-A0WQ	M	tumour	UCEC
	TCGA-D1-A0ZN	M	tumour	UCEC
	TCGA-D1-A0ZO	M	tumour	UCEC
	TCGA-D1-A0ZP	M	tumour	UCEC
	TCGA-D1-A0ZQ	M	tumour	UCEC
	TCGA-D1-A0ZR	M	tumour	UCEC
	TCGA-D1-A0ZS	M	tumour	UCEC
	TCGA-D1-A0ZV	M	tumour	UCEC
	TCGA-D1-A101	M	tumour	UCEC
	TCGA-D1-A102	M	tumour	UCEC
	TCGA-D1-A15W	M	tumour	UCEC
	TCGA-D1-A15Z	M	tumour	UCEC
	TCGA-D1-A160	M	tumour	UCEC
	TCGA-D1-A161	M	tumour	UCEC
	TCGA-D1-A163	M	tumour	UCEC
	TCGA-D1-A165	M	tumour	UCEC
	TCGA-D1-A168	M	tumour	UCEC
	TCGA-D1-A169	M	tumour	UCEC
	TCGA-D1-A16B	M	tumour	UCEC
	TCGA-D1-A16D	M	tumour	UCEC
	TCGA-D1-A16E	M	tumour	UCEC
	TCGA-D1-A16G	M	tumour	UCEC
	TCGA-D1-A16J	M	tumour	UCEC
	TCGA-D1-A16Q	M	tumour	UCEC
	TCGA-D1-A16R	M	tumour	UCEC
	TCGA-D1-A16Y	M	tumour	UCEC
	TCGA-D1-A174	M	tumour	UCEC
	TCGA-D1-A176	M	tumour	UCEC
	TCGA-D1-A177	M	tumour	UCEC
	TCGA-D1-A17A	M	tumour	UCEC
	TCGA-D1-A17B	M	tumour	UCEC
	TCGA-D1-A17C	M	tumour	UCEC
	TCGA-D1-A17D	M	tumour	UCEC
	TCGA-D1-A17F	M	tumour	UCEC
	TCGA-D1-A17H	M	tumour	UCEC
	TCGA-D1-A17M	M	tumour	UCEC
	TCGA-D1-A17N	M	tumour	UCEC
	TCGA-D1-A17R	M	tumour	UCEC
	TCGA-D1-A17S	M	tumour	UCEC
	TCGA-D1-A17T	M	tumour	UCEC
	TCGA-D1-A17U	M	tumour	UCEC
	TCGA-FI-A2F8	M	tumour	UCEC
	A204	M	cell line	NOT CLASSIFIED
	Daudi	M	cell line	NOT CLASSIFIED
	DG-75	M	cell line	NOT CLASSIFIED
	EFO-27	M	cell line	NOT CLASSIFIED
	ESS-1	M	cell line	NOT CLASSIFIED
	H-EMC-SS	M	cell line	NOT CLASSIFIED
	HC-1	M	cell line	NOT CLASSIFIED
	Hs-445	M	cell line	NOT CLASSIFIED
	Hs633T	M	cell line	NOT CLASSIFIED
	HuCCT1	M	cell line	NOT CLASSIFIED
	L-1236	M	cell line	NOT CLASSIFIED
	MHH-PREB-1	M	cell line	NOT CLASSIFIED
	MN-60	M	cell line	NOT CLASSIFIED
	NALM-6	M	cell line	NOT CLASSIFIED
	NCI-H1155	M	cell line	NOT CLASSIFIED
	NCI-H1770	M	cell line	NOT CLASSIFIED
	NCI-H835	M	cell line	NOT CLASSIFIED
	PA-1	M	cell line	NOT CLASSIFIED
	RCH-ACV	M	cell line	NOT CLASSIFIED
	REH	M	cell line	NOT CLASSIFIED
	RL95-2	M	cell line	NOT CLASSIFIED
	ROS-50	M	cell line	NOT CLASSIFIED
	SK-UT-1	M	cell line	NOT CLASSIFIED
	SUP-B8	M	cell line	NOT CLASSIFIED
	SW684	M	cell line	NOT CLASSIFIED
	TE-441-T	M	cell line	NOT CLASSIFIED
	WSU-NHL	M	cell line	NOT CLASSIFIED
	TCGA-BT-A20Q	CD	tumour	BLCA
	TCGA-BT-A20T	CD	tumour	BLCA
	TCGA-DK-A1AA	CD	tumour	BLCA
	TCGA-DK-A3IS	CD	tumour	BLCA
	TCGA-G2-A2EL	CD	tumour	BLCA
	TCGA-GV-A3QI	CD	tumour	BLCA
	TCGA-BH-A1FM	CD	tumour	BRCA
	TCGA-E2-A1AZ	CD	tumour	BRCA
	TCGA-E9-A1N3	CD	tumour	BRCA
	TCGA-EW-A1P5	CD	tumour	BRCA
	EHEB	CD	cell line	CLL
	TCGA-AA-3511	CD	tumour	COAD/READ
	TCGA-CM-4747	CD	tumour	COAD/READ
	TCGA-CM-6170	CD	tumour	COAD/READ
	TCGA-F4-6808	CD	tumour	COAD/READ
	TCGA-F4-6854	CD	tumour	COAD/READ
	TCGA-G4-6626	CD	tumour	COAD/READ
	A3-KAW	CD	cell line	DLBC
	RC-K8	CD	cell line	DLBC
	SC-1	CD	cell line	DLBC
	SU-DHL-4	CD	cell line	DLBC
	D-392MG	CD	cell line	GBM
	LN-18	CD	cell line	GBM
	U-118-MG	CD	cell line	GBM
	U-87-MG	CD	cell line	GBM
	U251	CD	cell line	GBM
	YH-13	CD	cell line	GBM
	TCGA-06-1804	CD	tumour	GBM
	TCGA-06-5408	CD	tumour	GBM
	TCGA-06-5413	CD	tumour	GBM
	TCGA-06-5414	CD	tumour	GBM
	TCGA-06-5415	CD	tumour	GBM
	TCGA-06-5418	CD	tumour	GBM
	TCGA-06-5856	CD	tumour	GBM
	TCGA-06-5859	CD	tumour	GBM
	TCGA-06-6388	CD	tumour	GBM
	TCGA-06-6390	CD	tumour	GBM
	TCGA-06-6693	CD	tumour	GBM
	TCGA-06-6695	CD	tumour	GBM
	TCGA-06-6699	CD	tumour	GBM
	TCGA-06-6700	CD	tumour	GBM
	TCGA-12-5295	CD	tumour	GBM
	TCGA-12-5299	CD	tumour	GBM
	TCGA-12-5301	CD	tumour	GBM
	TCGA-14-0740	CD	tumour	GBM
	TCGA-14-0862	CD	tumour	GBM
	TCGA-14-1043	CD	tumour	GBM
	TCGA-14-1395	CD	tumour	GBM
	TCGA-14-1450	CD	tumour	GBM
	TCGA-15-1444	CD	tumour	GBM
	TCGA-19-5947	CD	tumour	GBM
	TCGA-19-5950	CD	tumour	GBM
	TCGA-19-5952	CD	tumour	GBM
	TCGA-19-5953	CD	tumour	GBM
	TCGA-19-5954	CD	tumour	GBM
	TCGA-19-5958	CD	tumour	GBM
	TCGA-19-5960	CD	tumour	GBM
	TCGA-26-5132	CD	tumour	GBM
	TCGA-26-5134	CD	tumour	GBM
	TCGA-26-5136	CD	tumour	GBM
	TCGA-26-5139	CD	tumour	GBM
	TCGA-26-6173	CD	tumour	GBM
	TCGA-28-5207	CD	tumour	GBM
	TCGA-28-5208	CD	tumour	GBM
	TCGA-28-5209	CD	tumour	GBM
	TCGA-28-5214	CD	tumour	GBM
	TCGA-28-5215	CD	tumour	GBM
	TCGA-28-5216	CD	tumour	GBM
	TCGA-28-5220	CD	tumour	GBM
	TCGA-28-6450	CD	tumour	GBM
	TCGA-32-1979	CD	tumour	GBM
	TCGA-32-5222	CD	tumour	GBM
	TCGA-41-5651	CD	tumour	GBM
	TCGA-41-6646	CD	tumour	GBM
	TCGA-74-6573	CD	tumour	GBM
	TCGA-74-6575	CD	tumour	GBM
	TCGA-74-6577	CD	tumour	GBM
	TCGA-74-6578	CD	tumour	GBM
	TCGA-74-6584	CD	tumour	GBM
	TCGA-76-4925	CD	tumour	GBM
	TCGA-76-4926	CD	tumour	GBM
	TCGA-76-4928	CD	tumour	GBM
	TCGA-76-4929	CD	tumour	GBM
	TCGA-76-4934	CD	tumour	GBM
	TCGA-76-4935	CD	tumour	GBM
	TCGA-76-6191	CD	tumour	GBM
	TCGA-76-6280	CD	tumour	GBM
	TCGA-76-6282	CD	tumour	GBM
	TCGA-76-6286	CD	tumour	GBM
	TCGA-76-6656	CD	tumour	GBM
	TCGA-76-6660	CD	tumour	GBM
	TCGA-76-6661	CD	tumour	GBM
	TCGA-76-6662	CD	tumour	GBM
	TCGA-76-6663	CD	tumour	GBM
	TCGA-76-6664	CD	tumour	GBM
	TCGA-81-5910	CD	tumour	GBM
	TCGA-81-5911	CD	tumour	GBM
	TCGA-87-5896	CD	tumour	GBM
	769-P	CD	cell line	KIRC
	A704	CD	cell line	KIRC
	ACHN	CD	cell line	KIRC
	BB65-RCC	CD	cell line	KIRC
	CAL-54	CD	cell line	KIRC
	KMRC-1	CD	cell line	KIRC
	LB2241-RCC	CD	cell line	KIRC
	LB996-RCC	CD	cell line	KIRC
	NCC021	CD	cell line	KIRC
	RCC-AB	CD	cell line	KIRC
	RCC-ER	CD	cell line	KIRC
	RCC-JF	CD	cell line	KIRC
	RCC-JW	CD	cell line	KIRC
	RCC10RGB	CD	cell line	KIRC
	TK10	CD	cell line	KIRC
	U031	CD	cell line	KIRC
	VMRC-RCW	CD	cell line	KIRC
	TCGA-A3-3387	CD	tumour	KIRC
	TCGA-AK-3431	CD	tumour	KIRC
	TCGA-AK-3434	CD	tumour	KIRC
	TCGA-AK-3450	CD	tumour	KIRC
	TCGA-AK-3461	CD	tumour	KIRC
	TCGA-B0-4691	CD	tumour	KIRC
	TCGA-B0-4694	CD	tumour	KIRC
	TCGA-B0-4718	CD	tumour	KIRC
	TCGA-B0-4811	CD	tumour	KIRC
	TCGA-B0-4824	CD	tumour	KIRC
	TCGA-B0-4843	CD	tumour	KIRC
	TCGA-B0-4845	CD	tumour	KIRC
	TCGA-B0-4847	CD	tumour	KIRC
	TCGA-B0-4848	CD	tumour	KIRC
	TCGA-B0-4852	CD	tumour	KIRC
	TCGA-B0-4945	CD	tumour	KIRC
	TCGA-B0-5096	CD	tumour	KIRC
	TCGA-B0-5100	CD	tumour	KIRC
	TCGA-B0-5106	CD	tumour	KIRC
	TCGA-B0-5107	CD	tumour	KIRC
	TCGA-B0-5108	CD	tumour	KIRC
	TCGA-B0-5119	CD	tumour	KIRC
	TCGA-B0-5402	CD	tumour	KIRC
	TCGA-B0-5692	CD	tumour	KIRC
	TCGA-B0-5694	CD	tumour	KIRC
	TCGA-B0-5696	CD	tumour	KIRC
	TCGA-B0-5697	CD	tumour	KIRC
	TCGA-B0-5701	CD	tumour	KIRC
	TCGA-B0-5703	CD	tumour	KIRC
	TCGA-B0-5706	CD	tumour	KIRC
	TCGA-B0-5711	CD	tumour	KIRC
	TCGA-B2-5641	CD	tumour	KIRC
	TCGA-B4-5377	CD	tumour	KIRC
	TCGA-B8-4622	CD	tumour	KIRC
	TCGA-B8-5158	CD	tumour	KIRC
	TCGA-B8-5549	CD	tumour	KIRC
	TCGA-B8-5550	CD	tumour	KIRC
	TCGA-B8-5553	CD	tumour	KIRC
	TCGA-BP-4801	CD	tumour	KIRC
	TCGA-BP-4993	CD	tumour	KIRC
	TCGA-BP-5170	CD	tumour	KIRC
	TCGA-BP-5173	CD	tumour	KIRC
	TCGA-BP-5174	CD	tumour	KIRC
	TCGA-BP-5175	CD	tumour	KIRC
	TCGA-BP-5178	CD	tumour	KIRC
	TCGA-BP-5180	CD	tumour	KIRC
	TCGA-BP-5183	CD	tumour	KIRC
	TCGA-BP-5185	CD	tumour	KIRC
	TCGA-BP-5186	CD	tumour	KIRC
	TCGA-BP-5187	CD	tumour	KIRC
	TCGA-BP-5189	CD	tumour	KIRC
	TCGA-BP-5190	CD	tumour	KIRC
	TCGA-BP-5196	CD	tumour	KIRC
	TCGA-BP-5198	CD	tumour	KIRC
	TCGA-CJ-4913	CD	tumour	KIRC
	TCGA-CJ-5675	CD	tumour	KIRC
	TCGA-CJ-5676	CD	tumour	KIRC
	TCGA-CJ-5677	CD	tumour	KIRC
	TCGA-CJ-5678	CD	tumour	KIRC
[truncated: 2,925 more rows]

## Sheet: TableS3E-CFEs_Type_enrichments
	TableS3E - Event type enrichments of the identified classes and sample type compositions, related to figure 3
	CFE grand total							cell lines	primary tumors	Total
	1250						Classes
							M	276	974	1250
	CFE Totals						CD	135	399	534
	Mutations	CNAs	HyperMets				CA	580	1171	1751
	468	425	357				H	10	128	138
							Total	1001	2672	3673
	CFEs contained in each class
	M	CD	CA	H
	574	152	423	101
	Individual CFE types per class
		Mutations	CNAs	HyperMets	Total
	M	413	11	150	574
	CD	7	122	23	152
	CA	48	286	89	423
	H	0	6	95	101
	Total	468	425	357	1250
	SFE type enrichment p-values
		Mutations	CNAs	HyperMets
	M	5.41137e-130	1	0.965312
	CD	1	5.12426e-36	0.999881
	CA	1	2.95103e-12	0.655154
	H	1	1	2.19372e-48

## Sheet: TableS3F-individualCFEsEnrichme
Table S4F - indivudal CFEs enriched in the classes
	Class M	Cancer Functional Events	P-value	Adjusted P-value	CFE occurrence in community (incident edges with both terminal in the community)	CFE background occurrence (all incidente edges)	All Event occurrences in community (all eges with both terminals in the community)	All Event background occurrences (all eges in the network)
		BRAF_mut	5.26737e-191	3.02347e-188	391	490	32491	175594
		chr17:44656490-44657494(ARL17A)_HypMET	1.13781e-155	6.51963e-153	679	1345	32491	175594
		chr9:123555399-123555899()_HypMET	5.21975e-154	2.9857e-151	241	257	32491	175594
		chr15:30685087-30685891(CHRFAM7A)_HypMET	6.65969e-138	3.80268e-135	428	699	32491	175594
		chr7:62858468-62858826()_HypMET	9.19304e-128	5.24003e-125	196	207	32491	175594
		chr8:11058624-11058844(XKR6)_HypMET	1.30424e-115	7.42111e-113	305	451	32491	175594
		chr8:11059011-11059242(XKR6)_HypMET	2.43501e-115	1.38308e-112	211	247	32491	175594
		chr6:150067323-150067766()_HypMET	5.26721e-111	2.98651e-108	162	167	32491	175594
		chr1:248020330-248021252(TRIM58)_HypMET	8.86088e-106	5.01526e-103	209	257	32491	175594
		chr18:77905297-77905566(LOC100130522)_HypMET	2.91826e-105	1.64882e-102	425	809	32491	175594
		chr2:232650898-232651431(COPS7B)_HypMET	2.70716e-103	1.52684e-100	163	175	32491	175594
		chr19:58458686-58459219(ZNF256)_HypMET	3.0902e-103	1.73978e-100	237	321	32491	175594
		chr8:116660432-116660747()_HypMET	4.46104e-103	2.5071e-100	158	167	32491	175594
		chr6:291948-292839(DUSP22)_HypMET	7.53708e-100	4.2283e-97	897	2454	32491	175594
		chr7:100136448-100136919(AGFG2)_HypMET	4.48378e-99	2.51092e-96	157	169	32491	175594
		chr4:83933332-83934370()_HypMET	1.34643e-96	7.52657e-94	142	147	32491	175594
		chr19:37957726-37958390(ZNF569)_HypMET	4.08323e-96	2.27844e-93	183	220	32491	175594
		APC_mut	1.14166e-95	6.35903e-93	222	303	32491	175594
		chr13:27131568-27132677(WASF3)_HypMET	2.73253e-93	1.51929e-90	169	197	32491	175594
		chr19:22018594-22018827()_HypMET	1.04048e-92	5.77468e-90	167	194	32491	175594
		chr13:96296143-96297059(DZIP1)_HypMET	3.06822e-92	1.6998e-89	164	189	32491	175594
		chr19:48949034-48949442(GRWD1)_HypMET	4.78327e-92	2.64515e-89	144	154	32491	175594
		chr1:150266476-150266689(MRPS21)_HypMET	3.08275e-90	1.70168e-87	174	211	32491	175594
		chr8:79428433-79428754(PKIA)_HypMET	5.52533e-89	3.04446e-86	158	182	32491	175594
		chr10:102891010-102891794(TLX1)_HypMET	1.22505e-87	6.73778e-85	156	180	32491	175594
		chr18:5543437-5544241(EPB41L3)_HypMET	1.63912e-86	8.99878e-84	161	191	32491	175594
		chr9:115875199-115875738()_HypMET	1.04372e-85	5.71959e-83	135	145	32491	175594
		chr11:66247269-66248249()_HypMET	5.26975e-85	2.88255e-82	134	144	32491	175594
		PTEN_mut	5.09562e-84	2.78221e-81	259	423	32491	175594
		chr1:40782220-40783145(COL9A2)_HypMET	2.16087e-82	1.17768e-79	175	226	32491	175594
		chr1:143912736-143916156(FAM72D)_HypMET	3.3663e-81	1.83127e-78	162	201	32491	175594
		chr15:81426499-81426702()_HypMET	1.19415e-75	6.48421e-73	165	217	32491	175594
		chr3:124449178-124449461()_HypMET	6.39713e-75	3.46724e-72	110	114	32491	175594
		chr2:136499145-136500144()_HypMET	6.7981e-75	3.67777e-72	121	132	32491	175594
		chr14:70345943-70346527(SMOC1)_HypMET	1.28934e-74	6.96246e-72	132	152	32491	175594
		chr19:58011124-58011743(ZNF773)_HypMET	1.19134e-73	6.42134e-71	127	144	32491	175594
		chr19:21265164-21265433(ZNF714)_HypMET	2.03288e-73	1.09369e-70	425	972	32491	175594
		chr19:57831599-57832250(ZNF543)_HypMET	6.58435e-71	3.5358e-68	132	157	32491	175594
		chr22:19746924-19747141(TBX1)_HypMET	1.26501e-69	6.78045e-67	156	209	32491	175594
		chr17:46691520-46692097(HOXB8)_HypMET	1.62008e-68	8.66743e-66	155	209	32491	175594
		chr8:67940691-67940997(LRRC67)_HypMET	3.02897e-68	1.61747e-65	129	155	32491	175594
		chr14:24457864-24458100(DHRS4L2)_HypMET	4.18067e-68	2.2283e-65	151	201	32491	175594
		chr18:14132000-14132482(ZNF519)_HypMET	5.30536e-68	2.82245e-65	115	129	32491	175594
		chr4:129208297-129209780(PGRMC2)_HypMET	1.64593e-67	8.73991e-65	109	119	32491	175594
		chr10:52499392-52500021(ASAH2B)_HypMET	5.27624e-67	2.7964e-64	116	132	32491	175594
		chr15:93198374-93199181(FAM174B)_HypMET	7.99048e-67	4.22696e-64	157	217	32491	175594
		chr9:4984543-4985630()_HypMET	2.28522e-66	1.2066e-63	103	110	32491	175594
		chr3:139258152-139258731(RBP1)_HypMET	6.20611e-66	3.27062e-63	259	488	32491	175594
		chr19:53073308-53074039(ZNF701)_HypMET	4.13653e-65	2.17581e-62	120	142	32491	175594
		chr12:124246524-124247254(DNAH10)_HypMET	3.78007e-64	1.98454e-61	142	189	32491	175594
		chr10:44879714-44882391(CXCL12)_HypMET	7.35269e-62	3.85281e-59	106	120	32491	175594
		ANK3_mut	8.10426e-62	4.23853e-59	139	187	32491	175594
		chr13:28544524-28544890(CDX2)_HypMET	1.3096e-61	6.83613e-59	131	170	32491	175594
		chr8:95652455-95652873()_HypMET	1.09912e-58	5.72642e-56	133	180	32491	175594
		chr10:93392667-93393147()_HypMET	1.6404e-58	8.5301e-56	126	165	32491	175594
		chr7:27186927-27187692(HOXA6)_HypMET	6.50598e-58	3.37661e-55	116	145	32491	175594
		KRAS_mut	2.37998e-55	1.23283e-52	178	300	32491	175594
		CTNNB1_mut	1.83724e-52	9.49854e-50	111	144	32491	175594
		NF1_mut	8.82179e-51	4.55204e-48	154	251	32491	175594
		chr1:120835961-120839391(FAM72B)_HypMET	9.03089e-49	4.65091e-46	93	113	32491	175594
		ARID1A_mut	1.77509e-48	9.12398e-46	152	253	32491	175594
		ATM_mut	1.2028e-47	6.17038e-45	138	219	32491	175594
		chr10:135043221-135044560()_HypMET	3.38666e-47	1.73397e-44	77	85	32491	175594
		chr5:5139441-5140941()_HypMET	5.0233e-47	2.5669e-44	74	80	32491	175594
		chr12:103889148-103889843()_HypMET	4.75366e-46	2.42436e-43	74	81	32491	175594
		chr12:39299248-39299629(CPNE8)_HypMET	5.00146e-46	2.54574e-43	98	128	32491	175594
		chr22:24384134-24384405(GSTT1)_HypMET	6.73347e-46	3.4206e-43	355	923	32491	175594
		chr8:61626645-61627074(CHD7)_HypMET	9.56582e-46	4.84987e-43	94	120	32491	175594
		chr1:181451311-181452049(CACNA1E)_HypMET	1.67708e-45	8.48605e-43	244	542	32491	175594
		chr20:41817475-41819212(PTPRT)_HypMET	2.35194e-45	1.18773e-42	73	80	32491	175594
		chr20:61636171-61639055()_HypMET	3.3835e-45	1.70528e-42	79	91	32491	175594
		MLL3_mut	4.216e-44	2.12065e-41	152	268	32491	175594
		chr4:66535193-66535620()_HypMET	1.06356e-43	5.33909e-41	79	93	32491	175594
		chr3:63263989-63264205(SYNPR)_HypMET	1.45124e-43	7.27071e-41	73	82	32491	175594
		chr8:67344497-67344989(ADHFE1)_HypMET	3.7981e-43	1.89905e-40	184	365	32491	175594
		chr14:23834435-23835947(EFS)_HypMET	2.74626e-42	1.37038e-39	81	99	32491	175594
		MLL2_mut	6.45915e-42	3.21666e-39	162	305	32491	175594
		PTCH1_mut	8.6182e-42	4.28325e-39	96	132	32491	175594
		NRAS_mut	1.21127e-41	6.00791e-39	121	193	32491	175594
		FBXW7_mut	4.14637e-41	2.05245e-38	106	157	32491	175594
		chr4:165878036-165878446(C4orf39)_HypMET	5.11226e-41	2.52546e-38	76	91	32491	175594
		chr10:48438411-48439320()_HypMET	2.25699e-40	1.1127e-37	60	63	32491	175594
		chr2:183731819-183732093(FRZB)_HypMET	3.94206e-40	1.93949e-37	188	392	32491	175594
		chr14:48143433-48145589()_HypMET	8.86751e-40	4.35395e-37	72	85	32491	175594
		SMAD4_mut	3.2903e-39	1.61225e-36	104	157	32491	175594
		chr3:53032813-53033116(SFMBT1)_HypMET	3.48476e-39	1.70405e-36	86	115	32491	175594
		chr3:238391-240140(CHL1)_HypMET	6.02136e-39	2.93843e-36	65	73	32491	175594
		chr2:21022564-21022934()_HypMET	4.0505e-38	1.97259e-35	65	74	32491	175594
		chr15:45722561-45722939()_HypMET	8.79169e-38	4.27276e-35	74	92	32491	175594
		chr6:48036137-48036410(C6orf138)_HypMET	2.82972e-37	1.37241e-34	60	66	32491	175594
		chr3:10857687-10858447(SLC6A11)_HypMET	7.84074e-37	3.79492e-34	58	63	32491	175594
		chr9:104248247-104249501(C9orf125)_HypMET	1.16656e-36	5.63448e-34	64	74	32491	175594
		chr13:43566074-43566508()_HypMET	1.40493e-36	6.77174e-34	65	76	32491	175594
		chr1:53904140-53905247()_HypMET	1.94778e-36	9.36881e-34	56	60	32491	175594
		chr6:55443732-55444092(HMGCLL1)_HypMET	3.90792e-36	1.8758e-33	57	62	32491	175594
		chr7:35292985-35294674()_HypMET	8.34847e-36	3.99892e-33	67	81	32491	175594
		KIT_mut	8.40668e-36	4.01839e-33	82	113	32491	175594
		CREBBP_mut	1.36153e-35	6.4945e-33	102	162	32491	175594
		chr5:50678632-50679375()_HypMET	1.54171e-35	7.33856e-33	60	68	32491	175594
		chr20:42543097-42545137(TOX2)_HypMET	1.61974e-35	7.69377e-33	174	372	32491	175594
		chr6:26044203-26044469(HIST1H2BB)_HypMET	4.02241e-35	1.90662e-32	76	101	32491	175594
		SACS_mut	5.11175e-35	2.41786e-32	99	156	32491	175594
		chr1:60539315-60539540()_HypMET	1.53811e-34	7.2599e-32	63	75	32491	175594
		ARID2_mut	2.65876e-34	1.25227e-31	84	121	32491	175594
		chr2:108602824-108603467()_HypMET	4.55481e-34	2.14076e-31	59	68	32491	175594
		chr7:750788-751237(PRKAR1B)_HypMET	6.99785e-34	3.28199e-31	62	74	32491	175594
		AHNAK_mut	7.29227e-34	3.41278e-31	100	162	32491	175594
		MLL_mut	8.47088e-34	3.9559e-31	86	127	32491	175594
		AKAP9_mut	9.39453e-34	4.37785e-31	96	152	32491	175594
		ZFHX3_mut	3.47391e-33	1.61537e-30	87	131	32491	175594
		FAT2_mut	5.13309e-33	2.38175e-30	99	162	32491	175594
		chr17:66255192-66255556(ARSG)_HypMET	1.19246e-32	5.5211e-30	65	82	32491	175594
		BRCA2_mut	2.37862e-32	1.09892e-29	94	151	32491	175594
		chr11:43902254-43902528()_HypMET	2.80151e-32	1.2915e-29	54	61	32491	175594
		chr18:32847284-32848130(ZNF397OS)_HypMET	6.16484e-32	2.83582e-29	62	77	32491	175594
		chr22:48970857-48972947()_HypMET	7.48628e-32	3.4362e-29	48	51	32491	175594
		FGFR2_mut	7.51957e-32	3.44396e-29	73	101	32491	175594
		chr7:39649253-39649510()_HypMET	1.62748e-31	7.43759e-29	65	84	32491	175594
		chr3:10206449-10207024(IRAK2)_HypMET	2.45938e-31	1.12148e-28	62	78	32491	175594
		chr19:22817274-22817546(ZNF492)_HypMET	2.78385e-31	1.26665e-28	57	68	32491	175594
		chr19:40871617-40871824(PLD3)_HypMET	2.94047e-31	1.33497e-28	59	72	32491	175594
		LAMA2_mut	4.75453e-31	2.1538e-28	97	163	32491	175594
		CHD8_mut	9.17697e-31	4.14799e-28	68	92	32491	175594
		chr7:56183577-56184165()_HypMET	1.01861e-30	4.59395e-28	54	63	32491	175594
		chr16:3355020-3356012(ZNF75A)_HypMET	1.16471e-30	5.24121e-28	55	65	32491	175594
		MET_mut	1.18494e-30	5.3204e-28	67	90	32491	175594
		F8_mut	1.20525e-30	5.3995e-28	79	118	32491	175594
		BMPR2_mut	1.30515e-30	5.83401e-28	58	71	32491	175594
		chr10:123922850-123923542(TACC2)_HypMET	5.77504e-30	2.57567e-27	57	70	32491	175594
		RB1_mut	7.91635e-30	3.52277e-27	123	242	32491	175594
		ASH1L_mut	1.24814e-29	5.54172e-27	70	99	32491	175594
		chr2:74875128-74875562(C2orf65)_HypMET	1.42838e-29	6.32773e-27	61	79	32491	175594
		ROBO2_mut	3.50748e-29	1.55031e-26	75	112	32491	175594
		MLH1_mut	8.28511e-29	3.65373e-26	58	74	32491	175594
		MECOM_mut	2.80075e-28	1.23233e-25	72	107	32491	175594
		chr12:106532106-106533696(NUAK1)_HypMET	5.2106e-28	2.28745e-25	52	63	32491	175594
		chr5:140305712-140307193(PCDHAC1)_HypMET	5.21389e-28	2.28745e-25	61	82	32491	175594
		chr6:26184036-26184336(HIST1H2BE)_HypMET	7.27787e-28	3.18043e-25	74	113	32491	175594
		chr6:26045644-26046033(HIST1H3C)_HypMET	1.25362e-27	5.46577e-25	57	74	32491	175594
		PLCB1_mut	1.37143e-27	5.9657e-25	65	92	32491	175594
		PIK3R1_mut	1.46343e-27	6.35127e-25	83	137	32491	175594
		SRGAP3_mut	1.88211e-27	8.14954e-25	48	56	32491	175594
		chr1:111505881-111507007()_HypMET	2.27556e-27	9.83043e-25	52	64	32491	175594
		KALRN_mut	2.81797e-27	1.21454e-24	80	130	32491	175594
		chr6:27858166-27858564(HIST1H3J)_HypMET	3.04317e-27	1.30856e-24	90	157	32491	175594
		LPHN2_mut	3.56993e-27	1.5315e-24	62	86	32491	175594
		EZH2_mut	1.01676e-26	4.35173e-24	62	87	32491	175594
		MGA_mut	1.35869e-26	5.80161e-24	73	114	32491	175594
		FN1_mut	2.00431e-26	8.53836e-24	68	102	32491	175594
		PCDH18_mut	2.98069e-26	1.26679e-23	67	100	32491	175594
		PCSK5_mut	3.92758e-26	1.6653e-23	61	86	32491	175594
		MYH11_mut	4.41089e-26	1.8658e-23	66	98	32491	175594
		CHD4_mut	1.61068e-25	6.79708e-23	65	97	32491	175594
		NCOR2_mut	1.72783e-25	7.27415e-23	67	102	32491	175594
		ITSN1_mut	1.91824e-25	8.05661e-23	49	61	32491	175594
		chr11:506353-508009(RNH1)_HypMET	2.03791e-25	8.53885e-23	48	59	32491	175594
		EP300_mut	2.09505e-25	8.75733e-23	89	161	32491	175594
		chr22:24372912-24373725(LOC391322)_HypMET	4.50217e-25	1.87741e-22	41	46	32491	175594
		MACF1_mut	5.12717e-25	2.1329e-22	86	154	32491	175594
		ARID1B_mut	5.77827e-25	2.39798e-22	59	84	32491	175594
		CHD9_mut	5.77827e-25	2.39798e-22	59	84	32491	175594
		CTCF_mut	5.77827e-25	2.39798e-22	59	84	32491	175594
		chr4:6200912-6202724(JAKMIP1)_HypMET	8.57227e-25	3.53178e-22	44	52	32491	175594
		chr22:39853323-39854065(MGAT3)_HypMET	8.98021e-25	3.69086e-22	47	58	32491	175594
		ASPM_mut	1.22874e-24	5.03783e-22	83	147	32491	175594
		chr19:48945800-48947636(GRWD1)_HypMET	2.31602e-24	9.47251e-22	50	65	32491	175594
		chr3:56502611-56502815(ERC2)_HypMET	2.31602e-24	9.47251e-22	50	65	32491	175594
		ACVR2A_mut	3.94165e-24	1.60425e-21	46	57	32491	175594
		chr1:57110663-57111337(PRKAA2)_HypMET	1.36524e-23	5.54289e-21	40	46	32491	175594
		SVEP1_mut	1.73399e-23	7.02267e-21	75	129	32491	175594
		chr19:11689417-11689768()_HypMET	1.79334e-23	7.2451e-21	42	50	32491	175594
		chr7:128828333-128829366(SMO)_HypMET	1.79334e-23	7.2451e-21	42	50	32491	175594
		NF2_mut	2.50636e-23	1.00756e-20	65	103	32491	175594
		BCLAF1_mut	3.90519e-23	1.56598e-20	64	101	32491	175594
		RNF43_mut	4.00445e-23	1.60178e-20	48	63	32491	175594
		chr10:64133789-64134420(ZNF365)_HypMET	5.01537e-23	2.00113e-20	38	43	32491	175594
		CHD6_mut	5.47006e-23	2.17709e-20	65	104	32491	175594
		chr19:37157632-37158119()_HypMET	5.80414e-23	2.30424e-20	46	59	32491	175594
		COL1A1_mut	1.02154e-22	4.04532e-20	49	66	32491	175594
		ATR_mut	1.5639e-22	6.17739e-20	66	108	32491	175594
		ARHGAP29_mut	1.65323e-22	6.51371e-20	47	62	32491	175594
		chr2:175546862-175547880(WIPF1)_HypMET	2.03811e-22	8.00979e-20	46	60	32491	175594
		chr18:10454453-10455268(APCDD1)_HypMET	2.39935e-22	9.40544e-20	37	42	32491	175594
		chr1:53308294-53309262()_HypMET	2.86824e-22	1.12148e-19	44	56	32491	175594
		chr20:47443734-47445181(PREX1)_HypMET	3.25023e-22	1.26759e-19	43	54	32491	175594
		chr6:29759946-29760903()_HypMET	3.5501e-22	1.38099e-19	42	52	32491	175594
		chr3:36985540-36987041(TRANK1)_HypMET	3.69648e-22	1.43424e-19	40	48	32491	175594
		CEP290_mut	5.22849e-22	2.02342e-19	58	89	32491	175594
		chr19:51069359-51069600()_HypMET	6.79117e-22	2.62139e-19	46	61	32491	175594
		chr6:105627406-105627830(POPDC3)_HypMET	1.14427e-21	4.40544e-19	36	41	32491	175594
		chr5:157002174-157003182(ADAM19)_HypMET	1.22094e-21	4.68839e-19	43	55	32491	175594
		HDAC9_mut	1.30655e-21	5.00411e-19	51	73	32491	175594
		chr19:49315545-49315765()_HypMET	2.65407e-21	1.01386e-18	127	302	32491	175594
		chr2:29337983-29338909(CLIP4)_HypMET	2.77523e-21	1.05736e-18	45	60	32491	175594
		chr17:66596072-66597578(FAM20A)_HypMET	6.7638e-21	2.57025e-18	40	50	32491	175594
		chr9:35791584-35791924(NPR2)_HypMET	6.7638e-21	2.57025e-18	40	50	32491	175594
		TCF7L2_mut	7.29541e-21	2.75766e-18	39	48	32491	175594
		XRN1_mut	8.67056e-21	3.2688e-18	45	61	32491	175594
		chr19:18118741-18119553(ARRDC2)_HypMET	1.128e-20	4.24129e-18	44	59	32491	175594
		SIN3A_mut	1.128e-20	4.24129e-18	44	59	32491	175594
		BPTF_mut	1.5272e-20	5.71174e-18	54	83	32491	175594
		EGFR_mut	2.71272e-20	1.01184e-17	84	168	32491	175594
		chr11:75378416-75379882(MAP6)_HypMET	3.35421e-20	1.24777e-17	37	45	32491	175594
		KDR_mut	5.89709e-20	2.18782e-17	61	103	32491	175594
		chr22:20790638-20792665()_HypMET	1.49375e-19	5.52689e-17	36	44	32491	175594
		GNAS_mut	1.50109e-19	5.53901e-17	35	42	32491	175594
		ZNF292_mut	1.89539e-19	6.97503e-17	60	102	32491	175594
		FRG1B_mut	3.1967e-19	1.17319e-16	82	167	32491	175594
		MTOR_mut	3.994e-19	1.4618e-16	57	95	32491	175594
		chr17:46673532-46674181()_HypMET	4.45495e-19	1.62606e-16	105	242	32491	175594
		chr10:105253191-105254428()_HypMET	4.5294e-19	1.6487e-16	31	35	32491	175594
		ARFGEF2_mut	6.46631e-19	2.34727e-16	47	70	32491	175594
		FAM123B_mut	1.25883e-18	4.55696e-16	53	86	32491	175594
		MAGI2_mut	1.45558e-18	5.25463e-16	51	81	32491	175594
		chr5:175792355-175793505()_HypMET	3.04277e-18	1.0954e-15	33	40	32491	175594
		chr19:15342626-15343181(EPHX3)_HypMET	3.87798e-18	1.39219e-15	39	53	32491	175594
		BAZ2B_mut	4.97276e-18	1.78025e-15	50	80	32491	175594
		MYH14_mut	5.20578e-18	1.85846e-15	44	65	32491	175594
		MYH9_mut	5.50592e-18	1.96011e-15	48	75	32491	175594
		ARAP3_mut	6.49956e-18	2.30734e-15	37	49	32491	175594
		ALK_mut	6.70248e-18	2.37268e-15	51	83	32491	175594
		ARFGEF1_mut	7.81634e-18	2.75917e-15	49	78	32491	175594
		LARP4B_mut	8.33461e-18	2.93378e-15	40	56	32491	175594
		DICER1_mut	8.51535e-18	2.98889e-15	45	68	32491	175594
		SOX9_mut	9.80518e-18	3.43181e-15	35	45	32491	175594
		chr6:90142751-90143635()_HypMET	1.03735e-17	3.62035e-15	29	33	32491	175594
		MLH3_mut	1.14442e-17	3.9826e-15	34	43	32491	175594
		SETD2_mut	1.15652e-17	4.01313e-15	75	153	32491	175594
		CNOT1_mut	1.22462e-17	4.23719e-15	48	76	32491	175594
		CUL2_mut	1.24843e-17	4.30708e-15	30	35	32491	175594
		TRIO_mut	1.31327e-17	4.51764e-15	58	103	32491	175594
		FGFR1_mut	1.35572e-17	4.65013e-15	31	37	32491	175594
		LNPEP_mut	1.35968e-17	4.65013e-15	32	39	32491	175594
		PTPRU_mut	1.60684e-17	5.47933e-15	41	59	32491	175594
		chr10:11059442-11060524(CUGBP2)_HypMET	1.91193e-17	6.50055e-15	47	74	32491	175594
		C15orf55_mut	3.22794e-17	1.09427e-14	39	55	32491	175594
		EIF4G3_mut	3.22794e-17	1.09427e-14	39	55	32491	175594
		EIF2AK3_mut	5.58127e-17	1.88089e-14	32	40	32491	175594
		chr1:16085147-16085862(FBLIM1)_HypMET	8.22644e-17	2.76409e-14	36	49	32491	175594
		CTNND1_mut	1.08141e-16	3.62272e-14	35	47	32491	175594
		ABCB1_mut	1.21858e-16	4.07004e-14	56	101	32491	175594
		WHSC1_mut	1.24119e-16	4.13317e-14	38	54	32491	175594
		SEC31A_mut	1.38754e-16	4.60664e-14	34	45	32491	175594
		MAP3K4_mut	1.66157e-16	5.4998e-14	42	64	32491	175594
		SPTAN1_mut	1.89624e-16	6.25761e-14	47	77	32491	175594
		PIK3C2B_mut	2.26517e-16	7.45241e-14	39	57	32491	175594
		chr19:58446336-58446800(ZNF418)_HypMET	2.33798e-16	7.66858e-14	27	31	32491	175594
		TJP2_mut	2.41915e-16	7.91063e-14	31	39	32491	175594
		CUX1_mut	2.49289e-16	8.12681e-14	43	67	32491	175594
		BLM_mut	2.51939e-16	8.18801e-14	41	62	32491	175594
		NCOR1_mut	2.67338e-16	8.66174e-14	59	111	32491	175594
		CHD3_mut	3.54578e-16	1.14529e-13	44	70	32491	175594
		ERBB2_mut	3.54578e-16	1.14529e-13	44	70	32491	175594
		PLXNA1_mut	3.54578e-16	1.14529e-13	44	70	32491	175594
		ARID4A_mut	4.36559e-16	1.39699e-13	34	46	32491	175594
		PLXNB2_mut	5.92611e-16	1.89043e-13	49	84	32491	175594
		BCL11A_mut	6.72551e-16	2.13871e-13	36	51	32491	175594
		CLSPN_mut	8.40714e-16	2.66506e-13	38	56	32491	175594
		ACACA_mut	9.65837e-16	3.05205e-13	48	82	32491	175594
		MLLT4_mut	1.37244e-15	4.32317e-13	39	59	32491	175594
		gain:cnaPANCAN383	1.57878e-15	4.95737e-13	74	161	32491	175594
		B2M_mut	1.74943e-15	5.47572e-13	33	45	32491	175594
		chr3:194406440-194409045()_HypMET	1.79362e-15	5.59609e-13	36	52	32491	175594
		CDK12_mut	1.90807e-15	5.93411e-13	42	67	32491	175594
		MKL1_mut	2.31049e-15	7.16253e-13	32	43	32491	175594
		BRWD1_mut	2.57155e-15	7.94609e-13	43	70	32491	175594
		AFF4_mut	3.09498e-15	9.53255e-13	37	55	32491	175594
		MNDA_mut	3.70867e-15	1.13856e-12	30	39	32491	175594
		ARID5B_mut	4.58877e-15	1.40124e-12	36	53	32491	175594
		ASXL1_mut	4.57923e-15	1.40124e-12	50	90	32491	175594
		HCFC1_mut	4.58877e-15	1.40124e-12	36	53	32491	175594
		ADCY1_mut	4.92278e-15	1.4916e-12	38	58	32491	175594
		TRERF1_mut	5.08211e-15	1.5348e-12	33	46	32491	175594
		NR4A2_mut	5.61997e-15	1.69161e-12	26	31	32491	175594
		CIC_mut	5.98438e-15	1.79531e-12	54	102	32491	175594
		NOTCH2_mut	6.2847e-15	1.87912e-12	56	108	32491	175594
		AHCTF1_mut	7.31623e-15	2.18024e-12	39	61	32491	175594
		ARHGAP35_mut	1.08853e-14	3.23293e-12	43	72	32491	175594
		DDX3X_mut	1.12973e-14	3.344e-12	36	54	32491	175594
		ABL2_mut	1.21859e-14	3.59483e-12	30	40	32491	175594
		SETDB1_mut	1.40077e-14	4.11826e-12	33	47	32491	175594
		chr19:58399945-58400276(ZNF814)_HypMET	1.61791e-14	4.74046e-12	39	62	32491	175594
		PTPRF_mut	1.69115e-14	4.93817e-12	35	52	32491	175594
		WT1_mut	1.69115e-14	4.93817e-12	35	52	32491	175594
		SMARCA4_mut	1.71822e-14	4.98283e-12	66	141	32491	175594
		ZNRF3_mut	1.89355e-14	5.47236e-12	28	36	32491	175594
		MEN1_mut	1.97737e-14	5.69481e-12	32	45	32491	175594
		RGS3_mut	1.97737e-14	5.69481e-12	32	45	32491	175594
		PTPN11_mut	2.18986e-14	6.26299e-12	40	65	32491	175594
		STAG1_mut	2.68386e-14	7.64899e-12	36	55	32491	175594
		KAT6B_mut	3.48418e-14	9.89507e-12	39	63	32491	175594
		KDM6A_mut	4.94861e-14	1.40046e-11	54	106	32491	175594
		FAT1_mut	5.21892e-14	1.47173e-11	86	211	32491	175594
		AXIN2_mut	6.39778e-14	1.79778e-11	28	37	32491	175594
		NSD1_mut	8.29453e-14	2.32247e-11	52	101	32491	175594
		CAD_mut	8.73066e-14	2.43585e-11	37	59	32491	175594
		LRPPRC_mut	9.5353e-14	2.65081e-11	35	54	32491	175594
		INPPL1_mut	1.17122e-13	3.24428e-11	38	62	32491	175594
		WNK1_mut	1.34219e-13	3.70445e-11	42	73	32491	175594
		SMARCB1_mut	1.48068e-13	4.07188e-11	29	40	32491	175594
		ASXL2_mut	2.15253e-13	5.89794e-11	35	55	32491	175594
		STK11_mut	2.86683e-13	7.82645e-11	43	77	32491	175594
		TP53BP1_mut	3.60988e-13	9.81889e-11	40	69	32491	175594
		HNF1A_mut	4.15729e-13	1.12662e-10	29	41	32491	175594
		gain:cnaPANCAN382 (FLT3,WASF3)	4.59241e-13	1.23995e-10	62	136	32491	175594
		RPL22_mut	4.60584e-13	1.23995e-10	21	24	32491	175594
		TNPO1_mut	4.74151e-13	1.27072e-10	24	30	32491	175594
		RASA2_mut	5.0731e-13	1.35452e-10	31	46	32491	175594
		CDC73_mut	5.16772e-13	1.37461e-10	23	28	32491	175594
		HGF_mut	5.91035e-13	1.56624e-10	39	67	32491	175594
		NUP98_mut	7.4382e-13	1.96368e-10	34	54	32491	175594
		USP6_mut	7.9356e-13	2.08706e-10	37	62	32491	175594
		EPHA4_mut	8.00821e-13	2.09815e-10	32	49	32491	175594
		LRP6_mut	1.00229e-12	2.61598e-10	35	57	32491	175594
		TCF4_mut	1.3843e-12	3.59919e-10	25	33	32491	175594
		CLASP2_mut	1.82715e-12	4.73233e-10	32	50	32491	175594
		PRPF8_mut	1.82715e-12	4.73233e-10	32	50	32491	175594
		FGFR3_mut	1.85584e-12	4.7695e-10	30	45	32491	175594
		MAP2K1_mut	2.05592e-12	5.26316e-10	23	29	32491	175594
		EPHB2_mut	2.78629e-12	7.10503e-10	29	43	32491	175594
		INPP4A_mut	3.16125e-12	8.02958e-10	26	36	32491	175594
		TSC1_mut	4.38432e-12	1.10923e-09	30	46	32491	175594
		SMO_mut	5.68744e-12	1.43324e-09	24	32	32491	175594
		TAF1_mut	6.59466e-12	1.65526e-09	38	68	32491	175594
		THRAP3_mut	6.71757e-12	1.67939e-09	29	44	32491	175594
		chr20:61560433-61560954(DIDO1)_HypMET	6.82795e-12	1.69427e-09	59	133	32491	175594
		TJP1_mut	6.80429e-12	1.69427e-09	34	57	32491	175594
		DHX35_mut	8.32494e-12	2.05626e-09	18	20	32491	175594
		WASF3_mut	8.83924e-12	2.17445e-09	22	28	32491	175594
		IRF6_mut	1.01573e-11	2.48854e-09	21	26	32491	175594
		LIMA1_mut	1.02023e-11	2.48936e-09	28	42	32491	175594
		FAF1_mut	1.02773e-11	2.49737e-09	19	22	32491	175594
		STARD13_mut	1.23884e-11	2.998e-09	25	35	32491	175594
		ARID4B_mut	1.78397e-11	4.29936e-09	32	53	32491	175594
		WHSC1L1_mut	2.40456e-11	5.77094e-09	28	43	32491	175594
		SOS2_mut	2.87741e-11	6.877e-09	31	51	32491	175594
		chr16:57562451-57563325(CCDC102A)_HypMET	3.33593e-11	7.93952e-09	25	36	32491	175594
		BCOR_mut	4.01897e-11	9.52495e-09	42	83	32491	175594
		ERBB3_mut	4.30371e-11	1.01568e-08	33	57	32491	175594
		TAOK2_mut	4.62692e-11	1.08733e-08	30	49	32491	175594
		ZMYM2_mut	4.62692e-11	1.08733e-08	30	49	32491	175594
		NUP93_mut	4.80272e-11	1.11903e-08	24	34	32491	175594
		PHLPP1_mut	4.80272e-11	1.11903e-08	24	34	32491	175594
		CHEK2_mut	4.9607e-11	1.14592e-08	34	60	32491	175594
		chr17:40274523-40275360(HSPB9)_HypMET	6.77357e-11	1.55792e-08	23	32	32491	175594
		RBM5_mut	6.77357e-11	1.55792e-08	23	32	32491	175594
		EIF4G1_mut	7.06786e-11	1.61147e-08	32	55	32491	175594
		TAOK1_mut	8.50609e-11	1.93088e-08	27	42	32491	175594
		ZC3H11A_mut	9.31472e-11	2.10513e-08	22	30	32491	175594
		BNC2_mut	9.5074e-11	2.13916e-08	30	50	32491	175594
		DHX9_mut	9.5074e-11	2.13916e-08	30	50	32491	175594
		FLT3_mut	9.68963e-11	2.16079e-08	44	91	32491	175594
		RUNX1_mut	1.06828e-10	2.37157e-08	36	67	32491	175594
		FANCI_mut	1.24112e-10	2.74287e-08	21	28	32491	175594
		CNTNAP1_mut	2.03593e-10	4.47905e-08	25	38	32491	175594
		RASA1_mut	2.23651e-10	4.89796e-08	31	54	32491	175594
		CLOCK_mut	2.6428e-10	5.76129e-08	22	31	32491	175594
		loss:cnaPANCAN113	2.85939e-10	6.20488e-08	60	147	32491	175594
		CSDE1_mut	2.97163e-10	6.41871e-08	26	41	32491	175594
		RTN4_mut	2.97163e-10	6.41871e-08	26	41	32491	175594
		BRCA1_mut	3.12119e-10	6.64758e-08	39	78	32491	175594
		DLG1_mut	3.10634e-10	6.64758e-08	24	36	32491	175594
		NTRK2_mut	3.10634e-10	6.64758e-08	24	36	32491	175594
		PGR_mut	3.10634e-10	6.64758e-08	24	36	32491	175594
		ITGA9_mut	3.70739e-10	7.78552e-08	21	29	32491	175594
		SRGAP1_mut	4.003e-10	8.36626e-08	27	44	32491	175594
		ACVR1B_mut	4.68474e-10	9.70865e-08	23	34	32491	175594
		chr17:79818230-79819299()_HypMET	4.66762e-10	9.70865e-08	25	39	32491	175594
		RAD21_mut	4.68474e-10	9.70865e-08	23	34	32491	175594
		MMP2_mut	5.05106e-10	1.03547e-07	20	27	32491	175594
		SEC24D_mut	5.05106e-10	1.03547e-07	20	27	32491	175594
		TET2_mut	5.36481e-10	1.08906e-07	37	73	32491	175594
		GPSM2_mut	6.62883e-10	1.33902e-07	19	25	32491	175594
		PPP6C_mut	6.62883e-10	1.33902e-07	19	25	32491	175594
		POLR2B_mut	8.23237e-10	1.64647e-07	27	45	32491	175594
		PIK3CB_mut	9.98648e-10	1.98731e-07	28	48	32491	175594
		ZNF638_mut	9.98648e-10	1.98731e-07	28	48	32491	175594
		CNOT4_mut	1.02822e-09	2.02559e-07	16	19	32491	175594
		loss:cnaPANCAN379	1.19652e-09	2.34518e-07	88	256	32491	175594
		STAG2_mut	1.55754e-09	3.0372e-07	42	91	32491	175594
		EFTUD2_mut	1.72192e-09	3.34053e-07	22	33	32491	175594
		CRNKL1_mut	2.56662e-09	4.95357e-07	23	36	32491	175594
		CCAR1_mut	2.68727e-09	5.15957e-07	26	44	32491	175594
		CYLD_mut	2.68727e-09	5.15957e-07	26	44	32491	175594
		FMR1_mut	2.73398e-09	5.15957e-07	18	24	32491	175594
		MCM8_mut	2.73398e-09	5.15957e-07	18	24	32491	175594
		PLCG1_mut	2.68727e-09	5.15957e-07	26	44	32491	175594
		ZFP36L2_mut	2.68727e-09	5.15957e-07	26	44	32491	175594
		loss:cnaPANCAN378 (ZNRF3)	3.44472e-09	6.40719e-07	87	257	32491	175594
		NFATC4_mut	3.87282e-09	7.16471e-07	20	29	32491	175594
		PTGS1_mut	3.87282e-09	7.16471e-07	20	29	32491	175594
		EPHA1_mut	4.01991e-09	7.35643e-07	22	34	32491	175594
		FOXA2_mut	4.24811e-09	7.73157e-07	16	20	32491	175594
		GOLGA5_mut	4.24811e-09	7.73157e-07	16	20	32491	175594
		RHOT1_mut	4.52077e-09	8.13738e-07	14	16	32491	175594
		SPRR3_mut	4.52077e-09	8.13738e-07	14	16	32491	175594
		chr19:44763978-44764312(ZNF233)_HypMET	7.92412e-09	1.41049e-06	67	184	32491	175594
		AHR_mut	8.05965e-09	1.42656e-06	18	25	32491	175594
		RPL5_mut	8.05965e-09	1.42656e-06	18	25	32491	175594
		EPHA2_mut	9.91595e-09	1.73529e-06	26	46	32491	175594
		MED12_mut	1.08769e-08	1.89258e-06	39	86	32491	175594
		CUL1_mut	1.16607e-08	2.0173e-06	23	38	32491	175594
		VHL_mut	1.36052e-08	2.3401e-06	73	209	32491	175594
		AQR_mut	1.42397e-08	2.43499e-06	24	41	32491	175594
		ARHGEF6_mut	1.89e-08	3.213e-06	22	36	32491	175594
		FXR1_mut	1.89e-08	3.213e-06	22	36	32491	175594
		chr17:43339124-43339832(C17orf46)_HypMET	2.1489e-08	3.61016e-06	86	262	32491	175594
		XPO1_mut	2.22712e-08	3.71929e-06	20	31	32491	175594
		HRAS_mut	3.05322e-08	5.06834e-06	25	45	32491	175594
		DNMT3A_mut	3.32757e-08	5.49049e-06	42	99	32491	175594
		loss:cnaPANCAN381 (ARFGAP3)	3.35055e-08	5.4949e-06	100	321	32491	175594
		POM121_mut	3.47379e-08	5.66228e-06	19	29	32491	175594
		TGFBR2_mut	3.84251e-08	6.22486e-06	22	37	32491	175594
		COPS2_mut	4.46903e-08	7.19514e-06	16	22	32491	175594
		ADAM10_mut	5.35626e-08	8.57002e-06	18	27	32491	175594
		ZNF750_mut	5.35626e-08	8.57002e-06	18	27	32491	175594
		SOS1_mut	5.50753e-08	8.70189e-06	25	46	32491	175594
		RASGRP1_mut	6.09994e-08	9.57691e-06	15	20	32491	175594
		RBBP7_mut	6.09994e-08	9.57691e-06	15	20	32491	175594
		SCAI_mut	6.28865e-08	9.74741e-06	21	35	32491	175594
		UPF3B_mut	7.81899e-08	1.20412e-05	19	30	32491	175594
		IRF2_mut	7.89896e-08	1.20854e-05	14	18	32491	175594
		MSR1_mut	9.24609e-08	1.40541e-05	24	44	32491	175594
		ING1_mut	9.47079e-08	1.43009e-05	13	16	32491	175594
		MYH10_mut	9.87126e-08	1.48069e-05	26	50	32491	175594
		SOX17_mut	1.00657e-07	1.49979e-05	12	14	32491	175594
		IREB2_mut	1.02594e-07	1.5184e-05	20	33	32491	175594
		loss:cnaPANCAN380	1.20998e-07	1.77867e-05	83	259	32491	175594
		HLA-B_mut	1.23847e-07	1.80816e-05	18	28	32491	175594
		MAP2K4_mut	1.25871e-07	1.80816e-05	31	66	32491	175594
		MED24_mut	1.23847e-07	1.80816e-05	18	28	32491	175594
		PCSK6_mut	1.23847e-07	1.80816e-05	18	28	32491	175594
		FCRL4_mut	1.55242e-07	2.20444e-05	23	42	32491	175594
		SMC1A_mut	1.55242e-07	2.20444e-05	23	42	32491	175594
		G3BP1_mut	1.76634e-07	2.47288e-05	15	21	32491	175594
		MAP3K11_mut	1.76634e-07	2.47288e-05	15	21	32491	175594
		AMOT_mut	2.37399e-07	3.2761e-05	21	37	32491	175594
		loss:cnaPANCAN377	2.59354e-07	3.55314e-05	80	251	32491	175594
		ATRX_mut	2.7158e-07	3.69349e-05	61	176	32491	175594
		ATIC_mut	3.01131e-07	4.06527e-05	16	24	32491	175594
		STIP1_mut	3.01131e-07	4.06527e-05	16	24	32491	175594
		DEPDC1B_mut	3.33598e-07	4.43685e-05	13	17	32491	175594
		CSNK1G3_mut	4.17561e-07	5.5118e-05	12	15	32491	175594
		FAS_mut	4.17561e-07	5.5118e-05	12	15	32491	175594
		YBX1_mut	4.17561e-07	5.5118e-05	12	15	32491	175594
		FOXP1_mut	4.3773e-07	5.64671e-05	21	38	32491	175594
		TBX3_mut	4.3773e-07	5.64671e-05	21	38	32491	175594
		APAF1_mut	4.63837e-07	5.83402e-05	22	41	32491	175594
		NTN4_mut	4.59372e-07	5.83402e-05	15	22	32491	175594
		PABPC3_mut	4.61543e-07	5.83402e-05	25	50	32491	175594
		SF3B1_mut	4.61543e-07	5.83402e-05	25	50	32491	175594
		ACSL6_mut	5.56867e-07	6.84946e-05	18	30	32491	175594
		RBM10_mut	5.56867e-07	6.84946e-05	18	30	32491	175594
		CLTC_mut	6.5938e-07	7.9785e-05	19	33	32491	175594
		PER1_mut	6.5938e-07	7.9785e-05	19	33	32491	175594
		CLCC1_mut	6.86134e-07	8.165e-05	14	20	32491	175594
		MYCN_mut	6.86134e-07	8.165e-05	14	20	32491	175594
		MAP4K3_mut	8.03291e-07	9.39851e-05	22	42	32491	175594
		ARHGEF2_mut	9.12169e-07	0.000105812	17	28	32491	175594
		ELF3_mut	1.09706e-06	0.000126162	18	31	32491	175594
		RAC1_mut	1.09706e-06	0.000126162	18	31	32491	175594
		loss:cnaPANCAN21	1.46937e-06	0.000166039	71	224	32491	175594
		HSPA8_mut	1.48773e-06	0.000166626	16	26	32491	175594
		PABPC1_mut	1.70513e-06	0.00018927	14	21	32491	175594
		NDRG1_mut	1.81377e-06	0.000199515	11	14	32491	175594
		NEDD4L_mut	1.82239e-06	0.000199515	17	29	32491	175594
		MFNG_mut	2.11737e-06	0.000228676	9	10	32491	175594
		GNA11_mut	2.14686e-06	0.000229714	10	12	32491	175594
		loss:cnaPANCAN20	2.23478e-06	0.000236886	83	276	32491	175594
		PPP2R1A_mut	2.30136e-06	0.000241643	20	38	32491	175594
		SYNCRIP_mut	2.41299e-06	0.000250951	15	24	32491	175594
		G3BP2_mut	2.61416e-06	0.000269259	13	19	32491	175594
		PPP2R5A_mut	2.61416e-06	0.000269259	13	19	32491	175594
		chr10:38645112-38645513(HSD17B7P2)_HypMET	2.90541e-06	0.000293446	41	110	32491	175594
		CHD1L_mut	3.02109e-06	0.000302109	16	27	32491	175594
		MED23_mut	3.37817e-06	0.000334439	23	48	32491	175594
		CIITA_mut	3.90031e-06	0.000380751	19	36	32491	175594
		DHX15_mut	3.88522e-06	0.000380751	14	22	32491	175594
		SMURF2_mut	3.91217e-06	0.000380751	12	17	32491	175594
		CDKN2A_mut	4.61123e-06	0.000438067	51	150	32491	175594
		ACTG1_mut	4.99482e-06	0.000469513	15	25	32491	175594
		CDKN1A_mut	4.99482e-06	0.000469513	15	25	32491	175594
		ARNTL_mut	5.65336e-06	0.000520109	11	15	32491	175594
		WNT5A_mut	5.65336e-06	0.000520109	11	15	32491	175594
		WIPF1_mut	5.83299e-06	0.00052497	16	28	32491	175594
		ACO1_mut	6.3676e-06	0.000566717	17	31	32491	175594
		DDX5_mut	6.3676e-06	0.000566717	17	31	32491	175594
		IRF7_mut	7.74387e-06	0.000673717	10	13	32491	175594
		PPM1D_mut	7.74387e-06	0.000673717	10	13	32491	175594
		EIF2C3_mut	8.22854e-06	0.000699426	14	23	32491	175594
		CAPN7_mut	9.71054e-06	0.000815686	9	11	32491	175594
		ELF1_mut	9.74536e-06	0.000815686	12	18	32491	175594
		LDHA_mut	9.74536e-06	0.000815686	12	18	32491	175594
		PCBP1_mut	1.03262e-05	0.000836423	8	9	32491	175594
		CAT_mut	1.34905e-05	0.00107924	13	21	32491	175594
		CRTC3_mut	1.34905e-05	0.00107924	13	21	32491	175594
		HNRPDL_mut	1.34905e-05	0.00107924	13	21	32491	175594
		PIP5K1A_mut	1.34905e-05	0.00107924	13	21	32491	175594
		ACTB_mut	1.50413e-05	0.00114314	11	16	32491	175594
		RFC4_mut	1.50413e-05	0.00114314	11	16	32491	175594
		ARFGAP3_mut	1.63703e-05	0.0012114	14	24	32491	175594
		NCF2_mut	1.91026e-05	0.00139449	16	30	32491	175594
		HLA-A_mut	2.02286e-05	0.00145646	22	49	32491	175594
		IRS2_mut	2.19703e-05	0.00155989	12	19	32491	175594
		ACSL3_mut	2.25691e-05	0.00157984	10	14	32491	175594
		CNOT3_mut	3.08482e-05	0.00212853	14	25	32491	175594
		ERCC2_mut	3.08482e-05	0.00212853	14	25	32491	175594
		HDAC3_mut	3.24016e-05	0.00215046	9	12	32491	175594
		KDM5C_mut	3.20965e-05	0.00215046	24	57	32491	175594
		PPP2R5C_mut	3.24016e-05	0.00215046	9	12	32491	175594
		SMAD2_mut	5.54311e-05	0.00354759	14	26	32491	175594
		KEAP1_mut	6.19732e-05	0.00390431	22	52	32491	175594
		CUL3_mut	7.24071e-05	0.00448924	18	39	32491	175594
		TNPO2_mut	7.58292e-05	0.00462558	11	18	32491	175594
		CCND1_mut	8.78815e-05	0.00518632	9	13	32491	175594
		chr7:27203915-27206462(HOXA9)_HypMET	8.64387e-05	0.00518632	24	60	32491	175594
		MUC20_mut	8.8491e-05	0.00518632	12	21	32491	175594
		SUZ12_mut	8.8491e-05	0.00518632	12	21	32491	175594
		TRIP10_mut	0.000125333	0.00701864	10	16	32491	175594
		SF3A3_mut	0.000132364	0.00728004	8	11	32491	175594
		BAP1_mut	0.000144703	0.00781398	26	69	32491	175594
		ZNF814_mut	0.000160697	0.00851692	18	41	32491	175594
		MYD88_mut	0.00018781	0.00976614	7	9	32491	175594
		AKT1_mut	0.000207934	0.0106047	16	35	32491	175594
		RHOA_mut	0.000254308	0.0126872	14	29	32491	175594
		TXNIP_mut	0.000253745	0.0126872	10	17	32491	175594
		CDKN1B_mut	0.000272044	0.0130581	13	26	32491	175594
		CEBPA_mut	0.000281407	0.0132261	12	23	32491	175594
		EIF1AX_mut	0.00033229	0.0152853	8	12	32491	175594
		FAM46C_mut	0.00033229	0.0152853	8	12	32491	175594
		EEF1B2_mut	0.000476139	0.0205999	10	18	32491	175594
		MAP4K1_mut	0.000468179	0.0205999	12	24	32491	175594
		MED17_mut	0.000476139	0.0205999	10	18	32491	175594
		PHF6_mut	0.000468179	0.0205999	12	24	32491	175594
		NCK1_mut	0.000525324	0.021013	7	10	32491	175594
		PSIP1_mut	0.000599441	0.0233782	14	31	32491	175594
		LCP1_mut	0.000676468	0.0257058	13	28	32491	175594
		NAP1L1_mut	0.000723343	0.0267637	8	13	32491	175594
		PSMA6_mut	0.000723343	0.0267637	8	13	32491	175594
		RHEB_mut	0.000723343	0.0267637	8	13	32491	175594
		CTTN_mut	0.000819449	0.0274772	9	16	32491	175594
		TBL1XR1_mut	0.000808153	0.0274772	11	22	32491	175594
		SYK_mut	0.00101947	0.0326232	13	29	32491	175594
		CSDA_mut	0.001213	0.035904	7	11	32491	175594
		DIS3_mut	0.00115819	0.035904	12	26	32491	175594
		HSP90AB1_mut	0.00115819	0.035904	12	26	32491	175594
		ACTG2_mut	0.00139998	0.0391995	10	20	32491	175594
		EEF1A1_mut	0.00139998	0.0391995	10	20	32491	175594
		HSP90AA1_mut	0.00139998	0.0391995	10	20	32491	175594
		NR2F2_mut	0.00141388	0.0391995	8	14	32491	175594
		MCM3_mut	0.00223178	0.0535628	10	21	32491	175594
		ATP6AP2_mut	0.00244601	0.0562581	7	12	32491	175594
		CASP1_mut	0.00253944	0.0562581	8	15	32491	175594
		MGMT_mut	0.00253944	0.0562581	8	15	32491	175594
		loss:cnaPANCAN73	0.0029075	0.0581499	22	66	32491	175594
		MEF2C_mut	0.00295999	0.0581499	11	25	32491	175594
		CDK4_mut	0.00424229	0.0743174	6	10	32491	175594
		TCF12_mut	0.00412874	0.0743174	13	33	32491	175594
		FTSJD1_mut	0.00505441	0.0808705	10	23	32491	175594
		RPSAP58_mut	0.0055673	0.0835095	13	34	32491	175594
		ELF4_mut	0.0102042	0.103172	8	18	32491	175594
		FUBP1_mut	0.00779312	0.103172	14	39	32491	175594
		MAP3K1_mut	0.00736944	0.103172	5	8	32491	175594
		PIK3R3_mut	0.00749768	0.103172	7	14	32491	175594
		PRKCZ_mut	0.00749768	0.103172	7	14	32491	175594
		CSNK2A1_mut	0.0118361	0.106525	7	15	32491	175594
		MAX_mut	0.0148088	0.118471	8	19	32491	175594
		KLF6_mut	0.0208972	0.146281	6	13	32491	175594
		RAD23B_mut	0.0254665	0.146281	4	7	32491	175594
		SPOP_mut	0.024361	0.146281	11	32	32491	175594
		FUS_mut	0.0435636	0.174254	4	8	32491	175594
		TFDP2_mut	0.0436874	0.174254	6	15	32491	175594
		JMY_mut	0.307905	0.446146	2	6	32491	175594
		MAT2A_mut	0.223073	0.446146	3	9	32491	175594
	Class CD	Selected Functional Events	P-value	Adjusted P-value	SFE occurrence in community	SFE background occurrence	All Event occurrences in community	All Event background occurrences
		loss:cnaPANCAN49	4.57206e-114	6.94953e-112	172	309	12155	175594
		loss:cnaPANCAN52	5.13209e-113	7.74946e-111	175	324	12155	175594
		loss:cnaPANCAN39	8.55318e-113	1.28298e-110	158	261	12155	175594
		loss:cnaPANCAN37	7.56903e-112	1.12779e-109	157	260	12155	175594
		loss:cnaPANCAN36 (RET)	2.49443e-111	3.69175e-109	150	237	12155	175594
		loss:cnaPANCAN51	2.9005e-111	4.26374e-109	171	314	12155	175594
		loss:cnaPANCAN38	9.52122e-111	1.3901e-108	157	263	12155	175594
		loss:cnaPANCAN50	2.31102e-110	3.35098e-108	170	313	12155	175594
		loss:cnaPANCAN48	1.72713e-109	2.48707e-107	168	308	12155	175594
		loss:cnaPANCAN53	7.0413e-109	1.00691e-106	175	338	12155	175594
		loss:cnaPANCAN42 (ANK3)	6.27536e-108	8.91102e-106	154	260	12155	175594
		loss:cnaPANCAN47	1.02701e-107	1.44809e-105	165	302	12155	175594
		loss:cnaPANCAN54	1.96252e-107	2.74752e-105	174	339	12155	175594
		loss:cnaPANCAN46	4.49806e-107	6.25231e-105	166	308	12155	175594
		loss:cnaPANCAN40	6.75839e-107	9.32658e-105	157	274	12155	175594
		loss:cnaPANCAN55	3.0367e-106	4.16028e-104	172	335	12155	175594
		loss:cnaPANCAN41	6.20731e-106	8.44194e-104	153	262	12155	175594
		loss:cnaPANCAN45	2.45161e-105	3.30967e-103	170	330	12155	175594
		loss:cnaPANCAN43	3.93706e-104	5.27566e-102	154	271	12155	175594
		loss:cnaPANCAN44 (BMPR1A,FAS,PTEN)	1.91149e-93	2.54228e-91	178	414	12155	175594
		loss:cnaPANCAN31	8.08711e-91	1.0675e-88	147	287	12155	175594
		loss:cnaPANCAN32	6.53205e-90	8.55699e-88	145	282	12155	175594
		loss:cnaPANCAN34	7.25816e-90	9.43561e-88	143	274	12155	175594
		loss:cnaPANCAN33	5.2512e-89	6.77405e-87	143	277	12155	175594
		loss:cnaPANCAN35 (CUL2)	7.56961e-88	9.68911e-86	142	277	12155	175594
		loss:cnaPANCAN30 (LARP4B)	6.98108e-87	8.86597e-85	151	319	12155	175594
		chr1:146649622-146649852()_HypMET	6.60398e-86	8.32101e-84	105	149	12155	175594
		chr5:67584213-67584451(PIK3R1)_HypMET	1.89282e-78	2.36603e-76	82	98	12155	175594
		chr7:143582125-143582610(FAM115A)_HypMET	3.12437e-76	3.87422e-74	92	129	12155	175594
		loss:cnaPANCAN398	3.46698e-71	4.26438e-69	110	205	12155	175594
		loss:cnaPANCAN409	2.14999e-69	2.62299e-67	119	249	12155	175594
		loss:cnaPANCAN410	9.44151e-69	1.14242e-66	120	256	12155	175594
		loss:cnaPANCAN405	3.69233e-68	4.4308e-66	119	254	12155	175594
		loss:cnaPANCAN407	8.23788e-68	9.80308e-66	118	251	12155	175594
		loss:cnaPANCAN403	1.03891e-67	1.22592e-65	117	247	12155	175594
		loss:cnaPANCAN406	4.38947e-67	5.13568e-65	118	254	12155	175594
		loss:cnaPANCAN401	7.61445e-67	8.83276e-65	118	255	12155	175594
		loss:cnaPANCAN404	9.46195e-67	1.08812e-64	121	269	12155	175594
		loss:cnaPANCAN408	1.16461e-66	1.32765e-64	122	274	12155	175594
		loss:cnaPANCAN399	1.22207e-66	1.38093e-64	110	221	12155	175594
		loss:cnaPANCAN402	2.80682e-66	3.14363e-64	115	244	12155	175594
		loss:cnaPANCAN397	1.49827e-65	1.66308e-63	102	192	12155	175594
		loss:cnaPANCAN400	3.04613e-65	3.35074e-63	112	235	12155	175594
		chr9:140310894-140312457(EXD3)_HypMET	4.71533e-65	5.13971e-63	79	112	12155	175594
		chr19:12831793-12832225(TNPO2)_HypMET	1.45071e-64	1.56677e-62	76	104	12155	175594
		loss:cnaPANCAN396	1.75906e-64	1.88219e-62	105	208	12155	175594
		chr22:20459267-20461473(RIMBP3)_HypMET	4.83471e-64	5.1248e-62	78	111	12155	175594
		chr15:45315201-45315543(SORD)_HypMET	1.84836e-57	1.94078e-55	67	91	12155	175594
		chr13:25670041-25670531(PABPC3)_HypMET	7.40851e-54	7.70485e-52	64	89	12155	175594
		loss:cnaPANCAN234	1.29177e-51	1.33052e-49	106	270	12155	175594
		chr21:47602431-47602740(C21orf56)_HypMET	1.46612e-51	1.49544e-49	120	345	12155	175594
		loss:cnaPANCAN145 (FANCG,PAX5)	1.78078e-51	1.79858e-49	112	302	12155	175594
		loss:cnaPANCAN231	1.60478e-50	1.60478e-48	106	276	12155	175594
		loss:cnaPANCAN233	8.70769e-50	8.62061e-48	109	296	12155	175594
		loss:cnaPANCAN232	1.65037e-49	1.61736e-47	102	261	12155	175594
		loss:cnaPANCAN153 (ABL1)	2.89349e-44	2.80668e-42	82	189	12155	175594
		chr12:49782965-49783193(SPATS2)_HypMET	1.15936e-43	1.11299e-41	43	49	12155	175594
		loss:cnaPANCAN235 (ARID1B,MAP3K4,MLLT4)	3.89388e-43	3.69919e-41	117	388	12155	175594
		loss:cnaPANCAN146 (GNAQ,NTRK2,PCSK5,TJP2)	4.22132e-43	3.96804e-41	92	245	12155	175594
		loss:cnaPANCAN152	4.83959e-43	4.50082e-41	81	190	12155	175594
		loss:cnaPANCAN343	1.47863e-42	1.36034e-40	103	309	12155	175594
		loss:cnaPANCAN157	3.24586e-42	2.95373e-40	81	194	12155	175594
		loss:cnaPANCAN154	7.12112e-42	6.40901e-40	79	186	12155	175594
		loss:cnaPANCAN158	8.22126e-42	7.31692e-40	81	196	12155	175594
		loss:cnaPANCAN155	2.95914e-41	2.60404e-39	79	189	12155	175594
		chr17:46654053-46654369()_HypMET	3.59737e-41	3.12971e-39	50	72	12155	175594
		loss:cnaPANCAN156	4.94229e-41	4.25037e-39	80	195	12155	175594
		loss:cnaPANCAN341	1.38502e-40	1.17727e-38	107	347	12155	175594
		loss:cnaPANCAN150 (PTGS1)	2.48215e-40	2.085e-38	76	179	12155	175594
		loss:cnaPANCAN162	2.9782e-40	2.47191e-38	80	199	12155	175594
		gain:cnaPANCAN126	1.03376e-39	8.4768e-38	98	300	12155	175594
		loss:cnaPANCAN342	1.15071e-39	9.32079e-38	105	342	12155	175594
		loss:cnaPANCAN147	1.71386e-39	1.37109e-37	77	188	12155	175594
		loss:cnaPANCAN148	1.71386e-39	1.37109e-37	77	188	12155	175594
		loss:cnaPANCAN149	2.45877e-39	1.91784e-37	75	179	12155	175594
		chr1:248100325-248100726(OR2L13)_HypMET	4.23688e-39	3.25767e-37	46	64	12155	175594
		loss:cnaPANCAN159	4.23073e-39	3.25767e-37	78	195	12155	175594
		loss:cnaPANCAN151	1.56609e-38	1.17456e-36	75	183	12155	175594
		chr8:107669777-107670591(OXR1)_HypMET	2.24098e-38	1.65832e-36	73	174	12155	175594
		NPM1_mut	4.25671e-38	3.1074e-36	44	60	12155	175594
		gain:cnaPANCAN125	6.14361e-38	4.4234e-36	98	313	12155	175594
		loss:cnaPANCAN160	8.90784e-38	6.32456e-36	77	197	12155	175594
		loss:cnaPANCAN161 (NOTCH1)	1.35872e-37	9.51103e-36	77	198	12155	175594
		loss:cnaPANCAN339 (ATRX)	2.08415e-37	1.43806e-35	104	354	12155	175594
		loss:cnaPANCAN340	2.11369e-37	1.43806e-35	107	373	12155	175594
		loss:cnaPANCAN228	6.57411e-37	4.40466e-35	81	223	12155	175594
		loss:cnaPANCAN227	9.5988e-37	6.33521e-35	81	224	12155	175594
		loss:cnaPANCAN229	2.94344e-36	1.91324e-34	81	227	12155	175594
		chr6:31148369-31148577()_HypMET	1.54853e-35	9.91058e-34	42	59	12155	175594
		gain:cnaPANCAN130 (RHEB)	5.43764e-35	3.42572e-33	96	324	12155	175594
		chr17:6558221-6558441()_HypMET	1.09101e-34	6.76429e-33	38	49	12155	175594
		chr19:52390841-52391368(ZNF577)_HypMET	3.01283e-34	1.83783e-32	37	47	12155	175594
		gain:cnaPANCAN129 (MET)	5.38009e-33	3.22805e-31	98	354	12155	175594
		chr11:8102358-8102913(TUB)_HypMET	8.35245e-32	4.92794e-30	61	148	12155	175594
		loss:cnaPANCAN281 (RPL22)	2.52511e-25	1.46456e-23	77	287	12155	175594
		PBRM1_mut	4.43245e-23	2.5265e-21	54	162	12155	175594
		chr1:33938025-33938328(ZSCAN20)_HypMET	2.26755e-22	1.26983e-20	44	112	12155	175594
		chr21:40760626-40760829(WRB)_HypMET	2.32457e-22	1.27851e-20	27	40	12155	175594
		chr5:59189046-59189894(PDE4D)_HypMET	7.81561e-21	4.22043e-19	41	105	12155	175594
		loss:cnaPANCAN226	4.32699e-20	2.2933e-18	36	84	12155	175594
		loss:cnaPANCAN222	7.40947e-20	3.85292e-18	37	90	12155	175594
		loss:cnaPANCAN413	3.72508e-19	1.89979e-17	52	180	12155	175594
		loss:cnaPANCAN264	4.0456e-19	2.0228e-17	41	115	12155	175594
		loss:cnaPANCAN219	4.77382e-19	2.33917e-17	40	110	12155	175594
		loss:cnaPANCAN265	1.62824e-18	7.81554e-17	36	92	12155	175594
		loss:cnaPANCAN225	2.60741e-18	1.22548e-16	34	83	12155	175594
		loss:cnaPANCAN224	6.35696e-18	2.9242e-16	34	85	12155	175594
		loss:cnaPANCAN285	1.28212e-17	5.76953e-16	57	228	12155	175594
		loss:cnaPANCAN218	1.68006e-17	7.39227e-16	40	120	12155	175594
		loss:cnaPANCAN286	1.97049e-17	8.4731e-16	56	223	12155	175594
		loss:cnaPANCAN220 (HIST1H3B)	2.69716e-17	1.13281e-15	36	99	12155	175594
		chr3:42304944-42305311(CCK)_HypMET	3.45058e-17	1.41474e-15	34	89	12155	175594
		loss:cnaPANCAN414	6.49185e-17	2.59674e-15	48	174	12155	175594
		loss:cnaPANCAN282	1.04762e-16	4.08574e-15	57	238	12155	175594
		loss:cnaPANCAN223	2.10923e-16	8.01509e-15	32	83	12155	175594
		loss:cnaPANCAN283	4.4578e-16	1.64939e-14	56	238	12155	175594
		loss:cnaPANCAN415 (B2M,BUB1B,MGA,TP53BP1)	9.61795e-16	3.46246e-14	50	199	12155	175594
		loss:cnaPANCAN416	3.93081e-15	1.37578e-13	42	151	12155	175594
		chr21:47601020-47601229()_HypMET	4.65316e-15	1.58207e-13	32	91	12155	175594
		loss:cnaPANCAN293	1.37934e-13	4.55182e-12	44	180	12155	175594
		loss:cnaPANCAN292	1.57526e-13	5.04084e-12	46	195	12155	175594
		loss:cnaPANCAN267	3.94317e-13	1.22238e-11	22	50	12155	175594
		loss:cnaPANCAN294	5.05509e-13	1.51653e-11	42	172	12155	175594
		loss:cnaPANCAN289 (CDKN2C,FAF1)	6.22843e-13	1.80625e-11	42	173	12155	175594
		loss:cnaPANCAN298	3.8706e-12	1.08377e-10	23	60	12155	175594
		loss:cnaPANCAN422	6.43116e-12	1.73641e-10	30	102	12155	175594
		loss:cnaPANCAN423	6.43116e-12	1.73641e-10	30	102	12155	175594
		loss:cnaPANCAN420	8.06039e-12	2.0151e-10	34	129	12155	175594
		loss:cnaPANCAN419	8.41709e-12	2.0201e-10	35	136	12155	175594
		loss:cnaPANCAN418	2.0481e-11	4.71064e-10	35	140	12155	175594
		loss:cnaPANCAN421	3.17209e-11	6.97859e-10	30	108	12155	175594
		loss:cnaPANCAN425	6.04964e-11	1.27042e-09	29	104	12155	175594
		loss:cnaPANCAN266	9.67264e-11	1.93453e-09	22	63	12155	175594
		loss:cnaPANCAN291 (JAK1)	1.81892e-10	3.45595e-09	36	158	12155	175594
		IDH2_mut	8.66226e-10	1.55921e-08	16	37	12155	175594
		loss:cnaPANCAN287	1.78402e-09	3.03284e-08	31	133	12155	175594
		loss:cnaPANCAN290	1.83064e-09	3.03284e-08	33	148	12155	175594
		loss:cnaPANCAN424	7.35438e-09	1.10316e-07	26	104	12155	175594
		loss:cnaPANCAN288	8.8142e-09	1.23399e-07	30	134	12155	175594
		chr3:53527927-53530106()_HypMET	1.99272e-08	2.59054e-07	20	68	12155	175594
		loss:cnaPANCAN11	1.47485e-07	1.76982e-06	27	127	12155	175594
		loss:cnaPANCAN172	1.89491e-07	2.0844e-06	16	51	12155	175594
		loss:cnaPANCAN170	1.97817e-06	1.97817e-05	15	53	12155	175594
		loss:cnaPANCAN133	5.92327e-06	5.33094e-05	12	38	12155	175594
		loss:cnaPANCAN10 (CIC)	1.24452e-05	9.95619e-05	24	132	12155	175594
		loss:cnaPANCAN171	1.31989e-05	9.95619e-05	14	54	12155	175594
		loss:cnaPANCAN297	0.000264491	0.00158694	8	26	12155	175594
		loss:cnaPANCAN296	0.000511903	0.00255952	7	22	12155	175594
		IDH1_mut	0.00178809	0.00715237	25	192	12155	175594
		U2AF1_mut	0.0126653	0.037996	5	21	12155	175594
		MYC_mut	0.140459	0.280918	3	19	12155	175594
		NKX3-1_mut	0.19984	0.280918	2	12	12155	175594
	Class CA	Selected Functional Events	P-value	Adjusted P-value	SFE occurrence in community	SFE background occurrence	All Event occurrences in community	All Event background occurrences
		chr11:119293320-119293943(THY1)_HypMET	6.60956e-245	2.79584e-242	543	551	58462	175594
		chr14:24803678-24804353(ADCY4)_HypMET	1.80424e-188	7.61387e-186	790	1012	58462	175594
		chr6:6007387-6007797()_HypMET	2.94982e-179	1.24188e-176	394	399	58462	175594
		chr3:99594969-99595215(FILIP1L)_HypMET	5.16266e-144	2.16832e-141	475	555	58462	175594
		chr16:68676450-68676843()_HypMET	5.59364e-139	2.34373e-136	298	300	58462	175594
		chr5:180017099-180019062()_HypMET	5.59364e-139	2.34373e-136	298	300	58462	175594
		chr1:171810467-171811325(DNM3)_HypMET	9.69107e-139	4.04118e-136	413	464	58462	175594
		chr20:30192854-30194025()_HypMET	2.58964e-132	1.07729e-129	284	286	58462	175594
		chr11:65408344-65408631()_HypMET	2.63637e-131	1.09409e-128	273	273	58462	175594
		gain:cnaPANCAN91 (MYC)	1.07052e-122	4.43196e-120	543	711	58462	175594
		TP53_mut	4.17446e-122	1.72405e-119	959	1533	58462	175594
		loss:cnaPANCAN92	1.03894e-118	4.28042e-116	561	753	58462	175594
		chr1:42127380-42128632()_HypMET	1.29529e-116	5.32366e-114	251	253	58462	175594
		gain:cnaPANCAN89 (RAD21)	2.31101e-112	9.47515e-110	464	592	58462	175594
		chr19:37406931-37407463(ZNF568)_HypMET	2.26254e-109	9.2538e-107	255	263	58462	175594
		gain:cnaPANCAN90	5.7987e-108	2.36587e-105	465	603	58462	175594
		chr1:110230238-110230614(GSTM1)_HypMET	5.83228e-101	2.37374e-98	858	1406	58462	175594
		gain:cnaPANCAN88 (PABPC1,UBR5)	5.84076e-101	2.37374e-98	423	543	58462	175594
		loss:cnaPANCAN96	1.07629e-96	4.35898e-94	434	572	58462	175594
		loss:cnaPANCAN97	3.87192e-96	1.56426e-93	447	597	58462	175594
		gain:cnaPANCAN59 (CCND1,CTTN)	5.56896e-96	2.24429e-93	286	322	58462	175594
		loss:cnaPANCAN95	6.78734e-96	2.72851e-93	433	572	58462	175594
		chr14:59930634-59932251(GPR135)_HypMET	1.65879e-95	6.65173e-93	233	244	58462	175594
		loss:cnaPANCAN94	6.73157e-95	2.69263e-92	429	567	58462	175594
		chr17:42092143-42092432()_HypMET	1.94314e-94	7.75315e-92	196	196	58462	175594
		chr7:119912840-119913883(KCND2)_HypMET	2.13557e-94	8.49958e-92	220	227	58462	175594
		gain:cnaPANCAN176 (CCT5,TERT,TRIO)	9.62451e-94	3.82093e-91	322	383	58462	175594
		loss:cnaPANCAN93	4.15006e-93	1.64342e-90	424	562	58462	175594
		chr11:22850765-22851367()_HypMET	3.43902e-92	1.35841e-89	218	226	58462	175594
		gain:cnaPANCAN243	1.04603e-91	4.12134e-89	323	388	58462	175594
		gain:cnaPANCAN87	1.18309e-91	4.64954e-89	385	495	58462	175594
		gain:cnaPANCAN245 (MECOM)	1.65511e-91	6.48803e-89	291	336	58462	175594
		gain:cnaPANCAN246 (SOX2)	2.75261e-91	1.07627e-88	282	322	58462	175594
		chr19:57078365-57079301()_HypMET	2.90079e-91	1.13131e-88	216	224	58462	175594
		chr6:85472702-85474132()_HypMET	7.09689e-90	2.76069e-87	213	221	58462	175594
		chr3:9956822-9957664(IL17RC)_HypMET	1.14798e-89	4.45415e-87	207	213	58462	175594
		gain:cnaPANCAN86	1.91443e-88	7.40884e-86	366	468	58462	175594
		loss:cnaPANCAN98	1.18901e-86	4.58957e-84	407	546	58462	175594
		chr3:50604905-50605359()_HypMET	7.99142e-86	3.0767e-83	178	178	58462	175594
		gain:cnaPANCAN249	1.02793e-84	3.94723e-82	256	290	58462	175594
		gain:cnaPANCAN244	2.37258e-83	9.08698e-81	258	295	58462	175594
		chr12:3862068-3862606()_HypMET	5.93798e-83	2.26831e-80	172	172	58462	175594
		gain:cnaPANCAN248 (EIF4A2,RFC4)	7.25249e-80	2.7632e-77	248	284	58462	175594
		chr13:29292670-29293329(SLC46A3)_HypMET	2.03061e-78	7.71632e-76	180	185	58462	175594
		chr1:121260857-121261525()_HypMET	7.13854e-78	2.70551e-75	187	195	58462	175594
		chr13:79175610-79177985(POU4F1)_HypMET	7.13854e-78	2.70551e-75	187	195	58462	175594
		chr15:40544352-40545512(C15orf56)_HypMET	1.06779e-77	4.02557e-75	184	191	58462	175594
		chr8:22422534-22423702()_HypMET	1.47541e-77	5.54753e-75	165	166	58462	175594
		chr7:22539545-22540022(MGC87042)_HypMET	1.68021e-76	6.30078e-74	189	199	58462	175594
		gain:cnaPANCAN247	3.78369e-76	1.4151e-73	249	291	58462	175594
		chr4:5709985-5710495()_HypMET	3.54084e-75	1.32073e-72	167	170	58462	175594
		chr1:43613488-43613842()_HypMET	6.32758e-75	2.35386e-72	178	185	58462	175594
		gain:cnaPANCAN177 (IL7R)	2.76268e-74	1.02495e-71	283	351	58462	175594
		chr17:46655215-46655604(HOXB4)_HypMET	1.60198e-71	5.92733e-69	247	295	58462	175594
		chr18:47087879-47088528(LIPG)_HypMET	1.31003e-70	4.834e-68	166	172	58462	175594
		chr19:56915356-56915856(ZNF583)_HypMET	2.57572e-70	9.47866e-68	247	297	58462	175594
		chr19:50706482-50707196()_HypMET	3.2077e-69	1.17722e-66	163	169	58462	175594
		chr7:27195601-27196567(HOXA7)_HypMET	1.36763e-68	5.00553e-66	216	249	58462	175594
		chr4:76555366-76556079(CDKL2)_HypMET	3.50292e-67	1.27857e-64	150	153	58462	175594
		chr19:50831454-50832070(KCNC3)_HypMET	1.34688e-64	4.90263e-62	153	159	58462	175594
		chr5:179243545-179244453()_HypMET	2.27275e-64	8.25007e-62	147	151	58462	175594
		loss:cnaPANCAN257	2.53771e-63	9.18652e-61	446	691	58462	175594
		gain:cnaPANCAN85 (SOX17)	4.05699e-63	1.46457e-60	273	356	58462	175594
		chr1:1476093-1476669(C1orf70)_HypMET	1.65259e-61	5.94934e-59	229	282	58462	175594
		chr9:35756948-35757339()_HypMET	7.68536e-60	2.75904e-57	150	159	58462	175594
		gain:cnaPANCAN275 (SDHC)	3.87906e-59	1.3887e-56	262	345	58462	175594
		loss:cnaPANCAN258	5.57248e-59	1.98938e-56	319	452	58462	175594
		chr17:40932329-40933299()_HypMET	1.10352e-57	3.92855e-55	138	144	58462	175594
		gain:cnaPANCAN272 (PIP5K1A,SETDB1)	1.07412e-56	3.81312e-54	273	371	58462	175594
		gain:cnaPANCAN273	3.36107e-56	1.18982e-53	261	350	58462	175594
		loss:cnaPANCAN120	3.81083e-56	1.34522e-53	386	594	58462	175594
		loss:cnaPANCAN262 (FOXP1)	4.32046e-56	1.5208e-53	308	439	58462	175594
		loss:cnaPANCAN259	6.38461e-56	2.241e-53	301	426	58462	175594
		loss:cnaPANCAN260	1.35982e-55	4.75938e-53	300	425	58462	175594
		loss:cnaPANCAN261	2.71523e-55	9.47615e-53	298	422	58462	175594
		gain:cnaPANCAN274	1.2126e-54	4.21986e-52	247	328	58462	175594
		gain:cnaPANCAN276	1.19283e-53	4.13913e-51	243	323	58462	175594
		gain:cnaPANCAN84 (FGFR1,WHSC1L1)	3.61587e-53	1.25109e-50	210	265	58462	175594
		gain:cnaPANCAN277 (DHX9)	5.17156e-53	1.78419e-50	240	319	58462	175594
		gain:cnaPANCAN242 (PIK3CB)	1.6025e-52	5.51262e-50	159	181	58462	175594
		gain:cnaPANCAN301 (CDK12,ERBB2,MED24)	1.62275e-52	5.56604e-50	150	167	58462	175594
		chr20:33146135-33147318(MAP1LC3A)_HypMET	6.22982e-52	2.1306e-49	177	211	58462	175594
		chr10:106028542-106029047()_HypMET	2.91163e-51	9.92864e-49	131	140	58462	175594
		gain:cnaPANCAN241 (NCK1,STAG1)	1.01565e-50	3.4532e-48	153	174	58462	175594
		loss:cnaPANCAN26	1.25732e-49	4.26232e-47	368	581	58462	175594
		loss:cnaPANCAN256 (CACNA1D,WNT5A)	1.19297e-48	4.03224e-46	317	480	58462	175594
		gain:cnaPANCAN58	1.30817e-48	4.40852e-46	148	169	58462	175594
		gain:cnaPANCAN278 (MDM4,PIK3C2B,ZC3H11A)	9.62696e-48	3.23466e-45	250	351	58462	175594
		loss:cnaPANCAN310 (MAP2K4)	8.71792e-47	2.9205e-44	292	436	58462	175594
		loss:cnaPANCAN181	2.24754e-46	7.50678e-44	184	233	58462	175594
		loss:cnaPANCAN254	2.67596e-46	8.91095e-44	312	478	58462	175594
		gain:cnaPANCAN280 (ARID4B,FH)	4.04358e-46	1.34247e-43	244	344	58462	175594
		loss:cnaPANCAN255	5.26591e-46	1.74302e-43	311	477	58462	175594
		loss:cnaPANCAN253	1.39315e-45	4.59741e-43	293	442	58462	175594
		gain:cnaPANCAN279	1.39221e-44	4.58037e-42	225	312	58462	175594
		loss:cnaPANCAN210 (FAT1,IRF2)	2.71931e-44	8.91935e-42	308	477	58462	175594
		gain:cnaPANCAN240	3.69016e-44	1.20668e-41	134	153	58462	175594
		loss:cnaPANCAN308	4.836e-44	1.57654e-41	276	413	58462	175594
		loss:cnaPANCAN81	1.98678e-43	6.45704e-41	226	317	58462	175594
		loss:cnaPANCAN82	2.83546e-43	9.18689e-41	231	327	58462	175594
		loss:cnaPANCAN118 (ZFHX3)	4.77324e-43	1.54176e-40	201	271	58462	175594
		loss:cnaPANCAN309	3.11196e-42	1.00205e-39	272	411	58462	175594
		loss:cnaPANCAN117 (CHD9,CNOT1,CYLD,MMP2,NUP93)	3.35799e-42	1.07792e-39	219	307	58462	175594
		loss:cnaPANCAN252	5.56245e-42	1.77998e-39	278	424	58462	175594
		loss:cnaPANCAN251	5.66811e-42	1.80813e-39	277	422	58462	175594
		loss:cnaPANCAN80 (SDHD)	9.82491e-42	3.12432e-39	239	347	58462	175594
		loss:cnaPANCAN250 (SRGAP3)	1.15778e-40	3.67016e-38	311	497	58462	175594
		gain:cnaPANCAN164 (KRAS)	6.48567e-40	2.04947e-37	179	238	58462	175594
		chr19:53662189-53662500(ZNF347)_HypMET	2.79192e-39	8.79455e-37	344	573	58462	175594
		loss:cnaPANCAN307 (CHD3,GPS2,TP53)	6.26594e-39	1.9675e-36	278	435	58462	175594
		loss:cnaPANCAN77 (CASP1)	9.51668e-39	2.97872e-36	202	284	58462	175594
		loss:cnaPANCAN144 (BNC2,CDKN2A,JAK2,PSIP1)	2.10025e-38	6.55279e-36	504	936	58462	175594
		gain:cnaPANCAN367 (ARFGAP1,GNAS)	7.26878e-38	2.26059e-35	289	462	58462	175594
		chr2:85811340-85811855(VAMP5)_HypMET	1.03652e-37	3.2132e-35	219	320	58462	175594
		loss:cnaPANCAN179	1.42082e-37	4.39034e-35	150	191	58462	175594
		loss:cnaPANCAN78 (CASP1)	3.22262e-37	9.92568e-35	207	298	58462	175594
		loss:cnaPANCAN180	3.35985e-37	1.03148e-34	149	190	58462	175594
		loss:cnaPANCAN79	4.09776e-37	1.25391e-34	214	312	58462	175594
		loss:cnaPANCAN183	1.09645e-36	3.34418e-34	141	177	58462	175594
		loss:cnaPANCAN75 (MED17)	1.17232e-36	3.56386e-34	188	263	58462	175594
		gain:cnaPANCAN302 (CLTC,PPM1D)	2.62978e-36	7.96822e-34	140	176	58462	175594
		loss:cnaPANCAN389 (RB1)	4.54147e-36	1.37152e-33	252	392	58462	175594
		loss:cnaPANCAN182	1.96951e-35	5.92821e-33	135	169	58462	175594
		gain:cnaPANCAN60	2.35594e-35	7.06781e-33	125	152	58462	175594
		gain:cnaPANCAN107 (FUS,TAOK2)	2.96533e-35	8.86635e-33	111	129	58462	175594
		loss:cnaPANCAN305	5.0771e-35	1.51298e-32	236	363	58462	175594
		loss:cnaPANCAN184 (APC)	8.48771e-35	2.52085e-32	178	249	58462	175594
		loss:cnaPANCAN306	1.77417e-34	5.25154e-32	237	367	58462	175594
		loss:cnaPANCAN304	1.83177e-34	5.40372e-32	236	365	58462	175594
		chr16:56659107-56659660(MT1E)_HypMET	3.18368e-34	9.36002e-32	324	553	58462	175594
		loss:cnaPANCAN25	3.94785e-34	1.15672e-31	269	435	58462	175594
		loss:cnaPANCAN76	7.8208e-34	2.28367e-31	174	244	58462	175594
		loss:cnaPANCAN311	1.03129e-33	3.00105e-31	240	376	58462	175594
		loss:cnaPANCAN385 (PABPC3,SACS,ZMYM2)	9.02871e-33	2.61832e-30	196	290	58462	175594
		gain:cnaPANCAN363 (ASXL1)	9.53979e-33	2.757e-30	254	409	58462	175594
		loss:cnaPANCAN388	1.97102e-32	5.67653e-30	228	356	58462	175594
		gain:cnaPANCAN366	1.98812e-32	5.70591e-30	260	423	58462	175594
		loss:cnaPANCAN23 (SMAD4)	3.68419e-32	1.05368e-29	259	422	58462	175594
		loss:cnaPANCAN24	4.21524e-32	1.20134e-29	257	418	58462	175594
		loss:cnaPANCAN3 (GNA11)	5.01749e-32	1.42497e-29	122	153	58462	175594
		loss:cnaPANCAN356 (ERCC3)	2.99375e-31	8.47232e-29	164	232	58462	175594
		loss:cnaPANCAN193	4.99934e-31	1.40981e-28	150	206	58462	175594
		loss:cnaPANCAN22	6.50747e-31	1.8286e-28	249	406	58462	175594
		gain:cnaPANCAN106	1.00661e-30	2.81851e-28	106	128	58462	175594
		chr5:101632049-101632373(SLCO4C1)_HypMET	1.28911e-30	3.5966e-28	247	403	58462	175594
		loss:cnaPANCAN199	1.93238e-30	5.37201e-28	146	200	58462	175594
		loss:cnaPANCAN2 (STK11)	2.00046e-30	5.54127e-28	133	176	58462	175594
		loss:cnaPANCAN313	3.15223e-30	8.70016e-28	209	325	58462	175594
		loss:cnaPANCAN369	3.97469e-30	1.09304e-27	168	243	58462	175594
		gain:cnaPANCAN300	4.324e-30	1.18478e-27	92	106	58462	175594
		loss:cnaPANCAN116	1.43076e-29	3.90597e-27	133	178	58462	175594
		loss:cnaPANCAN200	2.04307e-29	5.55716e-27	143	197	58462	175594
		loss:cnaPANCAN197	3.61204e-29	9.78862e-27	140	192	58462	175594
		loss:cnaPANCAN194 (FGFR3)	5.91902e-29	1.59814e-26	145	202	58462	175594
		gain:cnaPANCAN299 (TAOK1)	6.54494e-29	1.76059e-26	97	116	58462	175594
		gain:cnaPANCAN393 (FOXA1,NKX2-1,PSMA6)	9.38106e-29	2.51412e-26	92	108	58462	175594
		chr8:144659745-144660635(NAPRT1)_HypMET	1.02007e-28	2.72359e-26	306	541	58462	175594
		loss:cnaPANCAN4	1.61465e-28	4.29496e-26	114	146	58462	175594
		gain:cnaPANCAN163 (CHD4,WNK1)	2.32911e-28	6.17215e-26	141	196	58462	175594
		loss:cnaPANCAN196	5.04749e-28	1.33254e-25	140	195	58462	175594
		loss:cnaPANCAN185	5.9485e-28	1.56446e-25	120	158	58462	175594
		loss:cnaPANCAN198	5.95016e-28	1.56446e-25	142	199	58462	175594
		loss:cnaPANCAN195	1.18434e-27	3.09113e-25	140	196	58462	175594
		gain:cnaPANCAN105	3.97196e-27	1.03271e-24	94	114	58462	175594
		loss:cnaPANCAN387	4.20785e-27	1.08983e-24	183	283	58462	175594
		gain:cnaPANCAN364 (STK4)	2.31287e-26	5.96721e-24	229	383	58462	175594
		loss:cnaPANCAN5	3.9003e-26	1.00238e-23	105	135	58462	175594
		PIK3CA_mut	1.30461e-25	3.3398e-23	315	579	58462	175594
		gain:cnaPANCAN392 (CHD8)	1.45724e-25	3.71596e-23	69	76	58462	175594
		gain:cnaPANCAN395 (AKT1,HSP90AA1,PPP2R5C)	1.46031e-25	3.71596e-23	65	70	58462	175594
		gain:cnaPANCAN166 (MDM2,NUP107,SRGAP1)	2.51272e-25	6.35718e-23	115	155	58462	175594
		gain:cnaPANCAN365	3.05829e-25	7.70689e-23	228	386	58462	175594
		gain:cnaPANCAN394 (GNG2,SOS2)	3.49277e-25	8.76685e-23	70	78	58462	175594
		gain:cnaPANCAN362 (CRNKL1,FOXA2)	4.77853e-25	1.19463e-22	186	297	58462	175594
		gain:cnaPANCAN303	1.42425e-24	3.54639e-22	114	155	58462	175594
		loss:cnaPANCAN230 (SYNCRIP,ZNF292)	9.52508e-24	2.36222e-21	307	572	58462	175594
		gain:cnaPANCAN18	1.44037e-23	3.55772e-21	98	128	58462	175594
		loss:cnaPANCAN386	1.93447e-23	4.75881e-21	158	245	58462	175594
		loss:cnaPANCAN63	2.57714e-23	6.31399e-21	134	197	58462	175594
		loss:cnaPANCAN62 (HRAS,IRF7)	5.45297e-23	1.33053e-20	139	208	58462	175594
		chr22:24180491-24181666(DERL3)_HypMET	2.69101e-22	6.53915e-20	201	341	58462	175594
		loss:cnaPANCAN6	5.69751e-22	1.3788e-19	78	96	58462	175594
		loss:cnaPANCAN64	8.49574e-22	2.04747e-19	123	180	58462	175594
		loss:cnaPANCAN65	8.49574e-22	2.04747e-19	123	180	58462	175594
		gain:cnaPANCAN1 (CCNE1)	1.41116e-21	3.37267e-19	115	165	58462	175594
		loss:cnaPANCAN205	1.84559e-21	4.3925e-19	152	240	58462	175594
		chr6:110679417-110679833(C6orf186)_HypMET	3.34638e-21	7.93091e-19	46	47	58462	175594
		loss:cnaPANCAN186	4.31741e-21	1.01891e-18	97	132	58462	175594
		loss:cnaPANCAN201	5.15239e-21	1.21081e-18	109	155	58462	175594
		loss:cnaPANCAN338	8.87123e-21	2.07587e-18	247	452	58462	175594
		loss:cnaPANCAN137 (POT1)	3.12226e-20	7.27486e-18	99	138	58462	175594
		gain:cnaPANCAN346 (BCL11A,REL,XPO1)	3.45199e-20	8.00862e-18	60	69	58462	175594
		gain:cnaPANCAN57 (CAT)	6.016e-20	1.3897e-17	70	86	58462	175594
		loss:cnaPANCAN322	6.23187e-20	1.43333e-17	78	100	58462	175594
		loss:cnaPANCAN188	1.45504e-19	3.33204e-17	97	136	58462	175594
		gain:cnaPANCAN351 (NFE2L2)	1.62656e-19	3.70857e-17	60	70	58462	175594
		loss:cnaPANCAN66	2.39613e-19	5.43922e-17	121	184	58462	175594
		loss:cnaPANCAN391 (ING1,IRS2,TFDP1)	3.04636e-19	6.88478e-17	144	232	58462	175594
		gain:cnaPANCAN213 (MCM3)	3.3467e-19	7.53007e-17	97	137	58462	175594
		gain:cnaPANCAN374	6.36003e-19	1.42465e-16	79	104	58462	175594
		loss:cnaPANCAN321	8.01206e-19	1.78669e-16	75	97	58462	175594
		loss:cnaPANCAN323	8.01206e-19	1.78669e-16	75	97	58462	175594
		loss:cnaPANCAN336	8.78265e-19	1.94097e-16	246	462	58462	175594
		loss:cnaPANCAN67	1.80251e-18	3.96552e-16	119	183	58462	175594
		chr11:8615397-8615889(STK33)_HypMET	2.20354e-18	4.82576e-16	180	314	58462	175594
		loss:cnaPANCAN335	2.54644e-18	5.55124e-16	246	465	58462	175594
		loss:cnaPANCAN334	2.86397e-18	6.21482e-16	245	463	58462	175594
		loss:cnaPANCAN312	3.98317e-18	8.60365e-16	174	302	58462	175594
		loss:cnaPANCAN337	5.70313e-18	1.22617e-15	248	472	58462	175594
		loss:cnaPANCAN99 (SOX17)	6.49344e-18	1.3896e-15	70	90	58462	175594
		loss:cnaPANCAN187	7.12849e-18	1.51837e-15	94	135	58462	175594
		loss:cnaPANCAN74	1.49632e-17	3.1722e-15	93	134	58462	175594
		loss:cnaPANCAN208 (PCDH18)	1.64163e-17	3.46383e-15	125	199	58462	175594
		loss:cnaPANCAN317	2.93088e-17	6.15484e-15	79	108	58462	175594
		gain:cnaPANCAN352 (PMS1)	4.61985e-17	9.6555e-15	54	64	58462	175594
		gain:cnaPANCAN124 (EGFR)	1.08693e-16	2.26081e-14	243	469	58462	175594
		loss:cnaPANCAN189	1.4157e-16	2.93049e-14	92	135	58462	175594
		gain:cnaPANCAN349 (INPP4A)	1.82522e-16	3.75996e-14	51	60	58462	175594
		gain:cnaPANCAN140 (FANCG)	1.9572e-16	4.01227e-14	72	97	58462	175594
		loss:cnaPANCAN390	2.03839e-16	4.15831e-14	136	227	58462	175594
		gain:cnaPANCAN27 (GATA3,KLF6,LARP4B,VIM)	4.25975e-16	8.6473e-14	80	113	58462	175594
		loss:cnaPANCAN138	4.37859e-16	8.84475e-14	71	96	58462	175594
		gain:cnaPANCAN61	6.35179e-16	1.27671e-13	67	89	58462	175594
		gain:cnaPANCAN19	1.22371e-15	2.44742e-13	65	86	58462	175594
		gain:cnaPANCAN121 (ACTB,CARD11,PMS2,RAC1)	1.74048e-15	3.46355e-13	217	416	58462	175594
		gain:cnaPANCAN178	2.0322e-15	4.02376e-13	79	113	58462	175594
		loss:cnaPANCAN207	3.09196e-15	6.09116e-13	104	164	58462	175594
		gain:cnaPANCAN333 (F8,HCFC1,RPL10)	4.12659e-15	8.08811e-13	52	64	58462	175594
		loss:cnaPANCAN206	4.12717e-15	8.08811e-13	97	150	58462	175594
		gain:cnaPANCAN332	7.68676e-15	1.49123e-12	47	56	58462	175594
		loss:cnaPANCAN315 (NF1,SUZ12)	1.00283e-14	1.93546e-12	87	131	58462	175594
		loss:cnaPANCAN203	1.18894e-14	2.28276e-12	101	160	58462	175594
		gain:cnaPANCAN142	1.3912e-14	2.65719e-12	52	65	58462	175594
		loss:cnaPANCAN316	1.74664e-14	3.31862e-12	74	106	58462	175594
		loss:cnaPANCAN169	1.98167e-14	3.74536e-12	78	114	58462	175594
		loss:cnaPANCAN204	2.77302e-14	5.21328e-12	96	151	58462	175594
		gain:cnaPANCAN271 (NOTCH2)	4.14489e-14	7.75094e-12	63	86	58462	175594
		gain:cnaPANCAN214	7.22385e-14	1.34364e-11	60	81	58462	175594
		gain:cnaPANCAN29 (KAT6B)	7.22385e-14	1.34364e-11	60	81	58462	175594
		loss:cnaPANCAN359 (CUL3)	8.40836e-14	1.54714e-11	76	112	58462	175594
		loss:cnaPANCAN69	1.017e-13	1.86111e-11	94	149	58462	175594
		loss:cnaPANCAN9	1.03933e-13	1.89158e-11	56	74	58462	175594
		gain:cnaPANCAN28 (CUL2,EPC1)	1.36358e-13	2.46808e-11	67	95	58462	175594
		GATA3_mut	1.41537e-13	2.54766e-11	58	78	58462	175594
		loss:cnaPANCAN168	1.50331e-13	2.69092e-11	69	99	58462	175594
		chr19:37095680-37096589(ZNF382)_HypMET	1.53721e-13	2.73623e-11	84	129	58462	175594
		gain:cnaPANCAN211	1.7711e-13	3.13484e-11	103	169	58462	175594
		loss:cnaPANCAN136	2.01404e-13	3.5447e-11	61	84	58462	175594
		gain:cnaPANCAN139	2.57915e-13	4.51351e-11	64	90	58462	175594
		gain:cnaPANCAN345	3.07148e-13	5.34438e-11	43	52	58462	175594
		gain:cnaPANCAN141 (GNAQ,NTRK2,PCSK5,TJP2)	3.49176e-13	6.04074e-11	47	59	58462	175594
		gain:cnaPANCAN122 (AHR,HDAC9)	6.42583e-13	1.10524e-10	205	406	58462	175594
		loss:cnaPANCAN209	8.69293e-13	1.48649e-10	96	157	58462	175594
		loss:cnaPANCAN112 (CREBBP)	9.61892e-13	1.63522e-10	59	82	58462	175594
		loss:cnaPANCAN368	1.35513e-12	2.29016e-10	127	226	58462	175594
		gain:cnaPANCAN344 (MYCN)	2.62433e-12	4.40888e-10	62	89	58462	175594
		loss:cnaPANCAN7 (SMARCA4)	2.89856e-12	4.8406e-10	71	107	58462	175594
		gain:cnaPANCAN270 (JUN)	3.1992e-12	5.31067e-10	39	47	58462	175594
		loss:cnaPANCAN329 (ZNF750)	4.18722e-12	6.90891e-10	56	78	58462	175594
		loss:cnaPANCAN319	5.31488e-12	8.7164e-10	60	86	58462	175594
		loss:cnaPANCAN175	5.97045e-12	9.73184e-10	65	96	58462	175594
		loss:cnaPANCAN202	6.31229e-12	1.02259e-09	83	133	58462	175594
		gain:cnaPANCAN347	8.22618e-12	1.32441e-09	35	41	58462	175594
		loss:cnaPANCAN320	9.07103e-12	1.45136e-09	55	77	58462	175594
		chr6:26250436-26250827(HIST1H2BH)_HypMET	9.93246e-12	1.57926e-09	74	115	58462	175594
		chr4:122301567-122302290(QRFPR)_HypMET	1.03067e-11	1.62845e-09	23	23	58462	175594
		gain:cnaPANCAN83	1.19892e-11	1.8823e-09	67	101	58462	175594
		loss:cnaPANCAN318	1.20207e-11	1.8823e-09	62	91	58462	175594
		gain:cnaPANCAN143 (NOTCH1)	3.04066e-11	4.71302e-09	49	67	58462	175594
		loss:cnaPANCAN373	4.52576e-11	6.96967e-09	86	143	58462	175594
		loss:cnaPANCAN372	5.31298e-11	8.12886e-09	84	139	58462	175594
		loss:cnaPANCAN360	6.94218e-11	1.05521e-08	87	146	58462	175594
		gain:cnaPANCAN212 (HSP90AB1,TRERF1)	7.56022e-11	1.14159e-08	86	144	58462	175594
		loss:cnaPANCAN370	7.75445e-11	1.16317e-08	79	129	58462	175594
		loss:cnaPANCAN119	1.02687e-10	1.52518e-08	98	171	58462	175594
		loss:cnaPANCAN134	1.02361e-10	1.52518e-08	60	90	58462	175594
		loss:cnaPANCAN111	1.05144e-10	1.54561e-08	44	59	58462	175594
		gain:cnaPANCAN123	1.16882e-10	1.70648e-08	195	400	58462	175594
		gain:cnaPANCAN109 (MMP2)	1.33854e-10	1.94088e-08	46	63	58462	175594
		loss:cnaPANCAN8	1.52578e-10	2.19712e-08	68	107	58462	175594
		gain:cnaPANCAN384 (ERCC5,ING1,IRS2,TFDP1)	1.56932e-10	2.24412e-08	110	199	58462	175594
		gain:cnaPANCAN375	1.59833e-10	2.26963e-08	48	67	58462	175594
		loss:cnaPANCAN71 (EXT2)	2.04715e-10	2.88648e-08	86	146	58462	175594
		gain:cnaPANCAN269 (MACF1)	2.10063e-10	2.94088e-08	57	85	58462	175594
		loss:cnaPANCAN215	2.67186e-10	3.71389e-08	93	162	58462	175594
		loss:cnaPANCAN371	2.67944e-10	3.71389e-08	83	140	58462	175594
		loss:cnaPANCAN216	2.92549e-10	4.00792e-08	82	138	58462	175594
		loss:cnaPANCAN284	3.44563e-10	4.68605e-08	99	176	58462	175594
		loss:cnaPANCAN314	3.92857e-10	5.30356e-08	60	92	58462	175594
		gain:cnaPANCAN108 (CHD9,CYLD)	4.20968e-10	5.64098e-08	52	76	58462	175594
		NOTCH1_mut	4.3845e-10	5.83139e-08	83	141	58462	175594
		loss:cnaPANCAN135	4.97304e-10	6.56441e-08	68	109	58462	175594
		gain:cnaPANCAN238	5.20475e-10	6.81823e-08	36	46	58462	175594
		gain:cnaPANCAN348	5.20475e-10	6.81823e-08	36	46	58462	175594
		loss:cnaPANCAN110	8.75414e-10	1.12251e-07	52	77	58462	175594
		loss:cnaPANCAN357 (ACVR2A)	8.70164e-10	1.12251e-07	51	75	58462	175594
		gain:cnaPANCAN165 (CDK4)	1.47021e-09	1.86717e-07	75	126	58462	175594
		loss:cnaPANCAN167	1.50573e-09	1.89722e-07	44	62	58462	175594
		chr16:56665945-56666641(MT1M)_HypMET	1.62763e-09	2.03453e-07	143	283	58462	175594
		gain:cnaPANCAN411 (BLM,CRTC3,FANCI,IDH2,NR2F2,PCSK6)	1.67605e-09	2.07517e-07	55	84	58462	175594
		loss:cnaPANCAN361	1.67353e-09	2.07517e-07	96	173	58462	175594
		gain:cnaPANCAN350	1.79107e-09	2.18511e-07	37	49	58462	175594
		gain:cnaPANCAN127 (AKAP9)	5.65351e-09	6.84075e-07	184	388	58462	175594
		loss:cnaPANCAN14	6.27242e-09	7.5269e-07	54	84	58462	175594
		loss:cnaPANCAN324	6.87651e-09	8.18305e-07	42	60	58462	175594
		loss:cnaPANCAN70	1.22269e-08	1.44278e-06	68	115	58462	175594
		gain:cnaPANCAN330 (RPGR)	1.37972e-08	1.61427e-06	27	33	58462	175594
		gain:cnaPANCAN237	1.82592e-08	2.11807e-06	33	44	58462	175594
		loss:cnaPANCAN263	2.23416e-08	2.56929e-06	76	134	58462	175594
		gain:cnaPANCAN190 (FGFR3,WHSC1)	2.31541e-08	2.63957e-06	35	48	58462	175594
		loss:cnaPANCAN100	2.44125e-08	2.75861e-06	29	37	58462	175594
		gain:cnaPANCAN236	2.52524e-08	2.82827e-06	36	50	58462	175594
		chr4:102711829-102712199(BANK1)_HypMET	2.97235e-08	3.29931e-06	39	56	58462	175594
		chr6:105584148-105585621(BVES)_HypMET	3.28107e-08	3.60918e-06	18	19	58462	175594
		loss:cnaPANCAN412	5.70384e-08	6.21719e-06	89	166	58462	175594
		gain:cnaPANCAN128	6.06039e-08	6.54522e-06	172	368	58462	175594
		chr10:135123238-135123448(TUBGCP2)_HypMET	6.83817e-08	7.31684e-06	15	15	58462	175594
		chr20:30310503-30310707(BCL2L1)_HypMET	6.83817e-08	7.31684e-06	15	15	58462	175594
		chr17:41363727-41364273(TMEM106A)_HypMET	7.41815e-08	7.78906e-06	59	99	58462	175594
		loss:cnaPANCAN174	1.17421e-07	1.22118e-05	44	68	58462	175594
		CASP8_mut	1.96986e-07	2.02895e-05	46	73	58462	175594
		chr10:135122851-135123109(TUBGCP2)_HypMET	2.05421e-07	2.09529e-05	14	14	58462	175594
		chr19:11998804-11999131()_HypMET	2.05421e-07	2.09529e-05	14	14	58462	175594
		chr19:12266998-12267686(ZNF625)_HypMET	2.05421e-07	2.09529e-05	14	14	58462	175594
		chr19:53496732-53497028(ZNF702P)_HypMET	2.05421e-07	2.09529e-05	14	14	58462	175594
		loss:cnaPANCAN115	2.54415e-07	2.49326e-05	33	47	58462	175594
		gain:cnaPANCAN376	2.68509e-07	2.60454e-05	38	57	58462	175594
		chr19:12076029-12076366()_HypMET	6.17086e-07	5.92402e-05	13	13	58462	175594
		chr3:181430141-181431076(SOX2)_HypMET	6.17086e-07	5.92402e-05	13	13	58462	175594
		chr9:21974578-21975306(CDKN2A)_HypMET	6.17086e-07	5.92402e-05	13	13	58462	175594
		gain:cnaPANCAN331	1.11166e-06	0.000103384	30	43	58462	175594
		loss:cnaPANCAN114 (CIITA)	1.13796e-06	0.000104692	34	51	58462	175594
		loss:cnaPANCAN103	1.15129e-06	0.000104767	32	47	58462	175594
		chr20:62433937-62434203(ZBTB46)_HypMET	1.85371e-06	0.000166834	12	12	58462	175594
		chr22:47022457-47022659(GRAMD4)_HypMET	1.85371e-06	0.000166834	12	12	58462	175594
		chr7:27225050-27225629(HOXA11)_HypMET	1.85371e-06	0.000166834	12	12	58462	175594
		loss:cnaPANCAN72	1.99312e-06	0.000173402	50	86	58462	175594
		chr5:125930601-125931049(ALDH7A1)_HypMET	2.28862e-06	0.000196821	28	40	58462	175594
		loss:cnaPANCAN131	2.49376e-06	0.00021197	42	69	58462	175594
		loss:cnaPANCAN217	2.65457e-06	0.000222984	66	123	58462	175594
		loss:cnaPANCAN68	2.92681e-06	0.000242925	94	190	58462	175594
		loss:cnaPANCAN358	3.57705e-06	0.000293318	37	59	58462	175594
		loss:cnaPANCAN327	4.91318e-06	0.000397968	29	43	58462	175594
		chr12:50297580-50297988(FAIM2)_HypMET	5.56841e-06	0.000445473	11	11	58462	175594
		loss:cnaPANCAN173	6.38473e-06	0.000504394	43	73	58462	175594
		loss:cnaPANCAN104	8.69632e-06	0.000678313	32	50	58462	175594
		NFE2L2_mut	9.21953e-06	0.000709904	39	65	58462	175594
		loss:cnaPANCAN132	1.03353e-05	0.000785484	43	74	58462	175594
		loss:cnaPANCAN328	1.48556e-05	0.00111417	33	53	58462	175594
		chr5:35617855-35618339(SPEF2)_HypMET	1.6727e-05	0.00123779	10	10	58462	175594
		loss:cnaPANCAN417	1.86676e-05	0.00136274	72	143	58462	175594
		gain:cnaPANCAN239 (FOXP1,MITF)	1.96438e-05	0.00141436	28	43	58462	175594
		loss:cnaPANCAN326 (SOX9)	2.0162e-05	0.00143151	36	60	58462	175594
		loss:cnaPANCAN102	2.39511e-05	0.00167658	34	56	58462	175594
		loss:cnaPANCAN101	4.226e-05	0.00291594	25	38	58462	175594
		chr2:216877899-216878352(MREG)_HypMET	5.02455e-05	0.0034167	9	9	58462	175594
		chr22:32026297-32026874(PISD)_HypMET	5.02455e-05	0.0034167	9	9	58462	175594
		chr8:61193312-61194195(CA8)_HypMET	5.02455e-05	0.0034167	9	9	58462	175594
		loss:cnaPANCAN325	8.04628e-05	0.00523008	25	39	58462	175594
		loss:cnaPANCAN355	8.04628e-05	0.00523008	25	39	58462	175594
		gain:cnaPANCAN191 (FIP1L1,PDGFRA)	0.000143306	0.00902826	39	71	58462	175594
		loss:cnaPANCAN354	0.000146727	0.00909707	25	40	58462	175594
		chr1:1167001-1168985(B3GALT6)_HypMET	0.000150929	0.00920668	8	8	58462	175594
		chr1:214161197-214161415(PROX1)_HypMET	0.000150929	0.00920668	8	8	58462	175594
		chr18:77193463-77193764(NFATC1)_HypMET	0.000150929	0.00920668	8	8	58462	175594
		chr19:52531323-52531724(ZNF614)_HypMET	0.000150929	0.00920668	8	8	58462	175594
		chr5:63461448-63462106(RNF180)_HypMET	0.000150929	0.00920668	8	8	58462	175594
		chr7:95025559-95026122(PON3)_HypMET	0.000150929	0.00920668	8	8	58462	175594
		gain:cnaPANCAN192 (FIP1L1,PDGFRA)	0.000188277	0.0103552	40	74	58462	175594
		CBFB_mut	0.00028136	0.0151934	12	15	58462	175594
		gain:cnaPANCAN268	0.000325067	0.0172285	22	35	58462	175594
		chr5:1594238-1595027(SDHAP3)_HypMET	0.000453361	0.0235748	7	7	58462	175594
		chr6:39901852-39902299(MOCS1)_HypMET	0.000453361	0.0235748	7	7	58462	175594
		gain:cnaPANCAN56	0.000478731	0.0239366	24	40	58462	175594
		loss:cnaPANCAN353	0.000711853	0.0348808	25	43	58462	175594
		chr18:77201938-77202732(NFATC1)_HypMET	0.00136179	0.0653658	6	6	58462	175594
		chr19:58125530-58125902(ZNF134)_HypMET	0.00136179	0.0653658	6	6	58462	175594
		FRG1_mut	0.00178668	0.0821873	11	15	58462	175594
		loss:cnaPANCAN221	0.0020851	0.0938296	46	96	58462	175594
		CDH1_mut	0.00292301	0.128612	62	138	58462	175594
		FOXA1_mut	0.00344254	0.148029	14	22	58462	175594
		chr18:77196121-77196568(NFATC1)_HypMET	0.00409044	0.171799	5	5	58462	175594
		PRKAR1A_mut	0.00874476	0.358535	9	13	58462	175594
		chr8:41507516-41507868()_HypMET	0.0102188	0.408752	14	24	58462	175594
		chr19:58144339-58144999(ZNF211)_HypMET	0.0122864	0.479171	4	4	58462	175594
		HLF_mut	0.0172876	0.656931	9	14	58462	175594
		CYTH4_mut	0.0195243	0.722399	7	10	58462	175594
		RPGR_mut	0.0267124	0.961647	16	31	58462	175594
		ACAD8_mut	0.523233	1	5	14	58462	175594
		ARFGAP1_mut	0.102961	1	7	13	58462	175594
		ARHGAP26_mut	0.570188	1	9	27	58462	175594
		ATF1_mut	0.148693	1	7	14	58462	175594
		AXIN1_mut	0.340194	1	15	40	58462	175594
		CARM1_mut	0.380356	1	6	15	58462	175594
		CAST_mut	0.240323	1	6	13	58462	175594
		CCT5_mut	0.309045	1	6	14	58462	175594
		CDC27_mut	0.804266	1	2	8	58462	175594
		chr7:87256958-87258444(ABCB1)_HypMET	0.0849779	1	30	72	58462	175594
		EIF4A2_mut	0.0429984	1	10	18	58462	175594
		EPC1_mut	0.397725	1	8	21	58462	175594
		ERBB2IP_mut	0.291541	1	14	36	58462	175594
		FBXO11_mut	0.278067	1	8	19	58462	175594
		FIP1L1_mut	0.458366	1	8	22	58462	175594
		FKBP5_mut	0.833244	1	4	16	58462	175594
		GNAI1_mut	0.0450371	1	5	7	58462	175594
		GNG2_mut	0.34872	1	4	9	58462	175594
		GPS2_mut	0.102961	1	7	13	58462	175594
		KLF4_mut	0.523233	1	5	14	58462	175594
		MYB_mut	0.0373078	1	11	20	58462	175594
		NCKAP1_mut	0.03556	1	14	27	58462	175594
		NUP107_mut	0.0476222	1	12	23	58462	175594
		PAX5_mut	0.324783	1	7	17	58462	175594
		PRRX1_mut	0.148693	1	7	14	58462	175594
		PSMD11_mut	0.380356	1	6	15	58462	175594
		PSME3_mut	0.172686	1	4	7	58462	175594
		SFPQ_mut	0.0660464	1	7	12	58462	175594
		SHMT1_mut	0.318834	1	3	6	58462	175594
		SMARCA1_mut	0.110321	1	19	44	58462	175594
		STK4_mut	0.0305849	1	9	15	58462	175594
		TFDP1_mut	0.0373078	1	11	20	58462	175594
		TOM1_mut	0.526316	1	4	11	58462	175594
		VIM_mut	0.189486	1	9	20	58462	175594
		ZFP36L1_mut	0.0577453	1	13	26	58462	175594
	Class H	Selected Functional Events	P-value	Adjusted P-value	SFE occurrence in community	SFE background occurrence	All Event occurrences in community	All Event background occurrences
		chr17:38333605-38334795()_HypMET	3.08358e-146	3.11442e-144	136	148	11306	175594
		chr4:57371582-57372022()_HypMET	6.41889e-144	6.41889e-142	134	146	11306	175594
		chr9:86571047-86572027()_HypMET	8.17299e-144	8.09126e-142	133	144	11306	175594
		chr9:98783216-98784364()_HypMET	9.73303e-144	9.53837e-142	132	142	11306	175594
		chr11:46402624-46404139()_HypMET	1.092e-143	1.05924e-141	130	138	11306	175594
		chr1:21996161-21996409(RAP1GAP)_HypMET	9.25151e-143	8.88145e-141	133	145	11306	175594
		chr2:152954633-152955784(CACNB4)_HypMET	1.18532e-142	1.12605e-140	132	143	11306	175594
		chr11:67070807-67071801()_HypMET	1.49882e-142	1.40889e-140	128	135	11306	175594
		chr7:32996732-32997591(FKBP9)_HypMET	1.49882e-142	1.40889e-140	128	135	11306	175594
		chr1:13910137-13910868(PDPN)_HypMET	1.57994e-142	1.45354e-140	130	139	11306	175594
		chr11:64509433-64513826()_HypMET	1.61491e-142	1.45354e-140	129	137	11306	175594
		chr11:73693702-73694802()_HypMET	1.57994e-142	1.45354e-140	130	139	11306	175594
		chr17:52977866-52978307()_HypMET	1.57994e-142	1.45354e-140	130	139	11306	175594
		chr2:219646432-219647181()_HypMET	1.57994e-142	1.45354e-140	130	139	11306	175594
		chr1:10755226-10755521()_HypMET	6.73378e-142	5.85839e-140	134	148	11306	175594
		chr3:119298284-119298983()_HypMET	1.33248e-141	1.14593e-139	132	144	11306	175594
		chr16:67464388-67465462()_HypMET	1.71792e-141	1.46023e-139	131	142	11306	175594
		chr6:52226753-52228006()_HypMET	1.71792e-141	1.46023e-139	131	142	11306	175594
		chr11:72463092-72463717()_HypMET	2.23056e-141	1.85137e-139	127	134	11306	175594
		chr2:218621279-218621498(DIRC3)_HypMET	2.23056e-141	1.85137e-139	127	134	11306	175594
		chr2:96011132-96013197()_HypMET	2.23056e-141	1.85137e-139	127	134	11306	175594
		chr17:27503598-27504014(MYO18A)_HypMET	2.31967e-141	1.85574e-139	129	138	11306	175594
		chr1:180881316-180882592()_HypMET	2.38694e-141	1.88568e-139	128	136	11306	175594
		chr5:126626053-126626901()_HypMET	2.38694e-141	1.88568e-139	128	136	11306	175594
		chr5:115912001-115912384(SEMA6A)_HypMET	2.48817e-140	1.91589e-138	130	141	11306	175594
		chr1:220921411-220922176(MOSC2)_HypMET	3.40377e-140	2.52161e-138	128	137	11306	175594
		chr10:102756834-102759798()_HypMET	3.52614e-140	2.52161e-138	127	135	11306	175594
		chr10:43891546-43892917(HNRNPF)_HypMET	3.31791e-140	2.52161e-138	126	133	11306	175594
		chr12:52444553-52445421(NR4A1)_HypMET	3.31791e-140	2.52161e-138	126	133	11306	175594
		chr19:42501261-42501486()_HypMET	3.52614e-140	2.52161e-138	127	135	11306	175594
		chr20:48098512-48099560()_HypMET	3.40377e-140	2.52161e-138	128	137	11306	175594
		chr22:18923470-18923840()_HypMET	3.31791e-140	2.52161e-138	126	133	11306	175594
		chr3:101568107-101569046(NFKBIZ)_HypMET	3.52614e-140	2.52161e-138	127	135	11306	175594
		chr4:1005930-1006282()_HypMET	3.31791e-140	2.52161e-138	126	133	11306	175594
		chr11:113185332-113185663()_HypMET	3.60132e-139	2.41288e-137	129	140	11306	175594
		chr15:30114110-30115215()_HypMET	3.60132e-139	2.41288e-137	129	140	11306	175594
		chr16:4166655-4167012()_HypMET	4.40029e-139	2.86019e-137	128	138	11306	175594
		chr18:52495604-52496007(RAB27B)_HypMET	4.93287e-139	3.15703e-137	125	132	11306	175594
		chr2:162270888-162271413(TBR1)_HypMET	4.93287e-139	3.15703e-137	125	132	11306	175594
		chr1:218520287-218520506(TGFB2)_HypMET	5.20619e-139	3.22784e-137	126	134	11306	175594
		chr11:122753386-122753951(C11orf63)_HypMET	5.20619e-139	3.22784e-137	126	134	11306	175594
		chr1:2064628-2064855()_HypMET	2.84227e-138	1.70536e-136	130	143	11306	175594
		chr1:145472980-145474702()_HypMET	5.20888e-138	3.07324e-136	128	139	11306	175594
		chr1:110880394-110880624()_HypMET	6.25784e-138	3.62955e-136	123	129	11306	175594
		chr16:48399730-48400040(SIAH1)_HypMET	6.40616e-138	3.65151e-136	127	137	11306	175594
		chr3:49314437-49314815(C3orf62)_HypMET	6.40616e-138	3.65151e-136	127	137	11306	175594
		chr17:37856448-37856891(ERBB2)_HypMET	7.31563e-138	4.02359e-136	126	135	11306	175594
		chr2:201983198-201983709(CFLAR)_HypMET	7.31563e-138	4.02359e-136	126	135	11306	175594
		chr21:37442140-37442778(CBR1)_HypMET	7.31563e-138	4.02359e-136	126	135	11306	175594
		chr9:113017745-113019297(TXN)_HypMET	7.31563e-138	4.02359e-136	126	135	11306	175594
		chr5:73935725-73937551(ENC1)_HypMET	7.52878e-137	3.83968e-135	127	138	11306	175594
		chr13:21634519-21635907(LATS2)_HypMET	1.0887e-136	5.35763e-135	123	130	11306	175594
		chr2:173940414-173941271()_HypMET	1.07153e-136	5.35763e-135	125	134	11306	175594
		chr13:28194183-28196249(LNX2)_HypMET	1.13302e-136	5.4385e-135	124	132	11306	175594
		chr12:132690339-132690571()_HypMET	1.08742e-135	5.11089e-134	126	137	11306	175594
		chr7:150065169-150066351()_HypMET	1.56851e-135	7.21513e-134	124	133	11306	175594
		chr19:42720826-42722132(DEDD2)_HypMET	2.39783e-134	1.07902e-132	121	128	11306	175594
		chr22:38453187-38453503(PICK1)_HypMET	2.85883e-133	1.25789e-131	123	133	11306	175594
		chr22:24110029-24110995()_HypMET	5.26993e-132	2.26607e-130	119	126	11306	175594
		chr11:10316232-10316469()_HypMET	6.01455e-131	2.52611e-129	121	131	11306	175594
		chr3:187456250-187456580(BCL6)_HypMET	8.71466e-130	3.57301e-128	120	130	11306	175594
		chr7:99678768-99679702(ZNF3)_HypMET	2.48293e-127	9.93172e-126	116	124	11306	175594
		chr15:64679907-64680233()_HypMET	4.16772e-125	1.62541e-123	111	116	11306	175594
		chr11:44087518-44088165(ACCS)_HypMET	4.12084e-123	1.56592e-121	116	128	11306	175594
		chr19:54371854-54372990(MYADM)_HypMET	1.68249e-121	6.22522e-120	109	115	11306	175594
		chr15:60690708-60690930(ANXA2)_HypMET	1.77257e-121	6.38124e-120	110	117	11306	175594
		chr1:153935781-153936276()_HypMET	2.28518e-119	7.99814e-118	105	109	11306	175594
		chr6:26188997-26189295(HIST1H4D)_HypMET	1.07072e-118	3.64045e-117	113	126	11306	175594
		chr2:9346383-9347944()_HypMET	2.46419e-118	8.13184e-117	111	122	11306	175594
		chr19:47731377-47731715(BBC3)_HypMET	6.36208e-117	2.03587e-115	108	117	11306	175594
		chr13:36052553-36053119()_HypMET	8.1618e-117	2.53016e-115	105	111	11306	175594
		chr17:40573740-40575526()_HypMET	8.32376e-117	2.53016e-115	106	113	11306	175594
		chr3:125075915-125076481()_HypMET	6.67637e-114	1.93615e-112	108	120	11306	175594
		chr16:68002837-68003039()_HypMET	3.42746e-112	9.59689e-111	103	111	11306	175594
		chr12:104697348-104697984(EID3)_HypMET	2.46481e-111	6.65498e-110	132	188	11306	175594
		chr16:67449936-67450472(ZDHHC1)_HypMET	1.21497e-108	3.15893e-107	99	106	11306	175594
		chr19:1851578-1852203()_HypMET	7.24726e-106	1.81182e-104	101	113	11306	175594
		chr12:53448008-53448406()_HypMET	1.01446e-104	2.4347e-103	100	112	11306	175594
		chr6:35435810-35437084(RPL10A)_HypMET	4.64114e-104	1.06746e-102	92	96	11306	175594
		chr22:46440393-46441019(LOC100271722)_HypMET	1.36643e-98	3.00614e-97	85	87	11306	175594
		chr16:67183208-67184968(B3GNT9)_HypMET	5.23662e-97	1.09969e-95	86	90	11306	175594
		chr19:12203028-12203503(ZNF788)_HypMET	5.98421e-97	1.19684e-95	88	94	11306	175594
		chr11:18417667-18417925(LDHA)_HypMET	5.95804e-96	1.13203e-94	89	97	11306	175594
		chr11:18415922-18416680(LDHA)_HypMET	7.60816e-96	1.36947e-94	88	95	11306	175594
		chr16:88850744-88852274()_HypMET	8.76415e-96	1.48991e-94	87	93	11306	175594
		chr19:41106058-41106415(LTBP4)_HypMET	1.61878e-95	2.59005e-94	97	116	11306	175594
		chr1:177150814-177151165(FAM5B)_HypMET	1.00415e-87	1.50622e-86	77	80	11306	175594
		chr1:11724113-11724885(FBXO6)_HypMET	1.90497e-86	2.66696e-85	77	81	11306	175594
		chr14:61188116-61190772(SIX4)_HypMET	1.61284e-78	2.09669e-77	77	89	11306	175594
		chr5:178322713-178323538(ZFP2)_HypMET	3.58762e-78	4.30515e-77	82	102	11306	175594
		chr10:94351356-94351615(KIF11)_HypMET	4.99786e-76	5.49765e-75	70	76	11306	175594
		chr6:3227025-3229688()_HypMET	5.81816e-67	5.81816e-66	63	70	11306	175594
		chr14:24422770-24423141()_HypMET	4.61946e-63	4.15751e-62	56	59	11306	175594
		chr2:190539026-190539533(ANKAR)_HypMET	4.8447e-49	3.87576e-48	43	45	11306	175594
		loss:cnaPANCAN16	1.00155e-46	7.01083e-46	72	143	11306	175594
		loss:cnaPANCAN17	4.59405e-41	2.75643e-40	69	152	11306	175594
		loss:cnaPANCAN15	1.21336e-40	6.0668e-40	66	140	11306	175594
		chr4:103940668-103940951()_HypMET	1.11852e-39	4.47406e-39	39	46	11306	175594
		loss:cnaPANCAN13	3.1428e-36	9.4284e-36	63	145	11306	175594
		loss:cnaPANCAN12	2.13395e-35	4.2679e-35	62	144	11306	175594
		loss:cnaPANCAN295 (ATP1A1,CSDE1,NRAS)	6.49779e-14	6.49779e-14	45	196	11306	175594

## Sheet: TableS3G-CancerClassifAndConcor
		TableS3G - Cancer type classification and concordance analysis, related to figure 3
	A	Ciriello et al (Nat Gen 2013) Classification of Primary Tumours
		THCA	COAD/READ	SKCM	UCEC	STAD	BLCA	LUAD	LUSC	HNSC	BRCA	PRAD	KIRC	LAML	GBM	LGG
		Not included	Mutations	Not included	Mutations	Not included	Mutations/CNAs	Mutations/CNAs	CNAs	CNAs	CNAs	Not included	Mutations	Mutations	Mutations	Not included
	B	GDSC1000 Classification of Primary Tumours
		THCA	COAD/READ	SKCM	UCEC	STAD	BLCA	LUAD	LUSC	HNSC	BRCA	PRAD	KIRC	LAML	GBM	LGG
	M	94.9821	79.5	73.4694	70.5882	62.2951	46.7391	44.3299	38.8889	5	0.478469	21.1538	16.4557	14.3791	19.6078	2.48447
	CD	1.07527	3	13.0612	1.68067	3.27869	6.52174	5.15464	0	0	0.956938	31.4103	37.9747	67.9739	69.6078	15.528
	CA	3.94265	17.5	13.4694	27.7311	34.4262	46.7391	50.5155	61.1111	95	98.5646	47.4359	45.5696	17.6471	10.7843	2.48447
	H	0	0	0	0	0	0	0	0	0	0	0	0	0	0	79.5031
	Dominant CFE type	Mutations	Mutations	Mutations	Mutations	Mutations	Mutations/CNAs	CNAs	CNAs	CNAs	CNAs	CNAs	CNAs	CNAs	CNAs	HypMets
	B'
	Dominant CFE type	Mutations	Mutations	Mutations	Mutations	Mutations	Mutations/Amplifications	Amplifications	Amplifications	Amplifications	Amplifications	Amplifications	Amplifications	Deletions	Deletions	HypMets
	C	GDSC1000 Classification of Cell Lines
		THCA	COAD/READ	SKCM	UCEC	STAD	BLCA	LUAD	LUSC	HNSC	BRCA	PRAD	KIRC	LAML	GBM	LGG
	M	62.5	86.2745	72.7273	100	68	21.0526	4.6875	0	0	0	50	6.25	7.14286	22.2222	5.88235
	CD	6.25	0	10.9091	0	0	0	6.25	20	0	0	33.3333	53.125	78.5714	16.6667	23.5294
	CA	31.25	13.7255	16.3636	0	32	78.9474	89.0625	80	100	100	16.6667	40.625	14.2857	61.1111	11.7647
	H	0	0	0	0	0	0	0	0	0	0	0	0	0	0	58.8235
	Dominant CFE type	Mutations	Mutations	Mutations	Mutations	Mutations	CNAs	CNAs	CNAs	CNAs	CNAs	CNAs	CNAs	CNAs	CNAs	HypMets
	C'
	Dominant CFE type	Mutations	Mutations	Mutations	Mutations	Mutations	Amplifications	Amplifications	Amplifications	Amplifications	Amplifications	Mutatiions	Deletions	Deletions	Amplifications	HypMets
																	% concordance
	A-B concordant?		Y		Y		Y	Y	Y	Y	Y		N	N	N		0.7
	B-C concordant?	Y	Y	Y	Y	Y	Y	Y	Y	Y	Y	Y	Y	Y	Y	Y	1
	B'-C' concordant?	Y	Y	Y	Y	Y	Y	Y	Y	Y	Y	N	N	Y	N	Y	0.8

## Sheet: TableS3H-RACSsTypeEnrichments
	TableS3H - RACSs amplification/deletion enrichments of the identified classes, related to figure 3
	RACSs grand total
	425
	RACSs total
	Deletion	Amplifications
	308	117
	RACSs contained in each class
	M	CD	CA	H
	11	122	286	6
	Individual CFE types per class
		Deletion	Amplifications	Total
	M	9	2	11
	CD	118	4	122
	CA	175	111	286
	H	6	0	6
	Total	308	117	425
	CFE type enrichment p-values
		Deletion	Amplifications
	M	0.377231	0.853508
	CD	2.0388e-15	1
	CA	1	2.38055e-16
	H	0.142918	1
