# Supplementary material for: A Landscape of Pharmacogenomic Interactions in Cancer
Source: Cell. 2016 Jul 28;166(3):740–54. doi: 10.1016/j.cell.2016.06.017 (PMC4967469; doi:10.1016/j.cell.2016.06.017)
Supplement: Table S4. Drug Response Data, ANOVA Results, and Validation on Independent Datasets, Related to Figure 4 — (A) IC50 values across all screened cell lines and drugs. (B) Area under the dose-response curve (AUC) scores across all screened cell lines and drugs. (C) Full list of significant ANOVA interactions (both Pan-cancer and Cancer-specific ones), with hyperlinks to web-pages containing plots and all statistical scores. (D) Tabular summary of Pan-Cancer and Cancer-Specific ANOVA interaction effect sizes. (E) Set of overlapping cell lines between our study and the Cancer Cell Line Encyclopedia dataset (CCLE; Barretina et al., 2012). (F) Set of overlapping compounds between our study and the CCLE (Barretina et al., 2012). (G) Drug response indicators (IC50s s and Activity area for the CCLE, and IC50s s and Area under the response curve for our study) for the set of overlapping cell lines and compounds in Tables S4E and S4F, together with additional screening information, such as maximal tested concentrations across the two screenings, etc. (H) Set of significant and robust pharmacogenomic interactions identified in our study that are testable on the CCLE and have been validated on this independent dataset on the set of overlapping cell lines and compounds in Tables S4E and S4F, together with hyperlinks to webpages with scatterplots and statistical scores across the two studies. (I) Set of overlapping cell lines between our study and the Cancer Target Discovery And Development (2015 version) (CTRP, Seashore-Ludlow et al., 2015). (J) Set of overlapping compounds between our study and the CTRP (Seashore-Ludlow et al., 2015). (K) Drug response indicators (Area under the dose response curve for CTRP, and IC50s and Area under the response curve for our study) for the set of overlapping cell lines and compounds in Tables S4I and S4J, together with additional screening information, such as maximal tested concentrations across the two screenings, etc. (L) Set of significant large-effect size pharmacogenomic interactions identified in our study that are testable on the CTRP and hav [file mmc5.xlsx]

## Sheet: TableS4A-IC50s
	TableS4A - Whole set of log(IC50s) across all the screened compounds and cell lines, related to Figure 4
		Drug Identifiers and Names
Cell line cosmic identifiers	Sample Names	211	221	152	203	225	230	206	208	223	228	238	193	205	222	229	252	253	255	256	277	283	301	306	329	332	235	254	282	292	298	330	1378	219	249	257	260	261	262	263	266	279	286	288	291	295	303	305	309
		TL-2-105	TAK-715	CP466722	BMS-345541	Genentech Cpd 10	GSK429286A	Ruxolitinib	SB-715992	ZSTK474	KIN001-102	CAL-101	GW-2580	BMS-708163	BX-912	LY317615	WZ3105	XMD14-99	CP724714	JW-7-24-1	ABT-869	GSK2126458	PHA-793887	TG101348	QL-XI-92	XMD15-27	QL-XII-47	AC220	EKB-569	Masitinib	OSI-930	XMD13-2	Bleomycin (50 uM)	AT-7519	XL-184	NPK76-II-72-1	NG-25	TL-1-85	VX-11e	FR-180204	Zibotentan, ZD4054	BIX02189	KIN001-236	KIN001-055	KIN001-266	NVP-BHG712	PIK-93	TPCA-1	Y-39983
910944	ALL-PO	1.41246	2.11315	-0.756692	1.38611	-1.39815	3.68192	3.08109	-3.23012	-1.69107	-0.722249	2.3565	3.83763	4.00429	-3.60876	-0.316227	-2.85526	2.85672	3.49272	-0.124428	-2.47086	-5.9778	-0.986023	-1.99952	2.21029	2.90164	-0.217065	-3.64577	-2.13049	3.0317	2.81053	1.49613	4.96732	-1.36783	-2.39924	-0.71773	-1.83464	-0.207419	1.1144	2.11631	5.27797	-0.00228327	1.93211	1.63801	1.71076	1.32503	-0.758401	-0.959082	2.74686
1295741	AMO-1	3.36313	3.05105	1.71861	2.19194	1.54158	3.54413	2.98981	-3.88898	0.275043	1.6263	4.09624	3.55498	3.21904	1.81743	2.29556	-1.12213	1.86583	3.45338	1.29617	1.80259	-4.92898	0.212599	1.67797	3.38645	4.4189	1.72003	0.729239	1.93958	2.38658	3.56963	2.3014	5.15827	-1.15722	2.42435	-0.126172	1.15037	1.19637	1.94154	4.03003	5.07251	2.62325	1.92445	3.32948	1.23891	1.16048	-0.483573	2.247	2.76401
910692	COLO-668	3.39841	3.10302	3.06765	1.2282	0.313308	3.57245	3.73102	-2.27565	0.577291	0.940925	4.23663	5.00364	4.55959	2.86353	-0.240107	1.44429	4.06073	3.91948	2.13773	2.12557	-3.52834	4.30278	1.78195	3.1439	5.04965	-0.742271	1.72188	3.07305	3.13801	4.99189	2.82132	4.65241	1.35603	2.30333	2.59183	2.59218	3.07784	1.80808	4.3192	4.76198	3.64049	5.04919	5.04965	2.83994	2.77727	2.67125	2.84178	4.08101
1297439	COR-L95	3.31245	6.09648	2.95062	2.84854	3.74021	5.2161	3.71922	-0.93193	2.30107	2.68508	5.19931	5.02116	5.0036	4.25396	3.58027	-1.00521	5.16673	5.31486	1.50081	2.47974	-2.18483	1.72905	2.319	4.11608	5.4712	-0.311844	2.96838	2.8575	2.98416	5.00143	3.66317	5.60316	0.469328	3.84215	2.96551	4.1322	4.48405	4.44605	5.72739	5.7928	5.24355	4.46207	5.16582	4.19154	4.37245	3.4115	4.49164	4.01565
906838	DG-75	3.65006	3.10775	2.17518	1.58781	2.43858	5.30116	4.15316	-2.52742	2.32255	2.09941	5.52847	5.28847	4.94968	2.89296	2.69202	-0.993482	4.78791	4.64669	1.96731	2.6471	-1.68939	1.45008	2.19971	4.32755	4.91634	1.14083	2.60657	2.70045	2.92803	3.93629	3.16555	4.09562	-0.861847	4.25607	2.18989	2.16342	2.52791	3.91331	5.47863	5.208	3.992	4.61128	4.61579	2.9297	3.37869	2.68656	3.21329	4.44866
753555	EC-GI-10	5.00192	4.00364	5.44821	3.37117	5.00084	5.67135	4.33194	0.385862	4.30877	5.00192	5.67135	5.12925	5.00192	4.98287	5.67135	1.24492	5.00192	5.00192	5.00192	2.69934	0.5404	5.00191	5.00192	5.00192	5.00192	4.99968	2.69934	3.43047	5.67135	4.36569	5.00192	1.2494	3.53884	2.47011	2.01781	3.97566	4.85703	3.3777	5.10903	5.63502	4.72165	4.96786	4.55784	4.57403	3.60534	2.72639	3.53616	3.81498
684057	ES5	1.44889	1.92954	1.36781	1.53651	-0.783992	3.93786	3.57422	-4.08662	-1.94428	-0.463507	2.4259	5.1325	5.12701	-0.832146	1.17912	-1.9453	2.80831	4.42689	-1.03535	2.63	-7.06538	1.28918	-0.42389	2.51822	5.18132	-0.01505	1.02396	0.835072	2.13367	1.78748	0.964013	1.75182	-1.38296	1.09972	-0.675081	1.47543	1.84423	2.42291	3.81477	5.79038	3.32947	3.16816	3.4062	2.78756	2.48272	-0.385226	0.725298	3.56122
907041	GT3TKB	4.49076	3.73688	3.78982	4.03688	2.56271	4.79986	3.65146	-4.85532	3.06303	4.49278	5.1567	4.89439	4.49278	3.53982	4.81168	1.78763	4.29623	4.29695	2.53951	2.18224	-0.438338	3.16441	3.85723	4.25588	4.43036	1.06992	2.18989	2.77096	4.98356	3.73591	3.22128	-1.76011	1.97595	3.78429	2.76694	3.63892	4.16391	3.70508	5.15394	5.08618	5.1181	3.10081	4.42446	4.11271	4.25397	3.99123	4.24205	4.71572
1327766	JJN-3	2.20887	3.01158	1.3661	2.03278	1.36186	3.7974	3.4213	-3.71694	0.262038	1.59515	4.32441	4.48102	4.26614	1.42803	2.78616	-1.58782	3.15957	4.16571	-0.151851	1.8942	-4.07734	-0.373834	0.280251	1.41594	2.85677	-0.654513	1.52404	1.4356	1.54431	2.47858	0.994466	4.56177	0.729197	2.57399	0.947262	1.9333	2.19862	1.93642	4.41337	4.81578	3.66311	2.57633	3.41092	2.49768	1.58484	0.736382	1.77576	3.78593
907279	KINGS-1	5.38178	6.11272	6.00013	4.32824	2.41509	6.28232	4.98748	-1.35714	3.22787	4.40767	4.95171	6.25213	5.36576	3.46465	4.92198	1.50254	5.48929	5.75152	1.42506	3.05927	-2.79487	3.79506	2.86944	5.17612	5.74021	2.7959	3.26183	3.48281	3.14987	5.03863	3.4666	3.59921	2.4093	1.34908	4.28398	2.22984	2.84528	3.68948	6.34453	6.22476	5.25126	5.79834	5.75997	3.3487	4.43213	1.78322	3.94401	5.08743
907282	KNS-42	4.06228	5.92947	3.01674	4.37193	3.39412	5.59833	4.46827	-1.78107	1.98793	3.49865	5.85841	6.00608	5.47117	3.76427	4.36975	1.93022	5.31853	5.27356	2.46456	2.90414	-1.5139	5.15783	3.97146	4.66638	5.43088	2.94902	2.40676	3.86978	4.29091	4.60534	4.41767	4.57353	3.50069	2.88701	2.61504	2.61957	3.16155	4.10233	5.62759	5.94856	4.27137	3.76098	4.48968	2.95713	2.81506	3.31919	3.94808	5.06553
753579	LB2518-MEL	3.39359	3.99606	4.76204	2.60801	5.04709	4.87856	3.73156	-1.32109	0.67103	3.16479	5.09491	5.69764	5.01151	4.11257	3.48672	2.03855	4.99302	4.15637	3.03834	2.18177	-1.77955	5.12472	5.14169	5.13553	5.14251	5.13809	2.84061	3.66146	3.1244	3.07754	5.14319	3.29241	1.23226	3.72037	4.20572	4.06406	3.91623	1.21832	5.48375	5.43162	5.35038	4.67833	4.71617	4.5993	1.43505	3.76009	3.66576	4.90084
907791	LP-1	2.05391	2.85315	1.41966	2.39306	0.609212	4.24385	3.33902	-3.56635	-0.888582	1.19724	3.5003	4.71732	2.71468	2.67553	2.52841	-1.53219	2.39877	2.68491	-0.39364	1.41611	-5.1265	0.349008	1.27104	2.8083	4.43669	-1.04087	0.0807908	2.15091	2.07303	2.02942	2.29808	5.90844	-0.762124	1.85914	2.12309	1.87934	2.66735	2.521	3.80325	4.6274	3.80297	2.50087	3.31058	2.68886	2.38814	-0.310826	3.1838	4.1753
917486	LS-1034	5.185	4.8846	2.83731	3.0443	1.49455	5.89365	4.5514	-1.84913	0.884128	2.92257	4.74082	5.30299	4.4987	3.6035	1.74224	2.32367	3.85285	5.26327	0.941722	2.94613	-3.35838	3.39946	1.781	4.98959	5.29404	0.531896	2.79307	2.00903	3.02163	4.38026	2.68242	4.73879	2.81765	2.43997	2.50443	1.71331	2.27981	0.0839783	4.53955	5.60442	4.26618	3.30179	5.23558	1.94354	1.91873	1.97786	2.74528	3.55641
907795	LS-513	3.11075	2.98966	2.7835	2.89992	1.85815	5.78482	4.40917	-1.97733	0.89691	1.4849	4.33138	5.78482	3.62044	2.82203	1.18974	2.04034	4.5856	3.89564	1.54691	2.13301	-2.1665	3.503	1.63896	3.58606	4.65723	1.31253	2.1638	0.198733	3.47093	3.52468	2.6813	1.81958	2.06446	2.19718	1.80533	1.55324	2.65685	-0.772751	3.93822	5.67146	2.42884	3.38403	4.6301	2.23115	0.638885	2.33699	1.49889	3.83095
910948	MFM-223	3.85459	3.67185	2.60186	3.69074	3.11914	5.02461	4.05281	0.171095	2.18046	2.33954	5.13183	5.5544	4.86963	2.49125	4.156	0.0496059	4.31388	4.49612	2.16771	2.45787	-1.9849	3.75066	2.82772	4.00099	4.58692	1.13223	2.67269	2.68126	4.50881	3.21656	4.32414	4.78785	3.11883	1.04465	1.36472	1.04829	1.51586	4.26585	5.65345	5.55799	3.71709	3.91245	4.44801	3.19843	3.31105	3.15391	1.8386	5.25889
908149	Mo-T	3.10583	2.964	1.77192	2.32353	0.794461	5.70836	3.87571	-3.03422	-0.74861	0.798873	2.14376	4.70004	4.09027	3.75355	2.33343	-1.33269	3.04166	2.91047	0.700551	2.62047	-3.38561	-1.36429	2.2041	2.19003	3.72007	-0.257276	-0.808855	0.0525862	2.90954	3.40247	2.46843	1.63545	0.252808	3.48821	2.51081	3.0137	2.77843	2.79227	4.3607	5.58916	3.96413	3.0621	3.65409	3.13709	4.19315	2.50533	0.36581	5.7105
753595	MZ1-PC	4.0092	4.12694	1.30162	2.80648	2.61408	5.30656	4.57643	-3.87785	-0.580359	2.14195	4.18172	1.49414	4.84484	2.11769	1.27736	-2.15952	3.23477	3.86133	1.34303	3.05601	-5.54468	-1.09015	1.15639	3.22987	4.10603	0.323572	2.46977	-1.04271	3.20362	3.24983	2.80647	0.582019	-0.578053	0.516711	1.3324	0.434975	2.07442	-1.82041	3.27303	5.39861	3.4259	4.02343	3.0409	2.71387	0.259396	0.201326	-0.153245	3.38868
908159	NAMALWA	2.76363	2.76219	1.03038	1.86681	1.17527	3.82143	3.30216	-4.2463	-1.40336	1.0195	2.85382	4.90682	3.80348	0.957578	2.00619	-2.06711	3.35973	3.53954	-0.0850847	1.9428	-6.0395	-1.2008	0.914128	2.03107	3.20306	-0.350792	2.03017	-0.546593	2.77185	2.98434	1.99092	2.64673	-1.54053	2.11735	-0.078084	0.0410425	0.931863	1.54022	4.83212	4.98305	3.10357	3.45294	4.33723	2.79781	-0.385901	0.675907	-0.314986	2.19402
684681	NCI-H1395	3.81415	5.80809	3.60732	2.61855	2.6153	5.30191	4.90381	-0.735036	1.03949	1.84262	4.65001	4.56028	5.61523	4.36925	2.42986	-1.19217	5.55227	5.13546	1.56645	3.38129	-1.48105	3.00526	1.58739	4.47395	5.77442	3.08068	3.08549	4.3196	4.06143	4.49982	4.78128	0.418529	0.443266	4.21643	2.97683	2.43852	4.07121	4.76986	6.16784	6.30195	4.92627	4.6202	5.56113	3.34306	3.83931	3.68867	4.46158	5.04943
688014	NCI-H2141	2.83601	4.54143	2.73908	2.85088	2.08397	4.51493	2.73634	-2.17602	0.860248	2.0384	3.65258	3.43477	4.54373	1.88283	4.58655	-0.37012	5.02591	5.06687	2.42858	2.76399	-2.85144	2.91995	2.49036	4.82277	4.96259	2.98687	2.46516	3.55567	3.84376	3.75558	3.39957	5.58835	0.894831	2.72349	4.48797	2.88067	5.02301	4.37052	5.55796	5.72726	5.09902	4.92515	5.06295	3.39144	4.97104	4.54674	5.43586	5.71136
687600	NCI-H720	4.66421	3.73853	5.25194	5.07365	3.67181	5.55189	3.43351	-0.95805	3.96014	4.77102	4.14491	5.4959	3.36803	4.72005	5.55189	1.85735	4.58391	4.88246	2.71187	2.57987	0.110739	4.81025	4.84094	4.88235	4.86373	4.88111	2.55851	3.47145	4.96795	4.23545	4.52249	5.43416	4.88236	4.18839	4.74935	4.60026	4.76279	4.07385	5.1391	5.51682	5.55086	4.7426	4.63003	4.14281	4.62392	3.76865	4.74914	5.0476
908445	NCI-SNU-5	4.93781	4.91735	5.06288	3.62224	5.10241	5.69831	4.33071	-1.00884	1.84711	4.99414	5.77194	5.7749	5.10547	5.09815	5.77076	2.84987	5.10515	5.10547	5.10547	2.69564	-0.0805279	3.70411	5.10427	5.10547	5.10547	4.34538	2.80289	3.69546	5.29874	4.05264	5.10547	3.01169	2.03975	-0.391724	5.10547	5.10503	5.10547	4.41232	5.7749	5.7749	5.77391	5.07833	5.10235	5.77288	5.10542	4.87001	5.77415	5.77366
910861	RL	2.63599	2.30358	1.78507	1.20865	1.01775	4.03898	3.9625	-2.72667	-1.23419	-0.0926522	3.19904	4.84317	4.61705	1.61243	0.499895	-1.18081	3.89323	3.81664	-0.499707	2.36997	-4.65809	-0.520303	1.62765	3.52176	4.73453	1.05195	2.37624	1.42889	2.58307	3.59304	2.48634	3.30239	-1.70452	0.739534	2.706	-2.50946	-0.388437	2.26553	4.49289	5.33192	2.68109	2.68022	4.45433	2.76437	-0.443012	-0.599713	1.96663	3.59054
909713	SH-4	4.04828	5.19933	2.88988	3.60205	3.04384	5.61428	4.64158	0.63861	1.78857	3.36498	5.97228	6.42292	5.24409	3.6142	2.37921	1.44269	4.99258	5.16813	1.89226	2.83084	-2.42742	5.32065	3.72012	5.11853	5.49527	2.11319	2.51238	2.53142	3.49688	4.93688	4.74117	1.89805	3.35358	2.39029	3.19264	1.98695	3.6677	-0.239301	3.69614	6.36408	4.82611	4.22644	3.73248	2.89296	0.500446	2.90043	3.2235	5.00108
905955	SK-MEL-2	4.76857	4.34528	2.49076	2.97729	1.70105	5.33465	4.39642	-1.61593	0.175363	1.3386	5.12406	5.26818	5.05514	2.92478	2.30193	-0.720438	4.95095	4.8001	1.83398	2.54837	-4.04275	1.59913	2.37645	4.89584	4.97956	2.47628	2.03521	3.21924	3.97968	4.85154	2.31895	1.58643	0.58693	4.37663	3.6771	5.04195	5.06977	4.34388	5.67395	5.59842	5.72815	4.8279	4.89335	5.04348	5.06977	3.23207	4.49211	5.58655
1331032	SLVL	2.57938	2.16371	1.69708	0.459406	1.54035	3.56532	3.05282	-3.29723	-0.470748	1.01648	2.5572	5.08142	4.40721	1.06998	0.715726	-2.77676	3.11582	4.81312	-0.0821762	-1.23679	-4.24479	-0.554162	0.244987	2.91042	4.19603	0.120793	2.29353	1.06189	2.93945	4.54331	1.33983	2.05199	-2.87721	2.33064	1.14085	-0.302301	1.02346	1.79943	5.61556	4.89653	3.07676	4.2078	4.17059	2.9608	2.27392	-0.852494	1.23198	3.22811
753621	TE-1	4.40501	3.97646	3.3822	3.88586	3.49672	6.21211	4.56494	-0.640153	1.6589	3.13823	5.63047	5.38104	5.22071	3.13458	3.8471	1.64845	4.95955	4.54501	3.04443	2.989	-1.05007	5.53698	3.16285	4.49027	5.54268	1.88164	3.04062	1.56007	4.66832	3.88293	4.54485	0.936176	2.37984	4.84815	5.19493	5.27902	5.49829	4.78409	6.18729	6.19963	6.21095	5.50993	5.24101	4.25553	5.52404	5.45916	5.40224	5.70488
946356	TE-12	3.43473	2.43069	1.19973	2.62376	3.67365	5.69563	4.62631	-0.48978	-0.323439	1.27702	4.32953	4.89407	4.35047	1.96926	3.66985	0.436494	3.97407	3.31791	1.91819	2.32882	-2.29959	2.84966	2.36978	3.75861	3.75126	1.20645	3.11777	-1.00553	3.80983	3.49041	4.98766	2.19144	1.61763	2.22153	5.09211	2.89442	3.54088	2.90592	4.78449	6.0576	4.62422	4.20268	2.8978	3.72403	3.92644	3.67493	3.01818	4.93767
735784	TE-5	4.87216	4.2535	2.90411	3.63267	4.80856	5.72249	4.52025	-1.09756	1.18848	2.8013	5.30672	5.97045	5.27672	3.8949	5.85183	1.22753	5.14815	4.92108	2.21881	2.93957	-2.7831	2.72043	4.02807	4.7494	5.31873	1.84349	3.01589	1.68264	5.17878	4.87509	4.40808	3.20163	1.61901	4.57742	4.74584	5.16271	4.7604	4.19599	5.84134	5.97472	5.58139	5.11171	4.74965	5.3248	4.73053	4.40322	4.54159	5.16141
687562	8-MG-BA	3.46783	3.39113	1.68791	2.71695	1.92679	3.862	3.88265	-1.30117	0.79725	2.74003	3.99062	4.74464	4.54828	2.42821	2.87754	-0.988757	3.43467	3.68082	0.301852	1.62429	-4.30404	0.536936	2.04921	2.08195	3.3551	-0.82777	2.15459	0.433177	2.78481	2.88218	2.05358	-0.0585263	-0.427891	2.31965	2.52833	2.24052	2.38777	3.28298	4.82419	5.21482	3.66821	3.6006	3.73685	4.68062	3.29651	2.83626	2.95155	3.73172
906794	A253	4.11432	3.37772	2.65667	2.46563	1.44452	5.29827	4.17809	-2.29689	1.97023	3.10667	5.12586	5.34511	4.82214	3.18038	3.39871	0.439863	4.8161	4.34624	1.99078	2.33309	-2.42914	2.19815	3.59387	3.65572	4.82429	0.348175	2.57448	0.599191	3.24811	4.73212	3.71752	-1.24321	0.0398	4.20772	4.87035	3.99212	4.64112	3.92502	5.51914	5.50486	5.28262	4.77595	4.8368	4.09865	4.29055	4.9749	4.57729	5.48709
910691	COLO-684	0.828296	3.67872	1.70717	1.37293	0.99489	4.98598	3.87066	-2.42303	-1.91681	0.0627433	2.82307	5.91035	4.95188	2.17227	2.46746	-1.77169	5.25686	4.26723	-0.0292192	1.85182	-5.79807	1.54799	3.28152	2.73492	4.02663	-0.366977	0.930562	1.60815	3.36934	4.91046	2.8151	5.31706	-0.326538	3.06318	1.80846	1.91997	2.85611	2.47736	5.84779	5.04706	4.69926	4.37108	4.5921	3.08527	2.7997	1.61539	2.70569	4.11088
946368	D-263MG	5.42825	5.50626	5.73574	3.2613	5.42892	5.45832	4.75894	0.786563	3.9554	5.42793	6.06186	6.09835	5.42892	2.61861	5.44395	0.961491	5.41921	5.3207	5.19841	3.06433	0.664603	5.42892	5.10616	5.35709	5.42892	5.42515	3.12358	4.01449	6.09638	4.52144	4.7147	1.64835	2.2832	4.33509	4.91426	5.27143	5.13611	4.67914	5.74895	5.83213	5.56146	5.38971	5.42718	5.55758	5.42892	4.36863	5.61205	4.81047
687983	DMS-114	3.70691	4.85763	3.45446	3.1396	3.60985	5.68945	4.64122	0.693505	0.89601	3.70026	5.91496	5.00223	5.14635	2.77915	5.84092	-1.02462	5.05175	4.42812	0.378442	3.0395	-4.61779	1.56582	2.30767	4.45178	5.05907	2.7717	2.48819	3.20346	3.66064	4.6027	2.74934	0.266136	2.24098	3.19771	1.58057	3.24964	3.09714	3.60926	6.03335	5.99802	4.25104	4.54603	4.95806	5.0379	4.63924	1.29976	3.02767	6.03758
1297446	DND-41	0.146226	3.00719	0.98872	0.352889	-0.778231	3.07584	-1.51505	-3.81997	0.3296	-0.326664	3.11294	5.11713	3.31666	-0.763684	0.673835	-1.01649	2.0767	4.45405	0.119577	1.79311	-2.75089	-1.11717	-1.10689	1.85214	2.94789	0.228628	0.24996	0.977611	0.769405	2.99245	0.837886	-1.47074	-2.23498	2.1769	-0.628505	0.241367	0.406103	0.444766	3.19524	4.58531	1.66772	1.78576	3.12621	2.05332	0.431815	-1.04132	-0.943793	2.22562
1240128	ES-2	4.55532	3.84102	2.36627	1.90138	2.48394	4.94149	3.89907	-1.65813	2.58677	2.51464	4.97204	4.92173	4.57389	2.69923	4.56818	0.467165	4.35279	3.72502	2.02977	2.00133	-1.65624	2.70915	2.39408	4.56954	4.57389	0.581138	2.13849	1.9258	3.00966	3.70196	4.06101	-0.406776	0.0876039	1.42695	1.47523	0.107385	0.163672	1.20411	5.24332	3.6186	3.04236	3.04372	4.5732	2.84507	2.0375	3.31648	2.00475	3.39195
684059	ES7	0.0444888	2.83377	0.848652	1.3846	-1.04917	2.56053	2.97996	-4.64101	-2.68591	-0.482659	0.487964	5.1675	4.82453	-1.18604	1.27342	-2.62996	2.07753	3.24418	-0.921348	1.58808	-5.63804	-1.34162	0.046165	2.25823	3.34852	-0.681166	-0.0581027	-1.02606	0.987203	2.37275	0.451054	-2.1195	-1.28524	-0.250379	-0.32141	1.08478	1.66871	1.23656	4.13729	4.48072	2.43703	3.05518	3.00965	2.04729	1.9723	-0.43067	1.06342	2.30222
906861	ETK-1	3.54982	4.10502	3.39503	2.72144	2.39354	5.8328	4.2375	-2.66425	1.137	3.19458	4.61401	5.8212	5.16477	3.90856	1.88879	0.307281	4.59413	3.61593	1.81333	1.45318	-3.49153	1.29111	2.9016	3.53118	4.59859	0.0429029	2.78182	0.660971	3.19964	5.03796	2.63972	1.28155	0.0195654	2.39213	1.64313	1.01612	1.36064	2.76943	4.9654	5.80035	4.26423	2.54413	3.88706	2.13612	2.07037	3.00111	3.57561	4.0389
949163	EW-1	2.10792	2.8622	0.785488	2.06554	-0.958595	4.56934	3.51724	-4.62757	-1.94608	-0.401993	3.02839	5.24794	4.54151	0.131289	2.80359	-2.91997	1.74539	3.23774	-0.996493	1.83021	-6.72971	-1.38976	-0.427942	3.07006	3.10386	0.465446	0.602417	-0.272332	2.529	2.9902	1.68137	0.287743	-1.07704	1.46367	-0.84876	1.296	1.33841	1.96034	3.68624	5.02841	2.92638	2.57041	2.75033	2.53299	3.31358	0.348166	1.46862	3.61124
684062	EW-11	3.41456	6.14553	0.87157	2.87021	1.07501	4.82392	4.77734	-1.90205	-1.59829	0.250234	3.43252	6.22222	5.55279	1.61286	6.21599	-1.99851	3.00616	5.50998	-1.00172	3.2151	-6.11489	1.05249	0.20966	3.16074	4.82095	1.31448	1.69483	1.09457	3.368	3.62932	2.46545	4.70616	-0.600052	2.22856	1.59461	2.11638	2.21323	4.78722	3.99474	5.60744	3.51559	3.47079	3.74608	3.08946	4.32839	1.05929	1.60219	6.21382
1297449	Farage	1.90156	2.50314	1.38243	1.34212	1.03553	3.26065	3.61722	-4.11226	-2.8314	0.422695	0.199263	4.96357	4.19176	1.16351	1.29879	-1.94778	3.65239	3.56276	-0.198131	1.98693	-5.88267	-0.569069	1.36833	1.87452	3.8714	-0.745326	1.45698	-0.288168	2.77747	1.89355	1.37492	5.8355	-2.12151	1.07035	0.0714871	-1.24252	0.638503	0.153998	4.96269	3.09326	3.87427	3.18996	4.29257	2.76912	-1.47721	0.425805	-0.047471	0.0868166
687568	GB-1	4.19326	4.82323	1.74988	3.55684	2.34703	5.13327	4.62251	-1.88851	0.31993	4.16378	4.57488	4.17018	5.27596	3.66648	5.70391	2.24153	5.1643	4.97969	1.54671	2.98968	-3.83582	4.71286	3.08713	3.62512	5.02571	1.07724	1.25686	2.19764	4.62164	4.91057	4.26222	1.93321	3.71138	1.21864	1.85077	1.31757	2.49407	0.990372	5.51235	4.15179	3.64052	3.75852	3.64946	2.91721	2.08868	1.04317	1.43435	3.03441
906872	GI-ME-N	3.78216	4.63422	2.02487	2.93987	1.60081	1.77732	3.77027	-3.97817	0.708548	3.1765	3.88026	5.91384	5.01963	0.61894	3.25069	-2.00051	3.39211	4.09464	-0.050853	1.60621	-2.73834	0.410997	0.545059	3.61389	3.68937	0.16666	1.74601	1.45422	2.47213	3.63962	1.4957	-1.56467	-0.03986	1.47727	1.08684	1.42243	1.4694	1.99022	5.09493	5.93777	2.05244	4.58249	4.66166	2.90174	1.92978	0.644331	1.84837	0.179447
749715	HCC2157	5.12024	4.68375	4.38264	3.36002	4.10254	5.05425	3.87086	-1.29728	1.44475	2.58928	5.6585	4.20509	5.12427	4.67306	4.76291	-3.61515	5.12415	4.73839	0.445482	2.82169	-3.63716	0.838846	1.85731	2.87782	5.12427	3.05997	-1.52938	3.71426	5.7555	3.42208	2.95671	4.32528	0.591528	4.19399	5.12416	4.63054	4.28812	4.43113	5.7937	5.78303	5.7937	5.09795	5.05375	4.98108	5.12109	4.3434	5.7937	5.78743
907172	IST-MEL1	4.52446	5.17494	2.11704	2.85636	3.08704	4.61205	4.56549	0.335992	0.217509	2.90969	3.51653	5.74638	4.7981	3.73449	3.43049	-0.282402	5.05279	4.23023	1.32564	2.42071	-4.05503	2.92101	2.64849	3.84198	4.87498	1.61575	2.7041	1.27484	3.85834	4.162	3.73908	-0.0418064	0.970857	3.15318	3.15613	1.82601	2.00339	3.97598	5.88061	5.7289	4.65103	4.6694	4.9674	2.90217	3.29487	2.51332	3.22982	3.49146
905940	K-562	0.367466	3.23917	1.48052	2.80677	1.30115	5.11503	3.82096	-3.66259	0.215945	1.18294	3.658	5.07909	4.67777	2.07138	1.5465	-1.77231	3.83217	3.56668	-0.161901	2.47491	-3.70936	2.08191	1.31881	0.672872	4.36551	0.447466	1.00721	0.80678	-1.19793	2.04631	2.34625	3.67357	0.300744	0.186713	1.23014	-3.47212	-3.57178	0.693573	3.86089	5.23435	3.18564	3.37019	3.33937	2.65914	-2.42495	2.88895	2.36945	4.65532
907322	L-428	3.43935	3.79397	1.73873	2.68562	2.44617	5.063	3.22186	-2.51683	2.6519	2.56932	4.59456	5.24155	4.49223	3.93622	3.45127	2.11468	3.85585	3.8301	1.60654	2.28734	-2.14988	3.78669	2.29291	4.11285	4.72326	2.44686	1.30397	1.71317	3.78327	3.28441	3.92748	3.87619	2.04794	3.99491	3.37594	4.03687	3.74862	4.03033	5.39291	1.73656	4.32156	4.15581	4.47033	3.5485	4.72329	3.14854	2.317	5.38552
949170	LAN-6	3.39334	4.62095	2.90337	2.67325	1.96059	6.1388	4.37211	0.942963	1.84367	2.18092	5.5163	5.4413	5.26081	3.2442	2.67257	3.33241	4.96818	3.41852	1.68206	1.56533	-2.28655	4.29155	1.3428	4.24235	5.42941	-1.20326	1.19972	3.91312	3.14216	5.53932	4.62072	4.39198	3.03038	3.84918	4.255	2.88587	4.24246	2.87108	5.00506	6.15949	5.49982	5.10885	5.299	3.51788	3.64268	4.27468	4.15701	4.81535
724863	LU-65	2.88161	4.13925	1.95931	2.66114	2.83393	5.1797	3.85136	-2.6059	0.351999	1.56732	4.74721	5.5139	5.47946	2.47293	2.63299	-0.451991	5.47951	4.76859	2.10933	2.95576	-4.59431	1.9702	2.26533	4.93217	5.34058	2.05575	2.69712	1.22945	3.74202	4.27084	3.88858	6.02771	0.24087	2.1172	2.33412	2.654	3.29314	1.07547	5.27811	6.22495	4.19771	3.7639	3.274	3.12065	3.11316	1.22615	2.86674	4.26477
908143	MN-60	2.80204	2.68531	1.92712	2.08055	2.0506	4.57701	4.2976	-1.63805	-1.12055	0.800748	3.57156	5.39868	4.96973	2.56281	2.69183	-1.26945	3.29102	4.93147	-0.640689	2.231	-5.42907	-0.514938	1.44079	3.19358	5.13829	0.923584	2.1469	2.01522	2.86497	4.61244	3.59309	5.10101	-0.282895	3.58869	2.7746	1.97426	1.99081	4.29135	5.38356	5.78945	3.83943	3.94767	3.89378	3.45683	3.01004	2.31501	2.61567	4.62
1323913	NB-4	1.26274	3.33505	0.78985	0.347813	-2.08052	3.35878	1.91489	-4.48426	-0.819188	0.712245	2.29779	4.64452	3.72782	-0.940816	0.692639	-3.39865	1.65412	3.15446	-0.246457	1.60878	-5.54722	-2.88228	-0.927651	1.62441	2.37481	0.20338	1.15354	-1.91079	2.74059	2.08423	-0.229402	1.54204	-2.4813	2.49725	-2.16764	0.909078	1.18907	-1.08242	3.05146	4.72861	2.24631	1.64617	2.49917	1.78253	-1.9841	-1.52396	-0.130731	2.30125
949176	NB5	4.28854	5.14279	2.99636	2.89151	1.77626	4.48798	4.1706	-2.439	-0.105436	3.1364	3.42812	5.5569	4.91946	2.64128	4.83006	2.65922	4.50465	3.8731	1.89765	2.53479	-2.8559	3.55245	2.64584	4.58393	4.91433	1.20135	1.74836	0.67344	3.42979	3.93662	3.69138	0.915612	2.43935	3.7218	1.58273	1.83441	2.32494	3.32474	3.20795	5.2865	4.7248	4.14364	4.01609	2.36915	2.01135	3.01103	2.75698	5.48958
1240181	NB(TU)1-10	4.58723	4.56097	3.89632	3.96728	4.67247	5.33187	3.98551	-0.700659	2.88134	3.90086	5.19084	4.48745	4.66789	4.27573	5.18632	1.80034	4.67183	4.07063	3.69565	1.99631	-0.493448	3.78881	4.14992	4.67063	4.67247	4.58977	2.2638	2.7265	3.89412	3.88574	4.52841	5.13186	2.98455	1.19529	1.35041	1.5181	1.78239	-0.932562	3.21251	5.28785	2.74382	3.48823	3.17861	2.59165	0.301759	1.6204	1.17462	2.60388
908467	NCI-H1155	3.03871	2.99907	2.65593	2.62073	1.25431	4.55192	3.57486	-2.30119	1.95459	2.25565	4.83895	4.81198	4.33432	2.99249	3.17646	2.27307	4.34991	4.07839	2.26794	1.86206	-1.90322	4.34413	2.86581	2.6726	4.31461	-0.159429	2.05077	2.17833	3.22663	3.11712	3.23737	3.34501	2.39066	1.81932	2.28262	2.98559	3.59984	2.97066	4.99047	4.93203	4.09214	3.90385	3.49711	2.82443	3.04643	3.2927	2.48259	3.54436
753599	NCI-H1304	3.34085	4.24518	1.60972	2.36801	1.15308	4.24555	3.36975	-1.80425	-0.0683474	3.0487	3.55587	4.58458	4.89902	0.652499	4.45243	0.0349051	5.29689	5.29689	1.95705	2.98271	-4.54194	2.32799	2.38492	3.479	5.29689	2.75667	2.34449	3.68419	3.78748	4.33018	3.15487	2.62378	1.65618	4.56455	5.29658	4.75002	5.11155	3.26708	5.75368	5.90055	5.92661	5.15839	5.28538	3.99717	4.50529	3.25268	5.95113	5.4644
908469	NCI-H1436	3.23196	4.63304	3.26106	2.61056	1.55921	4.55661	4.68965	-3.43165	2.38004	2.40216	5.05864	4.37522	5.3892	2.28731	3.70868	0.158996	3.88365	5.26548	1.52559	2.90255	-2.73666	2.87508	2.75955	3.48572	5.38258	1.53472	2.31422	3.33449	3.46129	5.1484	3.27768	4.99825	2.79528	2.13042	0.909787	2.33795	3.69918	4.66017	5.12841	5.89077	5.98508	5.22889	5.35967	1.2637	3.20939	3.3402	2.193	4.42991
688006	NCI-H1694	2.39414	3.65314	2.27166	2.12823	1.83447	5.36118	4.19823	-2.4967	1.08546	2.18085	4.00433	3.15894	5.01576	1.04364	5.25399	-0.81319	4.79634	3.96138	1.14376	2.48662	-2.61613	2.66831	2.033	1.6695	4.33294	-2.12685	0.768852	1.5584	2.40988	3.5066	3.01848	3.48788	1.56236	3.90956	2.49771	3.91037	4.03646	3.60094	5.25503	5.58141	4.55023	4.76028	4.06291	3.25613	4.74492	2.89166	3.85399	4.70063
687804	NCI-H1770	4.39136	3.79116	2.87225	3.32569	4.66317	5.25284	3.97251	-1.84344	2.21986	2.47787	5.27995	5.10773	4.66317	2.37078	3.03139	1.44485	4.66317	4.23	2.67921	2.36013	-0.937513	4.04849	2.5326	4.66288	4.62941	2.8406	2.35931	3.25227	4.33724	3.86161	3.78242	5.08145	2.98403	2.70544	1.44474	3.17465	3.45864	0.455033	3.64535	5.0727	5.00302	3.17486	4.66028	4.84596	1.99525	3.11048	2.69382	4.64588
1330972	NCI-H1876	3.69602	4.54106	2.22672	2.79585	2.6853	4.90375	4.31718	-2.05109	0.446785	3.1715	4.37656	5.01534	4.85683	1.84591	4.89128	-1.30431	4.28186	4.09625	1.39977	2.46118	-4.36111	0.884533	2.07649	3.61109	4.9339	2.06747	2.36117	2.16437	4.63393	3.51454	2.795	1.64394	-0.121793	2.26439	2.20124	1.86113	3.84413	2.84367	4.42193	5.08394	4.78714	4.95442	4.98672	5.44572	2.37248	2.73687	3.1552	4.70589
688023	NCI-H446	4.23252	5.27613	1.45967	2.6736	3.02133	4.94882	3.96759	-3.52256	0.368061	2.25212	3.6173	5.23878	4.08502	0.882904	4.14001	-2.39636	4.16134	5.06025	-0.595724	2.73846	-4.99492	0.431959	0.58158	2.65142	3.91574	0.763222	1.00687	1.44812	2.02346	5.0293	0.706403	3.32853	NA	2.52876	-1.99662	1.51042	2.45905	4.39531	5.49614	5.72215	4.04856	3.4323	3.41301	2.88075	2.32717	-0.524316	2.11511	3.25539
908483	NCI-H524	2.99813	3.86237	1.55826	2.68379	1.38541	3.90484	3.72611	-4.0469	1.07941	2.40381	4.99869	4.9149	4.36268	0.279133	3.17626	-1.39039	4.61489	4.26117	0.64766	2.03983	-3.13529	-0.45661	1.54683	3.21143	4.39008	-0.467055	1.43278	1.17934	4.06496	4.62973	1.4299	4.15639	0.396171	3.93416	1.15353	4.63478	4.58403	3.93678	5.30317	5.18335	5.28273	4.62043	4.63166	4.94943	4.63478	3.00873	2.843	5.27822
908457	NCI-H747	2.85512	2.56981	1.59006	1.43156	1.4248	4.85241	4.48519	-1.51224	-1.43176	0.203465	2.58236	5.50367	3.4825	1.74848	-0.176635	-3.10197	3.20666	3.42811	0.0561559	1.40018	-5.03714	1.34652	1.09031	2.36715	4.24165	-1.04761	2.62916	-1.74615	3.74431	3.0544	3.3002	1.98932	-0.546701	2.45776	2.92351	2.09126	2.65725	0.357605	4.30333	5.77273	3.40382	4.82487	2.53873	2.52334	1.50514	2.1148	3.00594	3.91681
908449	NMC-G1	4.12874	4.5735	1.1765	3.3018	2.06177	6.03873	4.60238	-1.42426	0.642518	2.48853	3.71698	5.71826	3.00053	3.03652	0.320162	0.9136	3.84698	5.20955	0.686923	2.98798	-3.7809	1.22386	1.87221	3.35483	4.24588	-0.505872	2.95707	0.998442	3.02265	4.90736	2.72576	-1.63176	1.60491	1.8226	3.69553	1.94776	2.54713	3.32779	6.04985	5.64425	3.61556	4.98787	5.07107	2.28231	2.45639	2.33279	2.8439	5.74478
1290455	OCI-AML3	2.30388	3.71564	2.20571	1.8453	-0.119854	3.12407	3.38074	-4.45861	-1.41722	0.684562	1.96324	4.24378	3.7022	1.81054	2.08647	-2.47938	3.27731	3.40769	-0.170056	2.11531	-4.41344	-0.403315	0.505362	1.71431	3.56323	-0.419462	1.50318	-0.377502	2.5343	2.1542	1.9267	2.12444	-1.08634	2.55718	0.278626	1.59839	2.04383	-0.395499	3.97966	4.93411	2.37469	3.14849	3.85427	2.35718	-1.47493	-0.824539	1.32419	4.06403
1330984	OCI-LY-19	2.26485	2.96099	-0.426223	2.38589	-0.155469	4.55016	2.91933	-4.61065	-2.70076	0.890136	2.31116	3.60874	3.69293	-1.58146	2.57133	-2.02651	2.47358	4.57418	-0.235046	2.2716	-6.37685	-0.720705	-0.969397	1.70803	3.08846	-0.434449	1.84143	-1.43668	2.8571	2.3048	0.842001	0.935527	-1.83908	1.3753	-0.791241	0.707685	0.915285	0.526584	2.69002	5.23349	0.868698	2.17072	1.60823	1.75859	-0.628658	-1.63493	-0.899293	2.99396
909256	OCUB-M	2.2171	2.56777	1.23756	2.52623	-0.560184	3.58439	3.47116	-4.6061	-0.582515	-0.872307	3.75607	3.06318	3.48992	1.22109	2.898	-2.17604	4.20948	0.627966	-0.752217	2.00284	-5.62802	0.547441	1.77753	1.33938	3.03559	-1.17033	0.899184	-2.75603	1.98191	2.00752	0.757767	1.51094	-0.695895	2.22761	1.46255	1.64729	2.3608	2.29656	4.52667	5.01901	4.06777	3.24894	3.66482	2.53298	1.86513	0.84691	1.98943	2.64492
909250	OS-RC-2	5.51434	4.16705	3.04267	3.17933	1.18957	5.22554	5.12012	-0.200013	-0.379199	2.80365	2.81389	6.32355	5.79123	3.90016	2.92426	1.7128	5.29862	5.19275	1.69423	3.34831	-3.81533	3.80684	2.14687	4.47849	5.6798	1.05003	3.44172	1.46275	3.43436	5.63587	4.4489	1.59927	1.74293	2.80399	5.54073	2.10054	3.31982	3.94829	6.0126	6.34307	4.28418	5.52804	5.27769	2.90786	3.31064	2.38835	3.67912	4.55191
905990	OVCAR-4	4.71621	3.65912	2.32121	3.37067	1.87072	6.08343	4.50618	0.51614	1.00063	2.71404	5.20267	6.17306	5.4588	5.79159	2.26069	0.643066	5.78215	3.92879	1.52157	2.70773	-2.94123	2.75223	2.54885	5.54369	5.70039	2.28277	2.62838	0.962194	5.24025	5.28025	4.08202	3.30877	1.13004	3.24651	4.2602	2.41441	2.90582	2.87222	5.0877	6.41721	3.98043	5.66628	4.96592	3.60549	3.0889	2.59454	2.59547	6.06186
971773	RH-1	3.23711	2.80828	1.16891	2.05505	-0.984201	3.90131	3.63261	-4.39508	-1.01317	1.12407	3.57561	4.96956	4.30253	-1.42401	3.60215	-0.669103	3.78549	3.77008	0.0857198	1.98264	-3.113	0.741956	3.45805	3.66685	3.60374	0.129865	1.76813	0.850325	2.73224	3.59387	2.05421	-2.19005	-0.585149	1.07236	-0.0416412	1.06477	1.2372	1.9465	3.33166	4.90275	2.53461	2.46873	3.07707	2.0237	1.94663	0.421063	0.660753	2.57855
724872	SHP-77	2.78908	3.6291	3.22574	2.64246	1.76857	3.54066	3.87587	-2.93995	2.8757	2.72405	3.01359	4.15622	4.33543	3.98772	3.28162	2.39554	4.48583	2.32728	1.01487	2.33303	-2.55754	3.91326	2.1193	4.1922	4.70411	1.12585	1.67021	0.674202	3.07858	3.3321	2.26408	3.74454	3.30743	3.04521	2.46106	2.19993	3.03925	2.48026	5.20783	5.28873	4.27732	4.28051	4.08729	2.86137	2.66064	3.41546	3.39341	3.88163
909723	SK-MEL-1	4.15532	3.82275	2.75	3.77914	3.70003	5.32838	4.00765	0.119918	2.38935	2.76721	5.36667	5.31939	4.69657	3.62723	4.27852	0.915902	3.77021	3.92868	2.62983	2.39001	-2.27546	4.69702	3.73932	4.56209	4.69724	2.72354	1.64994	2.42213	3.35632	4.45452	4.13101	4.90704	3.16551	4.00253	4.6968	2.69357	2.53717	1.87006	5.01327	5.19161	4.47797	4.38166	3.89505	2.54972	2.37037	3.91421	3.55959	5.25435
905982	SNB75	5.59199	6.25876	4.10165	3.31787	3.97395	4.73616	4.50645	0.0580765	2.34131	3.39291	5.0465	6.57809	5.71959	3.15871	4.15443	-0.393605	5.85446	5.84041	1.9862	2.90088	-2.64509	3.81286	2.46813	4.9001	5.60362	1.24671	2.83415	3.5262	4.87725	5.78434	5.63771	2.62846	0.253529	5.14119	5.70928	5.73332	5.79129	3.8866	6.56264	6.21211	6.37725	5.93275	5.93799	6.61146	5.88359	4.3986	4.06798	3.09915
753623	TE-8	3.55121	3.68851	3.17623	2.93326	4.52773	5.21478	4.27473	-0.150417	1.4081	2.93898	4.59341	5.7317	4.27807	2.33639	4.12918	1.78315	4.31455	3.81749	3.46202	2.37378	-0.257635	4.75433	4.70315	4.23984	5.07565	3.12401	2.76862	1.56424	4.27839	3.94228	5.04656	1.63549	3.26963	2.01392	3.11228	2.11222	3.15185	2.8817	4.56035	5.72814	3.72465	3.73383	3.25251	3.1684	3.0746	3.06976	2.56878	3.87167
946353	TE-9	4.60046	3.65942	4.27471	4.34682	5.07511	5.65543	4.39278	0.680315	2.37367	4.00529	5.51965	5.5603	5.04137	4.0991	4.29822	2.98483	4.66661	4.97074	3.82978	2.75721	0.462692	5.07511	5.04162	4.99886	5.06885	4.83017	2.76585	3.1156	4.56536	4.34245	5.03452	1.83222	4.95173	4.0665	4.79334	4.93112	4.52024	3.74174	5.43552	5.74454	5.72346	4.48947	4.27327	4.32994	5.07479	5.74387	5.20061	5.50889
910780	TGW	2.54387	3.30524	2.16937	2.44876	0.926153	2.99562	3.82367	-3.80515	0.778197	2.05318	3.81806	5.02052	4.50812	1.5898	3.06812	2.42847	3.50177	4.3526	1.8088	1.88359	-2.29327	2.9694	1.90756	4.3765	4.3214	0.575668	2.18418	1.50646	2.85291	3.38436	2.32523	5.67737	1.86431	1.8319	1.3921	1.4366	2.1775	3.54595	4.42194	5.15026	4.01542	3.43186	2.5954	2.33074	2.14211	2.43764	2.20431	2.25211
909773	TUR	2.93639	3.25507	1.01296	2.20978	-0.505794	4.28819	1.33753	-3.76169	-0.651028	1.25936	3.32999	4.51728	4.61588	1.13973	2.88836	-2.10558	2.97374	3.18208	-0.0234761	1.75461	-5.30947	-1.18669	-0.115142	3.47434	4.59777	1.42966	1.58986	-0.934492	2.1253	2.57136	1.39726	1.39559	-1.85583	2.05653	-1.07419	1.92903	2.12166	1.66653	4.67121	4.91098	3.04486	2.74043	3.67328	2.74803	2.32507	0.303706	-0.250921	2.945
946359	BT-474	3.44532	3.37453	2.39283	3.10206	3.21241	6.00063	4.64228	-0.862258	-0.664411	-0.0583757	4.06991	5.41719	5.32741	4.19899	1.77861	-0.836517	5.32931	-0.656124	2.26143	2.86465	-5.01855	2.41924	3.45383	3.7455	5.33228	-0.102664	2.27745	-2.36106	2.87422	3.28736	2.70966	5.65449	1.20762	2.74703	4.20228	2.79079	4.66783	3.01492	4.62776	5.5801	5.16713	4.34981	4.74256	3.04184	3.98226	1.78795	4.81187	5.00431
910554	CW-2	3.18118	2.5484	4.16089	2.80691	3.56932	4.77514	4.34741	0.864644	3.71893	2.08245	4.67724	6.09605	4.02942	1.94756	3.12178	3.91719	4.82775	3.60925	1.94132	3.00567	0.367991	5.3069	2.24633	4.16305	4.53523	2.42194	2.92238	1.60767	3.44069	3.19279	4.03136	2.55979	5.35468	3.66802	4.3003	3.40143	4.19225	2.71219	5.09221	5.94006	5.1977	4.91481	5.1833	3.12012	4.11998	4.0688	3.81825	4.80527
906862	EVSA-T	3.12857	3.78885	3.05848	2.80835	1.98001	5.10957	3.77016	-2.67998	-0.600436	0.403005	2.78929	4.08429	4.43928	3.90013	4.25095	-0.351848	4.42436	4.24581	1.50878	2.13756	-4.01734	2.06104	2.25521	4.07662	4.44014	1.26919	1.71913	2.73987	2.79848	3.3624	3.30775	1.46454	0.0865209	2.54232	1.25256	0.73489	1.25463	2.37126	4.74326	5.0807	3.84163	3.18859	3.86298	2.54125	2.68718	1.18847	1.29915	3.13445
949165	EW-16	4.62564	3.90768	2.14827	3.1163	2.52703	4.75469	4.23997	-3.55257	-0.0319049	1.96517	4.2603	5.59462	4.41672	2.48571	4.44653	-1.35477	4.38063	4.16369	0.326636	2.52623	-5.10777	1.48937	1.59596	3.99177	4.46019	2.61571	2.1854	0.901258	3.00427	3.62698	2.0982	0.253736	0.122371	2.27021	1.68095	2.42676	3.24317	3.55562	3.38456	5.51487	3.55543	4.07652	2.38369	2.44165	3.95074	0.154451	1.35333	3.83025
906877	GR-ST	2.66775	3.70299	1.41965	2.46923	1.93229	4.58637	4.24839	-2.99477	-0.573954	1.58354	3.71712	5.34216	5.2566	2.02136	3.20504	-2.02704	2.93183	3.44975	-0.643999	2.89671	-5.37137	-0.739068	0.0208793	2.38463	3.85814	0.110878	1.58906	1.12279	1.24137	3.21426	1.72602	4.39697	-1.14762	2.77284	-0.222279	1.83345	2.00341	3.0184	5.04035	5.87664	3.16734	2.65811	3.28063	2.77184	2.57368	-0.218331	2.18141	5.24673
749716	HCC2218	4.46716	2.77828	2.6964	1.55576	2.7025	5.38727	4.87821	-2.37114	0.245591	0.278426	4.55462	4.13464	3.55358	5.61823	0.774774	-2.3017	5.54223	-1.83278	1.30427	2.95361	-4.49834	0.63857	4.54072	3.0111	4.61931	2.04109	2.38833	NA	2.5183	3.44554	2.63195	5.92784	-0.751521	3.56589	5.4137	2.63315	2.61327	4.21789	5.52954	5.05111	4.93349	4.62328	4.24514	3.22253	3.7127	2.18873	5.19576	5.41873
753618	KELLY	4.60462	3.11811	1.92076	2.273	3.88639	3.87084	3.63994	-3.46133	1.08441	3.4552	5.27428	5.2717	4.60506	2.55592	5.25755	2.36982	4.60506	3.88204	1.86671	1.50202	-2.8114	3.40004	2.23338	4.58127	4.60506	4.6043	2.30245	2.94184	2.86726	3.7679	3.62382	1.68033	2.10735	2.48417	1.35682	1.26628	1.76485	1.85096	3.74024	4.46695	2.49226	1.97364	2.58237	1.76896	2.15819	2.12043	1.15602	2.1988
905989	KM12	3.46881	3.79945	3.46427	2.95266	2.7502	5.55927	2.33122	-1.60001	1.7286	2.75351	5.08242	2.54208	3.77522	1.93339	3.26713	0.889101	3.94161	4.38499	1.86482	2.04033	-1.58625	2.3033	0.205693	4.13335	4.5636	1.36987	1.18488	1.6731	3.41012	3.72955	2.89498	4.46413	2.20728	0.72984	2.64026	3.13239	3.96562	1.72064	4.39393	5.78211	1.91806	4.12512	4.95748	2.93555	2.41733	3.6724	1.81676	4.55423
909975	KURAMOCHI	4.6048	5.94223	2.97715	2.5797	2.38898	6.0095	4.63334	-0.560125	1.8022	1.84011	3.61492	5.9635	4.3924	4.71005	1.42724	-0.819726	4.26048	4.86538	2.04969	1.36266	-4.09211	2.52501	1.90147	5.34007	5.34007	1.72512	2.74585	1.8735	3.74989	5.32707	5.00415	3.29833	0.629327	3.94505	2.98589	2.87175	3.99532	2.67671	4.78143	5.74585	4.8944	5.27472	4.92994	3.95021	2.87214	2.27225	4.75587	4.81274
753592	LXF-289	3.32248	3.49809	1.4011	3.09631	2.01947	3.48973	4.04541	-3.36308	0.554277	1.54574	4.33175	5.25574	4.78234	1.33409	1.88367	-0.260741	4.10086	4.2704	1.23886	2.17934	-2.25051	2.34989	1.50226	3.80854	4.62963	0.74951	2.47892	2.15492	2.72358	4.03854	3.17128	0.0337856	-0.0785371	2.67404	1.72442	2.45547	3.00545	3.79347	5.33827	5.32632	4.80481	4.13294	4.38043	2.93044	3.19774	3.82402	3.11996	4.35159
683665	MC-CAR	2.10339	2.61976	0.355376	1.22828	0.270443	4.06682	3.50516	-3.71616	-2.35552	-0.41872	1.34276	4.70501	3.42382	1.28219	1.15799	-0.0694215	3.13175	4.29138	-0.24186	2.1494	-5.40429	0.870168	-0.619262	1.38885	3.31145	-0.585815	1.31969	-0.966774	2.47235	2.57662	1.63645	4.05746	-0.550174	1.62719	-0.473633	1.24593	1.76763	1.84613	3.66669	5.04654	2.52762	3.07646	2.95249	2.54035	0.617882	-1.08191	0.529025	2.53626
908142	MLMA	4.26215	3.30954	1.20585	2.75489	1.70165	3.75144	2.17963	-3.39652	-2.80525	1.20979	1.32233	5.53216	4.55695	1.05022	2.23336	-2.59297	4.84514	4.7488	-0.257325	2.52448	-6.25439	-1.35973	0.992753	1.18264	4.25573	1.20389	2.52128	-0.157433	2.50529	3.90228	1.54137	2.8265	-1.72518	1.19947	0.648045	-1.39476	-0.471225	2.0447	3.12812	4.82492	2.26748	2.90216	3.03707	2.98156	-0.54338	-1.61852	-0.290388	2.92067
949171	NB10	3.93918	3.67468	3.22299	3.0621	3.97908	5.14507	3.6884	-2.69192	2.33024	4.20764	5.27897	4.47591	4.26351	2.97759	2.56992	1.853	3.66263	4.47105	1.54776	2.3251	-1.90151	3.54212	2.03075	4.85659	4.8036	2.54862	2.48087	2.64724	3.86458	3.55625	2.83754	-0.668496	2.82214	2.30722	1.60889	1.89521	2.69448	2.49977	4.94356	5.45695	4.85859	4.855	4.85445	2.73994	1.76966	3.08138	2.02311	4.14065
924244	NCI-H1975	4.63941	4.14933	2.39734	2.98081	1.80488	3.98786	3.99829	-2.53279	0.321172	2.4499	4.73321	5.89239	3.83174	4.1311	1.75503	0.255121	4.89029	4.16182	1.12812	2.8272	-3.28134	1.47282	1.57116	3.89457	4.28005	1.54462	2.8919	-2.83763	3.84592	3.67151	4.39964	2.35012	-0.25106	3.26707	3.94612	3.30433	3.65463	2.47068	5.05662	5.68344	4.56763	4.84632	4.75643	3.72753	3.98875	3.04832	2.63717	2.91831
905941	NCI-H226	3.79234	3.69556	2.09151	3.34298	3.62088	4.2858	4.49261	-1.96779	1.54088	2.9827	4.74835	5.36277	5.16259	2.13465	3.0406	1.18052	4.96242	4.56561	1.88588	2.8143	-2.12014	2.29314	1.76288	4.94586	5.15469	2.14201	2.8299	2.47236	3.13314	3.98253	3.66814	1.85337	1.31173	1.63571	0.881364	2.84846	3.43902	0.946351	4.49393	5.73757	4.16149	5.14465	4.46089	3.0506	2.03768	2.42757	1.30492	2.76146
688021	NCI-H345	5.43933	4.45583	5.05591	5.88633	5.44005	NA	4.77006	0.825071	4.74208	5.43249	5.98953	3.40669	5.41389	5.16345	NA	0.786922	5.43983	5.44005	2.67531	2.84482	-0.607154	3.07806	5.44005	4.42577	5.11156	4.28522	3.13427	4.03003	6.10948	4.79087	5.44005	5.39658	3.91058	3.29064	5.33906	5.24647	5.07146	4.68979	5.8473	6.10345	6.09687	5.26429	5.43576	5.85737	5.35208	5.72063	5.00878	6.09716
1240193	NCI-H847	1.36387	3.28105	2.00271	2.09196	NA	2.14849	2.65005	-4.98016	2.61472	1.80966	4.88055	4.47017	3.35675	NA	2.89386	-2.14481	2.27646	3.50447	0.249803	0.713785	-5.49398	-1.58019	-0.00337182	1.34209	3.49393	-1.41793	0.881502	-0.57076	2.59974	2.00728	1.53546	4.80349	1.79745	1.14491	-0.718129	1.61416	1.84893	2.61505	3.95425	4.84191	3.03712	2.93308	2.63434	2.29551	1.47806	0.514197	-0.237753	1.73629
908451	NOMO-1	3.87582	4.29801	1.40537	2.03567	2.91733	4.01949	4.22042	-3.68974	-0.202908	0.93996	2.46562	5.75391	5.10218	0.738107	2.8515	-2.22596	4.50481	4.75039	0.604002	0.0232188	-5.10191	0.0870178	0.443783	3.51483	5.01472	-0.0735441	2.11981	0.184237	3.08628	5.04167	2.71266	2.60733	-1.58405	1.24639	0.182251	2.78508	2.73997	1.06299	4.4457	5.64114	3.24663	3.96075	2.82482	2.43871	1.27529	-0.596342	0.131894	1.57756
1330983	OCI-AML5	1.88642	2.53369	0.742336	0.873194	0.640973	2.99197	2.85255	-4.18083	-1.99811	-0.276653	2.24112	3.24082	4.50636	-1.23108	2.87975	-2.25223	2.46606	4.50282	-0.0365083	-1.25819	-5.88005	-0.307165	-0.852573	0.925456	3.67925	-0.52355	-1.19674	0.0431789	2.52047	2.83313	2.13544	3.70141	-0.463795	-0.841472	0.881981	0.991727	1.29862	0.724808	3.48928	5.10841	2.50583	3.47243	3.07455	3.0073	0.895666	-0.485014	0.00849635	2.86101
909698	RKO	2.59001	2.69162	1.93784	1.97697	2.19069	4.83499	3.8946	-4.03661	0.578512	2.37769	3.88248	5.2616	3.23488	1.44556	2.06478	-1.56691	3.99415	4.16586	1.47553	2.28024	-3.08715	0.874879	2.50158	2.81499	4.11894	-0.426267	1.55989	0.751892	3.14951	3.0106	1.99488	3.00679	-0.943075	1.8066	2.3245	2.06788	2.54452	-0.191642	4.90109	5.26968	3.86306	3.94328	4.56109	2.79357	1.17184	1.83489	3.04429	4.13745
909702	RPMI-8402	1.31052	1.14513	-0.259538	0.129509	-1.22166	1.68949	3.3304	-5.38346	-3.28074	-1.52357	1.25019	4.93871	1.04776	-1.77083	0.250229	-2.67067	1.66796	3.76348	-1.01117	1.65988	-5.61278	-0.858174	-0.644582	1.98884	2.44383	-0.910372	0.435606	-2.00699	2.16836	2.1645	0.966217	3.73233	-2.06651	1.30208	-1.54306	0.568544	1.11548	2.39833	4.09851	4.7154	1.46636	2.12323	2.87634	1.87721	0.741707	-1.11346	0.832436	1.53237
905986	SF268	4.18259	4.11545	3.14015	2.15089	1.82295	4.63333	3.65061	-2.90982	1.92061	2.98177	4.60181	5.00593	5.04962	2.40126	4.26298	-1.32784	4.48265	4.64673	1.54884	2.32388	-3.16031	0.716556	1.86445	2.90623	4.49181	0.527342	2.63079	2.16874	3.16102	4.62304	2.75116	-0.479855	-0.781339	2.99118	2.55121	1.69604	2.4884	2.66411	5.03681	4.95234	3.89879	4.1104	4.60235	2.8944	2.65956	2.74768	3.15343	3.23682
753620	SIMA	3.89846	4.40639	2.70777	3.71384	3.00648	4.07067	4.13066	-1.52694	2.34686	2.69801	5.73122	5.97401	5.25277	3.453	2.89874	2.92145	4.08788	4.44488	1.03924	3.02686	-2.04091	3.65757	1.34113	4.23797	4.84102	1.56874	2.05737	2.6106	3.03958	4.59241	3.17896	1.59947	3.04146	2.73793	1.89344	1.19259	1.58488	1.97332	3.12748	5.1627	3.76488	3.66807	4.14998	2.29305	1.85528	2.56994	2.19708	4.81947
909720	SK-LMS-1	3.52577	3.29602	1.80091	2.40359	0.750034	3.13589	3.9963	-2.97972	-0.910346	1.85265	2.85849	5.34024	4.675	2.12832	2.31038	0.597837	4.13075	4.3057	1.85057	2.36883	-4.22744	2.45186	2.52397	2.69517	4.05637	-0.128335	2.3572	0.909143	3.19633	3.23092	2.5269	-0.415981	0.265358	-0.116035	1.71336	1.57391	1.60337	1.77817	5.30463	5.20669	3.91947	2.49732	4.2942	2.94456	2.03239	2.17939	2.28461	3.67439
910905	SNU-C1	5.6011	5.41164	3.7794	3.45884	4.10565	5.34532	4.00159	0.114759	1.92136	2.15413	5.62545	6.48471	4.65039	4.02592	4.97507	2.85999	6.0064	5.99832	2.19247	3.57227	0.0206925	5.37418	3.52909	5.8542	6.03036	1.89789	3.37282	5.08442	5.43228	4.55476	5.88426	6.95117	1.86474	5.28713	6.03668	5.70336	5.96738	4.21266	6.33934	6.62214	6.44651	5.89832	5.93479	4.99611	5.23848	5.88272	4.54116	5.74407
909754	SW684	6.20953	6.49658	5.43546	6.35451	6.20945	6.87088	5.42355	1.27774	4.21088	5.84987	6.88242	6.10365	6.15673	6.18329	6.79593	3.68373	5.97323	6.14521	5.97828	3.86826	-0.470354	5.5913	5.75754	6.10743	6.20914	5.46607	3.45737	4.60046	5.63774	5.44913	5.74737	3.63555	5.67123	5.52132	6.21447	6.21394	6.12264	5.52132	6.8839	6.8839	6.8839	6.21295	6.21445	6.48711	6.21447	6.8839	6.8839	6.8839
1331050	WSU-DLCL2	2.58618	2.81463	2.08358	2.47093	2.49499	3.3002	3.69253	-2.63579	0.168988	1.66216	3.06479	4.66059	4.31434	1.53914	3.24921	-0.818833	4.01554	3.18507	0.648123	2.05963	-3.32686	1.83194	0.566273	2.86537	3.0661	1.57421	2.01173	0.984351	2.1929	2.54949	2.41889	1.08786	0.994763	3.66807	3.19952	2.57974	3.04337	3.66937	5.02932	5.03114	5.03125	4.36143	4.34864	2.75847	2.5729	2.94245	3.32848	3.40688
906763	BE-13	0.603949	2.49213	0.456871	1.89312	-0.487636	1.99786	3.77284	-3.59457	1.75124	1.1614	3.96089	4.60449	4.55051	-1.31101	0.554091	-2.2245	3.04697	3.81664	0.725599	-0.244962	-2.30251	0.580144	0.949715	2.14977	3.67555	0.962148	0.772986	-0.441674	2.06198	2.39769	1.05312	4.26605	-1.55289	0.293436	-1.17647	-1.3091	-1.37066	1.27172	3.6617	4.6831	2.14587	2.37933	2.469	2.56175	-1.29847	0.943072	-0.0624612	-0.217113
906746	Becker	5.13994	4.56394	2.74517	3.66551	2.61595	5.68626	4.46662	-3.97777	-0.0947945	3.63852	3.08424	5.16866	5.03101	3.4228	4.50456	0.596765	4.92477	4.66307	1.2225	2.01963	-4.22223	3.00193	2.83066	4.13405	5.19956	2.32914	2.34754	1.91083	5.39586	4.071	2.54814	1.67432	2.07547	1.74745	2.95781	3.53228	3.47956	3.03778	4.86003	4.98478	4.99676	4.7801	3.96982	5.39411	3.35418	2.8143	3.88478	4.88705
906831	Daudi	2.31417	2.98708	4.15057	2.64644	4.4698	3.74542	3.61296	-2.30748	NA	2.31164	5.00518	5.13274	4.45546	0.409005	4.40995	-1.4535	3.25434	4.09445	-0.611186	2.11792	-4.84379	0.122389	1.02792	1.34344	4.46825	NA	2.16304	0.0544092	2.22599	1.5537	0.764146	2.97121	1.24214	1.42532	2.39894	1.07202	1.26539	2.86206	4.95963	4.96581	2.90749	4.01679	3.93081	2.82772	1.25966	2.53045	2.5236	3.11317
906871	GI-1	4.02434	4.80095	2.26574	2.74366	1.91606	2.34491	3.23584	-3.81589	0.260808	2.89647	4.08465	5.29127	4.61715	1.33565	4.31295	-0.68456	4.56854	4.37245	0.65173	1.86173	-4.8078	2.28323	1.49506	3.06754	4.69919	0.712188	2.28618	1.921	2.84667	3.86551	2.73718	-0.0779246	-0.507305	0.996286	2.39225	1.82581	2.01571	3.2456	5.33198	5.13585	3.97271	4.15568	3.91827	2.8534	2.70124	1.91428	2.57702	2.04379
907043	H9	4.27859	4.39059	3.30555	2.0469	3.20956	4.63946	3.41729	-2.81748	3.58298	3.61141	4.40038	3.84494	3.82521	2.11154	1.51496	-1.48057	3.8355	3.35904	2.11907	1.8623	-0.105293	2.0372	1.16557	2.11277	2.13333	0.286641	1.97562	1.3168	3.62825	3.52083	3.97675	2.83046	1.01267	2.21106	1.26402	1.88397	1.93484	-0.0557709	3.54234	4.71451	3.13687	2.36724	2.77966	2.77818	1.05937	-0.773331	-0.175524	3.176
907073	HUTU-80	3.18488	2.74747	1.03991	2.35091	-0.732875	3.11663	3.57293	-4.59493	-0.881511	1.90659	3.28489	3.36071	4.2419	-1.35677	2.85086	-0.825062	3.65515	2.24154	-0.0479318	1.63865	-5.43704	0.161851	1.43387	1.77809	3.61932	-1.57682	1.79033	-0.378545	2.73045	2.48944	1.54112	-1.2794	1.69753	0.988468	2.05316	1.55725	1.75261	0.924398	4.3521	4.63017	3.28293	3.76666	3.05638	2.78984	1.93224	2.12998	2.13986	3.20678
924186	KGN	5.02235	5.92918	0.691391	2.97355	1.23564	5.19317	4.58235	-3.88914	-1.46892	2.11162	3.06363	5.87716	4.08793	0.674299	4.46935	1.15331	3.47571	5.23172	0.0767453	2.97154	-5.25975	3.08284	0.79275	3.98544	4.38719	-0.498805	2.10392	0.747339	3.20536	4.60016	2.71918	-1.39903	0.798782	0.750183	2.31912	2.3255	2.76456	1.84559	5.42363	5.79514	2.33349	2.76189	3.97423	3.19614	2.7214	1.89271	1.75202	3.96172
753581	LB373-MEL-D	4.60383	4.57733	3.95666	4.96396	5.06353	5.59647	4.24435	-0.511987	2.81714	4.37618	5.08952	5.67554	5.06069	4.41056	5.65221	0.344228	5.04014	4.27654	4.42028	2.72701	-0.526073	4.84637	4.95134	5.02681	5.03619	4.11498	2.42519	3.17139	4.98633	4.32645	5.05484	3.96041	2.32581	3.18245	3.34272	2.90388	2.78912	2.203	5.03702	5.62443	5.13997	4.546	3.70431	2.8955	3.53336	2.97963	4.36523	5.55532
688031	NCI-H82	3.92586	4.41007	2.19906	2.68859	2.54235	3.54	4.03435	-2.62021	2.34241	3.32216	4.67657	5.50086	4.73903	1.41355	4.05788	-0.300368	4.59859	4.47423	2.10888	2.5315	-0.406405	1.5092	3.12214	4.37008	4.79969	3.85796	2.22284	3.42488	4.86124	4.82929	3.16819	3.58704	-0.679437	3.72557	0.620334	2.90093	3.96465	4.08091	5.17834	5.49799	4.63963	4.23865	4.63085	3.04593	3.93884	2.23787	2.38819	3.81925
908450	no-11	4.77491	5.33561	1.99548	3.70347	3.89388	4.60919	3.79929	-0.757143	1.32311	3.38189	4.57045	5.58638	5.40491	3.65143	5.37916	0.314051	5.46255	5.36911	0.968825	2.76819	-2.82795	2.68552	2.37067	2.84825	4.83103	-0.249602	3.17857	1.38231	4.26806	4.12155	3.73669	3.11785	1.57375	2.26583	4.92769	2.82549	3.91242	4.35823	6.08915	6.22784	4.96387	5.56947	5.36249	3.6315	3.63626	3.80775	4.09491	5.07099
910544	RPMI-8866	4.23449	2.9713	2.3128	2.78655	4.61084	5.00021	3.87604	-1.81161	1.39411	2.91648	4.49431	4.81484	4.49881	3.88086	3.1326	-1.21511	4.6008	3.79053	1.45521	2.3033	-2.80319	-1.00503	1.71089	4.61221	4.61221	1.95094	2.29082	3.18154	2.57874	3.23176	2.4122	NA	-0.897572	2.10211	1.37615	0.0284725	1.35348	1.33176	4.25793	4.86586	2.65865	3.14988	2.67476	2.75974	1.45209	-0.42482	-0.0369964	2.69851
905978	RXF393	5.07341	5.0209	2.66432	3.64941	2.3915	3.58136	4.92792	-1.66914	0.579614	2.27632	3.50366	4.89537	5.3316	2.44489	1.25366	-1.32737	3.12697	4.223	-0.114021	2.75549	-2.65681	1.46245	0.462467	2.5105	3.45311	0.280995	1.65377	1.63019	2.83265	4.56504	2.12394	1.94927	0.0484109	1.7503	2.74042	0.882457	1.97185	1.82587	5.78612	6.14892	3.02592	3.93819	4.69736	2.63972	2.22953	1.89564	3.11669	2.15683
713885	SBC-1	4.66178	4.86255	2.79464	3.19107	4.8328	5.17413	4.2008	0.421744	2.11815	4.79093	5.41817	4.19678	4.84044	4.18556	NA	-2.10843	4.86925	4.63198	1.81215	2.13035	-3.81679	-0.220853	2.42788	4.87078	4.80072	4.65815	2.38863	3.45979	5.52547	4.85836	4.32653	3.97439	2.11719	3.36746	2.36175	3.85054	4.7	3.32892	5.52646	4.89294	5.11984	4.87006	4.52223	2.86709	4.76962	2.60647	3.32808	5.53995
909717	SJSA-1	4.3945	4.88589	2.77875	3.15035	2.26663	5.36376	4.47629	-3.54119	1.46143	3.81027	4.62693	5.68231	5.17215	3.40055	4.21576	-0.211827	4.5917	5.15516	-0.0480484	2.58446	-3.93307	1.69392	1.22212	3.73959	5.21561	1.22443	2.63924	2.12325	2.36807	3.48521	2.95655	1.91901	0.0950474	3.73184	3.02637	3.20921	3.34775	2.88079	5.35742	5.76559	4.63658	4.8766	5.04144	2.99328	2.97476	3.08852	3.75008	3.77592
688121	VA-ES-BJ	5.02166	4.84805	3.58309	5.3618	3.23638	5.68313	4.30993	-0.559338	3.07106	3.51157	5.46194	5.57556	5.03528	3.38452	4.55732	0.562571	5.03528	4.8876	1.73482	2.62799	-2.82864	2.67518	4.34366	4.79247	5.03528	0.917415	2.73252	3.48318	3.24391	4.45669	3.9268	0.584681	2.52921	3.14275	4.20915	2.34855	4.62605	4.27227	5.6868	5.68173	5.60295	5.02229	5.02274	3.02796	3.51307	3.19195	4.45389	5.34292
1299075	VCaP	4.26069	4.61742	1.81662	3.04357	1.73662	5.30737	4.41961	-2.21978	-0.923571	1.09424	4.32702	5.75209	3.98474	2.38029	3.41031	-1.88919	2.79132	4.53328	0.16792	1.91355	-5.40651	2.74973	0.442499	2.40868	5.08959	-1.42946	1.65687	2.30264	3.56717	3.59236	2.63231	5.34239	0.60679	2.45746	2.65568	5.08438	4.0403	4.39262	3.99893	5.7582	5.2094	3.62895	3.63366	3.33502	2.93582	1.61881	2.02082	5.75902
910921	A101D	5.35649	4.94112	5.72505	5.36927	5.35649	5.97279	3.06522	-1.38552	2.80287	4.90676	5.95125	5.98817	5.35649	2.9061	3.80651	2.27494	5.35649	5.35621	5.35649	3.03783	0.942349	5.35649	5.35649	5.31047	5.35573	4.85591	3.05256	3.93615	5.42762	5.28271	5.35577	1.18021	2.37926	2.26634	3.16472	3.44063	2.52474	1.57486	4.97672	5.99651	5.04775	5.27782	4.44148	3.04707	2.04286	2.0396	3.74401	5.46552
910697	A388	3.70844	4.01364	1.84098	3.17582	2.72721	5.84349	4.54794	-2.92248	0.766008	2.25532	4.96739	5.44851	5.24297	2.9002	5.03332	0.000502289	5.24317	4.65625	2.07553	2.90774	-3.9953	2.95069	4.18593	3.36658	5.23636	0.580998	2.93983	0.634546	4.02837	4.00359	3.56205	1.23748	0.630099	2.9362	5.11872	3.35259	5.02129	4.38403	5.7298	5.84021	5.48608	4.01551	3.32472	3.40979	3.99324	2.67025	3.74771	5.31795
910687	ATN-1	1.99233	0.150816	0.484639	-0.414767	-1.29947	2.56085	NA	-4.98913	-1.7306	0.192321	2.78617	5.07472	2.89361	-2.20714	0.0667759	-2.42429	3.15271	4.062	1.48685	1.62621	-3.74369	1.18149	-0.0743471	3.48231	3.97788	-0.39595	1.86743	0.00864715	2.76398	3.65268	1.06832	2.35612	-2.22444	1.81274	-0.39387	2.22476	2.52479	2.75115	4.67812	5.17134	3.56103	3.27917	4.0615	2.85293	2.45413	0.73781	-0.366297	3.26541
910706	BL-41	1.5265	2.22724	-0.475843	1.93497	-1.50901	1.90803	2.38843	-4.10578	-2.99276	0.527643	1.4966	4.54453	3.42222	-1.34462	1.83103	-2.54222	2.64678	1.76847	-1.33739	1.57314	-6.44757	-3.44113	0.0542927	0.222507	2.28338	-1.85527	0.60987	-0.971356	2.4732	1.52478	-0.135638	2.10999	-2.23822	0.964957	0.00945706	0.275098	0.474224	1.56065	3.86975	4.53843	2.19644	1.92725	2.63642	2.19021	1.03881	-0.00995056	0.393597	0.926167
910700	C2BBe1	5.36888	4.9303	3.40242	4.67085	5.15684	6.03831	4.69478	0.969045	1.1262	3.72609	4.71888	5.88508	4.13627	4.55666	5.462	0.663779	5.23951	4.88746	0.715537	2.92257	-4.34727	2.67546	2.81037	4.41123	5.36741	2.94945	3.04182	0.126673	4.18912	3.40737	4.71296	3.85663	3.87823	3.79252	5.21465	4.12459	4.19581	2.3008	4.24791	4.53387	4.20766	4.85035	3.38339	2.92912	2.65997	3.93111	2.71239	5.9748
1290769	CL-11	4.80167	4.76411	3.82144	5.06731	5.23912	6.11647	4.72333	1.01661	3.83073	5.45813	5.95969	5.39891	5.4554	4.91395	6.09627	3.33404	5.28281	4.82285	5.29818	3.14945	-0.128588	5.46441	5.45808	4.92825	5.32698	4.36464	3.07071	4.0541	5.80257	5.19766	4.37445	3.44307	4.95391	4.77127	5.46283	4.07865	4.64086	3.0692	6.09597	5.9958	5.9215	5.45997	5.46295	3.58691	3.58528	4.7903	4.80675	5.78584
906813	COLO-800	2.72408	3.60067	1.86136	2.63579	1.96042	4.91719	3.27719	-4.26643	0.965045	2.29169	5.17988	4.57161	4.80291	2.63466	4.33288	-1.17374	3.67784	3.60448	0.501544	2.04204	-3.95395	1.66016	1.23024	4.40165	4.25696	1.94532	1.79945	2.15645	2.28507	3.80051	1.73109	-1.93514	0.406714	2.85877	4.23646	3.42797	3.72677	3.38408	5.29131	5.45362	4.48534	3.9002	4.49075	5.2396	3.74931	3.62041	3.80978	4.72241
905970	EKVX	7.1319	7.2701	6.0135	5.64517	6.78891	7.47166	6.402	1.89178	2.74967	6.12548	6.63066	7.58834	5.7456	6.58686	5.60892	2.16096	7.05917	5.74962	4.34837	4.32391	-1.14816	5.44815	4.12455	7.1319	6.86608	5.93279	4.7163	2.53686	7.60833	6.31175	6.51836	4.79868	3.86142	5.71987	6.32097	6.56718	6.88484	4.71506	6.69033	7.77576	7.7926	7.12272	3.49449	5.45097	6.46597	5.30721	6.04591	5.43566
949157	ES6	3.60888	4.88896	0.869856	1.88836	0.937449	4.05928	2.79521	0.230598	-0.909617	0.586766	3.90991	5.48874	5.1387	2.03178	3.3049	-0.382977	4.84899	4.59891	1.13588	2.85039	-3.39286	5.22689	2.61077	4.51201	4.41743	-0.620318	2.643	2.33117	3.47073	3.20943	3.87196	4.19582	-0.648564	2.12357	2.3106	2.14211	2.42311	4.17384	4.97548	6.00814	4.47762	4.1453	4.05956	2.93569	4.30816	1.43329	2.50906	3.62844
949155	ES8	2.55682	2.90163	1.41368	2.42203	-1.1668	3.11564	3.85035	-4.5174	-0.508111	1.21079	3.29675	5.03203	2.95003	NA	3.20531	-2.97271	2.39425	3.91907	-0.543226	1.58651	-5.28332	-2.04478	0.416448	2.6595	3.51424	0.68444	0.905821	1.19305	2.77559	3.24186	0.646495	-1.29071	-0.831825	1.44977	0.527808	1.12329	1.92002	1.94941	3.41181	5.05722	2.58052	2.43545	2.99539	1.25976	1.85195	1.00962	0.704046	2.25223
949168	EW-24	4.7156	3.57351	4.07196	4.45709	4.71545	5.38421	3.95468	0.210893	4.0218	2.47843	5.38337	5.36262	4.71234	4.71255	5.38501	1.6671	4.48241	4.7156	3.06812	2.41279	0.333466	4.50397	2.22945	4.7155	4.7153	4.71538	2.41283	-1.67927	3.37096	3.73021	4.6959	2.93688	4.2943	3.69774	3.45513	4.23643	4.24884	3.32038	3.41642	5.33343	4.68218	2.57598	0.534252	2.02566	2.16504	5.05242	2.9259	4.66187
753584	LB831-BLC	4.14602	5.3755	3.38055	4.17591	2.12493	3.22875	4.3203	-1.47921	1.68565	3.7029	5.07715	5.45713	4.99103	2.46078	3.07143	0.340815	4.98925	4.88299	2.0835	2.68384	-2.20509	2.67683	2.70865	3.47873	4.93851	0.660437	2.68646	3.20835	4.09836	4.50223	3.50923	2.35795	-0.211777	3.6498	3.36952	1.2031	1.18743	3.87907	5.2233	5.13993	5.45812	4.96368	4.50512	2.98672	4.42513	3.44389	2.54747	2.57089
908158	NALM-6	1.8821	2.73771	0.0113072	2.13803	-0.541537	1.76874	2.81383	-4.75062	-3.29274	-1.25827	0.877636	4.90977	2.0371	-0.936547	0.396897	-3.2214	1.86196	3.02927	-1.62499	1.66407	-7.08868	-2.58589	-0.862108	0.993478	2.03557	-1.57531	0.178159	-1.9545	1.25873	1.68136	1.50666	3.08739	-2.03298	0.968724	-0.470639	-0.279209	0.61112	-0.328445	3.02444	3.96072	1.66488	1.98044	2.7427	2.20867	0.225252	-1.95035	-0.522725	0.146873
687799	NCI-H1648	3.07205	3.9406	1.38367	2.6554	0.89156	5.71917	4.37552	-3.82157	-0.916035	1.90622	4.54732	4.81121	2.72638	2.89055	0.342044	-1.03278	3.74036	3.46228	1.61893	2.5636	-5.04835	1.09333	3.06464	3.20805	4.58422	1.44725	1.74145	0.839783	3.26392	3.36184	3.04119	3.89951	-0.402264	2.32773	2.18196	2.521	3.60926	2.01029	5.00355	4.98308	4.94901	2.47444	2.0389	2.96733	2.374	1.53217	3.46921	5.71917
909248	ONS-76	3.64501	4.30268	1.31731	2.84805	1.97928	4.0518	4.16651	-2.41421	1.53801	3.25552	4.61101	5.70303	4.99915	2.37984	4.37331	-2.16346	4.25876	5.00998	-0.354026	2.35659	-3.21912	-0.655811	0.98738	1.80599	3.75554	-0.247884	2.69047	0.197454	2.63824	4.28144	1.96743	-0.655333	-1.32835	3.50831	2.97684	4.07491	2.51763	-0.176206	5.51045	5.0648	3.66533	5.05537	4.10536	3.09405	2.8531	3.23884	3.25972	5.47235
905965	SR	3.32304	2.834	0.6377	2.42115	-1.62561	-1.16835	0.837131	-4.94711	-0.953508	1.24524	2.33505	4.11534	3.94311	-1.07426	2.13796	-2.22146	-0.226765	3.04197	-1.55527	0.428974	-5.25083	-1.25586	-0.831485	0.732639	0.834955	-1.19924	1.74215	-1.35452	0.424873	2.09035	0.0316611	-1.63031	-2.01488	1.8219	-0.269855	1.7011	1.64573	1.70542	4.3346	4.07138	2.0188	2.81759	2.88573	1.94755	1.66775	-0.98481	-0.0394358	-1.56431
909769	TGBC1TKB	4.83112	5.1336	5.00753	4.26229	4.39871	5.44804	4.29973	0.314267	1.92886	4.35985	5.57789	5.55561	5.00762	5.01727	3.6151	2.08926	5.0177	4.79071	2.73183	2.57501	-1.27283	5.01949	4.88987	4.68312	5.01101	5.01459	2.70139	2.81175	3.63557	4.61025	4.70809	4.39813	4.32792	3.39389	4.82857	2.12474	2.91036	4.26343	5.56658	5.66716	5.68586	4.10836	4.66139	2.96834	3.9662	4.19339	4.50302	5.25124
905980	TK10	5.36784	4.10015	2.73851	3.4784	1.79612	5.80804	4.63121	0.0904436	-0.194092	2.69372	4.0625	6.00156	5.30532	2.84364	1.26675	1.26409	5.00065	3.96697	2.00291	2.89571	-3.47793	3.48324	1.71351	4.21635	5.25255	-0.656088	3.02317	0.976154	3.60077	5.14197	3.63687	2.36867	1.47595	2.66055	3.8162	1.29667	2.65034	1.23489	3.7655	5.40879	3.47401	5.22619	2.77586	2.58398	2.50706	3.3651	1.5809	3.79274
910943	CAS-1	3.60899	6.42965	3.50883	5.79505	2.70042	3.51911	4.67371	-0.39688	2.73356	4.06731	6.35762	5.33615	4.55662	1.97487	5.06581	-0.120829	5.63463	4.34353	1.93267	2.08568	-3.43287	1.99527	1.56247	4.35417	5.84114	1.82321	2.25234	0.613412	4.37277	4.14382	4.60932	4.30986	5.07487	2.4938	3.13133	2.71849	3.52755	2.91515	6.43144	5.11538	4.39978	5.69718	5.76371	3.37948	3.45145	2.89067	4.5952	6.2833
1330931	KCL-22	0.781719	3.19932	1.1324	2.27117	1.81176	3.47403	3.44847	-4.35077	-0.0355505	0.772158	3.88926	4.97546	4.30792	1.42154	2.63955	-1.65225	2.47375	3.57818	-0.840889	0.623496	-4.45804	-1.38575	0.133424	0.574348	2.7926	-0.365766	1.51497	0.531171	-1.00535	1.87242	1.27417	3.50603	-1.3586	0.497904	0.944554	-4.34122	-4.2724	1.82627	3.78424	4.76536	3.40116	3.33203	3.53302	2.5927	-2.11223	1.77673	2.11262	2.98758
753583	LB771-HNC	5.32078	4.08113	3.20254	2.30613	3.05987	5.60285	4.73162	-2.01571	0.36764	2.95866	5.02211	5.3636	5.14604	3.47151	1.72884	0.413736	4.73819	4.28057	2.47076	2.75373	-3.69711	3.66536	3.71195	5.03898	5.50979	1.38638	3.15859	1.87234	4.48876	4.72227	4.72853	3.93872	0.95839	2.66556	3.63674	2.68367	4.00877	3.47975	5.38348	6.09905	5.29362	4.84471	4.70187	3.50669	4.12206	3.02691	2.73354	5.30532
1240173	MDST8	4.49861	5.48416	4.50209	3.17616	2.01229	5.05285	4.12679	-1.50437	1.52027	4.07693	3.91171	5.28419	4.73406	4.10891	3.8108	0.350299	4.58465	4.71191	2.02369	2.49983	-3.31987	2.52123	2.35267	4.56825	4.90424	2.38078	2.32416	2.61625	4.60666	4.77996	3.71766	1.12201	2.37033	2.8803	3.95546	3.77145	3.42221	1.4577	4.22107	4.83393	4.6878	4.83823	4.73084	2.98208	1.46069	1.51139	2.34862	5.29114
949177	NB13	3.26451	4.0766	3.06491	3.14298	2.22725	4.13875	3.51011	-0.860299	3.19846	3.06262	4.90244	4.31528	4.33898	3.02541	2.71503	1.49053	4.54517	4.54517	1.23471	2.15346	-1.86876	3.08419	2.51671	2.59077	4.54517	0.720955	2.24242	2.52245	3.9903	3.58119	2.36578	2.64958	2.43522	1.77381	0.582063	1.3598	1.8136	1.75328	4.33059	5.17039	2.75454	1.89482	3.57027	1.82959	1.99502	1.69499	1.63258	2.71845
909712	SF126	4.66965	4.78415	2.28873	3.12123	3.77068	4.52638	4.38106	-1.72903	1.33308	3.33071	4.31066	5.67812	5.03678	2.90055	5.57895	2.84108	4.97831	5.05272	1.5792	2.73505	-3.54893	4.35346	2.32763	2.87775	4.60087	0.152696	2.70719	2.56196	3.24272	4.8245	4.49281	-0.564865	2.8148	3.71035	3.76239	3.8671	3.82013	4.19366	5.42953	5.62017	3.78024	4.93749	4.13838	4.51258	5.05268	1.93353	3.05162	4.04212
909731	SK-PN-DW	3.51575	3.93769	1.66869	2.89099	2.76291	4.85559	3.94777	-3.06201	1.02597	2.41034	4.50394	5.25867	4.97973	0.976851	3.54926	-1.17267	4.93018	4.48601	0.449824	2.41854	-3.17423	1.24023	1.79744	4.33105	4.97973	1.65469	1.88426	1.61626	2.88744	4.01372	2.21107	3.10578	1.3158	0.277168	1.26831	1.25369	2.86077	3.52538	5.09303	5.32948	4.16656	3.06503	3.46143	2.56393	3.00769	2.07482	1.01489	3.4183
1295740	ALL-SIL	-3.30085	0.337789	-0.274493	0.131647	-1.13219	3.08028	2.62253	-4.12538	-1.76514	-0.880807	2.49277	4.95602	2.89524	-2.79132	-0.0974751	-3.05798	3.24818	4.03705	-0.164059	0.58145	-4.26676	0.535593	-0.765004	-0.573259	2.46531	-0.239421	0.339328	-2.76926	-3.00279	1.49266	-0.805651	1.55108	-2.26538	-0.948606	-0.875703	-3.86124	-4.02467	-0.288534	1.33391	3.36855	0.661637	1.18892	2.49738	2.57636	-3.75063	0.419516	0.844299	2.67689
949158	ES1	1.64579	2.61318	1.10955	2.98164	1.36897	4.12837	3.93641	-3.3026	-0.89031	-0.448278	3.01769	5.13981	4.69194	-0.0185148	2.85226	-2.11329	2.79155	4.74734	-1.0199	2.39476	-6.20102	-0.933334	-0.0682755	2.08799	4.55611	-0.414303	1.5847	2.95542	1.52911	1.80597	0.508721	-1.10485	-0.256121	1.52876	0.802504	1.99545	2.20966	2.80646	3.86554	5.30911	3.16477	3.21885	3.14162	2.86351	2.60758	0.907018	1.80839	3.00389
949156	ES4	4.02399	2.50193	1.45522	3.15484	1.62406	5.33207	4.38763	-1.26042	-0.978885	0.892768	3.52623	5.66829	3.43928	2.03254	5.00613	-1.43256	3.32546	2.71907	-0.0262317	2.83602	-4.94824	1.20683	0.165633	3.43636	4.09776	0.717609	2.33137	-1.24935	2.99247	3.14779	2.46856	0.659867	0.855997	2.31704	3.81419	1.58326	2.49384	3.39205	3.30109	5.16139	2.47698	2.07635	2.55973	1.79054	1.91495	1.08182	1.28864	3.46378
1303897	GRANTA-519	2.70413	2.86535	1.69104	2.29071	2.6516	4.24198	3.94203	-3.23852	-0.540801	0.868465	3.05755	4.27883	4.48562	1.9711	1.66102	-1.18261	4.41879	4.34987	0.292185	2.33006	-3.99447	1.60276	2.42371	3.03832	4.70147	0.335153	2.05925	1.86741	2.79713	3.70751	2.14182	3.26483	-0.374765	4.00833	2.47597	1.83682	2.3223	3.96118	5.36411	5.3686	4.00322	4.32888	4.40472	2.88843	2.95812	2.95012	3.16236	4.61185
1322224	HSC-39	3.2665	3.29708	2.22819	2.76308	1.63155	4.11291	3.0675	-4.02084	1.52539	1.42964	4.74894	5.02322	4.36215	0.618633	2.43977	0.308552	3.46771	4.34406	0.281764	1.66287	-2.94155	1.92759	0.059603	2.99805	3.23275	0.693279	1.28005	1.151	2.32509	3.70552	1.97252	4.45495	0.2423	3.61535	4.32314	4.44056	3.7875	3.69429	4.90111	5.09136	4.95125	4.43902	4.44364	4.66489	4.45604	5.08373	4.74113	4.7022
971777	MZ2-MEL	1.95917	4.45501	1.21985	3.12609	1.97364	5.2926	4.49975	-1.79582	0.206633	1.055	4.2247	5.28478	4.21676	2.88208	2.96055	-0.819853	3.34095	4.10947	-0.00792337	1.9747	-5.01134	0.678527	1.17429	2.68879	5.27377	-0.103144	0.661705	1.27906	1.66395	2.95708	2.77635	3.65091	-0.0369359	3.63496	4.10228	2.24544	3.69079	0.605435	4.90225	5.64556	4.59322	4.40368	2.97673	3.36639	0.712705	1.99329	2.21833	5.37931
925345	NOS-1	1.14444	2.35709	-0.127719	0.695141	-1.22384	5.95519	4.50752	-3.45964	-1.9133	-0.187834	2.25951	5.0244	4.49299	1.04074	2.74118	-0.167949	2.75599	2.88056	-0.0576617	-0.323942	-6.37841	0.0836568	-1.57224	2.11704	2.72111	-0.428476	-0.0849353	-3.41368	2.25248	3.49934	2.51222	3.15156	-1.53365	-0.815486	2.59024	1.30096	2.24311	3.57954	4.32871	5.28587	2.40528	3.57564	4.09655	2.74265	1.3757	1.61062	0.335743	4.68781
753612	SK-MM-2	2.81427	2.98154	1.30905	1.82503	0.797712	4.15417	4.04768	-1.5712	-1.39696	-0.0699197	3.16034	5.37133	4.41123	2.91274	2.16066	1.73541	3.07286	4.88021	-0.615466	2.30387	-6.28727	2.12643	-0.188952	3.13921	4.6579	-0.0803968	0.953806	3.69318	2.60554	4.03296	3.11051	6.17622	1.53341	1.73659	2.4179	1.8187	2.32051	2.58969	3.32633	5.4876	3.50641	3.16693	4.13803	2.43785	2.24845	0.361239	1.61401	2.98691
910935	A3-KAW	2.80963	2.16611	0.429158	0.844031	0.476087	2.80897	-2.96084	-3.79301	0.808119	1.59473	2.54713	4.73279	3.81887	1.22845	1.77703	-1.01127	2.64624	2.59538	-0.234224	1.48619	-4.10649	-2.35787	-1.23744	1.96471	2.66242	-1.35596	0.965418	-2.31319	2.74521	2.20441	1.88826	0.261241	-1.32233	1.55793	1.62442	0.759131	1.08611	0.186041	3.81753	4.64566	1.81529	1.90997	2.19109	2.13207	0.840269	1.33962	-1.39034	2.1982
905948	A498	5.6277	5.94045	3.7	4.49187	2.68576	6.44277	4.8672	0.689496	2.14343	4.95543	5.78112	6.05507	5.9505	5.00779	3.47158	2.95775	5.29777	5.68762	2.3496	3.1639	-0.407636	4.75435	2.87682	5.22692	6.02649	2.43257	3.6508	3.89182	3.57911	5.46763	5.43414	0.99498	3.76744	4.96574	5.98253	5.57406	5.63412	5.07051	6.27947	6.55219	6.22539	5.39833	5.57021	5.89173	5.96801	5.90063	5.90308	6.45543
910934	A4-Fuk	3.59378	2.49741	2.33357	2.78393	2.44522	3.92344	4.23195	-2.45673	0.900638	1.37455	3.93251	5.65122	4.97513	1.80389	3.02917	2.18555	4.95608	4.78226	2.93915	2.65008	-0.914302	3.97742	2.57728	4.19596	4.17496	2.05786	2.63845	2.12916	3.86295	4.6439	3.66506	4.46759	0.312756	1.60865	4.89623	2.23712	4.98179	1.74578	5.65122	5.17454	2.7962	4.98179	4.98179	3.83498	2.94518	2.87268	2.81238	3.41469
906765	ARH-77	3.35898	3.38397	0.985453	2.09386	1.2358	4.69711	3.04229	-3.03875	-2.4929	1.05667	1.33733	5.40205	4.50209	1.20736	2.53066	-0.8051	2.58028	3.97813	0.105174	1.96719	-5.93468	-0.247375	1.07157	2.30323	3.56122	0.104769	1.55913	0.0644997	2.87379	3.02386	1.90616	1.98263	-1.09296	2.60437	0.987441	0.688908	1.66779	2.51553	5.02539	4.98493	3.23632	3.60635	4.52447	2.9624	2.30336	0.516441	0.714693	3.45791
753616	BE2-M17	4.99647	4.08499	2.70354	3.73944	3.22491	5.51217	4.37787	-2.44838	1.9208	4.04882	5.20022	5.28121	5.04768	2.70641	5.71728	1.01783	4.86	3.493	2.2786	2.55256	-1.86776	3.12916	2.68498	5.01947	5.04785	4.59108	2.74263	3.19636	3.60632	3.56338	3.77346	4.38122	2.20443	4.1529	2.53501	3.22412	3.87127	3.72409	5.09001	5.426	5.42954	4.9316	4.69197	3.26298	3.58367	4.25017	3.92789	5.33104
910710	BV-173	-0.380608	2.85321	0.465405	2.17925	0.69742	3.34102	3.0726	-4.48916	0.877034	0.76595	3.95809	5.056	4.38657	-1.4418	1.46302	-2.07969	3.38514	3.92872	-0.49807	2.08397	-3.22735	-0.318235	-0.752345	0.212492	2.63824	0.423924	0.753467	-0.0185869	-1.0932	1.25715	0.12422	0.0783938	-1.54184	0.317728	2.15621	-4.10344	-3.90153	2.6759	4.4367	5.02695	3.23392	2.78085	2.97774	2.82799	-3.00212	2.58254	1.70407	2.70201
910703	CA46	0.923981	2.71217	0.886265	1.45984	0.387239	3.80381	3.81315	-3.96062	-1.72094	0.403705	3.06897	5.58098	4.91632	0.563331	1.4303	-2.08292	3.11422	4.05969	-0.744243	1.96668	-5.25431	-1.08538	0.858657	2.11861	3.47572	-0.588689	0.892737	0.0862486	2.50933	2.8909	2.92004	5.38171	-2.02246	1.88269	0.725563	-0.607996	0.0316915	2.47114	5.75523	5.52694	2.65867	3.1686	3.78265	2.38661	0.674711	0.969052	1.11433	2.15688
910569	COLO-320-HSR	2.65695	3.2177	1.785	1.23313	1.43824	4.53927	3.14857	-2.0363	0.00925654	1.54225	3.77571	5.0186	4.34663	3.1735	3.20417	2.38395	3.92768	3.54322	1.27749	2.11638	-2.68425	3.98369	2.60289	4.08445	4.48109	0.0457095	1.90698	2.50606	3.34554	3.12669	3.94889	2.13996	2.48167	1.98521	2.16117	1.56998	2.38073	2.90663	4.73868	5.02718	2.90893	3.96078	3.74791	2.66306	2.29849	0.560634	1.4987	3.81659
906834	D-283MED	4.24544	4.46459	4.59922	5.11485	4.77157	5.42732	4.099	-0.107196	3.94392	3.32895	4.9811	5.15723	4.69209	4.58698	5.09256	2.29615	4.77157	4.44644	4.76833	2.46899	0.35124	4.77089	4.77157	4.7686	4.77148	4.76902	2.44475	3.20791	4.92823	3.84223	4.77155	1.65781	4.4711	3.98529	4.77157	4.7546	4.77157	1.87961	5.3884	5.43956	5.42753	4.77157	4.77157	3.79358	4.77157	5.441	5.44089	5.441
753551	DMS-79	5.30834	5.42385	3.8721	3.31834	4.29503	5.57443	4.32328	0.571186	2.07023	3.13611	4.87686	4.98815	5.49931	3.86592	5.9405	-1.11945	5.41418	5.04607	2.86556	2.36947	-2.17811	5.08937	3.6733	5.2971	5.29403	4.23112	1.40944	4.1741	4.79756	4.35552	4.72988	4.22112	2.30755	4.45177	3.27893	3.38178	5.01095	4.21349	6.14195	4.64046	4.82772	5.42837	5.63503	5.44493	5.153	3.81083	5.21422	5.01204
1297447	EJM	2.53123	3.32696	1.33495	2.52637	1.12052	3.90255	1.63841	-2.87848	0.0912869	1.78945	4.21392	5.08535	3.94616	2.33355	3.06301	-2.14818	3.62154	4.42984	0.509262	2.12725	-4.12472	0.612398	1.40323	3.53419	3.88676	1.35395	1.44089	1.09487	2.84277	3.15331	2.08257	4.42605	0.341609	2.56864	1.34046	2.01398	2.52393	2.28896	4.06163	4.52401	3.55217	3.30184	2.96696	2.71071	2.22213	0.81077	0.874602	3.34839
949164	EW-18	3.11962	2.9078	0.771336	2.43308	-0.600934	3.36063	4.22961	-4.26341	-1.54224	0.123468	3.31701	5.76046	3.85588	-1.18264	2.87842	-2.7943	3.29258	4.82934	-0.982469	1.66315	-6.32803	0.193866	0.384111	2.14015	4.30141	1.03695	1.75599	0.507854	2.86205	3.4725	0.964633	5.22959	-0.840099	1.51039	0.834607	1.47672	2.10448	3.53126	3.6305	4.54765	3.14475	4.6	3.12924	3.06816	2.3044	-0.531469	0.419875	3.2887
949161	EW-3	2.40041	4.66379	1.62592	3.22783	1.87437	5.50143	4.54616	-2.07864	0.243736	1.40901	4.61132	5.91887	3.92421	2.41858	5.91879	-2.31915	3.92469	5.24227	0.532066	2.90605	-4.07347	2.04855	0.913172	3.22714	4.07293	2.04679	1.04839	1.28628	3.58632	5.24228	2.62537	1.28664	0.913724	2.64943	1.55808	1.88494	2.7255	3.80129	4.43755	5.3841	3.03277	4.2154	3.23766	3.12906	3.04967	0.36435	1.44338	4.58995
949153	HAL-01	2.68435	1.79646	0.103463	1.24461	-0.729844	3.86	3.38311	-2.87874	-3.89585	-0.173275	-1.63113	5.10777	4.41596	2.51819	-0.383224	2.32924	1.99709	4.37833	-0.988345	2.08999	-7.55001	2.07239	0.436618	1.64346	4.16306	-0.378333	0.145909	-1.85357	2.34624	3.06744	2.41444	1.19536	2.33627	1.19523	2.32238	0.0900343	0.90676	2.02798	2.71444	4.02227	2.61892	2.34059	3.01335	2.49773	0.73496	-1.72311	-0.181955	4.3574
924110	HDLM-2	4.13749	3.53119	0.739705	2.70103	2.14061	5.01603	-0.442715	-4.08917	1.30854	1.67279	4.37577	5.13452	4.80974	2.38337	2.57428	0.150029	4.94488	4.91538	2.89529	2.50834	-0.891856	3.8241	4.94809	4.87496	4.93965	1.87423	2.62805	3.37297	4.45931	3.9853	4.07447	3.40692	-0.997041	4.25494	4.94809	4.94809	4.94801	4.25494	5.61752	5.61752	5.61752	4.94503	4.93596	5.28612	4.73188	5.01643	5.38951	5.61559
907056	HH	3.37583	3.93031	1.32891	1.03792	0.74296	4.07024	4.80285	-3.88865	-2.94903	-0.946052	0.188638	5.41676	4.3608	0.931865	1.88843	-2.18983	2.56331	5.09243	-0.989795	3.15981	-5.66678	-0.478193	0.141257	2.48769	3.81565	-0.0797272	1.81656	0.812423	2.88156	2.49295	2.14027	3.99565	-2.30979	2.88994	0.376663	0.507084	0.922285	1.65532	4.84275	5.39182	1.84774	2.8779	4.93467	1.49997	1.2097	-0.535136	1.29884	2.18255
905938	HL-60	2.83157	4.10935	1.63804	2.64564	1.56432	3.00456	3.16377	-2.72998	-0.975351	1.98239	3.34738	5.01027	3.57249	0.46701	3.50059	-2.05752	3.87918	4.51431	1.66608	2.0912	-5.45814	0.600281	0.423095	2.611	4.31863	1.20471	1.50261	0.40758	2.81429	2.87454	2.15797	4.69363	-0.489619	3.0769	1.8615	3.24905	2.85658	1.28086	3.92357	5.14618	3.52858	2.85478	3.78696	2.87504	0.304083	0.689982	1.62872	3.1526
907063	HT	4.34008	4.17638	2.79206	2.23147	1.83275	4.52127	3.85887	-3.76346	-0.502894	1.83673	3.33103	5.17477	4.67317	3.12536	3.41772	-1.67004	4.64279	4.53041	1.47945	1.93814	-4.48089	1.89322	2.16867	3.3943	4.43573	0.800194	2.3926	1.93889	2.78059	3.21148	2.88588	3.6937	-0.795183	2.82475	1.40616	1.78096	1.70468	3.47804	5.36291	4.84471	4.05212	3.42791	3.67129	2.92078	2.58573	-0.306094	3.25248	2.3914
753564	IST-SL1	0.973295	4.15691	1.6417	2.3895	-0.715007	3.62266	3.83219	-3.15183	0.770245	1.57842	4.70949	5.65589	4.82834	-0.490361	3.23738	-2.10569	3.12317	4.9879	-0.81139	1.71129	-2.47602	0.243948	0.928905	1.89525	3.91711	-0.672371	-0.0916872	0.925404	1.92714	4.26031	0.748316	4.15614	-0.456504	1.89733	-0.204005	1.10067	1.34628	3.47024	5.3586	5.22289	3.02455	3.58811	4.15202	1.7591	1.69103	1.7872	1.59978	2.63518
907268	JiyoyeP-2003	4.54174	3.86978	3.27255	2.45906	3.20316	4.4721	3.87451	-4.23072	1.15027	3.7509	5.21405	5.20493	4.54166	3.90227	2.81853	-1.06631	4.5376	4.5373	2.08245	2.1759	-2.35949	1.12495	2.43893	4.54457	4.49435	0.611292	2.23576	3.12188	3.10722	3.814	3.22274	3.0046	-1.03383	2.9977	2.22089	0.900116	1.79668	3.15766	4.99587	4.6161	3.88364	3.04729	3.78602	2.48278	1.85528	1.37544	1.37992	2.86082
907269	JVM-2	4.41981	4.49888	3.56536	3.52336	3.2484	4.98608	4.58645	0.251037	3.07816	2.64139	4.06504	6.0904	5.42272	2.42621	4.71944	-0.0608058	5.26893	4.56605	1.19851	1.36336	-1.42292	2.79298	1.49192	2.98541	3.64765	2.33305	3.00699	2.48761	2.22085	3.59643	4.21752	1.67002	1.32883	3.30899	4.70962	1.66118	2.53623	3.1171	5.604	5.5595	3.55809	4.62443	3.60376	3.1441	2.88836	2.932	2.54194	4.16694
907270	JVM-3	4.77971	4.09896	3.53173	3.2483	4.60308	5.38489	4.29179	0.233447	3.33061	4.07122	5.62971	5.5386	4.96862	3.36743	2.16473	0.655948	4.88626	4.19018	2.122	2.57859	-1.65232	1.78475	2.76965	4.94563	4.96969	2.32394	2.50487	2.84312	3.77514	3.55194	4.56212	0.706741	1.01093	2.15337	2.27229	2.70935	3.42423	0.903058	4.64723	5.16265	4.08098	4.67546	4.34357	2.76756	2.4778	2.40828	2.15049	3.74645
907273	KARPAS-299	4.18262	2.86847	1.7134	0.984676	0.879618	4.42374	2.35882	-2.56899	1.41885	3.43023	4.39149	4.66216	4.32632	2.58019	2.70472	-1.20147	1.67322	3.77878	-0.0425537	2.02702	-2.38855	-1.16977	1.91341	3.00405	2.9287	0.113512	1.71387	1.1486	2.66208	3.29799	3.31902	3.06407	-1.89337	2.94954	1.54738	2.00431	2.08117	3.63509	4.98816	4.76098	3.63158	3.28645	3.99581	2.65399	2.16615	3.0036	1.79804	2.79029
907274	KARPAS-422	3.92082	4.14756	3.93466	2.51647	1.96163	3.8902	3.71895	-1.54247	1.83548	1.91971	3.01345	5.36651	4.89092	1.44043	3.70346	-1.80664	2.4641	4.85001	-0.910483	2.61571	-5.22523	-0.453693	0.611507	3.80052	4.1446	2.55969	2.2091	1.04732	2.33051	3.96576	2.78637	5.2787	-0.902792	4.03601	2.65551	2.42415	2.20538	4.12239	4.98612	5.27591	3.3848	2.94557	4.6464	2.95792	3.90311	1.42043	2.79235	3.83343
909976	KM-H2	3.47253	3.29252	2.06185	2.49581	1.93575	4.54318	3.85273	-3.69637	0.742292	1.9975	3.90487	5.20877	4.51497	2.64076	2.95347	0.217646	3.40445	4.52891	0.643143	1.85322	-2.946	1.62109	1.67351	3.05872	4.13055	1.81797	1.17853	1.61055	2.8551	3.40294	2.17592	3.50501	0.256757	2.73505	1.34508	1.78046	2.56482	2.65552	4.71211	4.90193	3.52811	2.99221	4.30621	3.02218	2.7775	2.77226	2.71794	3.67541
907280	KMOE-2	1.80133	3.03712	0.898149	1.4449	0.884809	4.19689	3.87789	-2.18885	0.0515299	0.18717	3.49645	4.78685	4.3319	1.69103	1.19567	-1.06744	4.55606	4.17043	-0.0536057	2.25324	-5.3511	0.783479	0.980496	2.08697	4.12327	0.817176	-0.150419	0.562679	2.74181	2.76017	3.0959	4.43591	-0.50287	2.89933	1.42373	2.2091	2.25177	-0.248353	4.8752	5.20565	3.55855	3.42452	3.2723	2.74311	0.154376	1.57082	2.50355	4.09188
907313	KS-1	5.3434	4.92757	1.37809	3.01269	2.00503	2.7213	4.22388	-2.26332	-0.471227	3.35068	3.75878	4.7768	4.24769	1.76286	1.2237	-1.81601	4.48304	3.48173	0.326745	2.98956	-4.85828	1.99825	0.37468	2.60647	3.40534	-1.33348	2.83773	0.546081	3.22423	5.01483	2.69981	0.816899	0.955703	0.813792	2.52775	1.50473	2.76578	2.5023	5.52502	5.7936	3.22844	5.3434	4.72158	2.79063	2.69674	2.21316	2.76289	3.07287
907311	KU812	2.71463	2.79929	0.871147	2.06014	1.939	2.91955	3.86293	-4.70276	-4.00992	0.398121	-0.322664	5.13318	4.04552	0.155199	2.56494	-2.07794	3.15485	3.248	-0.176543	1.97439	-6.0402	-0.763645	1.42351	1.66319	4.53819	-0.920651	2.2243	0.930475	2.18757	1.7781	0.779076	3.72358	-2.35209	2.47917	-1.13815	-3.39072	-2.30933	1.82347	5.20558	5.05472	3.67286	3.49806	4.53924	2.68388	-2.87954	-3.86735	-3.50008	-0.906843
924239	L-363	3.23916	2.95179	1.53174	2.17265	2.04943	3.58734	3.54304	-4.32761	-0.0516886	1.98338	4.29981	5.05851	3.9073	2.0307	2.86415	-3.31301	3.35908	3.8109	-0.0875373	2.11536	-5.03794	-0.689345	0.7852	2.53182	3.44331	-0.24774	1.33453	1.62506	2.22909	1.98036	2.03676	4.86989	-1.47039	2.94343	0.988969	2.06734	2.67557	2.71201	4.74361	5.06559	3.57927	3.6407	3.81017	2.68792	3.05585	1.44432	1.99374	3.08524
907323	L-540	3.451	3.04716	1.3313	2.55346	1.46201	3.9138	3.86032	-2.14508	1.15974	3.24936	4.84407	5.21322	4.53036	2.8089	3.45441	-0.0311796	3.77942	4.53133	1.11229	2.23977	-1.9465	2.38997	1.26476	2.77931	3.63999	1.77253	2.2003	0.752007	2.87455	3.104	2.403	1.44549	-0.0728391	2.93005	2.35405	2.04365	2.20512	3.3348	4.68675	5.0745	3.6449	2.84242	2.91409	2.69206	2.7708	2.0057	2.46777	3.44405
907783	LAMA-84	-1.25033	2.89341	0.547651	2.63075	1.07206	3.6053	3.34069	-3.14884	0.557166	1.20728	3.92558	5.45507	4.93546	1.97354	3.30793	0.480532	3.16946	4.55522	-0.559786	2.63081	-3.3734	1.57545	-0.19347	0.279341	3.98016	-0.0996971	2.12386	-0.516347	-1.87775	2.09346	2.16011	5.078	1.58424	-0.946472	0.186678	-4.78722	-4.80489	-0.0670265	2.58325	3.09523	1.03909	4.90721	4.02813	2.45139	-4.00067	2.11897	1.07835	5.60511
753577	LB1047-RCC	4.03709	3.35082	1.98526	2.60631	1.82824	5.38524	4.4245	-0.200732	0.201336	3.19171	4.72385	5.62659	5.11103	3.2328	0.570188	2.77082	4.21195	3.48997	1.62982	1.76832	-4.1287	3.57885	2.22088	3.02549	4.65128	0.38742	2.61077	0.0870841	3.15283	4.34416	4.28666	0.272181	1.15708	1.30483	4.89219	1.31553	2.01822	2.95717	5.29497	5.76984	3.93792	3.25079	3.74144	3.2397	2.39023	2.45943	1.91742	4.98776
907787	LC4-1	3.114	3.01092	0.821397	2.04941	0.449597	4.0134	4.29323	-3.71743	-2.32723	-0.901208	1.62826	4.42793	4.65907	0.654552	2.60577	-3.1914	2.04509	4.69795	-1.31805	2.81347	-5.80431	-1.41798	-0.495435	1.8113	2.59422	0.476898	0.631642	0.0882927	2.4129	3.50403	1.33238	3.52956	-2.06492	2.06671	0.40891	1.24355	1.62562	1.8402	4.65524	5.17995	2.57435	2.95256	4.08061	2.82432	2.39224	-0.52146	1.73357	4.10849
753588	LU-134-A	3.41805	5.43372	3.75857	1.96259	1.77246	4.83819	4.36822	-2.15666	1.04884	2.57187	5.28668	5.76811	4.93429	0.802969	3.20213	-0.929045	5.10559	4.42934	1.59304	2.08087	-2.62284	2.57204	1.90185	2.75449	4.68798	-0.0728194	1.40478	2.75734	4.01032	4.15046	3.42805	4.89169	-0.00284538	2.93946	0.486963	2.79246	5.03723	4.41262	5.70036	5.70113	5.83196	5.1434	5.16195	3.54646	3.85169	2.28064	2.57204	3.03134
753589	LU-165	1.70979	5.91141	3.17068	2.25438	2.87659	4.80231	4.49979	0.892287	1.74092	1.41131	5.09704	6.01503	5.53359	3.47932	3.82298	-0.213407	5.53642	4.98581	2.69402	3.235	-2.21886	3.65923	4.11437	4.23877	5.38516	-0.505919	0.863074	4.14036	4.21951	5.09617	4.83517	6.0442	1.20533	3.68093	3.27656	4.40746	4.77904	4.72999	5.94565	6.21174	4.23471	4.39125	5.07165	4.94666	4.00209	3.01538	3.42393	5.03089
1330942	ME-1	3.17974	5.75936	3.00421	2.25438	2.60505	5.85061	4.57862	-1.18207	2.42917	2.99157	5.18237	5.99213	4.10827	4.72722	4.72905	1.82373	5.18823	5.37362	2.02392	2.83932	-1.5163	5.14157	1.7932	3.9034	5.37362	1.9726	3.03163	0.911683	5.86925	4.44197	5.13519	6.16651	4.70407	4.67631	1.45093	2.86033	2.70926	1.03745	4.40355	5.29518	3.92825	5.3671	4.61601	4.1979	0.237226	3.36255	2.37575	5.99409
908126	MEG-01	-1.13616	2.54495	0.4247	1.16187	0.396369	4.05507	3.28548	-2.3666	0.416379	1.40864	4.4343	5.24693	4.64137	2.15429	1.53142	0.541227	4.28598	4.64842	0.694729	1.87205	-2.57815	1.68105	0.0507577	1.01351	4.36021	-0.294065	2.32458	-1.29701	-1.49122	2.0036	2.73553	4.2076	1.13	-0.296271	0.310563	-4.55357	-4.60441	-0.720539	3.24133	3.54278	1.45432	3.76353	3.22737	2.77825	-3.65305	2.62351	0.203974	4.56433
908136	MHH-PREB-1	2.67449	3.18785	1.76116	1.34004	2.18679	4.65928	3.67835	-4.41093	-0.47189	1.21034	4.54779	4.50091	4.50352	3.35199	2.86804	-1.89148	4.50261	4.47834	0.226737	2.19515	-4.00159	0.479209	2.35294	2.77109	4.43868	-0.384066	2.19494	2.97697	2.8512	3.3726	2.39649	4.14359	-1.51021	1.49217	-0.708301	-0.237438	0.520244	2.44766	3.38755	5.10304	1.44898	1.93113	2.23901	1.39365	0.464589	-0.531848	0.0193503	2.70408
905958	MOLT-4	2.21635	2.37707	0.516857	0.576	-0.0512263	2.68502	2.51401	-3.77147	-1.86929	-0.895728	2.42126	4.82415	2.56096	-0.85548	0.295289	-2.15646	3.03421	3.78032	0.157123	1.29493	-4.79202	0.689259	1.08337	2.69193	3.55616	-0.188744	0.738467	-0.856552	2.59799	3.03915	2.0329	0.571889	-1.84832	1.52074	0.973828	1.89021	2.46024	2.38835	3.99493	4.7809	2.27954	2.40364	3.24357	2.75386	1.59371	1.43165	1.74572	2.76763
908148	MONO-MAC-6	3.32249	3.27157	-0.23427	-0.81636	-0.786616	3.17864	2.2156	-3.81675	-2.24566	-1.23555	2.14694	4.40102	3.95282	-3.57321	1.74429	-2.49076	2.60414	3.86038	0.598444	-3.98677	-5.2179	-0.472778	-1.5242	3.80232	3.98602	0.0488613	-5.30972	0.409526	2.83469	3.63576	3.12057	3.63862	-1.98679	-3.71419	1.09551	-2.65689	-1.32068	2.64384	3.59669	5.09481	1.92176	3.50672	2.24248	2.92502	2.74412	-0.588597	0.50773	2.70018
908151	MRK-nu-1	4.73987	5.40926	3.42012	3.14636	4.73987	5.4092	3.96702	-1.99363	2.29973	3.82936	5.38067	5.4093	4.73962	4.73987	5.21123	-0.264141	4.73987	4.73987	2.25091	2.41137	-2.56389	2.81562	4.55533	4.73951	4.73906	3.50604	2.43728	3.32982	5.4093	3.61301	2.85051	3.96601	3.01339	3.0071	1.34874	1.85178	2.55687	3.14438	5.07455	5.34091	3.78753	3.42718	4.22085	2.41427	2.42404	2.76488	3.40133	3.77457
753594	MS-1	3.01435	3.25929	2.32185	2.42645	1.20924	4.78952	3.99653	-3.37994	0.572738	2.53173	4.06228	4.06661	3.79443	2.56835	3.48688	0.29422	4.09886	3.27262	0.412457	2.10944	-4.30063	1.14324	1.13933	2.09557	4.40624	0.537957	1.44574	1.11579	2.34109	3.52914	2.07049	5.44388	2.10944	2.71741	1.99582	1.79888	2.14594	3.32703	4.41	5.33088	3.58077	4.56799	3.97451	2.84759	2.94945	2.35056	2.77292	5.11326
1240182	NCI-H1836	4.72787	4.40445	3.26635	3.02543	3.72893	5.36626	4.60176	-2.82273	2.02376	3.91735	5.96089	2.79523	5.39244	2.65112	4.71376	-1.49527	5.40165	5.19565	1.46051	3.09906	-2.41266	0.741434	3.08063	5.15272	5.40165	3.91625	2.82134	3.76826	4.70275	4.15183	2.82256	4.02779	0.354656	4.34811	4.75201	5.10255	5.23951	4.7085	5.5165	6.07108	5.09825	5.1652	5.10072	5.58097	4.06381	4.93318	5.44031	5.74123
1240183	NCI-H1869	4.32546	3.96349	2.11054	3.43591	3.0479	5.58785	4.0501	-0.214784	0.604005	1.9367	3.9772	5.40789	5.1856	4.28883	0.942122	1.56445	5.25449	4.09106	2.03334	2.65005	-2.61972	2.04262	2.0371	5.00714	5.11097	2.68123	2.53185	0.487803	3.94397	4.29456	4.72115	2.61288	0.585677	3.98304	4.19373	3.16872	3.7851	3.3846	4.89307	5.9241	4.31644	4.58999	2.37269	3.58804	4.97199	4.15296	2.80386	4.32646
1240189	NCI-H211	3.66178	3.82684	1.76958	2.63586	1.08192	4.03091	3.70416	-4.11019	0.472843	1.77618	4.24314	4.35964	4.34535	1.31692	0.947863	-2.26077	3.18061	3.65995	-0.958834	1.58398	-3.17842	0.44665	0.488938	4.152	4.59761	1.0732	1.13457	2.95992	2.44443	4.464	1.47626	3.51879	-1.32901	2.21659	-1.36683	1.98571	2.43895	3.06697	3.90625	5.49691	3.57529	3.78182	3.567	2.21085	2.19573	0.864321	1.73308	2.92997
905942	NCI-H23	4.08831	3.82425	1.97041	3.00385	1.66693	2.7376	3.53603	0.0402685	2.29675	3.18612	5.59597	4.82801	4.8627	4.88962	1.40945	1.17861	4.92343	4.84422	1.88048	2.55139	-0.880929	3.6151	2.13383	2.46191	4.91865	1.5231	1.59821	3.03849	3.15318	3.59981	4.4937	-1.791	1.11751	3.24916	3.16124	3.15359	4.62881	2.30661	5.56951	5.55712	5.31325	4.93979	2.49249	4.19885	2.85179	4.09784	3.57822	4.87573
905967	NCI-H322M	5.39113	5.29239	2.84201	4.09426	4.34082	6.44328	4.91594	1.08547	1.34825	2.40423	5.26687	6.49576	5.75489	5.29094	1.92822	0.846316	5.8267	5.0265	2.57138	3.34031	-2.32477	3.93744	2.3579	5.14529	5.01101	2.10331	2.52923	1.44947	4.95609	5.70445	5.83894	5.05551	2.99671	4.44856	5.49754	2.56147	5.10768	2.89061	5.9332	6.32997	4.14586	5.46533	1.4724	3.21314	4.97308	3.42411	4.20272	6.187
688025	NCI-H526	4.56515	5.12682	5.12377	1.69112	2.25711	4.8925	4.03755	-2.69717	0.78907	1.83896	4.27989	4.33843	4.84148	1.60335	4.70643	-2.20206	2.09118	4.18162	2.82372	2.52645	-2.95618	-1.24877	0.762866	4.51938	3.07674	4.40324	1.85876	1.43883	3.05511	4.80539	2.59153	4.19707	-1.24276	3.16835	-0.746207	2.99382	2.87699	3.38074	4.86203	5.53114	3.81899	3.67414	3.59375	3.86678	3.27349	1.99975	1.92056	4.65715
908444	NCI-SNU-1	1.45062	2.17271	1.69368	1.0814	0.519644	3.82769	3.98422	-2.22167	0.395442	1.44425	4.23184	5.24199	4.68817	1.79916	1.35998	-0.437062	2.32675	3.07707	1.58834	2.19546	-2.82788	0.574441	1.10797	3.17354	3.36522	0.193582	1.30322	0.691624	2.98992	4.09177	3.08555	4.43182	-0.257101	1.77597	1.8794	0.804936	1.35544	0.870747	4.48976	5.46877	2.87575	3.60845	3.08361	1.85546	0.572955	1.64909	2.74974	2.61402
909249	OPM-2	1.60385	2.8244	1.64169	0.796131	0.50974	3.6674	2.53246	-4.29716	-0.633416	0.516815	3.68944	4.95412	4.10021	0.0189456	2.01307	0.590612	2.99067	3.90623	0.498499	1.80561	-3.82281	0.881583	1.01545	2.74147	3.6458	0.424243	1.88854	0.209035	2.63249	3.16527	1.91529	5.21193	-0.759579	1.89892	0.13406	1.00259	1.5485	2.3394	4.09655	4.65919	1.55747	2.72892	2.99056	2.40801	1.42823	0.32345	1.38876	2.79335
909262	Raji	4.72152	4.0762	3.2063	2.58815	3.07785	5.12823	4.10659	-1.75497	2.27449	3.10004	5.46304	5.42457	4.7865	4.79128	5.01621	-1.22754	4.78393	4.71218	1.63547	2.18428	-1.75594	1.67029	3.18107	3.4543	4.69116	-0.0839006	2.45864	3.25817	2.96409	4.51447	3.71058	1.99818	-0.751854	3.70314	2.26138	1.47271	2.23317	3.66284	5.46247	5.2331	3.74774	3.32704	4.70206	2.97488	2.72685	2.72795	2.63128	3.59228
909696	REH	1.95089	2.74789	0.838214	2.31849	-1.26447	4.59953	3.78922	-4.01714	-2.13077	-0.657926	2.28594	4.98186	3.89467	-0.814118	1.2947	-2.76938	2.41384	4.60332	-1.11062	1.53654	-6.03563	-1.98231	0.161098	1.42389	2.61949	-0.542077	1.12623	-0.78527	2.63519	2.9489	1.55675	0.36687	-1.91467	1.39341	0.300274	1.31416	1.71157	2.63601	4.18868	4.68372	2.43078	2.60197	3.68057	2.66078	3.29042	-0.0728206	0.704656	2.939
1331025	ROS-50	2.60762	3.50391	2.56619	2.86971	2.77439	4.82962	4.28767	-1.26253	1.66492	2.79072	5.81607	5.72687	5.76057	3.24859	4.50427	2.43473	4.51364	5.55061	0.428283	3.32898	-2.63037	3.45871	1.24205	2.56775	5.78694	3.40044	3.0704	2.65348	3.16003	5.19285	3.58042	4.76942	3.16163	3.45671	2.30568	0.559224	1.21635	4.77854	6.06077	6.02329	2.63349	4.51618	5.51693	2.47521	1.82712	0.28889	2.17953	4.64085
909701	RPMI-6666	1.83965	2.45534	0.794875	1.61549	-0.401381	3.65119	4.17828	-4.63433	-3.05205	-0.332414	-1.20926	5.06061	3.8119	1.01408	0.65038	-1.86634	2.20046	4.95922	-1.3513	2.59938	-5.82367	-1.69754	-0.57079	1.15831	3.5767	-0.515204	1.02784	-0.493452	2.06554	1.92145	1.5412	-0.0186836	-1.5994	0.858596	0.782474	-1.66254	0.0293889	1.78192	4.50754	5.66898	2.25403	2.61869	2.99948	2.50202	-0.0796982	-1.18343	-0.519846	3.08001
684072	SK-ES-1	2.94738	3.98749	1.03152	2.75942	1.67422	4.95502	3.37999	-3.09996	0.127354	1.88419	4.61719	5.33534	5.03274	0.418982	4.53892	-2.46817	4.3721	3.88556	1.02427	2.68011	-4.67976	0.934705	0.576139	3.70613	4.69754	2.1869	0.822957	0.168494	3.94055	3.2155	2.42158	1.81326	0.586515	2.46434	2.13359	2.29604	2.48578	3.3846	4.15429	5.3931	3.6251	3.84345	3.2172	3.37988	3.40193	0.795681	1.76342	3.8989
910906	ST486	1.85751	2.46832	0.237353	1.14693	0.680086	1.77174	3.50169	-4.29167	-0.870151	0.879314	3.33247	5.17644	4.34519	-1.48679	0.271539	-2.53154	2.29408	4.0636	-1.03676	2.11528	-4.82194	-2.57575	0.331673	1.78914	2.43592	-0.710119	0.873085	0.232401	2.69598	2.84159	1.10193	4.13899	-2.77693	1.21369	0.921706	0.157766	1.06881	1.04877	2.95256	3.96975	1.02634	2.22083	1.94181	0.491549	1.30579	-1.15827	-0.901308	-1.17062
1331035	SU-DHL-4	2.6601	3.71597	1.58073	1.72911	1.38066	3.74048	2.89612	-3.84905	-1.26689	1.25686	2.89796	4.1997	3.5661	1.40302	1.48474	-1.9326	2.78615	3.56613	0.0964785	1.25262	-4.20793	1.42464	1.99444	2.81017	3.5661	0.575563	1.26356	0.73427	2.66186	3.37525	2.2732	4.9408	-1.58424	1.55266	1.64056	-0.0125358	0.693301	1.44764	4.23555	4.23548	2.91502	2.81049	3.5661	2.66076	1.43943	0.0383546	2.19067	2.7536
1331040	SUP-M2	2.93508	2.65941	0.929897	2.48588	0.426541	2.58765	0.856457	-4.45391	-1.45508	0.0723062	2.63416	4.47268	3.52467	-1.34708	2.4304	-2.16806	-0.430777	2.72653	-0.933431	0.544112	-6.35859	-2.33464	0.264668	-0.0431504	0.860797	-1.18121	1.18634	-0.543947	2.54717	2.20329	0.383339	-1.56061	-2.95925	1.50293	1.59813	2.04484	2.04776	2.1696	4.53761	4.53759	4.53758	3.86662	3.29881	2.68349	2.20598	2.35888	1.38117	2.27714
909743	SUP-T1	1.47922	1.37986	0.537803	0.964231	-0.203142	3.51648	3.52051	-3.23768	-0.374819	0.378114	3.60552	4.64429	3.13832	0.695302	0.267108	-2.36089	4.56331	3.82796	1.4958	1.89033	-2.27908	-0.178723	1.60091	2.85479	4.48866	0.106698	1.98233	1.30837	2.69432	3.14305	2.11726	3.194	-1.5792	2.08214	-0.239872	1.18052	1.71581	3.73696	4.98018	5.11014	2.60985	3.42892	3.3454	2.79013	1.49139	1.09819	1.69585	3.96631
909758	SW962	3.15312	6.08341	3.39119	4.35929	2.98808	4.94769	4.7041	-0.40895	1.207	2.84341	4.61279	6.10215	5.37694	1.16627	4.23794	1.72216	5.02824	5.43387	2.39258	2.90275	-1.45748	3.2949	2.64946	4.77222	5.19424	1.69106	2.35872	2.8758	5.80097	5.17355	4.35575	1.89424	2.78942	2.52202	3.25819	1.99597	2.35203	3.33811	5.25539	6.0295	4.67804	4.26577	3.74254	3.37726	4.22508	2.20619	3.02095	4.1483
946355	TE-6	4.19501	4.00841	2.43366	3.54472	4.98922	6.18773	4.87316	1.03129	1.12184	2.27497	4.96661	6.1795	4.7381	3.75487	4.86437	2.03554	4.9515	3.05792	2.58954	2.72075	-0.996928	4.0221	2.72389	5.06639	5.41056	2.96966	3.11421	1.25652	3.48117	4.17534	4.88155	4.96534	4.88611	2.38786	5.42243	2.93811	3.84273	2.68868	5.61948	5.91313	4.87384	4.64215	3.63934	3.79251	3.34378	3.69633	4.24058	6.19722
909771	THP-1	2.64889	1.01901	1.18433	1.84499	0.433449	3.79318	3.90288	-2.64669	0.289974	0.658157	4.55796	4.28053	4.01754	1.94401	0.090623	-1.33237	2.48836	2.12789	-0.108208	1.13458	-4.52222	1.04927	1.47443	2.19736	3.88094	-0.146068	0.968983	-4.43095	1.24911	2.80245	2.71631	5.3391	-0.642757	2.14253	1.36189	1.78955	1.90468	1.93907	3.05698	4.96086	3.35265	2.38233	-0.302475	1.21248	1.64346	1.78575	2.09867	3.21181
946358	YT	2.90226	2.65567	0.160492	1.61904	1.1252	2.89207	0.563066	-1.2811	-3.45692	0.490027	-0.592376	4.43631	3.25555	1.91747	2.76412	1.90929	3.19626	3.58046	-0.282137	2.14962	-6.90502	2.11878	0.242341	1.40338	4.45243	-0.112495	0.597671	0.565572	2.80902	3.84263	1.88559	4.47312	1.83984	1.9813	2.30901	0.56428	1.30648	1.43179	4.78785	5.05775	3.64923	3.1235	4.45249	2.77657	1.6411	1.989	-2.75474	2.71382
906800	697	1.19986	1.60468	-0.863996	0.796155	-1.41524	2.73215	2.82315	-5.02555	-2.45053	-1.181	2.1903	4.41105	3.36886	-1.02259	-0.959124	-2.77143	1.78009	3.35418	-1.27186	0.837856	-6.89482	-2.85619	-1.49561	1.34588	2.3351	-0.696246	0.449069	-2.63202	2.41336	2.35837	1.37131	1.52766	-2.2009	0.797402	-0.773966	-0.143077	0.0946988	1.94202	3.47538	4.56655	1.97629	2.55862	1.91341	2.5199	1.35082	-0.453171	-0.981443	2.22559
910933	AM-38	2.71792	4.72011	1.86824	2.8084	1.78964	3.08308	3.87172	-2.92336	-0.023671	1.83164	3.91318	5.69683	5.05153	2.18987	4.03819	0.803707	4.24976	3.31295	0.296279	2.76515	-3.58236	2.05515	2.23981	2.4684	4.78769	0.536125	1.93299	1.01034	3.18632	4.68412	3.36488	4.10161	2.03453	1.62308	2.9561	1.08514	2.43505	0.777704	3.48625	5.10533	3.55502	4.4047	3.37692	2.82861	2.1982	2.3942	1.85692	3.37277
910705	BALL-1	NA	NA	NA	NA	NA	NA	NA	NA	NA	NA	NA	NA	NA	NA	NA	NA	NA	NA	NA	NA	NA	NA	NA	NA	NA	NA	NA	NA	NA	NA	NA	4.50906	NA	NA	NA	NA	NA	NA	NA	NA	NA	NA	NA	NA	NA	NA	NA	NA
910919	BC-1	2.4946	2.36434	0.8595	1.91388	1.19723	3.33668	2.01483	-4.61125	-1.18263	1.54072	3.22196	3.31684	3.84211	-0.0529285	2.3614	-0.981919	2.41713	2.75785	-0.609185	1.37935	-3.39849	-1.37868	0.017245	2.23603	4.35351	-1.67783	0.912303	-0.267245	3.82155	2.43793	0.2007	2.26773	-1.87485	1.95596	0.546895	1.43723	2.07913	2.24728	4.33688	4.99842	3.31568	2.92201	3.42261	2.36683	1.90588	2.1496	0.950724	2.61913
910568	CGTH-W-1	2.78665	5.07326	2.81217	4.02016	2.84134	5.24233	4.00157	-0.716539	2.11755	2.98953	4.80057	5.30123	4.19961	1.14521	3.2849	0.175522	4.59717	3.99283	1.38504	-0.297628	-4.51675	2.30904	0.761433	2.5643	4.13272	2.74106	-0.0681807	2.03791	2.24395	3.21434	3.304	0.421451	3.2101	2.37094	4.82464	1.73781	1.65723	4.0903	5.17994	5.31631	3.24306	3.52819	4.28353	2.93042	2.78968	2.95457	3.1233	5.13023
910566	CMK	3.23492	2.73327	0.747739	1.48724	-1.36625	2.68384	-2.48019	-3.54905	-1.57484	1.16972	2.6776	5.01395	2.39946	1.66395	2.23461	-0.83609	1.67805	3.73394	-1.34103	2.00906	-5.76318	-0.352409	-1.04204	1.8245	2.89569	-0.891497	0.438911	-3.29429	1.91576	2.52264	1.91223	4.43248	0.509008	2.42663	0.713622	-0.00958328	0.28257	1.0854	2.59809	4.40988	2.08996	1.97574	2.75821	2.34388	2.52131	1.18173	-1.74905	2.61499
753546	CP66-MEL	4.58796	5.30718	3.02386	3.15948	3.93495	5.90932	4.65689	-0.660489	2.19908	3.11871	5.94174	5.56497	5.22326	5.27824	3.99274	1.67434	5.32772	4.84898	2.37684	2.69238	-1.53882	4.61218	5.23876	4.77552	5.38715	3.50929	2.28611	3.11984	4.91462	4.18968	4.77602	3.859	2.61776	4.41314	4.19135	4.50016	4.67028	2.83845	5.40684	5.42089	5.97889	5.1092	4.24319	4.27561	2.42991	4.6598	5.56618	5.65972
753547	CPC-N	4.47419	5.19011	2.53843	3.39614	3.14427	5.38681	4.45174	-1.99765	2.25426	3.31325	4.68463	5.16771	5.06413	2.31598	5.14007	-1.06615	4.93452	4.70448	0.746921	2.50514	-2.97292	0.135308	1.19327	3.75782	5.15147	3.25073	2.34546	1.46858	3.80105	4.4836	3.05886	4.3352	-0.327247	2.65812	2.3894	3.14242	3.30257	3.97113	5.68604	5.81859	4.5273	4.36836	4.63312	3.62826	3.13126	2.54077	2.87685	4.29592
753548	CTV-1	1.45864	1.08853	0.314142	0.295463	-0.742652	2.8407	1.82621	-4.995	0.582235	0.0797136	3.31796	4.76983	2.54212	0.827981	-0.458383	-2.25258	2.71467	3.56874	-1.1803	1.3145	-2.09181	-0.442527	0.20584	1.98558	3.11406	-0.390782	1.24232	-2.21822	1.05877	1.58467	0.89984	1.60532	-2.17525	0.831776	-0.0521708	-2.14955	-1.06233	2.26601	3.98491	4.60911	0.560633	2.99496	3.17917	2.46128	-3.05741	0.919446	1.49391	3.05956
946373	D-502MG	5.34708	6.64726	1.45854	4.91852	4.75254	5.90201	5.16573	0.185937	1.20783	4.49783	5.08474	6.263	3.91052	3.56262	5.9309	1.89468	5.24641	4.78887	1.29476	3.60135	-3.73792	4.96634	1.45526	3.09589	5.13746	2.53524	3.53345	0.81491	6.15406	5.45944	3.19207	1.53498	3.96585	2.22378	5.35197	2.7143	3.74792	4.36839	5.39638	6.24896	5.08006	4.98978	4.16348	3.52648	3.2582	2.26809	3.59751	5.69511
906836	DEL	3.80404	2.93853	1.18346	2.51363	1.456	3.6017	2.30518	-3.41131	1.49572	1.79021	3.70046	4.76181	4.09235	1.64245	2.33565	-1.58762	0.66126	3.34802	-0.642196	1.78917	-2.44547	-1.61888	0.242834	1.62225	1.82836	0.237085	1.78927	0.139092	0.443816	1.99247	0.0757119	3.00282	-1.6691	2.95249	2.29761	1.95242	2.03717	1.63513	4.47625	4.59138	3.57926	3.83573	2.9064	2.70429	3.83845	1.43976	0.929557	2.028
906846	EB2	0.576686	1.32561	0.00391004	1.15553	-0.101411	3.97187	2.7835	-4.4805	-3.52199	-1.41614	-0.934461	4.78774	4.51676	-0.427437	0.762922	-2.66216	2.84841	3.46108	-1.80637	2.18714	-6.84741	-1.12424	-0.581528	1.77742	3.44015	-1.12269	0.49436	-1.40122	0.504669	0.969855	1.28904	0.521603	-2.14377	1.03403	0.26103	-0.996363	0.152504	2.7491	3.91174	5.30485	1.55507	2.80772	2.21186	1.65334	0.428719	-0.566171	-0.977205	2.35868
906855	EM-2	-0.105506	3.81831	1.16977	2.27152	1.61776	2.02549	3.95494	-1.17353	1.387	1.36869	3.86966	5.7574	5.06637	1.02361	2.69658	-1.81483	5.02612	4.64227	0.69058	2.52308	-3.12485	1.02055	0.797496	0.510317	4.80492	0.56755	2.43234	0.694164	-1.20467	2.43794	2.40213	4.17643	-1.19499	-0.264204	0.120415	-4.25985	-4.35786	0.89288	2.89078	5.06012	2.90665	2.56883	4.23152	3.10975	-3.07784	1.90914	1.71294	2.62523
906856	EoL-1-cell	-2.92372	2.50924	0.550697	2.28597	1.35457	3.73313	3.0431	-3.04211	1.47467	1.30661	4.01229	4.3815	4.32437	-2.43851	2.2691	-1.36681	1.63688	2.55427	-1.08823	-4.59524	-2.17729	0.259982	-0.312198	-0.912502	3.62531	1.30572	NA	0.885196	-2.2396	NA	2.03088	1.33072	-0.88995	-5.55092	-0.448886	-4.86034	-4.84439	0.463887	3.21129	4.98553	-1.31271	2.07601	1.41468	2.54109	-4.84865	1.93366	-0.716492	0.128661
949166	EW-13	2.64014	2.26879	1.25282	0.905674	0.192464	2.66122	4.157	-2.9628	-0.504865	0.647133	2.98378	4.79844	4.15502	0.975709	0.348856	0.0175465	3.01322	5.0846	-0.0668403	2.95904	-4.06288	0.978738	1.66775	1.25757	4.87545	0.479683	2.05113	0.134931	2.3259	3.40818	1.42261	2.94626	-0.766412	1.88313	0.15615	-1.07192	-0.139147	2.79649	4.15741	5.83717	1.45995	2.74156	3.06716	1.61406	-0.33143	0.393844	0.30433	0.773064
906870	GDM-1	-1.3441	2.34211	0.551738	0.878345	-0.320679	-0.488241	1.10352	-3.9885	-2.73647	-1.02264	1.41115	-1.8427	4.56393	-1.21922	1.75054	-1.35045	2.78387	4.09288	-1.56582	-4.94044	-7.83107	0.946555	-1.17287	0.296039	2.66387	-0.819563	-1.64167	-2.11713	-2.17465	-2.80343	0.827667	4.20482	-0.993018	-2.30677	-0.606315	-3.37349	-3.16263	1.35	2.68224	4.5443	-0.873492	2.84841	2.63176	2.85823	-2.65322	-0.684772	-1.43083	-0.165154
907044	HC-1	3.47208	3.05214	0.968195	2.71062	1.37737	4.616	3.02949	-3.98534	-1.10383	0.510366	0.993931	5.40267	2.83672	2.96255	2.41642	-2.38523	2.20489	4.7314	-0.426056	1.95593	-4.83481	-1.12718	0.0773157	1.6291	4.52393	0.334562	0.657564	-1.33066	2.56904	2.6906	1.16151	0.195097	-1.7457	2.13835	-0.667103	0.291366	1.1611	1.93719	4.83664	4.88363	2.37269	2.71718	2.83474	2.48257	1.44924	-0.124935	0.0268203	3.67566
907170	IMR-5	2.25872	2.62893	1.305	1.90425	-1.9014	2.55911	3.33597	-4.61185	1.22016	2.26777	4.49509	4.61986	3.49226	-1.78564	3.01846	-2.14999	2.02804	3.77739	0.721729	1.16253	-1.98308	0.244334	0.914742	1.77633	1.9542	-0.810976	1.12353	0.593153	2.69071	3.32096	2.14202	-1.71469	0.00477062	1.58056	1.38969	1.40225	2.73898	3.5622	4.92789	5.04149	2.60645	4.37223	4.10982	2.75783	2.69602	2.22684	0.393208	1.73874
1327768	JM1	3.12282	3.07469	1.1504	1.71484	-0.245714	2.94094	3.15782	-3.05245	0.335999	2.30053	2.73345	5.05191	4.37486	0.137888	1.50769	-1.11498	3.12822	3.40869	0.706899	2.07228	-2.93783	-0.662343	0.693774	0.823576	2.29184	-0.790248	2.00717	0.897726	3.04606	2.99489	1.69673	1.87586	-1.30288	2.74068	0.947232	1.52397	2.48853	3.44299	4.66999	4.98746	3.01657	4.1284	3.97897	3.5748	2.13175	1.09381	1.28633	2.82127
907272	KARPAS-45	1.01975	1.18386	-0.233935	-0.0549034	-1.67057	1.91581	1.20219	-4.54191	-2.99602	-1.00314	1.30756	4.78998	1.82609	-2.26226	0.492954	-2.36782	2.58579	3.2696	0.490799	1.41029	-4.51315	0.805425	0.00175974	2.58868	2.92748	-0.105881	0.731504	-1.53444	2.19386	2.36608	1.49024	5.11053	-2.34067	0.573635	-1.09319	-0.344958	0.432893	2.24156	3.54849	4.7787	1.43801	1.99187	3.60315	1.77051	-0.490777	-1.38294	0.0121454	2.06703
907277	KE-37	1.24852	1.63707	-0.329916	0.403602	-0.661727	1.30656	2.88839	-5.18454	-2.52302	-1.9468	1.03608	4.54706	2.40092	-1.94243	0.173953	-2.34088	1.94063	3.78397	-1.20598	1.43529	-4.19878	-0.736158	-0.51425	1.96908	2.54051	-0.95812	0.81508	-2.59336	2.70339	2.36788	1.75224	3.67364	-2.253	1.62306	-0.567561	1.92137	1.95638	1.64385	3.60066	4.26843	1.68565	2.49255	2.47718	2.49048	1.37841	-2.06397	-0.103856	2.37508
907794	LS-411N	3.22032	3.70058	2.07714	1.85876	1.01983	2.87246	4.32221	-3.04728	-0.0885993	1.61198	4.72418	5.84252	3.91591	2.6716	3.07762	-0.947588	4.53733	5.204	1.40018	2.64895	-3.63219	1.89483	2.04293	3.64122	4.83661	0.213221	2.41404	0.974514	3.48155	4.0473	3.78996	2.94086	-1.08211	2.63787	2.15582	2.74619	2.87795	-0.575423	4.17014	5.70853	5.01157	4.52418	5.208	3.2255	1.9832	2.46185	2.49918	2.31145
908141	ML-2	2.28248	3.0101	1.05355	0.859905	0.375829	0.671868	3.81372	-4.24219	-2.58015	0.158436	1.68746	5.17181	4.50103	-0.75544	1.11496	-2.19399	3.14865	4.0275	-0.280049	1.28407	-6.85746	-0.924703	0.248447	2.91812	3.80339	-0.64909	1.76592	0.796317	2.59704	3.09379	1.5072	0.746002	-1.71029	2.08569	-0.785244	3.14276	3.13375	0.209584	3.51046	4.59759	2.37813	2.56268	3.80119	3.28082	0.994493	-0.844629	1.38941	0.812052
1330950	MOLP-8	0.70342	1.30437	1.02359	-0.28913	-1.70664	2.82351	2.92622	-5.88137	-2.50803	0.654644	1.71067	4.88418	4.68296	-2.05734	1.28046	-2.78283	2.44615	4.19313	-1.25759	2.37349	-6.81802	-2.14617	-1.1824	1.01369	3.52041	-1.52079	1.38902	0.113271	2.0994	2.68294	0.905609	2.16856	-2.11742	1.61924	-0.304592	0.56682	1.21713	0.435658	3.32456	4.44199	2.6557	3.856	4.07987	2.40718	0.22857	-1.26788	0.467658	2.81716
687997	NCI-H1092	3.28044	3.8559	2.9437	2.50075	2.88859	4.82776	4.45576	-2.14979	1.6187	3.07085	5.45066	4.61139	5.19212	2.63901	3.97841	-0.606589	4.85242	4.42728	2.37141	2.36688	-2.06503	2.50382	3.29978	3.24172	5.18678	0.0858066	1.88062	2.91214	4.28868	5.19212	2.87917	5.57471	0.363146	3.41115	2.03218	3.04359	4.08809	4.47487	4.98696	5.38771	4.24015	3.87529	4.73876	3.59641	3.70745	3.7437	3.78819	3.94096
688007	NCI-H187	2.61339	5.84557	2.37187	3.31644	2.86214	5.74533	2.54416	-0.420608	2.40528	2.28674	4.32368	5.96314	5.21383	1.72947	4.18762	-0.898606	4.89065	5.0964	1.66005	2.68514	-2.55561	1.2724	1.89763	3.33023	4.86062	1.34298	2.46902	3.63682	3.86268	5.36669	3.29339	5.58719	-0.56821	4.62917	0.406359	3.98302	5.36459	4.20139	6.03612	5.9222	4.69526	5.36387	5.36669	3.30968	4.59013	1.82848	3.62991	5.27786
908480	NCI-H2081	3.29925	3.76437	2.65623	2.09122	1.32501	3.07363	4.51488	-2.11907	0.728596	2.35038	4.22247	5.09018	5.34762	0.140683	4.16276	0.320505	5.37136	4.78506	2.37443	2.9419	-2.63551	3.15677	2.72847	3.49101	5.02776	-0.842601	1.43683	3.1217	3.77652	4.41508	3.02207	5.53323	1.44509	4.66408	3.17615	3.57139	5.07168	4.44565	4.9495	6.04709	5.9969	5.28367	5.34768	3.23125	5.37766	3.75256	3.5036	5.75482
1298352	NCI-H2135	3.84027	3.63117	2.98117	2.97934	2.89199	5.71523	4.23393	-1.12107	0.561516	3.21509	4.09281	5.67204	4.95574	2.84365	3.91076	0.214793	4.32076	4.92427	1.51073	2.81511	-2.63735	1.59484	2.2304	2.86586	3.92477	-0.148234	2.04791	1.74377	3.68663	3.95642	3.1388	5.71308	-0.0237543	1.97783	2.00442	1.78565	2.80686	-1.53292	3.78321	4.89288	3.15687	3.38472	4.15595	2.5635	0.956634	1.77179	2.41105	3.54587
908448	NKM-1	0.657048	3.23322	0.793294	0.558198	-0.60057	4.35592	4.09777	-4.493	-2.5314	-0.676924	0.854074	3.31949	4.77486	-2.50573	0.671191	-3.70002	2.01782	4.00891	-0.387807	-4.90137	-6.47815	-2.35751	-1.15344	1.59694	2.53467	-0.688411	-5.06917	-0.559309	2.60849	0.57203	1.90205	1.66338	-2.46346	-3.48442	-0.477222	-3.29237	-1.49344	1.7501	3.4912	5.30436	2.56472	2.67031	4.4669	2.56125	-0.871368	-1.13268	0.846719	2.71414
1330987	P32-ISH	2.72564	2.72273	0.953197	2.4062	-1.71813	3.37713	2.78436	-3.91491	-1.69865	2.06719	2.94999	4.48067	3.80863	-0.198707	2.4858	-0.399907	2.88154	3.73753	-0.529834	0.366905	-4.63343	-0.0403699	1.64047	1.39045	2.88319	-0.276541	0.758587	-0.084853	1.8959	2.35618	-0.165689	3.47178	-0.579861	1.13678	0.565388	-0.163459	0.724277	2.3509	4.48066	4.47759	2.67223	2.36852	3.29117	2.25336	0.109715	0.547519	0.902186	1.37632
909260	PF-382	0.894026	2.63182	0.615608	0.460126	-0.798787	1.46448	2.88207	-4.8277	-1.81374	-0.866495	2.53737	5.21234	2.70987	-1.72701	0.471632	-2.90054	3.35289	4.45723	-0.111637	2.22533	-4.28448	-0.0580507	0.287896	2.09964	2.5811	-0.790424	0.766849	-1.60961	2.77627	3.17797	2.08571	3.33618	-1.97514	1.48208	-0.603693	0.570179	1.42568	2.24625	4.76411	4.64898	2.09607	2.42329	3.90718	2.54648	-0.223477	-0.180754	1.22689	2.61453
910546	PSN1	3.56962	3.39698	1.19856	1.56909	1.90004	3.77198	3.62602	-3.22955	0.711782	2.69857	3.79873	4.22325	4.32534	1.77976	1.18705	-1.77184	3.70901	3.58496	1.40218	1.63851	-3.1008	-1.76827	1.48899	2.37164	3.9553	-0.354746	2.01883	1.05214	2.75735	2.79093	2.13193	0.686904	-1.37161	1.75639	1.82117	2.08658	2.29536	-2.96494	3.15551	4.89477	3.15579	3.78557	3.77515	2.82943	0.76974	1.46091	2.15971	2.40425
910545	QIMR-WIL	2.82383	1.80495	0.554165	1.47771	-0.182082	1.97727	3.36874	-4.11525	-2.61252	-0.0173597	0.317299	4.89565	4.72441	-0.554289	0.616638	-1.02883	2.88842	3.47569	-0.61583	2.26548	-6.26104	-1.39907	-0.0302058	1.47437	2.97704	-1.19778	1.44645	-0.788657	2.35597	2.49058	0.671825	2.12975	-0.93521	2.03373	1.45463	0.662974	1.36536	2.76981	4.39024	5.26841	2.82886	2.64055	2.75253	3.02671	1.69743	-0.76861	-0.539077	2.45718
909697	RF-48	3.32258	3.20543	1.535	2.81303	2.57426	4.43521	4.45341	-3.77036	-0.815338	1.24936	2.27623	5.66555	4.95162	2.00086	2.65442	-0.537258	3.95625	4.63249	0.363084	2.93048	-4.03899	0.506393	1.78305	2.50251	3.75081	0.12248	2.53784	1.48489	3.32914	3.27466	2.45477	4.12899	-0.177745	1.7549	0.391728	-1.33729	-0.653467	1.61729	3.47779	5.15071	2.37991	1.96527	2.62783	1.73148	1.00194	-1.16101	-1.09776	2.52722
1331037	SU-DHL-6	1.91371	2.43964	-0.0297661	0.713501	0.566389	2.85926	2.36106	-4.70926	-4.79554	-1.29405	-3.28194	4.39357	2.81467	-0.730894	0.563122	-2.83455	2.38505	2.84959	-1.5533	1.42155	-7.74069	-2.23941	0.550987	1.74691	2.20095	-0.955861	0.423752	-1.45549	2.66784	1.81413	1.48002	2.68773	-2.54584	1.09334	0.53996	-0.468222	0.363064	2.19653	3.69937	4.30782	2.50621	2.3813	3.11144	2.6689	0.488033	-1.56778	0.448077	2.44372
1331039	SUP-HD1	3.71425	2.82251	1.36749	2.6184	2.0144	3.7813	-0.189527	-3.24064	0.11892	1.30952	3.91347	5.18762	4.36182	0.573293	2.87043	-1.63389	3.40851	3.96736	0.877777	2.4238	-4.9931	-0.642136	-0.65157	1.58863	3.29233	-0.168706	0.889754	0.538468	3.04109	2.17241	1.46161	0.246898	-1.58802	2.48949	1.78076	1.80292	2.1628	3.11981	5.27601	5.40738	2.77768	2.63177	3.9105	2.08899	1.40516	0.772944	0.614689	2.37785
753614	TE-15	4.91126	2.16546	1.67818	1.64166	2.09968	5.33225	3.34232	0.809166	0.125297	2.09676	4.08572	5.33549	4.08832	2.56803	0.705968	-0.670489	3.4952	0.445629	0.316377	2.59504	-3.70692	1.82215	1.18493	3.03239	4.12251	0.37546	2.31833	-2.65462	3.48097	3.52856	5.25635	3.61586	0.559902	1.88515	4.66063	1.51598	2.61211	0.461756	3.66414	5.92438	2.91398	3.14023	0.547637	2.11697	3.72579	1.99254	0.969577	5.55957
909777	U-698-M	3.03059	3.39788	2.10765	2.86338	2.29221	5.52564	4.26521	-1.05811	1.59274	2.4135	5.60345	5.60463	4.92576	2.89461	3.29344	-2.15683	4.9294	4.09053	0.881153	2.62382	-1.41917	1.25487	3.08649	3.84959	4.7031	1.8372	2.35291	2.15487	3.2147	3.09876	2.45451	5.44797	-0.831011	2.08732	1.40196	0.945413	1.38469	2.23532	4.20232	5.36675	1.96409	3.26494	2.65271	1.11174	1.93904	1.07894	1.61014	1.87566
905977	UACC-257	4.43762	5.51619	2.75247	3.01007	3.45931	5.9904	4.52895	-0.382149	1.2484	3.28904	4.53045	4.92985	5.26759	4.24772	2.64726	-1.22231	3.97598	4.79133	1.75428	3.12089	-2.60246	2.27324	3.28401	4.78821	5.29858	1.27849	2.5959	2.89958	3.73082	5.48402	3.42208	3.8885	2.7464	2.63086	3.01026	1.56155	1.02241	0.854703	5.3983	4.78093	3.78531	4.37611	5.19848	1.70325	1.90949	2.69451	3.63713	5.05512
910688	CESS	2.04303	3.11907	0.748265	2.59964	-0.917033	3.65182	3.65268	-4.02008	-2.00581	-1.40222	1.962	5.05897	3.56555	0.820165	2.55846	-1.43148	2.51003	3.32842	-1.4706	2.08649	-5.88204	-1.10457	-0.297756	1.48962	2.52714	-0.522354	0.764178	-0.939077	1.30415	1.52187	0.727457	0.790844	-1.26229	2.51534	-1.42301	1.83847	1.62544	1.14563	3.0359	4.5719	2.37895	1.02123	2.72355	2.12157	-0.926229	-2.16897	1.19959	2.11203
753552	DSH1	2.73182	4.02638	2.51007	2.84177	4.47228	5.4614	4.13401	0.00786771	0.777815	1.12137	5.00304	4.57979	4.48852	2.8415	-0.192787	-1.28173	4.45698	1.13875	2.13969	2.05106	-3.01482	2.97821	2.84925	4.53574	4.23805	1.67162	1.11525	-2.28341	3.68474	4.27448	4.58478	3.51703	0.311646	3.14508	3.6934	4.21311	3.32022	3.24244	3.97051	5.51657	4.53377	3.53611	3.80705	4.91108	4.86144	2.985	3.25087	5.53087
906844	DU-4475	2.47762	2.78577	1.83107	1.46944	0.322881	3.10145	3.49291	-3.17974	1.5241	1.91519	4.62705	4.89223	4.21288	1.36964	1.54625	-0.964853	2.30381	3.05732	1.1853	1.71115	-3.1499	0.281275	1.84472	1.96722	4.21396	0.101164	1.80837	1.29196	2.76691	3.16941	2.32733	2.75688	-1.17964	2.68384	2.3278	2.08092	2.01346	-2.39865	3.67611	4.8894	4.16116	1.97097	3.13503	2.67127	-0.582459	1.96239	2.4452	3.10863
906847	EB-3	1.41057	3.17908	1.36256	1.69941	1.70358	4.75478	3.21055	-1.54844	-0.911633	1.21129	3.27659	5.371	4.96792	1.68449	3.12802	-2.04581	2.95429	4.64808	-0.875769	2.76546	-4.8004	0.465548	1.63657	1.97578	5.06973	-0.213686	2.92478	1.01407	2.83114	3.76149	3.73343	4.91081	-1.56078	2.17891	1.79076	0.788225	1.9667	2.54881	4.51879	4.53264	2.27957	2.77271	2.82861	2.1147	2.0304	1.06887	3.33016	5.39078
906875	GOTO	4.02387	4.52642	3.21818	3.73419	4.81682	5.02421	4.27512	-1.00629	2.69093	3.51684	5.63722	5.13701	5.20718	4.76583	4.04183	0.558371	4.45089	4.69023	1.63556	2.32851	-1.36619	2.31492	2.93709	5.15272	5.1749	1.92046	2.85969	2.55937	4.36822	4.30852	3.62966	-1.74317	1.82669	2.89079	2.65098	1.69413	2.08702	4.02049	5.85642	5.50798	4.05382	3.4724	5.12821	2.51235	2.67413	2.99308	2.70052	3.85557
924188	KNS-81-FD	5.16895	5.20147	3.94547	5.55852	4.94896	5.43381	3.95242	0.782725	1.99387	4.98104	5.30771	5.79444	4.87798	3.67643	5.98123	1.33643	5.33744	5.72115	1.68311	2.01871	-1.04519	4.101	4.67301	5.17843	5.72539	3.89791	2.75334	3.38704	3.40842	4.48132	3.59216	3.15984	3.04498	4.36824	5.45785	2.88331	3.0828	4.83423	6.12774	6.09123	5.54316	5.73457	5.61458	3.25989	4.96351	2.70189	5.38133	5.48271
907300	KY821	3.77486	3.72621	2.46886	2.79355	2.85343	4.35624	3.80207	-1.47217	2.35313	3.06958	4.7525	5.23362	4.50344	3.00822	2.31008	-0.225815	4.5701	4.27003	1.98926	2.21857	-2.24585	1.11059	2.33793	3.53705	4.53558	1.845	2.0784	1.19416	3.03352	3.27456	3.65036	5.73375	0.774462	2.7646	2.2381	3.1517	3.56308	1.69223	4.82424	4.90294	4.48841	4.59953	4.50275	2.8589	3.43049	3.56037	3.14745	4.1997
925343	MFH-ino	5.13538	4.90402	3.53733	3.48054	3.12538	5.4685	4.45789	-0.120161	1.33423	4.40256	5.64316	5.62524	5.31302	3.48657	5.62307	1.0445	5.0283	5.12924	1.83829	2.98391	-2.20983	3.43838	3.44184	5.22169	5.31302	1.81125	3.00327	3.12685	5.37919	4.40233	4.54505	0.244786	2.17878	4.15084	4.40693	2.8614	4.04616	3.42348	5.52498	5.95553	5.18606	5.25512	4.95765	3.75571	3.82082	3.3189	4.0386	5.22564
1330947	MOLM-13	1.89536	2.28852	-0.655177	1.0828	-1.96197	2.5049	1.09464	-4.15983	-2.19468	-1.37485	1.0639	5.1237	2.35244	-4.69995	-0.152116	-4.69155	2.02239	3.53754	-1.62222	-6.41734	-6.16233	-2.60404	-3.03491	1.24062	3.39237	-0.694441	-6.8091	-1.57356	1.19084	0.0942219	1.69153	1.51425	-2.29368	-4.89975	-0.204184	-3.46983	-2.85412	0.349245	1.85763	4.40585	-0.36682	2.21446	0.771285	2.76061	0.399689	-1.10836	-0.591509	0.467939
908147	MOLT-16	NA	NA	NA	NA	NA	NA	NA	NA	NA	NA	NA	NA	NA	NA	NA	NA	NA	NA	NA	NA	NA	NA	NA	NA	NA	NA	NA	NA	NA	NA	NA	-0.524015	NA	NA	NA	NA	NA	NA	NA	NA	NA	NA	NA	NA	NA	NA	NA	NA
908150	MPP-89	5.55706	5.9971	3.44488	4.77105	4.07785	5.45802	4.94534	0.130313	3.15795	5.59746	6.19294	5.3659	5.60643	3.91608	5.35499	3.06483	5.62456	5.60239	1.705	3.31452	-0.779953	5.59025	2.18645	5.30664	5.62888	2.49078	3.28095	3.47164	6.16984	4.90996	4.95347	4.48627	4.23017	1.02984	2.641	1.9484	2.38937	3.33691	5.86528	5.69269	2.65158	3.39845	3.68272	4.10579	4.16113	2.09187	4.36903	6.01115
908156	MV-4-11	2.08082	2.68742	-0.824621	1.89209	-1.96926	1.62025	1.63946	-5.28014	-1.5502	0.65947	1.77884	4.43741	4.08311	-4.29483	-1.07486	-3.85629	2.01649	2.97855	-0.928451	-5.73673	-4.75946	-2.6617	-2.48604	1.69486	2.38989	-1.54155	-6.71801	-2.0304	2.49744	1.44334	1.72544	2.03547	-1.89517	-2.92662	0.773344	-1.17179	-0.359899	3.02877	2.83552	4.74915	2.15451	1.94612	1.82092	2.63453	2.82006	0.956643	0.454354	1.31825
688013	NCI-H209	2.65238	5.78836	1.63848	3.3298	1.51213	3.94661	2.21359	-1.84811	2.62586	2.14363	5.17882	4.46048	4.47738	1.09805	5.74577	-1.28519	4.4035	4.19831	0.687862	2.29067	-2.65072	0.976069	1.8788	2.12665	3.35627	1.79925	0.843519	0.667699	4.23229	5.11907	1.89086	3.07451	-1.38525	2.42378	1.52172	2.55315	4.15838	3.67959	4.90972	5.32848	3.0166	5.04571	3.97525	3.70339	3.36834	1.29804	1.02872	3.36531
908446	NCI-SNU-16	4.29206	4.09067	4.50272	2.92953	2.71236	5.29721	3.95777	-1.2063	3.79326	3.32402	5.29712	4.90943	4.62207	2.95555	3.11429	0.59444	4.60073	3.86202	3.75013	2.23045	0.24557	2.73118	3.02081	4.6268	4.60565	4.62276	2.01329	3.21569	4.53554	4.33358	3.85752	4.05911	-0.113277	3.93464	2.80985	4.22778	4.48913	3.93148	5.29721	5.29721	5.21082	4.62735	4.50743	4.93785	4.25587	5.29721	3.48924	5.29721
910947	OCI-AML2	2.03679	3.17651	1.02537	2.43871	2.67097	3.29178	3.09769	-3.77807	1.24463	1.95948	3.74669	4.19528	3.77244	1.03269	2.73253	-1.43799	3.21756	2.89453	1.46606	1.22896	-2.73398	0.905456	0.347271	2.10389	3.64744	1.53372	1.16104	1.8079	2.80522	2.26361	2.6553	2.21117	-0.756956	2.66814	0.169489	1.65524	1.47791	-1.29857	2.66644	4.37205	1.82153	2.03442	2.78926	2.40872	-2.57313	-1.18703	0.293202	0.786201
1330985	OCI-M1	3.22923	2.36389	1.75155	2.09002	-0.828286	2.57562	-3.89397	-2.96798	-1.84736	-0.204306	2.22259	4.22575	3.51422	-0.852412	0.665602	-0.790784	2.83557	2.91588	-1.52065	1.65849	-5.75168	-0.645966	-2.7264	1.82043	3.8285	-0.425344	0.269936	0.13296	NA	3.72623	2.22078	4.41452	-0.598943	2.31758	1.22489	1.56809	1.73266	0.86156	3.55767	4.44793	3.30793	2.50987	2.81702	2.73676	1.93099	2.38056	-1.64921	3.72135
909252	P30-OHK	1.89629	2.73775	0.333419	2.21663	-0.852329	2.50682	2.55782	-4.08275	-3.02524	-0.528944	0.774705	4.86007	2.15392	-0.157222	2.62241	-2.94834	2.23842	2.61485	-1.12506	1.8413	-6.69357	-1.69233	-0.411852	1.501	3.03171	-0.0807538	0.470782	-2.27619	2.28742	2.42168	1.84104	0.155912	-1.8626	0.822954	-1.37166	-0.885181	0.928484	2.42404	3.5152	4.80232	1.93862	0.612775	2.57776	2.77998	-0.50511	-1.69386	-0.646358	0.445895
909253	P31-FUJ	3.72485	3.76483	2.60945	2.84208	3.28032	4.11626	3.34815	-1.03018	2.62007	3.13156	4.63554	4.5118	4.05598	3.07958	2.86556	0.357444	4.0734	3.5108	2.13096	1.64631	-1.80026	1.70387	2.2573	3.96495	3.98566	2.2382	1.67196	1.5025	2.94069	2.56447	3.20605	4.56877	2.03126	3.12371	3.36105	3.74894	3.91743	2.63766	4.5749	4.62289	4.34211	3.92331	3.79338	2.71433	3.90301	3.31211	3.59654	4.13352
910401	Ramos-2G6-4C10	3.0121	2.92493	1.02499	2.48117	1.92907	2.77281	3.66185	-3.82744	-0.656006	1.82474	3.74648	4.21794	4.18312	0.821048	2.61832	-2.23359	3.58221	3.0522	0.388288	1.47221	-4.924	-0.549969	1.82963	2.63111	4.02636	0.376799	1.63294	1.22466	2.5815	2.80528	1.32713	5.8295	-2.13638	1.14888	0.524546	1.24324	1.29103	2.72952	4.60965	4.93909	2.74293	2.74675	3.38456	2.69378	1.89792	0.485115	1.08961	1.15566
905964	RPMI-8226	2.77026	3.12459	1.49803	2.39638	1.55185	4.44195	3.77401	-3.55899	0.170245	1.66853	3.96784	4.68403	4.42401	2.65446	2.79694	-2.35853	3.04408	4.17593	-0.398401	1.6516	-4.086	-0.999071	1.31028	1.93184	3.12212	-2.86975	1.33796	0.459802	2.83352	3.34693	2.523	4.98924	-1.21961	2.9499	2.2151	2.73416	2.58559	2.16272	4.24555	4.68919	3.39802	2.58484	3.7405	2.72134	3.54825	1.50313	2.8728	3.64146
905984	SF539	4.24187	4.36744	2.79047	2.6156	2.01257	3.98575	3.88653	-2.58401	1.50235	3.19936	4.86962	5.23162	4.5631	2.10914	2.81561	-1.0488	4.56645	4.56602	1.31758	1.03286	-3.71105	1.34457	1.84279	1.89256	3.90268	-1.30644	1.65637	1.24646	2.73709	4.2834	2.16371	-0.0323852	-0.171895	1.45315	1.63295	1.96235	2.34416	2.38963	4.51332	4.68705	3.83004	3.13998	3.82102	2.66049	2.99508	2.40356	4.36431	4.53607
1331034	SU-DHL-16	2.92445	2.59447	3.15463	2.46373	2.03725	3.65672	2.65214	-3.54223	-1.37328	1.83096	3.45633	4.2546	2.66933	-0.34443	2.64261	-2.74791	2.64528	2.6138	-2.12409	1.28797	-7.80043	-3.06766	-0.330396	0.524785	2.5832	NA	1.28797	-1.9491	1.99274	0.888995	1.56821	4.30838	-0.715893	-0.56197	0.301652	-1.84179	-0.643299	0.962395	4.25998	4.25998	1.84709	1.13256	3.27132	2.59272	-1.76315	-2.46929	-0.783986	0.870111
687590	U-87-MG	5.44086	5.64288	2.8785	4.05989	2.44903	5.84929	4.77614	0.79946	1.04983	3.37911	4.1168	5.59484	5.21639	4.32212	4.89736	0.0211367	4.97314	5.40166	1.45562	2.84025	-4.10301	2.69066	3.7547	3.21896	5.08757	1.06236	3.04791	3.62725	3.35091	5.28434	5.08074	3.13484	2.12218	2.45542	4.0922	2.67798	4.00097	4.61861	5.53919	5.21476	5.25374	4.57784	5.30721	3.17993	4.0609	2.31217	6.11751	5.51102
909785	WSU-NHL	3.65701	3.58833	1.91234	2.86627	2.63781	3.77012	3.78132	-2.39022	1.34582	2.73024	4.21376	5.15946	4.50559	1.97971	2.50815	1.07345	4.11225	4.46747	2.16935	2.09967	-2.96147	2.17106	1.7533	4.37678	4.50694	1.86161	2.11343	1.65505	2.92526	3.58675	2.70461	0.235051	1.63563	1.35604	0.911132	1.97722	2.22186	-0.603657	4.68038	5.15354	3.22018	3.24396	4.50694	2.8392	0.803263	1.06507	-0.305653	1.00431
753532	BB49-HNC	5.69148	6.36982	5.80987	5.9104	5.71636	4.94294	4.73556	0.876044	4.5501	5.0525	5.14107	5.74561	5.35433	4.39328	6.08396	2.61591	5.44857	5.44289	5.28713	2.89753	0.267488	5.59558	3.6087	5.50743	5.65755	5.70174	3.41353	3.83496	6.17165	5.17074	5.61873	0.859533	4.57003	4.98562	5.71447	3.04905	3.83196	5.01935	6.04032	6.20808	5.82337	5.63541	4.38142	5.83647	4.05424	4.76624	3.97098	2.78944
905952	CCRF-CEM	2.69558	3.32376	0.817165	2.54744	0.825017	3.57361	3.5321	-3.88719	-1.76927	-0.461081	1.65709	4.9239	2.35639	NA	2.74431	-2.30963	2.90539	3.63925	-0.97822	1.95046	-5.21955	-0.52628	0.973993	2.02654	3.5076	0.566794	1.60998	-0.921866	2.62574	3.10795	0.977577	3.05971	-1.22581	1.65308	-0.522017	1.79671	2.14133	1.86939	3.70457	4.64381	2.42899	2.7116	2.84281	2.47183	0.82956	-2.12623	0.598606	2.06293
910937	COR-L279	2.57772	3.62961	1.78335	2.78286	2.84434	3.65956	3.306	-3.08759	0.264732	2.01175	2.4195	3.29665	4.01009	0.508584	5.02913	-1.70796	3.64673	3.93464	-1.1277	2.05959	-4.89137	-1.05049	0.931053	4.21612	4.39145	1.27623	0.350489	3.04066	2.12605	3.19548	2.22995	2.50559	-0.764713	1.51797	1.47427	2.16106	3.30482	3.91179	4.57718	5.04034	3.47838	4.32413	2.91921	4.1276	3.60612	0.753328	2.86332	5.30079
906808	COR-L88	4.45006	4.45864	4.37972	3.42287	4.04083	5.07552	4.90758	-1.77003	3.71765	3.35769	5.73194	4.66525	5.61665	2.80596	3.69434	-0.0473462	5.36859	5.24177	1.20072	2.73527	-1.41179	2.73166	2.11552	4.71197	5.58588	3.46444	2.67934	3.53606	3.57425	5.61752	2.37499	5.58211	0.567171	3.74902	0.358645	3.38488	4.14787	4.92437	5.8244	5.91052	4.83343	5.14844	4.82453	2.79024	4.10208	4.22499	3.1916	5.362
749711	HCC1187	4.00476	3.3268	1.66921	2.33402	0.306483	3.4496	4.12249	-4.5666	-0.607599	1.56875	3.70115	4.54604	4.59736	-0.0733878	3.32506	-2.47412	4.2594	3.75154	1.45652	1.97364	-3.48295	0.0451981	1.88491	3.41354	4.57492	1.90636	1.94691	0.900303	3.88536	2.7381	0.505555	0.829458	-1.3041	2.83158	1.24348	2.6332	3.49501	3.47385	4.93132	5.39348	4.24542	4.43526	3.86123	4.33187	2.48073	1.54371	2.33701	2.94071
905972	HOP-62	3.33703	3.0731	2.23955	1.42298	0.875181	5.31296	3.41475	-3.05778	1.50454	2.2212	3.76521	5.32074	4.6845	2.47574	1.55958	-0.80137	4.21782	4.11926	1.14681	1.80736	-2.29899	0.278742	2.12436	4.57474	4.65968	-0.163195	2.42584	1.29757	3.08829	3.84214	3.00129	-1.01374	-0.837157	2.3528	2.93933	1.63909	2.28263	3.39361	5.38181	5.2672	3.70561	2.89456	3.93186	2.9798	2.68374	3.10396	3.74621	3.6104
1330935	L-1236	4.34288	4.30067	1.98894	2.78576	3.20401	4.26634	-0.117302	-0.287481	1.54197	2.99201	4.41696	3.13452	4.40842	3.20484	3.5751	-1.04736	4.16099	3.96622	1.44501	2.03549	-2.24801	1.16771	0.585266	4.01258	4.43714	3.44618	2.14123	1.80902	3.72057	4.1905	3.74736	2.66895	2.08408	2.97134	3.41939	2.5168	2.80649	3.74677	4.74731	5.11261	3.68899	3.50333	4.26799	2.80924	3.19693	1.73746	-0.522007	3.44352
907799	MC116	3.22866	3.09142	1.78837	1.71193	1.31007	3.74337	2.55853	-4.44427	-1.42474	0.833237	3.15764	3.89796	3.22851	0.270437	0.748801	-1.68255	3.22855	3.22874	1.05419	0.926949	-5.21369	0.874133	1.99209	3.20705	3.21915	1.15507	0.926117	1.24903	2.6532	3.22347	1.9774	4.28723	-1.40581	1.86572	2.05188	1.24522	1.71464	1.78295	3.89813	3.83435	3.27753	2.36153	3.2286	2.65178	1.78701	0.265762	1.70735	3.07954
688001	NCI-H1417	1.29365	2.9103	3.29794	2.33944	3.5403	2.77063	2.56401	-2.121	1.53409	2.44505	5.34476	5.3465	4.88499	0.7828	4.40812	-1.53524	3.48553	3.28537	3.61908	0.47657	-3.53789	1.73726	2.12329	3.2265	3.72244	1.96147	1.92392	1.47236	3.23276	3.10847	2.70931	5.24739	-0.903599	3.7294	0.252887	3.32115	3.88593	3.0625	5.37104	5.56073	4.46339	3.4567	4.71411	3.16862	3.06977	2.67339	3.67952	3.56575
1331049	WIL2-NS	1.95767	1.12617	0.223606	0.709815	0.295324	3.06454	1.79056	-4.136	-1.9248	0.171768	1.63937	4.52611	3.39115	0.592012	0.422929	-1.64512	2.42104	2.44977	-0.135808	1.89621	-5.14325	-2.79652	0.332283	2.39765	3.27731	-1.54864	0.81051	0.166039	2.7504	0.688873	1.17114	0.106563	-2.15864	1.6015	1.12617	1.42404	1.70203	1.35848	4.86768	4.48947	2.79843	4.11278	3.50967	2.81992	1.48002	1.32491	0.51751	2.32318
724859	Calu-6	3.50297	5.09487	2.09584	3.99695	3.19087	5.38827	4.61049	-2.77411	3.0364	4.5525	5.83249	5.65138	3.91158	3.15021	2.96752	1.12839	4.88021	4.87969	2.02175	2.96157	-1.21682	2.02795	2.04563	3.85475	5.19396	2.50428	2.99418	1.80238	3.54489	2.35781	3.38094	1.92659	2.4367	2.64864	1.94178	3.14845	3.0786	-0.94698	5.61139	5.96565	3.8025	4.93712	4.06706	3.48714	0.150798	2.90344	3.03783	4.58474
753558	HA7-RCC	5.14695	4.54209	2.87474	3.17057	2.48569	5.28036	4.46288	-0.554761	0.415647	2.8755	3.54147	5.45428	5.10937	2.80652	3.44741	1.73094	4.92383	4.41879	2.26289	2.52048	-2.54999	4.03162	2.26626	3.80955	5.16965	1.14778	2.8425	1.65101	3.53353	4.95235	4.11069	0.6013	2.41445	2.09307	3.30542	1.81016	2.49503	3.22569	4.64734	5.55406	3.04413	3.35714	3.62566	2.60728	1.91321	2.24597	1.85587	4.60836
907050	HD-MY-Z	1.71437	3.80544	1.427	2.35109	1.12899	4.02334	4.0255	-3.58333	0.347879	1.31636	3.7255	5.12897	4.7653	1.77285	2.61223	-1.94862	3.6247	3.71647	0.891633	2.00051	-3.47822	-0.358351	0.861945	1.5855	3.48988	-0.845295	0.0280299	-0.0641096	2.85761	3.34967	2.17928	-1.54167	-1.13675	1.66825	1.90841	1.66088	2.10043	1.90613	4.54228	5.11127	3.0498	2.8002	3.06043	2.50217	1.79846	1.55892	1.88556	3.36484
907789	LOUCY	0.571981	1.73773	0.134207	-1.28132	-1.2607	1.82127	1.73456	-4.72233	-1.5861	-1.37773	1.6337	4.84916	2.46523	-2.45134	0.0336676	-4.59971	2.39712	3.89055	-0.384218	-2.16646	-4.48915	-0.488466	-0.0219868	1.95288	3.53094	-1.01332	-0.0978584	-1.65475	2.77935	3.40294	1.87124	3.77169	-3.9087	1.27583	-0.00405996	-0.236554	1.25857	3.41928	4.67913	4.74006	2.69301	2.17575	3.2906	2.7642	3.16956	-0.613973	0.297778	2.46316
949178	NB14	4.41327	3.65634	2.36841	3.40516	1.90679	5.20391	3.99772	-2.09541	2.65421	3.55522	5.40797	5.24248	4.73561	2.60765	4.58394	-0.0559606	4.13125	4.65313	2.41683	2.43485	-0.599675	3.46783	2.76888	4.10754	4.73869	1.41664	2.43588	3.22039	3.24632	4.58233	3.47075	1.79028	2.01067	1.60077	0.812861	1.5138	2.02697	2.36613	4.38244	5.38598	3.81296	2.60712	2.85101	2.05779	2.33521	1.12602	1.0988	1.96513
688027	NCI-H69	2.69714	4.46235	2.0373	2.98415	-1.42402	4.75032	4.14991	-3.92324	0.293891	2.02047	4.15953	4.41303	5.19114	1.62958	4.03238	-1.51662	3.87232	4.93223	1.20454	2.99496	-3.56089	1.81728	2.12003	3.20362	4.94499	1.34159	0.704189	3.60862	3.91468	4.79449	2.17227	1.38637	1.10352	3.67809	2.99073	5.23109	3.99308	4.24712	5.81501	5.962	5.78936	4.91947	5.29627	5.87765	5.002	4.96919	5.48336	5.94838
906812	COLO-824	3.64988	4.05133	3.07196	3.22572	2.68051	5.30022	3.86905	-1.1696	2.05016	2.13895	4.46899	5.78266	4.01878	2.41787	3.988	-1.17185	3.55183	3.59849	1.64154	2.26072	-1.8606	3.1956	1.77251	4.30511	4.2059	2.23207	2.5822	1.42651	3.36139	3.09521	4.0401	3.48866	0.714135	2.22153	1.35564	2.41684	4.21971	3.54703	5.65911	5.69006	4.8166	3.92753	4.70751	2.71686	3.73386	2.45253	2.40661	4.2949
949088	CTB-1	4.34092	2.96347	3.55152	1.40295	1.84913	5.69396	4.08404	-2.82711	1.53035	2.27494	6.31526	4.95239	4.9499	2.29338	2.48031	-2.76382	4.15405	5.35408	0.0173703	3.33186	-3.99486	-0.646838	0.551933	0.428868	3.91703	0.79861	2.73475	-1.08769	3.14483	5.00028	-0.281365	3.82257	1.11268	4.92742	0.805884	1.40502	2.26264	3.61908	6.30738	6.27796	3.6416	4.9359	5.64583	3.44012	0.441235	2.17774	-0.425041	2.53711
910932	GAK	4.43329	4.80068	3.59677	4.81155	4.86524	5.18366	4.03335	-0.270165	2.24207	3.97647	5.47955	5.04081	4.8645	4.69912	4.73009	2.41685	4.85224	4.52336	2.33333	2.3742	-1.91237	4.86524	4.66081	4.68517	4.8396	4.0413	2.53871	3.34146	4.77632	4.17088	4.52504	3.27317	4.52393	3.55003	3.88671	2.31899	2.34257	1.65279	5.51072	5.51349	5.17637	3.40269	4.73508	2.78872	1.52778	3.19673	3.98588	5.34342
713878	LU-139	1.31676	3.74495	1.61925	1.61005	0.747925	3.00331	3.11937	-3.81186	1.06972	1.39666	5.94872	6.19836	4.89543	2.89965	2.42269	-1.7237	3.42466	5.16557	-0.972083	1.78355	-2.71545	0.166342	1.30694	3.50017	5.61455	-1.86456	1.74997	2.89056	2.12878	3.66096	1.75002	4.76897	-1.15671	3.83835	0.0819386	1.7	4.66462	3.60006	6.1007	4.40863	4.44338	4.84373	4.96137	3.19483	3.02035	1.56641	3.00062	3.60994
1330982	NU-DUL-1	2.65473	2.67076	-0.166244	2.12668	1.05354	3.53898	3.03846	-4.40854	-4.24863	-0.0824996	-2.46074	4.24994	3.7907	-1.0537	2.65456	-2.53439	2.83246	3.62232	-0.606317	1.85064	-7.37946	-2.15017	0.385715	1.63389	2.84628	-0.0593704	1.65387	-0.0440438	2.37419	2.67034	1.30538	4.29698	-1.90491	1.06622	-0.662229	-2.0935	-0.428979	1.56834	4.06547	4.80769	1.10446	2.12799	3.27484	1.42116	-0.860885	-1.70444	-0.452343	1.84909
907314	KP-N-YN	5.24615	4.39018	4.52523	4.71112	3.2148	4.60623	4.61319	-0.229957	3.38664	4.39155	5.90422	5.69237	5.27343	4.66208	4.74465	0.880796	4.88802	3.82857	4.14379	2.75872	-1.58022	4.14862	3.64668	4.96913	5.30397	4.274	2.72439	3.81805	4.40916	4.68674	4.10874	3.16457	4.7538	4.6064	2.58891	5.27221	5.17172	4.09843	4.88416	5.58659	5.04968	4.46643	3.74347	5.5262	4.30469	4.58431	4.05285	3.90862
949154	OMC-1	4.08701	4.07424	2.47724	3.36011	2.34087	4.86219	3.92787	-1.12911	1.04897	2.49129	5.15865	4.85611	5.10754	3.3978	4.76115	2.47818	4.76758	4.33157	2.14641	2.65004	-3.29937	3.18155	3.21089	4.78452	5.14746	1.8126	2.53274	0.710649	4.04305	4.66075	4.12297	3.80469	1.04038	2.66569	4.01665	4.24578	4.07663	3.13277	5.83114	5.84175	4.76795	4.9743	4.14547	4.51899	4.195	3.23485	3.63971	5.62174
687807	NCI-H1838	4.30269	6.22829	3.9938	4.43381	5.48318	4.60248	4.88248	1.22341	2.74288	3.42018	5.61279	6.42249	5.75306	4.82076	4.45171	1.33328	5.15589	5.68775	1.91308	3.45047	-1.55552	5.47735	3.40503	5.60261	5.50168	3.47381	1.88106	3.6353	3.8838	4.99024	5.51658	4.74872	3.59092	4.63444	5.75241	4.51049	5.13422	3.96404	5.34989	6.35034	5.83464	5.31152	4.90459	4.35586	4.99396	4.9888	4.64868	5.29478
909711	SCH	5.14427	4.78515	4.95451	3.92613	5.08931	5.89236	4.66147	0.983309	3.54364	4.78808	6.03475	5.88479	5.27964	5.35425	6.03477	3.28589	5.10505	4.83939	4.15614	2.77311	-0.129455	2.48912	3.88286	4.98907	5.36455	2.5535	3.06043	3.56034	5.00143	4.66053	5.33319	1.34253	2.38793	4.67219	5.36534	2.87998	4.55138	4.67219	6.00118	6.03305	6.03472	5.36534	5.36293	4.30111	5.36534	5.74162	6.03477	6.02993
688087	SK-N-FI	3.129	3.94092	2.28714	2.65651	2.6864	4.9449	3.64926	-2.19006	1.43996	3.32754	4.65515	5.19703	4.48226	2.71577	3.3164	2.88814	4.89225	4.42092	2.49842	2.74228	-1.63362	4.25429	3.09406	4.7796	5.07885	-1.02407	1.98405	2.24058	3.68797	4.9759	2.69984	4.18547	3.5069	3.46406	3.44812	3.21168	3.76988	2.92292	5.10037	5.696	5.47034	5.02767	4.75017	3.03565	2.40081	4.7477	3.21844	5.51098
924238	K5	4.73326	5.40211	2.42833	3.24918	1.76777	5.34733	4.0077	-2.7185	-0.181034	2.63873	3.8707	5.22028	4.70405	2.96996	3.76989	2.59121	4.7214	4.6704	0.795663	2.33095	-3.8319	4.52407	2.75375	4.57924	4.57452	-0.298293	2.43033	3.25397	2.90372	4.45113	3.60492	-0.908967	1.66133	2.78934	4.19131	2.23433	3.45322	3.90669	4.06533	4.97009	4.03753	4.31088	4.18921	2.69064	3.08827	2.24186	3.74072	4.14124
908447	NH-12	2.93043	3.13898	1.76282	2.88684	-0.40293	3.74684	4.49676	-2.08972	0.540233	1.90497	4.24796	5.57162	5.22734	1.38315	1.38045	1.35547	4.1492	5.2239	0.0513317	2.5021	-5.69058	4.38316	0.941112	4.52404	5.21136	-0.30929	2.10273	2.10003	3.04926	3.83367	1.177	0.366239	2.5864	1.88874	2.15782	2.14325	3.19537	0.374971	4.48501	5.18941	3.31581	5.22734	4.2344	2.98511	1.68803	2.11731	1.17545	4.70409
753615	U-266	NA	NA	NA	NA	NA	NA	NA	NA	NA	NA	NA	NA	NA	NA	NA	NA	NA	NA	NA	NA	NA	NA	NA	NA	NA	NA	NA	NA	NA	NA	NA	4.75978	NA	NA	NA	NA	NA	NA	NA	NA	NA	NA	NA	NA	NA	NA	NA	NA
906832	DB	3.93172	2.53248	2.13145	1.60074	0.639855	4.24969	4.45375	-3.22954	2.11499	2.5753	5.3601	5.50675	5.14961	2.50063	2.26866	-1.73166	2.51528	4.83364	-0.0978329	2.17022	-1.98272	0.757935	1.3231	3.86694	4.77903	0.787589	2.6972	0.804692	2.63078	3.88876	3.51986	4.11691	-1.76355	2.63565	0.630641	0.98236	1.29929	1.86665	4.97985	4.66666	2.37564	2.68888	3.96043	2.76456	1.58657	0.716468	1.34234	3.27786
910942	NEC8	4.37639	3.41312	2.42101	1.7478	2.36749	4.81544	3.68666	-0.935631	2.58332	3.29338	5.04596	4.31642	4.37204	2.64516	3.64497	0.489375	4.37588	4.37628	0.984989	1.94769	-1.55582	0.124235	1.26703	3.87952	4.37653	-0.676416	2.06536	2.74301	2.99218	3.4799	3.2032	-2.84245	-1.14649	1.66847	2.18841	2.11919	2.12433	1.36029	4.64801	5.03494	3.2569	2.57314	3.246	2.4944	2.50368	2.35234	1.74373	3.06401
949173	NB6	4.55061	5.74611	2.50896	3.16629	1.26508	3.08234	4.87067	-2.59504	1.16679	4.08979	4.22694	6.27128	4.54197	2.23127	4.65892	1.56477	4.52929	4.82427	1.47109	3.07308	-3.61093	2.65607	2.66973	4.98892	5.59979	0.533273	2.99818	1.89604	3.27415	5.53954	2.57124	6.51027	1.26355	3.25651	2.34292	2.38924	3.29389	4.74223	5.89726	5.97071	3.62008	4.72824	4.62907	2.68116	3.92961	3.75767	1.60336	4.64067
909732	SK-UT-1	3.68649	4.43341	2.91193	2.84539	2.14119	5.24272	3.90659	-3.47705	1.84195	2.39893	5.06844	4.87404	4.57184	2.82293	5.07244	0.403787	4.43782	4.60285	2.21404	2.25658	-2.21847	2.51214	3.07197	3.76161	4.60285	-0.0262589	1.66897	2.4754	3.96342	3.77809	3.19851	-2.09063	1.14003	3.90958	4.18146	2.72491	4.21351	3.90494	5.26008	5.22728	4.96143	4.57824	4.59818	3.45863	3.15683	3.92274	5.08253	4.78062
908152	MSTO-211H	4.10094	4.52351	4.58758	4.14709	4.7217	5.38881	4.04108	0.0472206	3.18034	4.7215	5.18118	5.16105	4.6825	3.53052	5.37612	2.38033	4.69704	3.85693	4.2998	1.79427	-0.96321	2.19628	3.31441	4.63206	4.6989	4.46881	2.38748	3.21023	4.16206	3.53633	4.51837	-0.854434	2.13462	3.80373	3.92734	4.71838	4.55613	4.01855	5.38791	5.38643	5.35964	4.70752	4.36662	5.35587	4.7217	4.67016	4.12374	5.38066
909759	SW982	4.70552	5.56243	1.09149	3.17779	1.90976	3.32369	4.10285	-3.43164	4.18508	3.04445	5.49812	5.50955	4.18905	4.88627	0.882734	0.404371	4.08971	4.88515	3.46373	2.5645	-3.49897	0.866243	0.85588	1.91728	3.47219	4.79914	2.48429	1.34795	2.97619	4.72506	4.03145	-0.719109	4.08709	2.26244	2.63336	2.12987	3.1407	3.31699	5.09884	5.48053	4.3521	3.55884	3.79115	3.01482	3.48142	1.89355	2.45221	2.74854
1327771	JURL-MK1	-0.386784	3.75796	0.940252	1.06459	1.09585	3.99483	3.56595	-3.11295	0.711666	1.57633	4.8583	5.52335	4.78454	1.2684	2.04709	-1.24084	3.39098	3.95327	0.109877	2.39499	-2.16424	1.53892	0.997823	1.96961	4.54915	1.32517	1.40606	0.205961	-1.11252	2.04612	3.08162	5.13396	-0.128591	-0.296974	0.300668	-4.98757	-4.99797	-0.881295	3.0475	5.03491	1.6976	4.09311	3.06758	2.47184	-3.53509	1.87401	0.310738	3.6828
949179	NB1	NA	NA	NA	NA	NA	NA	NA	NA	NA	NA	NA	3.42276	4.53727	NA	NA	0.708714	2.82024	2.85142	1.67367	2.15053	-1.30734	3.61986	1.39728	3.37409	2.97282	NA	2.0525	1.909	1.59669	3.1018	3.63278	3.84994	NA	2.74347	3.35034	1.31119	2.12982	2.07537	3.92269	5.23524	4.76593	3.4765	4.45368	2.60662	2.49611	2.695	3.30247	3.25333
910779	IA-LM	4.92494	4.94991	3.57314	3.37277	4.86968	5.78577	4.33968	-1.86603	2.07483	2.5223	5.59069	5.48076	5.28554	4.65023	4.27128	-0.448719	4.37003	4.86972	1.14949	2.70819	-2.78908	1.98104	4.29051	3.93551	5.12497	1.39785	2.88346	2.54734	3.08953	3.73717	2.98745	4.16314	1.56359	3.87179	3.48216	3.81149	4.14345	1.95659	5.15588	5.51177	5.10719	4.6341	4.86177	2.90995	5.11346	4.53549	4.45179	5.13563
925339	MMAC-SF	2.95225	5.08046	2.86547	5.26782	2.10787	5.00883	4.42333	-0.6448	0.395165	2.4127	4.831	5.66288	5.09308	4.26253	3.94877	0.124762	5.0926	5.09224	1.808	2.76874	-2.8165	4.93789	2.74906	3.60027	5.09319	0.716699	1.76692	2.77808	3.25025	4.81455	3.93568	4.03889	2.62206	4.29203	4.58072	5.08986	4.9614	4.39572	5.56447	5.72201	5.74486	4.10593	3.94152	2.96879	5.00681	5.45081	5.67616	5.75827
909740	SNU-C2B	4.83503	3.76779	3.34513	2.61124	2.64006	5.26256	4.61577	-3.30791	1.51239	3.07467	5.41839	5.82267	4.00908	4.73921	2.30539	-0.610171	5.40943	4.22846	2.29116	3.00164	-0.517654	1.33295	2.65028	5.33169	5.29864	1.23995	3.19672	1.03917	4.48541	3.63108	3.07346	1.82134	-0.301278	4.04396	2.07755	3.55916	4.821	1.39622	5.40849	6.19512	4.98856	5.06236	3.7964	3.32914	2.8766	3.37572	4.32718	4.03332
906841	DJM-1	4.53932	4.95625	3.29299	3.57883	3.47975	5.59226	4.30549	-1.92771	2.96457	4.58634	5.42708	5.63599	4.97519	4.54148	5.51384	-0.0925219	4.90529	4.4994	3.21	2.52708	-2.13684	3.40578	3.56928	4.94451	4.97548	1.24686	2.67138	2.7835	4.93604	3.75202	3.70917	0.779077	1.09892	3.12427	3.56305	3.32089	4.09165	3.34148	5.1038	5.55073	4.59098	4.82031	3.08833	3.84654	4.33906	3.68734	3.10195	4.73711
1327775	KARPAS-620	1.88697	2.33381	0.737717	2.37119	0.290893	3.71153	2.98647	-2.3872	-2.35959	0.0326651	1.71039	5.04326	4.39002	-0.0610185	2.54906	-1.59622	3.36093	3.1	-0.63592	2.01412	-4.86258	-0.601072	-0.530832	1.25553	2.09019	-0.218099	1.42932	-0.298745	0.783949	2.09109	0.370335	5.89267	-1.68781	1.65344	-0.837965	-2.00247	-0.72792	2.63633	4.73702	5.04974	2.33505	2.52204	2.87538	2.64844	-0.857788	-0.795849	0.867426	2.27497
1330933	KOPN-8	2.22744	2.89233	0.719975	2.59611	0.4039	3.6663	3.6782	-4.07383	0.384922	1.17004	3.25259	5.02508	4.35184	-1.19011	2.02633	-1.80194	2.84719	3.44278	-0.376494	1.4549	-4.03235	-1.67161	-0.310994	1.29095	2.83151	-0.0166692	0.433006	-0.73173	1.51265	2.08134	0.245871	1.92602	-1.29023	0.981286	1.34213	1.11971	1.16651	1.32605	3.76861	4.51351	2.62063	2.41973	2.99938	2.11018	0.130313	-0.790811	0.548203	3.22391
909974	RCC10RGB	6.14641	6.79531	5.1104	4.52194	4.91207	4.91427	4.53698	2.45754	3.27761	5.15898	5.3866	6.3228	5.96924	6.82931	6.79857	3.78177	5.81093	5.86414	2.02685	4.3092	-0.625806	6.75273	5.01235	5.87829	6.77553	1.90643	4.50618	2.48182	4.40963	6.4034	6.5262	3.73992	4.13312	1.72152	6.17117	2.15114	3.45552	3.85408	5.59074	5.99409	3.48287	6.2495	4.67157	3.47601	5.05026	3.96576	2.6799	3.98749
924247	SW954	4.81196	3.93931	1.27448	2.0583	0.336969	3.96579	4.11759	-4.90393	-0.796277	0.999436	2.93081	5.13019	3.83884	-0.489389	3.19328	0.18646	3.83632	2.93212	1.58564	2.04671	-5.59199	1.76389	2.02886	2.96011	3.66184	0.355336	2.39855	-0.864279	2.99083	3.62756	2.11418	-1.46306	-1.14345	0.754946	0.517827	1.91528	2.6573	1.52434	4.54773	5.49034	3.3454	3.55466	2.31292	2.50102	2.50765	0.827243	1.74285	2.93289
924187	KLE	3.73878	3.31407	2.33525	3.48114	2.04402	6.6476	4.90046	-0.285602	0.66719	2.12607	4.09597	6.54734	6.12566	4.06832	0.492374	0.999839	6.13521	4.12452	1.98292	3.01372	-2.5497	4.03892	2.7896	4.68625	6.00783	1.19266	3.55237	0.39371	4.27082	5.96149	4.26379	4.48738	1.28863	3.56771	4.19652	1.98877	2.57191	4.38732	4.40741	6.24913	3.88254	5.69084	4.75706	3.86846	2.89807	3.46933	2.70581	4.99519
753578	LB2241-RCC	5.12419	4.58944	5.59715	5.359	5.15292	5.79865	4.47228	0.737093	4.2987	5.05935	5.7319	5.74264	5.13201	5.14637	5.68742	3.07146	5.06418	5.15292	5.15292	2.85034	0.634669	5.15292	3.9226	5.14773	5.15182	5.14562	2.84143	3.73139	5.49706	4.96124	5.15292	-0.375771	5.15013	3.67803	4.89379	4.14069	4.48893	3.9449	5.41448	5.81111	5.39321	5.01536	3.95264	4.88021	3.20248	5.15854	4.57211	5.31606
907792	LS-123	4.62489	4.55423	2.60667	3.73723	3.18292	5.94128	3.95313	0.293126	0.391977	3.59388	3.43267	5.81291	4.80025	3.17218	3.29194	-0.282201	5.11013	4.07425	1.54959	2.3188	-3.5579	2.00286	3.13205	3.68833	5.75132	1.33234	2.81135	0.302138	3.95454	3.41688	5.0626	4.67895	1.0853	2.83776	5.30108	4.54119	4.95231	3.00068	5.30747	6.1122	5.38151	4.92927	4.87273	2.97645	4.48645	4.44057	3.96023	6.11562
753531	BB30-HNC	3.48452	3.4785	2.08824	2.54926	1.11173	5.10834	4.05504	-3.79448	-0.0404171	2.28721	3.96684	5.27881	4.31476	2.24345	2.90202	0.445021	4.48349	3.47086	2.00593	2.05407	-4.70901	2.17817	2.27257	3.65331	4.63619	0.533081	2.29317	-1.0862	3.0414	3.59771	2.55435	-2.34855	-0.480036	1.55271	2.82376	2.3133	3.14311	1.78529	4.38275	5.32268	4.03319	3.82311	2.3451	2.79519	3.0088	2.76211	2.36476	4.81477
946370	D-392MG	3.75334	6.39996	2.56511	3.50502	2.31702	5.31287	4.94628	0.0361597	1.70964	3.35055	5.01692	6.04553	5.36415	1.40038	3.79813	-0.741481	4.89403	5.58881	1.76518	1.5933	-2.2918	3.50772	1.08632	2.89083	5.72395	1.80346	1.44828	3.01175	4.12812	3.85649	3.34651	2.51707	1.14435	1.29617	4.63996	2.13304	2.80083	3.76921	6.08529	6.12033	3.43185	4.49167	4.74455	2.87247	2.59744	3.9933	3.33749	6.40511
753565	IST-SL2	2.98666	2.84529	1.40778	2.43142	0.738056	4.07627	3.45766	-3.78148	-0.72855	2.19017	3.18872	4.93392	4.77905	0.766701	2.97888	-0.561463	2.75408	4.92045	-1.17688	2.52336	-4.07359	-0.0254947	1.36494	1.30235	4.11465	-0.120078	1.84005	0.0767655	2.27113	3.5789	0.839484	4.88901	-0.384676	NA	NA	NA	NA	NA	NA	NA	NA	NA	NA	NA	NA	NA	NA	NA
908454	NTERA-2 cl.D1	4.66165	4.31191	2.23188	3.36866	1.16171	4.03833	3.98072	-0.0669739	0.363016	3.61066	4.00847	5.39306	4.7243	1.92003	3.00997	0.155558	4.67545	4.38453	2.10996	2.1985	-3.25722	2.55176	1.97639	3.93857	4.72388	0.82126	2.29523	1.85604	3.06915	4.48751	3.66371	-2.5344	0.0795703	1.80475	3.65059	1.7233	2.13048	3.38398	5.00852	5.34728	4.03767	4.71849	4.24837	2.75898	2.70239	3.27926	2.81677	3.90965
1330995	RC-K8	3.67293	3.08821	3.12681	2.90993	4.71693	4.71929	4.00108	0.334522	2.7255	3.06469	5.33646	5.24896	4.71306	4.71613	3.67725	1.22072	4.67408	4.63954	2.16116	2.40623	-0.826098	3.14142	3.71283	4.71157	4.46775	1.97898	2.40713	3.29227	5.04133	4.63718	4.71693	5.28333	1.03901	3.60436	2.87176	2.56018	3.16943	3.56856	5.3338	5.21636	4.31898	3.43555	4.70199	3.97601	2.54357	2.56989	3.63548	5.1597
946354	TE-11	4.57844	3.98912	3.52856	3.72376	2.87463	5.19344	3.99195	-2.64605	2.86818	3.41411	5.04227	5.28387	4.67651	3.4697	3.86384	1.18409	4.52501	4.15465	2.59413	2.06955	-1.45494	4.67651	3.34705	4.67651	4.52222	2.66982	2.36617	1.92475	4.66454	4.15282	2.94254	0.598387	3.47481	3.00782	4.62699	4.41148	4.55016	3.97871	5.34594	5.34594	5.34594	4.67651	4.63635	5.17619	4.16314	4.21427	4.47089	5.12395
910567	CHP-126	NA	NA	NA	NA	NA	NA	NA	NA	NA	NA	NA	5.71733	3.97883	NA	NA	0.609048	2.55709	4.44777	1.0033	2.05261	-1.56591	2.45413	0.913574	3.03848	4.12932	NA	2.23367	2.51112	2.58347	4.23642	3.93537	0.630208	NA	3.64161	2.77491	2.41936	3.67458	4.333	3.72606	5.63606	4.75416	4.31975	3.62803	2.95782	3.92419	3.63883	3.90298	4.33576
753549	D-542MG	5.31317	6.19021	4.68198	5.92905	2.60338	5.79022	4.7197	0.564037	2.71153	4.9762	5.904	6.04913	5.56873	5.33804	5.93188	3.48929	5.473	4.90584	2.28721	3.08365	-1.61786	5.56873	3.55538	5.2301	5.55876	3.61922	3.25448	4.10266	4.87852	3.66943	4.83819	2.931	5.02343	3.5524	4.63516	4.43008	4.58378	4.72383	6.21656	6.20808	6.0378	5.56873	5.12845	3.09494	3.57641	1.93551	5.78013	4.75069
724866	NCI-H1355	5.60785	4.587	3.02142	5.27576	3.8123	5.51216	4.90624	-0.420923	2.7078	2.91185	5.6906	6.19931	5.83604	4.70226	3.45312	2.16139	5.67259	5.12018	3.67828	3.25194	0.0101058	5.74346	4.49003	5.20066	5.83604	2.62341	3.25464	3.80958	5.94044	4.7388	5.36111	4.29391	3.95123	5.12849	5.43067	5.68925	5.65623	4.54157	6.40473	6.49194	6.50547	5.83604	5.32419	5.62688	5.83604	6.05723	5.6062	6.50547
908452	no-10	4.91199	5.20595	3.38754	3.01228	2.52318	4.11658	4.45433	-0.824336	2.36756	4.20098	4.52132	5.86773	5.2611	4.51761	3.55756	-0.750316	5.32932	5.05491	1.26011	2.68024	-2.4004	0.801913	3.65625	3.65591	4.53388	0.51878	3.0255	2.55478	4.89476	5.17697	4.26715	3.71411	0.232397	4.45498	5.41489	4.62869	4.78113	4.12024	6.12004	5.95651	5.84099	5.47162	4.839	3.86796	5.1967	4.0662	5.38017	4.32921
909703	RS4-11	2.43765	2.89869	0.676119	2.283	-0.193701	3.67539	3.88299	-4.49968	-2.48715	0.00448641	1.86332	5.21586	4.37018	-2.19332	1.10691	-2.49564	2.93284	4.54434	-0.986421	2.27206	-7.09421	-3.05487	-0.588109	1.00945	3.13011	0.140135	1.1335	-1.12561	3.13337	3.05222	0.556799	2.43631	-1.93623	0.899233	0.826028	2.0056	2.14992	2.03642	3.82029	4.44546	2.72897	3.00728	2.83601	2.87633	1.91458	-0.615437	1.45357	2.57499
1331045	TK	3.27667	3.23856	1.39723	2.59961	2.31685	4.10465	3.84026	-4.03437	-0.814185	1.14709	3.48264	5.0766	4.14603	2.90118	2.40888	0.814226	4.32031	4.64129	0.621028	1.93113	-5.12881	2.99684	1.42572	4.66259	4.67137	1.18056	2.26747	1.75195	2.90292	4.09253	2.27314	5.91794	1.86983	2.00848	0.407574	1.66074	2.10871	3.54147	4.2825	5.27993	3.54272	2.97998	3.40301	2.64014	2.38413	1.71483	1.72631	2.97073
1331048	VAL	2.52801	2.35531	0.761948	2.28452	0.254723	2.83315	3.15896	-3.7962	-1.17789	1.71809	2.80816	5.06851	4.58165	0.520537	2.64712	-0.243649	2.92498	4.27884	-0.405107	2.57175	-3.81632	0.147837	1.2458	0.961864	4.47901	0.593042	1.92542	0.139912	1.78469	2.84417	0.816469	3.75529	-0.672932	1.86101	0.697294	-0.683283	-0.154269	2.71783	3.38133	5.54947	2.33194	1.51115	2.66597	1.70772	0.0816894	1.15187	0.850607	2.2139
753533	BB65-RCC	5.2266	5.277	3.38089	3.47119	1.0625	5.8856	4.50257	-0.326717	1.11835	3.96902	3.67737	5.82886	5.23551	4.34635	1.68179	3.14356	5.23373	5.05895	2.47223	2.92721	-1.77355	5.11697	2.89025	4.13449	5.23334	-0.698351	2.93018	2.15265	3.296	5.15796	4.36598	3.41757	1.96462	2.59235	3.95399	2.48994	3.28043	3.59659	5.90494	5.89423	4.92577	4.37724	4.82385	2.90974	3.75696	3.9337	4.26724	5.03871
905974	LOXIMVI	4.24859	4.23829	2.79905	2.82555	3.94812	4.73628	3.85391	-1.53766	1.38808	3.51944	4.95423	4.99998	4.53475	1.5453	4.10945	-1.09451	4.49748	4.4511	2.02716	2.01174	-3.04562	2.14318	2.10216	3.9897	4.5179	1.20701	2.22056	2.5842	2.82944	3.78033	3.62141	-1.27732	0.54239	2.58704	2.3287	3.25949	3.2337	0.388607	4.81285	5.14904	4.27266	4.53353	4.35496	2.9634	2.43868	2.81102	2.70954	4.903
688086	SK-N-DZ	4.90564	3.91807	3.8047	3.99658	3.41293	5.14099	4.23216	0.0693251	1.01264	4.90734	5.54109	5.57601	4.90734	3.00449	5.50684	2.8279	4.90734	3.61446	2.31519	2.25664	0.351453	4.90734	2.70403	4.39907	4.90734	4.8974	2.60325	3.14128	4.65556	4.5469	4.48651	2.05407	3.9736	2.18195	4.27141	2.66032	3.99996	4.02248	5.46567	5.49828	5.21334	4.40618	4.69027	2.91849	3.53861	3.57708	2.92443	3.90728
1240221	TC-71	2.62316	2.80133	1.28401	2.4902	0.26484	4.21965	3.12827	-3.72592	0.0975877	1.91101	4.57408	4.45109	4.31315	0.0558413	2.95917	-1.5143	3.20671	3.48988	0.984088	2.01407	-4.55302	0.602896	1.22127	3.85001	4.31467	1.8309	0.509598	1.61606	2.72261	2.60239	2.13237	2.29367	0.396425	1.69345	1.00363	1.30041	1.57499	1.83551	2.75042	4.5967	3.24649	2.5947	2.09322	2.31761	2.3254	-0.269067	0.577652	3.10446
753622	TE-10	4.4018	3.95354	1.86103	2.86699	2.39018	5.06509	3.77992	-4.48868	1.73505	2.90452	4.66899	5.33921	4.444	2.98946	2.87709	-0.206387	4.84391	4.5221	2.24234	2.24265	-2.35394	2.86741	2.43684	4.17686	4.84493	0.583801	2.54091	1.36222	3.66634	3.59702	3.09142	1.19879	0.41856	2.57808	4.30096	3.42564	3.572	3.10835	4.7302	5.51433	4.6702	4.0245	3.06755	3.15048	4.65696	4.24142	3.89308	5.04663
908440	NB69	3.52552	4.4505	1.38876	2.23057	0.676389	3.65835	3.23116	-3.24965	-0.764029	2.10493	3.19091	5.14125	3.64486	0.863029	0.787749	0.142226	3.6559	4.12284	1.33746	0.734819	-6.18641	2.61049	1.41987	3.43114	4.47577	-0.518789	1.16564	0.31118	2.89635	4.47591	2.45788	-1.44566	1.48816	1.74983	2.35391	1.50598	2.23396	1.15659	3.86503	4.98667	4.07704	2.66124	4.34571	2.77956	1.30538	3.09331	0.305582	2.99259
1330991	PL-21	3.5923	2.5353	0.880748	0.638525	1.74783	2.28405	2.83395	-3.74429	-1.90628	-0.383983	1.73133	5.30722	5.20746	0.666564	1.8216	-1.99798	3.77216	4.49391	0.303391	2.70175	-6.39599	-0.711928	0.409879	3.63226	5.04197	0.341148	2.39745	-0.026624	3.07345	3.91994	1.30544	5.77996	-2.4547	2.06284	0.507534	2.38824	2.73065	0.835846	3.35286	5.23555	2.44276	2.96746	4.1071	2.76064	1.34877	-0.895806	0.911114	1.13161
907788	LNCaP-Clone-FGC	2.07986	3.49951	1.86822	2.85698	1.79096	4.64644	4.55726	-2.91252	-1.93068	0.839879	1.66733	4.63535	4.93617	5.15895	0.817076	-1.13201	3.53551	3.24578	0.875474	1.76073	-4.08842	0.50166	1.41605	2.81994	3.86531	-1.06212	1.28658	0.969514	2.50797	3.41602	2.71414	2.62187	-0.828563	2.30274	3.06028	2.4307	4.26199	2.71276	4.79037	4.4331	4.04531	3.79514	4.16248	3.34629	2.93304	2.32924	2.8998	2.40308
949174	NB7	3.45021	3.05767	2.33312	2.84366	1.96332	5.12878	4.31104	-2.41485	1.11948	2.72263	5.01859	4.48373	4.31691	1.4683	2.63069	-0.818289	3.57039	1.67328	-2.38534	2.38165	-4.67077	-0.252415	1.65291	2.66152	5.04896	0.980827	1.48639	-1.15606	2.2384	2.53525	3.1783	5.63972	0.174938	1.52717	2.47048	2.03275	2.97817	3.7594	5.57485	5.70507	4.86477	4.1256	4.15467	2.83524	3.40658	3.15268	2.03783	3.47454
946367	D-247MG	3.99752	6.38091	1.71868	NA	3.63319	5.78714	3.99345	-1.72778	1.61063	5.20745	4.31143	6.38091	4.25903	1.75788	5.56154	2.96581	5.71148	2.30768	-0.482022	-0.480505	-8.24295	5.71148	0.637189	2.64067	2.13393	5.03407	0.211787	4.15593	-0.153229	2.43578	1.45461	1.85629	4.74643	-1.61456	1.37243	3.1033	4.065	-1.36092	4.10911	4.1489	3.74114	3.88046	3.3762	3.17218	2.93867	0.750876	6.38091	4.45414
753585	LB996-RCC	5.06633	4.74556	4.8628	5.7296	5.28331	5.58386	4.59706	0.89952	3.67248	5.02868	5.85697	5.84317	5.27916	4.6617	5.84788	3.0106	5.28064	5.11451	5.11577	2.54727	-0.913808	5.27931	4.38616	5.23066	5.2826	5.17118	2.96058	2.69642	5.7094	4.69224	5.10265	-1.07685	3.73198	3.51663	5.26094	4.38856	5.03074	4.3365	5.58549	5.9181	5.55075	5.16394	4.81105	5.73016	3.88786	3.60094	2.90719	5.40933
910911	SCC-15	5.61067	4.88358	2.55972	3.45629	3.33173	6.33659	4.31063	-0.395004	0.374471	3.405	4.84796	6.28261	5.27534	2.99431	5.06482	1.47094	5.40046	4.55654	2.35384	3.13404	-4.20104	3.3931	3.16884	5.04889	5.67081	2.37834	3.36073	-0.160386	4.2987	4.59477	4.10328	1.02615	0.810939	1.76927	4.01441	3.15775	4.70238	3.87667	6.09553	6.30403	5.48109	5.39156	2.23671	3.40694	4.3885	3.38928	3.38376	5.52265
908471	NCI-H1581	3.01767	3.55652	1.98415	2.83606	2.10977	4.90386	3.71795	-2.35751	2.12916	2.62299	4.8822	4.03513	4.72904	1.75795	3.48578	-1.21604	4.71974	3.56272	0.670385	2.30714	-2.39586	1.4187	1.92045	3.21393	3.93836	1.76982	1.39491	2.97784	2.56539	2.85242	2.26612	2.47459	1.7637	2.2385	1.38517	2.00822	2.8882	3.0597	5.08601	5.31912	4.31045	4.1853	4.24953	3.54724	3.29009	3.35756	3.37338	4.65318
908458	NCI-H716	2.8368	3.78875	2.90804	1.22056	0.358288	4.24185	2.71418	-1.97301	1.16383	1.00054	5.02149	6.15786	3.51313	0.105727	2.31189	1.9142	3.96126	5.06292	1.54825	2.30821	-1.8058	3.53526	0.462559	3.95212	3.9862	1.23087	1.99476	2.35923	3.40569	3.47874	3.45195	4.70893	1.17445	0.803642	1.43871	-0.255186	-0.00676774	2.44321	5.61045	5.7955	2.44483	3.55227	4.89318	3.19165	2.7567	3.08102	1.98617	5.23748
684055	ES3	1.47585	3.84247	1.63499	2.58044	0.000179941	4.10977	3.07363	-4.12517	0.221963	1.10274	4.34069	4.66728	4.72753	0.471291	2.74149	-2.30533	2.88619	2.68283	-0.106409	2.51894	-4.55566	0.284669	0.708041	3.18973	3.88482	0.994491	-0.383935	-0.40761	3.05024	3.45428	2.31398	0.571683	-0.549771	3.07174	1.20219	2.79886	3.04635	3.17247	4.58191	5.52319	3.39399	3.68204	3.51485	2.60007	3.11785	1.21481	1.72096	3.5846
908473	NCI-H1666	4.73088	5.93361	3.57296	3.40852	4.46768	5.91012	4.55289	-0.724384	1.22601	3.86297	4.47906	5.70275	3.91182	4.11768	5.38235	0.326492	5.29702	5.27996	2.33475	2.67216	-0.323038	3.32496	2.37309	5.26478	5.257	2.18818	2.99552	2.70155	4.32221	4.47988	4.85066	2.95655	2.08898	4.26704	4.62185	4.81943	5.05054	3.82236	5.26886	5.96396	5.90103	5.29811	4.23142	3.01359	4.61303	3.66359	4.93536	5.96754
1303900	HCC1500	3.26411	2.84956	0.815787	2.76186	2.00487	5.15249	1.73712	-1.06496	-0.352976	2.64452	5.15139	5.75684	5.07517	5.09939	3.03734	-2.06106	5.13368	4.24235	1.34089	2.02409	-3.06323	2.83793	3.12503	3.16055	4.59039	0.661739	2.1261	1.66613	3.52405	3.86929	3.09006	4.82398	-0.506744	4.45809	4.3768	3.41623	3.90979	4.05175	5.77533	5.37711	5.43985	4.83787	4.76167	3.0805	4.13208	3.62816	4.08433	5.31595
753596	MZ7-mel	3.76207	4.32962	5.46393	1.88903	3.53906	5.15108	4.28568	-0.177052	-0.265041	2.48319	4.77513	5.68613	4.99234	3.56923	1.82738	-1.26398	3.45763	4.50059	2.62773	2.2778	-4.01289	5.03697	4.63838	4.91144	4.76656	1.88732	1.95824	2.1836	2.92215	4.04138	4.27107	2.41554	0.172198	2.56723	2.71089	1.48636	0.981757	-0.910552	2.90568	5.65415	3.27865	2.9948	4.24727	3.00829	-0.413842	2.00718	2.67978	5.52409
949172	NB12	2.06078	3.80424	1.80627	2.69136	2.15347	5.17911	4.64033	-1.38956	1.11802	1.44329	5.14901	6.3214	5.41959	2.6908	2.90253	-0.585006	3.70682	4.33534	1.75948	2.84796	-2.63164	4.148	1.65148	2.25124	2.8051	0.676943	0.74203	1.35832	3.91377	3.67438	4.08227	3.22607	1.44154	3.13512	4.17738	3.48221	4.15351	4.52155	5.25448	6.2043	5.813	5.35777	4.74326	4.05755	3.50605	3.91152	3.42122	5.57986
688018	NCI-H2227	2.94491	6.02716	1.45964	2.72743	0.965837	1.73783	4.27349	-3.26962	0.714604	2.59664	3.68896	5.88622	4.74752	-2.44542	0.798549	-1.08439	3.84979	5.02029	1.66982	2.19963	-3.61607	1.13076	0.687687	3.07665	5.36632	-0.28639	2.61649	3.35571	3.50988	4.77072	2.33675	3.86605	0.0761821	1.98161	-0.5891	3.01856	3.58151	4.65322	5.05668	5.90399	5.68805	5.35111	4.83302	2.7403	5.02551	1.74961	0.690975	2.2801
1331038	SU-DHL-8	1.30408	2.3743	0.91924	1.42503	1.35903	2.31738	3.93085	-3.37777	-1.42704	1.27047	2.38341	5.32549	4.09581	0.601323	2.99437	-2.07191	3.546	2.48499	-0.501376	2.22488	-5.04781	0.297305	0.407982	0.745354	3.72044	-1.90027	1.48307	-0.000991121	2.72775	0.680853	0.0558284	5.31069	-2.48417	1.57687	-0.269109	1.27927	1.58638	0.302987	5.32549	4.41331	3.13143	2.11269	4.65562	2.2691	-0.0510814	0.36984	0.880171	0.599916
1327769	JSC-1	2.98439	2.58437	0.987485	2.06492	1.08679	2.78818	0.7556	-2.47388	0.176614	1.00337	3.48772	3.93368	3.90137	0.315077	3.07482	-1.89885	1.70074	3.85769	-0.401934	2.29182	-3.77553	-1.38088	-0.609194	1.12832	2.96677	-0.963183	0.794439	-0.0543691	1.26501	2.89433	0.888279	3.73623	-1.02476	2.34518	-0.155282	1.59734	1.52405	-0.42769	4.4619	5.22579	2.98978	2.63683	3.41582	2.60604	0.361035	-0.0926559	-0.703616	1.80964
907786	LC-2-ad	4.27884	4.06325	1.2454	3.12698	1.24353	5.04702	3.21324	-3.83211	0.0230114	2.07289	3.75723	5.26767	4.84551	1.10922	1.07595	-1.30304	4.10059	4.16626	0.369079	1.16713	-4.63541	0.203074	0.14438	3.75416	4.65608	2.05362	1.86333	0.498236	2.10059	3.31694	1.99387	0.954927	-0.470261	1.01027	0.611722	1.29885	1.80927	0.79542	3.99643	4.88768	3.55946	2.56889	2.58894	2.77735	2.83767	1.71929	0.483954	2.89071
907175	JAR	4.24087	3.07668	1.01411	2.34814	1.92069	4.41431	3.6474	-3.53749	1.33178	2.2866	3.1466	4.5276	4.76132	2.50314	2.62621	-0.54677	4.69107	4.10682	1.58719	2.56529	-2.36755	-0.0770754	1.20937	2.9432	4.0116	0.516497	2.56828	-0.0363646	2.86525	4.49787	2.96061	1.06384	-2.2004	3.87147	2.55696	4.07651	3.86579	3.90439	5.24213	5.38152	4.32253	4.54071	3.91446	5.03106	4.86979	1.45417	3.26277	4.94797
907278	KG-1	2.41488	3.01175	1.06423	2.66698	0.903485	3.90921	2.11834	-1.50426	0.469434	1.6552	3.53061	5.20748	4.45666	1.35473	3.10632	1.49882	2.32427	3.1609	-0.391548	0.180256	-3.96452	2.40583	-0.807538	1.84184	1.1916	1.72772	0.561519	-0.891553	1.35797	2.24301	0.871992	NA	1.92221	1.02458	-0.326933	-0.663878	-0.369683	2.08155	3.20246	5.20722	0.842403	3.01023	2.83275	2.76521	1.6638	1.50927	-0.369849	2.92749
907067	HT-144	5.01705	5.67761	5.22717	5.4933	4.97999	5.64801	4.47493	0.478207	3.33494	4.74862	5.63386	5.66143	5.05868	5.12923	5.61808	2.84752	4.59916	4.76565	4.96404	2.26341	0.214356	4.926	5.13617	4.86615	4.13905	5.06653	2.32779	2.86191	3.01906	4.61594	5.1472	0.820939	3.97015	3.16933	4.79808	3.89285	4.41866	3.03286	5.30996	5.69441	5.13258	5.12729	4.72812	3.96919	3.56139	4.2774	4.76348	5.07239
908461	NCI-N87	NA	NA	NA	NA	NA	NA	NA	NA	NA	NA	NA	NA	NA	NA	NA	NA	NA	NA	NA	NA	NA	NA	NA	NA	NA	NA	NA	NA	NA	NA	NA	4.13672	NA	NA	NA	NA	NA	NA	NA	NA	NA	NA	NA	NA	NA	NA	NA	NA
906869	GCIY	4.68381	5.37792	1.69806	4.48094	2.44061	5.89353	4.55412	-0.960697	3.77455	3.65313	5.56458	5.64797	4.57845	4.57976	5.16585	2.58259	5.2241	3.65933	-0.142514	2.80698	-5.47114	4.13403	2.06836	2.32337	5.22404	4.55169	2.89458	0.263949	3.11689	4.4424	3.54357	NA	4.78297	2.49747	4.34403	2.31616	4.09278	3.63421	5.16822	5.63452	5.01252	4.9797	2.80347	4.09729	2.67728	2.75796	3.87974	5.69588
1247871	SUP-B15	-1.1579	1.48452	0.582368	1.09626	-0.711402	1.6891	3.31327	-5.01975	-1.90637	-1.01509	1.99243	4.88991	4.15481	-1.05719	-0.275276	-1.89985	3.01172	4.07768	-1.46808	2.27898	-5.63063	0.601921	0.0877931	-0.517264	3.81179	-1.03209	0.175965	0.429531	0.0123403	2.38082	1.8281	NA	-1.55304	0.562275	0.270598	-2.59767	-2.52209	1.47602	3.07162	4.97568	2.7325	3.48699	2.53058	2.56991	-0.423916	1.35233	1.37906	3.38723
753605	NCI-H510A	3.64013	5.29507	2.84107	4.42161	1.58838	4.79058	3.02826	-1.76093	3.06904	2.80029	5.03541	3.48165	4.22097	4.64228	3.8835	-0.604727	3.81141	4.46071	1.5441	2.39874	-1.10732	1.56252	2.16224	2.86423	4.55205	4.19441	2.29248	3.28887	4.95135	3.61845	4.06059	NA	4.70201	2.47715	0.540626	1.93815	2.17201	2.72396	4.27432	5.30634	3.82974	3.32388	4.42661	2.6864	1.8379	2.46833	2.60806	3.75104
688026	NCI-H64	3.74831	3.14072	1.38196	2.13801	2.02747	4.36724	3.15018	-3.67195	-1.50966	1.50755	2.6014	4.19589	3.78037	2.4791	2.90725	-1.47352	3.82088	3.01362	0.534207	1.44786	-5.06901	0.164485	1.54167	3.02686	3.82074	1.13736	1.45169	1.44948	2.71839	3.46317	1.44044	NA	-1.38046	2.31389	1.726	1.72869	2.02353	2.95893	4.37157	4.49029	3.77634	3.23697	3.4868	2.68217	1.66303	-0.130724	2.67624	2.63768
906798	639-V	4.42238	4.92663	3.24436	4.68848	2.13488	4.71847	3.7484	-1.49923	3.1039	3.85913	4.76883	4.77112	4.37691	4.06264	4.86629	-0.246007	4.29691	3.97848	2.106	1.67245	-0.572515	2.64334	2.51207	4.42146	4.24951	2.11613	2.11979	2.30755	4.67675	3.66229	4.05111	0.0541312	4.20098	3.51454	2.32299	3.38152	4.21874	3.31157	5.04231	5.0898	4.80947	4.41768	4.26276	3.26053	4.42238	3.65555	3.57322	4.1784
905949	A549	NA	NA	NA	NA	NA	NA	NA	NA	NA	NA	NA	NA	NA	NA	NA	NA	NA	NA	NA	NA	NA	NA	NA	NA	NA	NA	NA	NA	NA	NA	NA	-0.229333	NA	NA	NA	NA	NA	NA	NA	NA	NA	NA	NA	NA	NA	NA	NA	NA
906801	BT-20	4.12437	4.16768	2.86582	3.61725	2.49073	6.27071	4.89304	-3.61195	0.587281	2.28661	6.00012	5.66428	4.07765	4.51449	2.61535	0.519209	5.60261	5.07138	1.00533	2.90639	-3.9266	2.9233	3.32182	3.59734	5.45603	0.00108955	2.51642	1.5278	4.22072	4.549	3.75972	2.54318	0.212099	4.23593	4.71126	2.90853	5.53528	4.89165	6.16635	6.19679	6.19647	5.58606	4.43821	5.26246	4.43838	2.89704	4.90592	4.85469
906830	C32	5.18815	4.80638	5.63412	3.04052	5.18815	5.85712	4.5147	-0.714307	4.20932	5.18815	5.85597	5.73181	5.18395	4.62905	4.95102	-0.703621	5.07655	5.16033	5.18815	-0.922143	-1.08697	5.18815	3.96943	5.18136	5.18815	3.18936	2.88557	3.7168	5.67099	4.33484	5.07748	2.80664	3.61421	4.49325	5.1698	2.98713	4.30715	2.51258	5.85697	5.58605	5.84796	5.18815	5.18609	5.25912	2.88659	5.79054	5.83829	5.85646
687777	Calu-3	5.59061	5.99132	2.38892	5.35739	3.70087	6.29175	4.93714	1.17681	-0.437449	2.18977	4.04994	6.23134	4.72767	3.56034	5.9939	2.8154	5.58729	1.52933	1.63807	3.26667	-5.07544	5.62232	5.54328	5.60364	5.62226	2.2502	3.11224	-0.532622	6.09472	5.54697	5.33756	2.24487	3.49203	2.53155	5.23409	5.62232	5.62232	4.92917	6.29175	6.26579	6.29033	5.18459	5.07694	4.69369	5.59669	2.80106	6.18525	6.29175
687780	COR-L23	3.95094	3.69532	1.68088	2.93493	1.97248	3.86991	3.74971	-3.34413	0.670268	2.46773	3.98611	5.38514	4.16749	2.44641	4.26915	-1.44688	3.70004	3.78885	0.661938	2.45378	-4.53325	-0.186164	1.71145	3.05944	4.16404	0.370364	2.48862	0.174091	2.93881	2.58238	2.40203	0.908979	-0.703779	2.88403	1.70286	2.41923	2.98188	1.80503	4.88771	5.41904	3.62516	3.74566	3.61829	1.86066	3.05406	1.96873	2.50144	3.43072
946369	D-336MG	3.97656	4.29837	2.35027	2.90674	2.5737	3.41398	4.52694	-4.01244	0.0028858	2.42919	3.44227	5.04348	4.99848	1.72982	2.8986	-1.31998	4.63332	4.89742	0.960472	2.27341	-4.61346	2.14042	1.37556	3.1777	5.35181	0.181117	2.67255	1.4205	3.85088	4.75186	2.52407	2.95996	-0.839534	1.78595	2.38409	2.40572	3.25595	4.35526	5.52636	5.83379	4.74391	5.16675	4.9032	3.52078	3.06725	3.22429	3.86868	3.10498
949160	EW-7	3.39769	3.04587	0.514013	1.80703	-0.514125	3.41552	3.76585	-2.94528	-0.978877	0.564406	3.12909	4.3658	3.32223	0.941304	2.04139	-1.97302	2.41907	3.88767	-1.00011	1.56527	-5.6016	0.687254	1.30472	3.35455	3.84203	0.370989	-0.2431	0.839659	2.58023	2.69985	2.08732	0.891319	-0.74922	1.13262	-0.0637189	0.638769	1.20547	2.54588	4.14715	4.59846	2.52653	2.08751	3.1025	1.45436	2.22948	-1.17706	0.521508	1.49008
1240134	H2731	2.33446	3.52409	2.16016	2.92945	0.12288	4.67483	4.31135	0.217662	-1.19551	1.14646	4.20004	3.54389	3.09955	-0.797096	4.79975	1.70506	3.95584	4.79471	0.721874	2.97627	-2.69128	5.27596	0.559683	2.59552	1.81594	4.37132	2.15583	2.53632	2.89105	4.60164	4.59371	0.108399	5.2797	0.373925	0.26915	0.0433748	0.135601	2.00808	3.93215	5.47981	2.53996	2.96876	2.60218	0.996043	1.54265	2.62224	2.18645	5.66209
907046	HCC1569	0.514826	4.23521	1.41556	3.30008	1.98432	5.06543	4.34631	-0.880349	-0.531704	0.370328	3.37977	5.84159	5.41012	2.44082	1.45181	-1.62027	4.14807	4.13826	1.08123	2.64245	-4.81334	2.91342	1.5139	3.5801	4.79076	1.166	0.582989	1.00906	3.27845	4.82323	4.34789	4.25463	0.271671	4.31373	3.36699	4.15966	4.28855	4.68001	5.37355	5.96014	5.29391	4.44029	4.39572	5.21697	4.16429	2.8922	3.78716	5.38072
749717	HCC38	4.25236	4.2262	2.53374	3.62351	3.05105	4.55599	4.38853	-1.5545	1.49384	2.50964	4.43602	5.66604	4.60302	3.36613	3.31485	-0.955712	5.18926	4.61718	1.52372	2.84447	-2.81245	2.21017	0.909216	4.74935	3.73985	2.16871	2.33247	1.37668	5.06817	5.19402	2.61652	2.1425	1.47354	2.76851	1.14353	2.24212	3.16681	4.06385	5.21896	5.8011	4.1853	5.04377	2.95872	2.82399	3.83139	2.67749	3.34343	4.53572
907051	HEC-1	4.8458	4.29906	4.87026	4.60992	2.53121	5.5581	4.20831	-0.426324	2.44862	3.92233	5.35753	5.07458	4.88867	4.82374	3.79124	2.43095	4.81254	4.72805	3.25612	2.34436	-1.3945	4.88714	3.97321	4.73073	4.88825	2.96906	2.41464	2.91202	4.97581	4.25015	4.30978	2.40724	3.42006	4.19552	4.88867	4.7092	4.88816	4.19552	5.5355	5.3879	5.55808	4.88867	3.92074	3.49196	4.0433	4.52398	5.55804	5.5581
905939	HT-29	4.6709	4.31135	2.36977	2.77601	2.14474	5.19949	4.25243	-3.35699	0.866116	3.39957	4.14607	5.28874	3.87075	3.14235	0.854048	-0.85651	2.88362	4.17544	1.00637	1.73697	-4.29448	0.475647	1.28802	4.43995	4.04392	0.503748	2.47698	1.22811	2.29017	4.39667	2.38969	4.49144	-0.150158	1.99483	0.848535	2.04287	2.69705	0.024794	3.45876	5.53605	4.27978	3.74754	4.8572	2.44589	1.37364	2.20173	2.78828	4.63939
1298160	K2	3.79806	5.16543	3.1313	3.3797	4.82855	5.88579	4.85461	-0.194567	1.74051	3.71518	5.83693	5.63161	5.65708	5.66643	4.88311	0.761892	5.61746	5.15838	3.02583	3.347	-2.30442	4.40657	5.20505	5.23862	5.66135	3.60872	2.56142	3.53678	4.84539	5.42007	3.79074	2.89453	3.24249	3.30248	4.06007	4.45173	3.4743	0.887912	4.21546	6.11168	5.98984	5.43805	4.15424	5.20533	2.43956	3.56256	5.26264	6.33655
1298167	KMH-2	3.67038	3.89261	1.79303	1.98201	1.9389	4.17047	3.89559	-3.24143	0.903317	2.95844	4.2624	4.27527	3.72623	2.02537	3.06812	-0.83833	4.4007	4.3221	0.821398	1.23334	-4.23097	2.35774	1.21839	1.87913	3.86555	0.357108	2.16968	1.30893	2.88083	4.43369	2.91401	3.00186	0.632158	3.43262	4.57814	3.71271	4.57803	3.55911	5.24729	5.24268	5.24757	4.57814	4.57814	4.29916	4.57774	3.98005	3.864	4.6922
1298222	KYSE-50	4.30506	5.08258	2.21457	2.52856	0.0980581	4.49561	4.01475	-2.95152	-1.49974	1.29121	3.10167	4.07769	3.58911	1.29059	2.00883	-0.037091	2.89501	3.21664	0.288729	1.21234	-5.44871	1.6909	1.19437	1.93437	4.34654	-0.681159	2.20491	1.28699	2.82701	2.79585	2.80386	1.85688	0.0251237	1.0357	2.4675	2.11319	2.78176	2.37932	4.53993	5.29353	4.07245	4.44848	3.48557	3.02126	2.18959	3.00951	3.05154	4.04812
908134	MHH-ES-1	2.81221	2.94411	1.00202	2.51576	-0.859594	4.12623	3.62819	-4.86208	-1.18603	0.677977	3.29828	5.41636	4.59455	-0.790068	3.23309	-2.86561	2.25523	4.34729	-0.37409	2.35608	-5.91823	-0.339479	0.233994	3.14007	3.46132	0.642187	1.01715	1.41108	2.73582	3.37587	1.54563	-1.59918	-1.35917	1.70906	0.174606	0.647185	0.997835	2.54924	3.8219	5.21814	2.95889	2.43203	2.54353	1.45251	2.99518	-0.95362	1.11579	3.38761
1298348	NCI-H1568	5.26529	5.36783	5.90311	3.04271	3.87095	5.33772	4.18258	0.322517	1.77577	3.76266	5.36705	6.02332	5.14435	3.53387	5.99278	-0.542682	5.10605	4.71445	3.82546	2.34753	-2.9683	3.16914	2.91834	4.32507	5.1371	2.24845	2.89	0.771144	4.6955	4.51683	4.67896	0.237565	-0.877796	4.77046	5.45753	5.41527	5.26667	4.39511	5.02072	6.12143	5.65631	5.41716	3.43956	5.40861	4.03918	3.98276	3.96271	5.67978
687798	NCI-H1623	5.48293	5.79452	5.31924	4.5926	5.62082	6.25337	4.88474	0.912973	3.99763	4.31124	5.80764	5.85089	5.43255	5.24807	5.41642	1.9559	5.52086	5.00287	4.33791	3.03186	-0.890171	4.36923	5.02462	5.60286	5.62082	3.87017	2.5543	2.77156	5.5469	4.96171	5.62082	1.55757	4.16334	4.04217	5.02204	3.46832	5.09768	4.225	5.3622	6.23799	5.60792	5.15078	3.22029	4.05515	4.64762	4.09469	4.57144	5.8399
910900	NCI-H1651	5.23747	5.61919	5.68558	5.19397	5.24692	5.89551	4.56602	0.662643	4.31374	5.25005	5.47245	4.81857	4.90382	5.25005	5.91709	2.71327	4.94214	4.94521	2.37906	2.70558	-0.41135	5.22527	4.98191	5.24206	5.25005	5.25005	2.85183	3.64577	5.3711	3.96047	4.93374	1.78157	2.98227	4.10188	4.72218	5.24513	5.23337	4.5351	5.52758	5.918	5.59866	5.23032	5.17403	5.2309	5.24973	5.35855	5.57635	5.64823
908476	NCI-H1993	2.35181	4.88296	5.89517	3.6816	3.0888	5.84031	4.95092	0.344136	0.590544	0.721304	4.43688	6.43738	5.22318	4.70056	3.42469	-1.68696	5.69786	3.9801	3.14504	3.30477	-2.12278	3.52824	3.12027	5.78725	5.78725	1.0903	0.169727	1.05757	5.95782	5.78725	5.06022	5.04846	0.503526	2.51532	3.63448	4.74437	4.52238	2.45385	4.33107	5.86734	6.13153	5.71949	2.62147	5.36096	2.9343	3.76814	4.19786	5.30256
687820	NCI-H2347	3.88963	6.10918	2.04379	3.20013	3.72391	6.11822	4.36663	0.190143	1.08746	2.03139	4.08532	5.922	5.00776	4.64918	1.26586	-0.0905947	5.12917	5.44879	2.05404	2.4219	-2.72031	3.08099	2.93046	4.80809	5.44428	2.29597	3.11888	2.39224	5.60723	3.47027	5.17865	3.17268	1.11715	1.52859	4.55888	3.47069	4.61432	4.00148	5.8762	5.77841	4.51602	5.44879	5.2486	3.29686	3.26418	3.02436	3.33953	6.11822
909749	SW1710	4.82792	4.15747	1.92262	3.19226	1.73807	-1.23188	4.259	-2.48461	-0.619869	2.22782	3.07572	5.43929	4.91472	2.68727	2.86955	2.32619	4.35462	4.29127	0.516312	2.41449	-3.60858	4.64842	1.87517	2.75624	4.63711	0.000216022	2.53867	0.997091	3.58948	4.81159	3.03156	1.41173	2.1626	2.37884	2.78798	1.56375	2.30165	2.56842	4.29615	5.02603	3.21812	3.17482	2.96588	2.81597	1.96068	1.48585	2.26919	-0.155327
905962	SW620	2.63785	2.54847	1.73525	1.26741	0.995739	3.47205	3.29072	-3.21146	0.768013	1.44836	3.98968	5.13266	3.13566	0.979403	0.506291	-1.37761	2.8718	3.91027	1.18281	1.47933	-3.23939	0.229288	1.04336	2.1076	2.83597	-0.444428	2.19083	-1.10077	2.85658	2.54068	1.763	2.88835	-0.473775	2.03232	2.07926	3.26002	3.8905	1.00206	4.73892	5.05654	4.24871	3.16208	4.01031	2.7768	2.39704	3.51776	1.93496	3.91317
924100	22RV1	4.67824	4.72166	2.19947	2.78862	2.21613	5.27625	4.80357	-2.57744	-0.581419	1.04062	4.38354	6.16029	5.24945	4.72803	3.34623	-0.672395	4.21388	4.66247	1.84885	2.38646	-4.1288	2.72766	2.49689	4.34323	5.01298	-1.07105	3.05524	3.45188	4.50344	5.13998	3.01916	4.07553	1.1873	1.9007	2.3727	2.83151	3.47001	0.500464	3.98397	6.15352	5.05463	4.09633	5.23247	3.27237	2.21674	0.249508	3.94719	4.98184
906795	8305C	5.47154	6.02901	3.76628	5.13742	5.33597	5.99571	4.99661	0.709111	2.2116	4.52216	4.52816	6.08801	5.25424	3.23079	6.21654	1.35997	5.11308	5.32025	2.81058	2.88687	-0.558185	5.44945	2.28994	5.64795	5.66865	3.39484	2.98233	3.36209	5.79255	5.31688	5.01822	3.43002	2.32219	3.32646	4.60614	4.47686	4.50021	3.31741	5.01824	6.09044	4.59812	5.38079	4.98008	4.63346	4.45289	3.09838	4.30197	6.30746
906804	A2780	3.5269	3.04248	1.3931	0.754706	0.308693	0.338681	3.05449	-4.36115	-0.916567	1.37558	2.85215	5.05876	4.06802	-0.694961	1.72915	-2.28845	2.1488	3.08949	-0.401884	2.23824	-6.36293	-2.00796	-0.0937136	2.59105	2.55554	-1.0071	1.56316	-0.978388	2.67537	2.63662	2.0479	3.45816	-1.12655	1.0577	1.41981	1.84818	1.34156	-0.828658	3.72954	5.34739	3.01254	4.85202	2.73771	2.45664	1.77569	1.1232	0.476105	0.194502
906793	A375	3.94125	2.81542	2.17316	2.58822	1.95096	4.14408	3.42453	-3.55111	0.93611	3.44596	3.89353	4.85984	3.93258	2.06692	3.10889	0.203855	4.18779	4.19121	2.12361	1.88096	-0.681439	4.19111	4.19119	4.19101	4.19059	-0.829668	1.88863	2.78107	3.49672	4.18112	4.19111	-1.5086	1.72868	2.04208	2.10557	2.46061	2.45317	-0.426712	3.52071	4.8158	3.61659	4.17113	3.80329	2.74608	0.792497	2.14641	2.27316	4.16318
910920	A704	4.37499	5.40594	3.47854	4.51196	1.19991	3.00462	4.23496	0.524154	1.93576	4.82585	4.95324	4.64271	4.90872	3.48499	3.80079	2.8213	4.90574	4.90872	2.3625	2.60604	-0.397923	4.90588	2.36304	3.53147	4.83448	2.06829	2.60491	3.49557	3.13055	4.5816	4.9075	5.01228	4.90249	2.27113	3.22941	1.0122	1.76741	2.43128	5.23327	5.46963	3.39213	4.90871	4.44727	2.79801	2.55816	3.2652	2.90073	3.26818
949093	BT-483	3.80721	6.74886	2.35545	4.90907	6.39822	7.72301	6.37002	2.63919	-1.03472	2.68893	5.3792	7.356	4.91694	7.03359	1.81468	1.03682	6.64306	4.5812	2.43836	3.99531	-2.72276	3.65151	6.75041	6.29257	6.96876	1.72993	3.50731	5.39232	5.86939	4.48129	6.2372	6.27442	3.81182	6.18735	6.44948	5.99237	6.59867	5.97702	7.06568	7.23146	6.85865	6.08219	5.49851	7.37383	6.88421	3.65833	5.3338	6.08768
753540	CAL-12T	2.84695	2.37329	1.00347	1.36046	0.611127	3.98711	3.11692	-3.33193	-0.390597	1.16351	3.89719	5.22741	5.13105	2.78225	1.65339	-0.305846	3.83936	2.96702	0.55224	2.743	-4.96127	0.409851	1.8548	2.73479	3.86793	-1.46213	2.0132	-1.34215	3.05603	2.2071	4.49476	1.84262	-1.30112	1.9268	2.93418	2.20388	2.58186	1.74277	4.61751	5.5586	3.59781	4.20393	1.86841	2.75107	2.89776	2.23223	1.7494	4.07673
910915	Capan-2	5.03545	6.237	4.68764	4.90581	5.54234	6.24164	4.81147	0.633858	1.57533	2.85091	5.38308	6.15517	5.06742	3.5355	3.00983	0.214831	4.91016	5.21179	2.37693	2.51894	-1.85459	3.71547	1.76738	4.49614	5.39775	3.36613	1.23457	2.41468	4.5246	4.96405	4.77218	3.87039	4.21347	2.6903	5.3985	3.63894	5.5698	3.0933	4.64169	5.92636	4.82887	5.55182	3.21467	3.74854	3.57248	5.09503	3.47661	6.24164
1240123	CCK-81	3.2787	2.08862	1.77238	2.35273	1.51392	5.53663	4.15102	-4.22563	0.0506989	1.25007	3.73775	5.5371	3.23603	4.39159	-0.269651	2.31556	4.82009	3.43623	1.52905	2.45331	-3.32695	3.7949	2.47847	3.79391	4.83361	0.410299	0.427471	-2.66576	2.95863	3.76549	3.02423	4.09043	1.98942	3.52891	2.74764	2.25262	2.6148	1.28175	3.89197	5.37439	4.19084	4.28751	1.9768	2.72396	2.41445	2.6658	2.58093	3.7862
1290768	CHSA0108	4.98755	5.9475	3.1325	2.99184	2.50867	0.77948	3.31146	0.773316	2.6966	4.56603	5.73371	5.85709	4.76933	2.15928	2.97249	0.287383	4.45644	4.81781	2.26457	2.841	-0.892011	1.94046	2.20433	4.90324	4.7467	2.88276	2.8524	3.82665	4.66599	5.08279	4.41527	1.70667	-0.383558	1.17285	1.06038	2.16289	2.5281	1.8646	5.95425	5.58465	3.05386	3.96095	1.71018	0.757439	2.22699	3.40998	2.41882	5.44646
1290795	CS1	3.05881	4.3431	1.35141	2.89811	1.92731	4.39162	4.42363	-3.3947	-0.251936	2.24434	3.90631	4.65917	5.13614	2.92482	2.76301	-2.06936	5.0333	3.86812	-1.24276	2.83034	-3.39423	1.39826	0.875048	2.08923	3.65059	-1.45671	2.45639	0.0864318	2.74975	4.07208	1.27166	-0.00583557	0.806356	1.44727	1.05262	1.58686	1.81284	3.19426	5.64846	5.47914	3.17565	4.30911	4.14043	2.51839	2.62441	1.44728	2.98843	3.00295
906864	FTC-133	4.89963	5.29738	5.71194	5.43032	5.27086	5.8417	4.60088	0.622864	4.33735	5.27086	5.9381	5.51022	5.20161	5.26768	5.45615	2.91985	4.79907	3.97534	5.0506	2.94929	-1.0162	5.11022	2.74698	4.97045	5.16492	5.26582	2.95626	3.85934	4.1911	4.685	5.05188	3.49092	5.26275	4.56634	5.27086	4.39611	4.46678	4.01559	5.81293	5.94029	5.94029	4.99526	5.09402	5.32556	5.26547	5.8307	5.88215	5.22842
1240132	H2595	5.2673	6.2378	3.99707	4.10234	3.36304	5.41975	4.9595	-2.0954	3.55304	3.69374	5.70561	6.52133	5.7655	5.3235	1.47834	1.38531	5.69467	5.67504	2.7595	3.0919	-1.01134	2.27621	2.75302	4.13313	5.77754	2.43281	3.47546	3.64759	6.36948	5.43751	3.79814	1.71234	1.81198	3.74275	4.33037	5.29458	4.39543	4.94078	5.45711	6.19705	4.40427	4.82277	5.17846	5.8437	5.7188	5.80707	4.80697	6.44107
749712	HCC1395	5.28228	5.43264	4.7416	4.70419	4.56851	5.53055	4.54229	-0.103701	3.1166	2.81922	5.3807	6.19127	3.95545	4.24917	3.32753	2.78385	5.41222	5.28888	2.16609	3.14718	0.933966	4.50419	3.19241	4.55569	4.78285	4.83454	3.10186	3.54309	4.68106	5.52793	4.00355	1.95042	3.35058	3.54089	4.07456	2.1111	3.23775	4.4993	6.07238	6.00837	4.14771	5.29927	5.05082	3.11798	4.55612	4.59946	4.39139	4.28178
1290905	HCC1428	3.31077	5.20862	2.59805	4.29979	2.65074	5.85062	4.68345	0.936572	2.92705	2.60282	5.33105	6.04511	4.45778	4.39334	4.38025	-0.739014	5.38414	4.73157	2.00427	2.595	-1.3743	4.33969	3.1737	4.483	5.21019	2.69443	1.30768	2.79607	3.63545	4.68378	5.14523	5.37775	3.86488	4.59078	4.75807	5.11559	5.11455	4.599	5.76294	5.91632	5.31798	4.79395	4.8814	3.34056	5.3827	4.78386	5.1531	5.65525
749714	HCC1937	2.52387	4.94037	2.69299	3.88813	2.78513	6.06187	4.7138	-1.1969	1.00915	1.8691	4.35641	6.06205	4.92791	3.44067	1.80348	-1.33602	5.38827	4.91391	1.0013	2.69067	-2.74082	2.1909	2.69341	3.88644	5.14647	0.681711	2.16909	1.25657	3.56184	4.4382	3.02198	3.28099	1.40728	3.9585	3.37065	4.34164	5.36167	4.66677	5.55441	5.88654	4.47496	4.54318	3.20217	2.66254	4.10612	2.72076	4.66228	5.88172
749709	HCC1954	4.30715	3.11366	1.8557	1.60883	1.85532	6.05549	4.62652	-5.19495	-0.484966	1.21071	4.9117	5.5107	5.22991	5.25677	0.673253	-1.0882	3.78195	2.32289	0.551362	2.03151	-5.1764	1.04599	3.73958	3.9245	4.50865	-1.36003	2.20536	-0.0128203	2.68666	5.09231	2.19102	1.67788	-1.28585	4.55865	5.35814	5.37889	5.38462	4.69291	6.03348	6.0297	6.05549	4.43433	4.83727	4.41866	5.38222	3.41808	6.05549	5.9876
1240150	Hs683	4.59174	4.07448	2.41287	3.37425	1.4544	5.37687	4.35676	-3.79251	1.4166	2.31195	4.51908	5.70031	5.02728	2.635	3.00678	0.655383	4.20912	4.62093	1.42017	2.42922	-3.86939	3.13002	2.68533	3.05041	4.73971	1.04821	2.43474	2.5929	3.50045	4.30823	2.85092	0.104199	1.42402	2.74068	2.68223	3.59709	3.55362	3.9211	5.15227	5.46927	5.09263	4.56428	4.39088	4.83552	2.86017	3.24956	4.25899	5.70014
907065	HT-1197	5.47158	5.54733	3.40892	3.28748	5.47199	6.14142	4.802	-0.249493	2.59085	3.88673	6.13953	5.26654	4.19162	5.32339	5.88103	2.57357	5.0431	4.95109	2.5514	3.04814	-1.38588	3.65107	4.20976	5.39202	5.47046	0.868947	2.98934	2.78364	5.7797	4.2006	5.46556	1.01081	1.13754	3.80107	5.01189	5.33594	4.47272	3.55417	5.88926	6.13928	5.61823	5.12405	4.25049	4.30701	5.16862	4.77131	5.78016	6.14142
907071	HuH-7	3.71399	4.75372	3.18123	5.29533	2.14961	5.02939	4.05141	0.528346	1.1303	4.27352	4.77557	5.29449	4.90926	2.14537	5.58246	1.90853	4.8999	4.19794	2.06863	2.46384	-1.87707	4.80914	2.11254	4.28848	4.7048	2.97143	2.5895	3.47191	4.1368	4.73837	4.08019	0.773224	3.09996	3.45519	4.30394	3.54894	3.47123	3.40194	5.57309	5.29758	4.85834	4.87789	4.63741	5.37365	3.66546	3.9007	3.93281	4.77582
907072	HuO9	2.71847	3.58514	0.948957	2.64823	1.49264	4.81235	3.59412	-2.84755	-0.782409	1.03989	3.31952	5.18207	5.1587	1.16189	2.95335	-0.752005	3.08054	5.10506	0.331182	0.538136	-3.91086	1.49583	0.160231	2.66369	3.62439	2.39823	-0.356167	1.91105	3.1926	3.56524	4.55338	3.13783	-0.923422	1.26056	4.82084	3.9833	4.62179	4.46554	5.79653	5.70315	5.01305	5.15552	5.04979	5.34329	3.22277	2.79835	4.35238	5.75218
907176	JEG-3	4.42827	4.44724	4.86964	3.9811	4.7143	5.38066	3.91863	-0.883884	2.87592	4.70948	5.11841	5.17846	4.50171	4.68037	5.18724	2.28409	3.91242	4.27432	2.37344	1.92365	0.145158	2.86885	4.7143	4.71427	4.66331	3.99843	2.40418	3.30422	3.29655	3.76104	4.58319	-0.267175	0.179726	4.01682	4.7143	4.7143	4.7143	4.02115	5.29337	5.3469	5.38373	4.71409	4.69677	4.94108	4.7143	5.38311	5.38373	5.38373
1298151	JHH-1	4.15196	4.20459	2.93002	3.04624	4.69597	5.62036	3.9944	-0.465535	-1.34603	1.70918	2.83213	5.78817	4.41688	3.41707	3.32479	-0.52588	3.95854	2.2601	-0.168027	2.60464	-5.6378	1.35416	0.571335	3.81676	5.11992	2.03342	2.81733	-2.63569	2.89241	4.66408	3.01759	3.32657	1.14378	2.91693	4.09348	4.55889	5.09342	0.738705	3.5667	5.78826	5.10329	2.95496	2.67362	2.35172	2.09279	2.50488	2.20958	5.78935
1240166	KYM-1	4.4346	4.92881	3.0982	4.85576	4.43501	5.1043	3.52759	-1.83516	3.16233	4.43505	5.02899	4.26584	4.35274	3.99456	5.07071	2.28785	4.17562	4.20534	1.7176	2.13247	-2.26415	0.273471	2.17744	3.58314	4.43505	4.43505	2.13247	3.02504	3.15448	3.62089	3.00385	-0.265291	4.43505	3.7419	2.95578	4.15765	4.24944	3.74188	5.10448	5.10448	5.10195	4.43484	4.43498	2.93797	4.43505	3.65134	4.4397	5.02334
908130	MFE-296	4.74749	5.53867	2.74694	3.84321	3.99889	5.55119	4.36675	-1.20901	1.26115	2.80362	5.35774	4.66228	4.92553	3.41676	5.60131	0.566315	5.04607	4.77269	1.2193	2.78183	-2.8437	3.14029	3.11856	5.09046	5.09046	2.31635	2.78787	3.53973	4.17743	4.13625	4.1936	0.728703	2.66372	2.87298	3.64175	3.79394	4.62524	3.97816	5.5271	5.62585	4.66321	4.6633	4.54235	4.89336	4.76019	3.326	3.94969	5.56786
924250	MKN7	NA	NA	NA	NA	NA	NA	NA	NA	NA	NA	NA	NA	NA	NA	NA	NA	NA	NA	NA	NA	NA	NA	NA	NA	NA	NA	NA	NA	NA	NA	NA	4.13392	NA	NA	NA	NA	NA	NA	NA	NA	NA	NA	NA	NA	NA	NA	NA	NA
908475	NCI-H1755	2.97479	4.38118	0.516907	3.8532	0.690576	3.32664	3.67222	0.910809	-2.127	-0.212728	0.464939	2.92318	3.45142	1.68421	-0.80006	0.832026	2.09837	2.42129	1.26458	1.08616	-0.321733	5.29284	-0.764821	1.51635	5.29284	2.79482	1.94965	-1.44651	3.31094	3.18596	5.29284	4.21027	2.57055	-0.874738	2.0002	2.5229	1.5699	-1.5121	5.02782	5.27727	2.7809	4.80906	1.24338	0.919699	-1.09639	3.28197	-0.0619159	5.96227
1298351	NCI-H2110	3.73813	5.11921	2.54492	2.92804	3.50567	4.79137	3.98094	-2.72979	1.79844	2.67527	5.52158	5.582	4.87142	4.85742	2.74325	-0.616368	4.58537	4.05961	0.8949	2.57109	-2.43879	0.697822	2.49301	3.60545	4.56897	0.978101	2.42285	1.0791	5.58868	4.96864	4.40885	2.43892	0.158449	1.84264	1.05939	0.366194	1.47079	0.246024	3.02624	5.22298	2.49553	4.11305	1.6621	1.07709	1.86541	1.11323	2.15986	2.38746
724874	NCI-H2291	4.20598	6.38825	6.22132	5.06373	6.05533	6.49356	5.34886	1.61164	4.91559	4.01506	6.7063	6.71836	5.83022	5.83401	5.94406	3.93899	5.44137	5.83569	5.48708	3.4476	1.08886	6.03607	6.04597	5.86331	6.0581	5.11122	2.13767	4.10242	5.46066	5.50225	6.0581	4.26702	5.90651	5.36495	6.04459	5.88217	5.82676	5.36074	6.38489	6.6306	6.21859	5.90695	5.85501	5.86147	6.05012	6.67542	6.44461	5.6512
905943	NCI-H460	4.59585	4.27762	5.01254	3.04833	4.46866	5.27995	3.98238	0.268836	3.40924	4.02514	5.24334	5.08529	4.65134	4.43118	5.27498	2.50054	4.63495	4.53345	4.368	2.2736	-0.0336234	4.64968	4.00365	4.58034	4.65317	4.47588	2.25466	3.23886	5.07752	4.27745	4.65317	-1.45688	4.61229	3.27613	2.91855	1.94128	3.00858	2.33088	5.16577	5.31418	4.30792	4.28281	4.2134	2.90059	2.4069	3.36745	3.14543	4.19148
905991	OVCAR-8	3.19716	4.32134	2.13218	3.00197	1.95591	4.41845	3.69158	-3.24182	0.86834	2.40379	3.87961	5.18947	4.54436	2.93185	3.97661	-0.0322398	4.54979	4.02544	1.77222	2.02694	-3.72839	1.91744	2.03846	4.28254	4.54979	1.70498	1.64804	1.21103	2.86124	3.79063	3.0881	-1.00723	0.877927	2.01656	0.851358	1.77769	2.29082	1.33049	3.96345	4.62501	3.5123	4.02265	3.53949	2.65719	2.39908	2.08971	2.43849	2.86557
910931	RERF-LC-MS	5.00969	4.80288	2.3211	5.22964	5.01114	5.22977	4.14617	-1.20485	0.538944	4.72504	4.8369	5.28817	4.9948	4.73094	3.69704	2.50297	4.80137	4.38395	3.62871	2.57184	-2.55842	5.01388	3.48504	4.86444	4.95933	2.52054	2.70627	2.71211	5.48065	4.95841	4.73075	1.37489	1.98785	1.49317	4.05196	4.7586	4.94187	3.1681	4.07864	5.44009	4.38439	4.99952	3.24048	5.05854	4.27051	2.18217	2.75448	4.8758
930083	RO82-W-1	5.65832	6.30321	5.45165	6.09527	5.66078	5.45285	4.9881	1.17639	3.76788	5.64854	6.29088	6.10136	5.49567	3.82475	6.33021	2.41484	5.41643	5.60294	5.25431	3.30238	0.65361	5.65943	4.87409	5.65333	5.65535	4.79113	3.27401	4.14988	6.31744	5.37696	5.09949	1.26377	5.65207	3.88282	5.16597	3.61314	4.62504	4.89054	6.31885	6.27622	5.61339	5.44183	5.26771	3.66211	4.68126	4.5016	5.67432	5.36934
909724	SK-MEL-3	4.67522	4.92308	5.80533	3.13142	3.88594	4.74845	4.53719	0.356637	1.01915	3.04305	5.68648	5.78493	5.23624	3.33812	5.79433	-1.15877	2.40796	5.02866	1.68386	3.02848	-3.54961	4.02523	2.03401	4.18309	4.85008	3.15264	2.67012	1.91571	2.73424	4.16423	3.13897	2.32168	2.78707	2.76919	3.20839	1.33534	1.1413	1.5132	3.72226	5.86195	3.8105	4.12089	3.55553	2.08647	1.84479	2.27266	2.35626	6.01915
909728	SK-MES-1	4.80909	3.38318	1.41345	3.04174	1.7397	5.33567	4.05856	-2.53779	0.0772987	1.79616	3.67548	5.28328	4.88818	3.09004	1.88658	0.0562427	3.79999	3.47347	1.24675	2.28696	-3.21896	2.10753	0.894947	3.41295	4.24999	1.83267	2.68016	-2.40827	3.06523	3.20402	3.77318	2.38581	1.41367	4.29016	5.11448	2.83367	4.07582	3.04126	4.73487	5.76445	5.04645	5.03823	2.67519	2.74551	2.99004	4.63526	2.78566	5.73311
717431	SK-N-SH	3.68676	4.04998	2.23624	2.7619	2.86674	3.93742	3.60514	-1.65838	1.04463	2.91936	4.16516	4.76315	4.78202	2.82819	3.74796	2.73769	4.02273	4.67167	1.93346	2.57386	-2.55773	4.87653	3.02614	3.21401	4.5913	0.377243	2.56501	3.09793	3.54823	4.58465	4.20708	0.0906907	3.09293	2.4643	3.32099	2.52194	3.08652	3.67763	4.37679	5.11516	4.07622	4.44593	4.16705	2.7429	3.88381	2.09114	2.65508	5.14157
910851	A427	4.12863	3.38676	2.2764	3.32191	3.52754	5.11914	3.79402	-1.12208	2.2712	2.53271	5.11607	5.14654	4.61005	2.71381	3.89776	-0.386019	4.78672	4.43546	2.5413	2.238	-0.51154	3.6246	2.97391	3.7621	4.79061	1.21372	2.30029	1.86912	4.25786	3.64595	4.55667	1.03461	1.74272	2.66231	2.3665	2.30208	3.8797	3.24393	4.98557	5.54914	3.92265	4.15794	4.06216	2.99428	2.91092	3.43613	2.62178	3.53541
906696	BHT-101	4.4246	4.53825	1.92967	2.84716	2.19015	4.63247	4.02853	-0.455114	0.710934	2.62222	4.27496	5.39197	4.80322	3.56186	5.26994	2.54658	4.28672	4.24741	1.59784	2.06747	-2.39832	4.91335	2.38761	3.99772	4.88227	0.421332	2.43839	3.22874	3.86734	4.50581	3.99466	0.173674	3.157	2.08023	3.96154	1.84039	2.46265	-0.404641	4.41836	5.56954	5.02861	3.19386	4.71087	2.7999	1.03388	1.47852	2.2535	4.53577
1290724	BICR10	5.38204	6.04579	3.54918	4.69049	5.38204	5.95097	4.71178	-0.434796	1.96654	5.18577	6.0396	5.97582	5.37378	3.55872	6.00436	3.22906	5.38128	5.36805	1.44534	2.36169	-0.896032	5.28244	3.02471	4.70141	4.7413	2.54804	2.91198	2.69542	4.26611	4.40267	5.17384	2.14545	4.07019	4.68734	4.89244	5.10406	4.82436	4.68353	6.02745	6.00899	6.04988	5.23996	5.36894	5.9312	5.38204	4.61797	6.00375	6.03732
753545	CP50-MEL-B	4.4633	4.92896	2.58876	3.40149	4.52866	5.49351	4.21666	-0.766402	2.5747	4.32643	5.39712	5.58978	4.92046	4.88312	4.3887	1.78988	4.91137	4.31679	4.01631	2.54463	-2.30786	4.92066	4.88451	4.91863	4.92066	4.67351	2.53274	3.08093	5.27631	4.06799	4.69009	2.15901	2.23494	1.7728	3.28253	1.9597	2.70794	1.36274	3.90508	5.58994	4.5507	4.25074	3.80939	2.56439	0.977459	1.9783	1.97303	5.44668
906835	DBTRG-05MG	5.02878	5.19428	4.82043	3.25939	3.59654	5.3831	4.68924	-1.75455	2.13658	4.44156	4.18643	6.02412	5.1806	3.57253	3.53995	1.08902	4.92857	4.78657	1.50555	2.7756	-2.98813	2.89543	2.61218	3.90218	4.49034	1.17065	3.02403	1.05563	3.62018	4.25875	2.88522	1.52966	1.75443	2.05577	3.20675	2.87817	2.67365	2.20355	4.82368	5.90355	4.35988	4.06847	4.99459	3.17378	2.08315	3.14126	3.02304	4.59588
1290808	H2369	4.91942	5.42256	4.1482	4.77339	4.11339	5.3194	4.36507	-1.57258	3.39734	4.30831	5.50711	5.36419	5.03266	4.09834	4.73107	2.32275	4.95962	4.84121	2.25129	2.43868	-0.649598	3.31982	3.63849	4.7904	4.86382	4.49589	2.71664	2.72037	4.81901	4.42207	3.64761	2.01526	1.8045	3.81156	4.86487	4.19568	4.05894	3.77839	5.59185	5.23726	4.86901	4.8816	4.61597	4.08393	4.82834	3.89609	4.0963	4.71217
1240138	H2869	4.26154	6.26089	1.96996	2.99639	2.96467	2.69696	3.77823	0.372431	0.760121	2.87505	NA	5.62335	3.96744	1.52119	1.9341	-1.16146	4.23366	4.14877	0.291138	2.31113	-3.45822	1.56291	0.141176	3.38618	3.75761	1.36345	2.71077	1.39389	5.33592	5.15879	3.04522	3.09867	1.16122	2.12496	2.78332	2.01798	2.57459	4.75193	6.16757	5.73579	3.74222	4.97956	5.56548	6.16149	3.48004	3.00245	2.60831	3.2669
1240142	HARA	4.34381	2.62925	1.94839	0.882115	2.14343	3.19943	3.25625	-3.21313	-0.240471	1.11777	4.43803	5.73798	4.39812	1.47111	1.52463	-1.78164	4.44589	3.36288	1.24877	1.2582	-4.82482	-0.537477	2.14327	3.84171	4.48251	0.189917	2.9208	0.210024	3.1802	4.54515	2.89082	1.87468	-1.0215	2.63138	3.07168	2.66338	3.7537	2.70635	5.21681	5.51471	4.02741	5.24401	3.49899	3.34833	3.78311	2.03894	2.9439	3.60476
907045	HCC1419	2.83105	4.50857	2.55938	4.3657	3.5496	5.78793	5.04495	0.963123	0.881687	1.32684	5.74479	6.15595	6.04397	5.90384	2.88157	-0.16091	5.90559	1.35806	2.58603	3.19648	-3.52109	4.22573	4.23561	4.98817	5.90638	2.53083	1.38064	-0.660795	3.12329	4.26594	4.61057	7.09418	1.95756	5.31252	5.31045	4.7517	5.05758	5.13892	5.7153	6.52885	5.69627	4.45867	4.76211	6.35531	4.37416	3.63654	5.1736	6.50772
907289	HT-115	3.82847	2.66199	3.5067	5.10807	4.23188	4.42453	3.63257	0.238747	3.41679	2.89986	5.4136	4.81059	4.18176	4.77668	4.17486	1.96419	4.59696	3.08159	2.70879	2.48037	-0.750412	4.80631	3.24146	4.68301	4.80423	4.54183	1.36736	2.28568	2.99195	4.66856	4.17304	3.53294	4.66113	3.38817	4.56173	4.42819	4.76068	3.21457	5.34897	4.98248	5.27	4.24195	4.80647	4.86657	4.18801	4.65367	4.93952	5.19631
1298146	huH-1	5.62231	5.65592	6.05556	5.80526	5.62231	6.29175	4.95233	1.24029	4.57486	5.60018	6.03624	4.76271	5.18297	5.60466	4.82644	3.06895	4.94954	5.19331	5.04026	2.97604	1.13976	5.62231	5.14122	5.41781	5.62231	5.35905	3.31726	3.68451	4.6462	4.83097	5.62231	3.27575	5.07726	4.9094	5.62231	5.62231	5.62231	4.92917	6.19761	6.29175	6.29175	5.62231	5.62231	6.1956	5.60793	6.29097	6.29061	6.29009
1240162	JHU-022	5.53508	6.16115	4.10967	4.64411	2.66169	4.56947	4.72021	-0.0868159	1.17736	3.54123	4.72553	6.20069	5.50875	3.65678	2.48583	1.2381	5.53452	5.08069	2.36354	3.0271	-2.95305	3.88909	2.68472	5.53484	5.38285	2.99028	3.21413	2.04266	3.86686	5.51307	4.78187	-0.000775268	2.96384	4.75119	5.48406	3.08572	5.535	3.47036	6.17773	5.57624	5.7459	5.52905	5.11512	6.1542	5.53508	5.52868	5.68852	5.19084
687787	LK-2	2.67017	4.24298	2.05004	3.24223	2.41289	4.06026	4.05464	-3.34577	1.5793	2.10025	5.23734	5.28772	4.74348	0.168085	3.82831	-0.258673	3.72137	3.2408	0.866266	2.15227	-2.09752	2.33433	2.11583	4.57171	4.74348	3.67474	1.36133	2.88024	1.87749	3.41593	1.61774	-0.570925	2.273	3.36829	0.861197	2.79316	3.06603	2.76413	5.40565	5.41033	3.51895	4.04928	3.68843	2.77924	3.72296	2.83552	2.01182	2.88739
998189	LS-180	4.65721	4.27281	3.32193	3.3235	4.52613	5.69227	4.66438	-1.92673	1.77901	3.69527	5.29478	5.78412	4.51412	4.78978	4.16833	1.2411	4.7742	4.32553	3.40618	2.93419	-2.3506	3.0387	3.40231	5.13189	5.3575	2.33327	2.61443	1.13371	4.58732	4.72608	4.87485	0.190694	2.13515	3.34627	3.99194	3.675	5.11428	2.101	5.68004	5.94901	4.89696	5.16629	5.13725	4.04368	3.89814	3.52915	3.88825	5.8916
908127	MES-SA	4.12149	3.30448	3.14197	2.05336	3.2285	4.05404	3.76933	-0.790434	1.26839	1.82309	4.33331	5.12187	4.45986	2.00937	2.25367	0.395001	4.45986	4.09304	2.15891	2.15349	-2.06672	2.81168	3.11997	4.09799	4.45986	2.59126	1.72118	1.76763	4.33967	4.42946	3.27013	0.846514	1.84212	3.74477	4.35633	4.45971	4.39033	3.62906	4.94964	5.08798	5.05617	4.18484	4.15355	4.75701	4.45986	5.12863	5.12914	5.09742
753600	NCI-H1563	1.86328	4.26825	1.4909	2.94895	2.05657	5.35926	3.44903	1.10022	0.148433	-0.0132107	3.54541	6.15977	5.28508	2.65565	0.49198	-0.375031	5.45082	3.93051	0.979434	2.68549	-3.33759	3.24288	1.82482	2.19904	4.0804	-0.0431061	-0.106383	0.46239	3.15289	5.49046	4.64835	5.08496	0.398077	3.7344	3.7343	2.75899	2.93852	3.50414	4.53995	6.0488	4.04915	4.72121	3.24321	4.05668	3.05985	1.94567	2.16029	5.34101
1298350	NCI-H1781	5.01206	5.73081	2.7461	4.6972	5.06166	5.39009	4.39168	-0.574665	1.41369	1.87051	5.02469	5.7311	4.2626	5.02311	3.76951	1.23139	3.51376	5.05302	2.65459	2.75765	-3.40035	5.06166	5.06166	2.39983	5.06166	5.06166	2.72304	-2.17819	5.31237	4.95756	5.06166	-0.230265	4.07084	2.29026	5.06166	2.77591	4.29875	2.06512	5.30547	3.50672	5.53121	3.42121	5.06045	3.89996	4.54494	3.60868	4.25894	4.20222
724868	NCI-H1792	3.49494	4.23995	4.35751	2.06472	2.09577	3.6	3.32539	-1.14514	-0.191148	1.52023	3.85019	4.80398	4.6092	2.18708	NA	1.75325	4.62057	4.56445	2.20981	2.24598	-3.99174	3.99119	2.0075	4.1955	4.05097	2.35408	1.91648	1.0154	3.93568	4.63772	3.13743	-0.111097	1.1445	2.64183	3.61991	2.92005	3.33105	0.994783	4.7096	5.21558	4.08007	4.63515	4.17517	5.11323	2.4753	3.24944	2.66906	4.10592
1240185	NCI-H1944	2.72472	2.70166	1.81216	0.872221	0.111114	4.34683	2.64196	-3.82133	-0.106062	0.438092	4.62491	5.4929	4.92243	2.18199	-0.403877	-1.81397	5.05452	3.66916	1.50859	2.55564	-4.00447	-0.160037	1.32105	2.89228	4.16259	0.0483661	2.23069	0.473028	2.92451	3.58436	2.96792	0.939454	-0.36582	2.99053	1.5807	2.19843	2.57663	1.94796	4.13645	5.62174	4.504	4.81373	3.5438	2.80416	2.81927	2.01553	1.37082	3.68715
724834	NCI-H2087	0.879428	0.659678	1.84685	1.40795	1.1894	5.63024	1.91245	-3.43016	0.585752	1.95212	1.14145	5.05111	3.55655	2.37429	-0.659467	-0.802098	4.33938	4.62964	2.00541	2.19492	-1.33739	1.64328	3.35081	3.10277	4.53493	-1.41077	2.7919	1.31675	3.13429	2.79496	3.02007	2.48395	-1.04584	2.63789	2.83926	3.0864	3.28418	1.29533	5.2124	5.77407	3.91167	4.48839	4.911	2.92376	1.71575	4.18705	2.63284	5.80947
722066	NCI-H650	5.06572	4.35295	2.22161	2.46989	1.30253	4.2366	3.62823	-2.1725	0.367099	3.07972	4.84172	5.91965	5.27084	1.7891	3.19968	-0.364196	5.02305	4.91744	1.22819	2.9634	-3.30886	2.61362	2.30462	3.18576	5.02095	0.583198	2.93111	1.46509	4.28794	4.40254	3.26542	3.61754	0.172168	3.64275	3.08061	3.07664	4.55211	3.3276	5.58673	5.80108	4.52961	4.65506	4.00616	3.43843	3.04467	3.13336	3.48806	3.92082
910849	NY	4.95737	4.71586	4.0842	4.25152	4.29353	5.51186	4.29153	0.580093	3.1243	3.50439	5.53441	4.35098	4.57345	3.31483	5.56434	1.5395	4.75173	4.91595	4.95532	2.66551	-0.281234	4.31332	4.40178	4.9677	4.96781	4.31067	2.66565	2.93991	5.63766	4.1938	4.12294	1.18527	4.81734	4.26321	4.96813	4.96305	4.9673	4.2544	5.63766	5.63717	5.63739	4.96787	4.34076	4.08305	4.96247	4.88791	4.111	5.31864
1298365	OVTOKO	4.88252	4.08347	2.3845	3.43593	2.85452	4.94974	3.50685	-0.996697	0.764598	3.44066	3.59681	6.10935	5.16926	4.11991	2.31166	3.09609	4.20121	3.77943	1.31737	2.89518	-3.21029	3.44435	1.73305	4.35466	4.75687	2.04158	2.68301	0.746802	3.26265	4.69554	4.53686	1.03763	2.56281	3.10206	4.143	2.79682	3.52201	3.36601	4.95078	5.84322	4.96467	4.95798	3.45615	3.43907	3.71045	2.91636	2.91176	4.40668
753608	PC-14	3.67329	2.77396	1.54325	2.10654	-0.640355	5.02355	3.05405	-4.51652	0.950856	1.34933	4.89313	5.12606	4.32044	2.13082	0.171584	-1.69623	3.28218	3.15255	0.424032	1.718	-2.83749	1.14871	1.21877	3.18898	4.0437	1.53286	2.18802	-2.13493	2.34131	3.28072	2.25312	-0.31988	-0.740768	2.02754	2.17975	1.61385	2.14967	3.44247	3.37954	4.99397	3.13002	2.47413	1.47256	2.22386	2.27223	3.03208	2.51877	3.89746
909706	RVH-421	3.41274	3.56394	2.98076	2.46506	2.2674	4.93303	4.85455	-0.822257	0.0617824	2.05882	3.36197	5.73439	4.93291	3.12821	1.52369	-0.278649	4.23093	3.67535	3.02184	1.81202	-2.49486	5.57045	5.1318	3.30466	4.34619	1.73746	1.68576	1.94994	2.97906	2.66958	5.10478	2.77302	2.29736	3.19334	4.50284	2.1813	2.46483	0.280636	3.19342	6.15277	3.78035	5.37264	4.764	2.30447	1.2549	2.34885	3.04997	4.33143
909716	SJRH30	2.98828	3.28776	2.34512	2.5844	1.40243	4.07202	4.21408	-1.81788	1.02052	2.08218	4.71763	5.61882	4.96695	2.18805	3.26565	-1.89385	4.65137	4.6365	0.966414	2.26851	-3.86229	1.32109	0.91648	1.91195	2.60236	0.0795936	2.34894	1.94182	3.31973	4.36005	2.06365	3.48239	-0.124219	4.30655	2.55804	4.9997	4.46184	4.30452	5.66913	5.62833	5.65821	4.9997	4.99957	3.03313	4.9997	3.35659	4.41159	4.35502
724878	SW1573	4.82626	4.85614	3.24447	4.2903	5.49627	6.29158	4.56512	0.660782	1.68237	4.77125	5.46859	6.39081	5.72138	2.76711	4.57785	0.713101	5.72138	5.69717	3.14833	3.41105	-1.27642	3.79877	3.3649	4.77154	5.69065	3.6104	3.37198	2.91376	4.5012	4.87849	5.20379	1.04598	2.87422	4.22622	5.15932	5.56693	5.64516	4.99845	5.85152	6.37475	5.9262	5.66171	5.28401	5.87815	5.6928	6.2535	5.85193	6.3885
909757	SW948	5.95827	4.93517	4.1207	4.22872	4.26543	6.17813	5.40141	0.105017	1.7116	6.12265	5.97621	6.15095	4.68431	3.09318	5.42746	2.03319	6.19235	5.48363	1.88465	3.74179	-3.12477	6.16239	2.46143	5.74714	6.17749	3.28431	3.71694	2.373	3.97654	3.93812	3.78293	3.05189	4.87515	3.51077	4.24305	4.38961	5.15085	1.24556	6.11928	6.27103	5.62592	5.60927	5.00018	3.16707	2.89173	3.91036	4.13599	4.80407
905976	UACC-62	4.87537	5.38461	3.82658	4.81405	4.92973	5.45998	4.25856	-0.844317	1.57735	3.96213	4.73989	5.1813	4.74208	4.92916	5.41431	0.569566	4.65392	3.8468	2.08484	2.25645	-3.25525	4.35094	4.82585	4.62627	4.92973	2.55714	2.37129	2.94523	3.38853	3.63921	3.71876	2.54909	3.39883	4.06453	4.92948	4.43781	4.63749	3.38101	5.35286	5.27252	4.98859	4.92973	4.55844	5.23108	3.17726	4.38697	5.48782	5.54558
909781	VMRC-RCZ	3.78723	3.74857	1.95025	3.08736	-0.00836684	1.70476	4.23942	-2.41035	0.0491721	1.81481	3.12196	4.92385	5.07338	2.24852	0.306647	1.53236	4.88583	4.86029	0.298877	1.98508	-2.70418	3.32728	2.48038	2.84601	4.77375	-1.17078	2.77126	0.824001	3.2371	4.49539	3.65373	3.4267	1.29384	3.37603	2.9352	2.34005	3.2646	3.56595	5.43136	5.9167	4.42904	5.05038	4.28379	3.49838	3.5536	3.04622	3.2502	2.88879
909784	WM-115	3.50181	5.19126	1.96249	3.09764	1.80151	5.49886	4.65537	-4.04173	-0.353731	1.86228	2.87423	5.12549	4.23827	4.46141	2.77513	-0.0535186	4.39635	3.83457	-0.392899	1.68358	-5.00821	1.47629	1.85073	1.99172	4.09055	-0.808698	0.50008	0.987647	2.08814	3.34052	2.48668	1.256	0.544653	2.37474	2.83059	2.58752	2.59652	0.890333	5.05819	6.07674	4.58254	3.69979	2.88826	3.12314	1.28476	1.5712	2.81149	5.61707
1290722	ASH-3	5.00254	5.6303	3.19913	3.3043	3.05473	5.63558	4.33044	0.350324	2.05555	5.00104	5.56524	5.6717	4.89767	4.64526	5.67362	1.42019	4.74093	4.73989	2.30046	2.30681	-1.96651	4.90833	4.47309	4.99507	4.80978	0.537704	2.65639	3.22071	5.31118	4.54035	4.95082	2.2449	1.41108	4.30602	5.00461	5.0027	5.00461	4.25767	5.67141	5.67404	5.67404	5.0045	5.00331	5.16478	4.97392	5.18109	5.34918	5.67399
910916	CAL-27	4.65885	3.70943	3.04915	2.38865	2.20794	4.53397	3.30697	-4.08366	1.6862	3.29519	4.15635	5.41125	4.62276	2.10571	2.99136	-0.606854	4.87628	3.40359	0.922615	2.3399	-2.63511	1.51151	2.28549	4.25441	4.87628	1.6166	2.49316	-1.09807	3.96744	4.21985	1.71095	-0.698975	-0.691703	2.68804	2.53528	3.69498	4.08924	2.6958	4.74224	5.53566	4.51766	4.57192	2.73897	3.37593	3.32452	3.08082	3.06387	4.80337
1290798	EFM-192A	3.48474	4.21361	2.39984	3.67996	3.85725	5.94189	4.01038	-0.554691	0.0454345	1.75749	5.60437	5.90109	5.1448	3.9836	3.33887	2.86925	4.95213	4.7431	4.99998	2.6911	-1.57383	5.12703	5.22139	4.88271	5.23879	0.994588	2.59789	2.84545	5.58605	4.56889	4.87685	6.57658	2.3765	2.6017	3.03001	3.7987	5.08225	3.43853	4.87216	5.16085	4.95541	3.7457	4.42561	5.52131	4.11547	2.0221	4.17236	5.59047
907000	ESS-1	3.71977	4.23635	2.40101	3.4468	2.50142	3.45903	3.55457	-2.13098	1.85917	1.69613	4.3855	5.18396	4.38019	2.39953	3.53846	0.41733	4.20631	4.16466	0.549875	2.03397	-2.10124	2.99201	1.06727	2.6135	3.6987	1.1865	1.32502	2.14016	2.68428	3.96069	2.90927	-1.03403	1.98716	3.85481	4.59143	4.55421	4.58712	3.82932	5.26005	5.10717	5.25443	4.59138	4.59132	5.23132	4.58682	5.1961	4.9901	4.67915
907299	G-401	2.7278	2.51586	2.43172	1.29467	1.50697	3.45911	4.06122	-2.64274	-0.00981051	1.56525	3.91326	5.42571	4.86343	2.34845	3.38928	1.3015	3.07448	3.71863	1.85487	2.44764	-3.96932	1.94313	2.00088	3.21336	4.16072	0.834804	2.48884	1.12879	3.17675	3.37446	3.86868	-2.11905	0.557203	1.41524	1.77094	0.711266	1.14295	1.02811	4.555	5.74363	3.69193	4.05526	3.67439	2.3316	2.79258	1.82554	2.28742	3.93194
1290810	H2461	4.51593	6.19856	3.8656	6.02298	2.53543	5.246	4.88302	1.12315	3.60259	3.62192	6.03108	6.2391	5.57733	4.72278	2.1307	2.5114	5.57733	5.57733	2.86394	3.21625	-0.241175	3.8316	4.25093	5.57722	5.57733	2.51714	2.94901	4.13291	6.24262	4.91556	5.57733	1.63682	2.8007	4.85038	5.23626	5.36874	5.28429	4.72278	5.8754	5.92573	5.87566	5.0625	5.44259	6.1036	5.18245	4.83669	4.76598	5.62576
1290907	HCC-56	1.9484	4.43182	3.22015	3.17073	1.62582	5.71881	4.36149	-2.86567	1.35071	0.853487	3.97724	5.61503	4.85517	2.94517	1.49754	0.233524	4.16017	2.39254	1.24339	2.49909	-2.54313	2.47119	1.61361	3.95235	4.30763	2.39024	-0.191955	0.351316	2.62227	3.05065	2.62976	3.7935	1.38495	2.77547	2.45388	2.54131	4.60762	1.07556	5.71625	5.41151	5.55765	4.48683	5.04839	3.04175	2.2337	3.97143	3.78984	3.61851
907055	HGC-27	2.24893	3.00328	2.18756	2.2207	1.2888	4.52	3.6288	-2.63128	-0.808906	0.0368368	3.83771	4.52383	4.30222	1.14796	3.46465	-0.931554	3.30892	3.49624	0.927225	1.9443	-5.42817	1.21428	1.79053	2.6534	4.12836	0.366379	0.590406	2.05744	2.71518	3.38413	2.66531	0.291763	-0.66442	1.69586	2.28064	1.96533	2.74692	2.55216	4.85744	4.96519	3.72864	3.13373	2.79657	2.65781	2.14903	1.19717	1.87584	3.70786
1298144	Hs939-T	5.26215	5.85397	5.70844	5.43201	5.26215	5.93071	4.5557	-0.206619	3.3447	5.2614	5.93026	5.90554	5.2581	5.23437	5.88508	2.16707	5.26215	5.26215	5.26215	2.95957	-1.1745	5.1003	5.26215	5.26215	5.26215	3.67699	2.95916	3.84656	5.6502	4.70125	4.29246	2.67259	4.19818	3.95855	4.93696	2.78718	2.75649	2.68504	4.64505	5.84776	5.80265	3.71278	4.40369	2.88163	2.97369	4.67783	4.89119	4.84384
907317	KYSE-150	4.83298	4.1938	3.0374	3.2611	4.50071	4.21597	4.22346	-1.22166	2.15841	3.61348	5.20983	5.48413	4.88139	3.68906	3.88803	0.744115	4.68558	4.532	2.37316	2.45762	-2.555	2.35231	3.08882	4.72646	4.29737	1.79724	2.56516	1.27812	4.8483	4.40929	3.77589	2.81409	1.95153	2.91041	3.53734	3.70568	3.55545	3.42423	4.90767	5.56434	4.25704	4.30814	3.71892	3.41827	4.51958	3.07398	3.02747	4.46886
1240167	KYSE-220	4.46677	3.75991	2.55279	3.09458	2.36826	5.46056	3.99158	-1.16985	-0.107882	1.52663	3.75893	5.58591	4.04769	2.15772	5.4403	-0.934085	5.02932	3.98878	1.41371	2.32914	-5.20838	1.41813	1.55243	3.92146	4.51898	1.48687	2.50658	-0.100874	3.85416	5.02858	2.73214	-2.47362	0.668473	3.28696	3.39656	3.67841	4.17973	3.35256	4.15357	5.66031	3.43405	4.36945	2.72	2.93752	2.71371	3.00312	2.61008	5.42976
1298226	LOU-NH91	4.50283	5.31791	3.71713	4.86754	3.74379	4.87426	4.04677	-0.706433	2.99659	4.45676	5.24788	5.49675	5.04972	3.09094	3.83446	2.15297	4.98028	5.1027	2.06197	2.84392	-0.500645	5.22764	1.64452	4.73054	5.06618	2.61784	2.72439	2.623	4.15905	4.83795	5.17157	-1.54782	3.57201	3.48742	3.90722	4.28399	4.33425	4.46342	5.3818	5.83066	5.87348	5.20387	3.43631	4.3713	4.19004	4.38948	4.24954	4.65136
908129	MFE-280	3.51735	3.85941	2.79383	4.19304	2.96146	6.2544	4.30446	-0.995132	-0.674387	1.48451	3.5496	5.56773	4.86209	0.908133	4.62956	0.840524	5.53492	3.48499	1.91775	2.4024	-3.1272	2.87359	2.29227	3.74976	3.93526	1.55794	3.09015	0.455803	4.43326	3.99103	3.27738	5.63121	2.67938	1.22142	2.64351	0.59674	1.63359	2.45374	4.90186	6.01763	3.57732	5.47057	3.69047	3.3904	2.35704	2.10601	2.38304	6.2544
908144	MOG-G-CCM	4.47066	2.60314	4.10287	2.62439	3.60162	5.29786	2.80933	-2.66219	3.65895	2.76939	3.93244	5.40397	5.17055	3.40495	2.17906	-0.349102	4.45467	3.92013	0.250633	1.87043	-4.01432	2.39019	2.28892	1.87875	4.32904	1.87991	2.48454	0.725628	3.2673	3.37978	2.14651	4.01061	2.53969	1.75403	1.51158	1.50064	2.29043	3.25193	5.87617	5.65635	3.95853	3.48876	4.47371	2.55879	1.95074	2.2506	2.50453	2.19818
1240198	OVISE	5.02269	4.22912	2.67605	3.11697	3.00228	5.97081	3.98596	-1.63769	0.10431	2.24118	4.0778	6.33504	4.54765	3.94981	4.30973	-0.69431	5.66226	4.55081	0.637392	3.0191	-5.25278	0.905343	2.1239	3.55869	5.37139	0.959793	3.2886	-0.892602	3.46604	5.34309	3.13144	3.07022	0.233828	4.37615	3.45763	3.24487	3.34304	3.78046	4.76734	6.21339	4.34334	4.94341	2.81836	3.32356	3.08479	1.80484	3.03306	5.61379
1298475	PANC-02-03	4.97229	5.00262	3.72241	3.46252	5.40172	5.43348	4.73134	-0.936888	0.793316	3.73419	4.71386	6.05506	5.40172	4.67406	3.0267	-0.277016	5.30603	4.98167	2.60052	2.48538	-3.49151	2.97873	2.76614	4.77234	5.2311	1.98766	2.96201	0.457565	3.86492	4.88876	3.98769	1.26019	0.913729	1.31562	1.78678	2.917	3.7237	-0.0165841	3.80134	5.32293	2.87873	5.27953	1.69418	2.30624	1.47074	1.09493	1.21159	5.4088
909263	RCM-1	5.28779	4.4318	4.01655	3.26936	5.59516	6.06831	4.92518	0.4657	2.6696	4.93462	6.26459	5.80786	5.5446	5.31304	2.33049	2.94547	4.94054	4.78934	5.1843	3.09607	-2.06977	5.03459	4.56749	5.48333	5.59201	5.25451	3.27203	2.57403	4.65538	4.03488	5.41797	4.80294	3.35049	4.5846	5.56466	4.83225	5.16891	1.67803	6.07149	6.17597	5.68778	5.45193	5.03719	5.87875	4.47753	4.76661	4.21892	5.31886
1298538	RERF-LC-Sq1	4.86889	4.18435	2.94634	2.62114	5.1747	5.12924	4.56417	-0.296425	1.43111	3.81324	4.85113	6.57685	5.93062	2.09698	3.27511	0.714623	5.9365	5.71413	2.46569	3.37009	-2.27365	3.01492	2.50004	4.63873	5.49608	1.7968	3.59556	2.38997	4.38149	5.68936	4.52146	2.78659	1.69243	3.79087	4.45126	4.17445	4.48489	4.72195	5.43227	6.41028	5.3574	5.86333	5.56796	4.3118	4.41596	4.30318	4.08716	5.67571
687455	RT4	3.76354	3.46599	1.03678	2.81313	1.88489	5.83159	4.44325	-2.89457	1.10606	2.44403	5.32003	5.27392	3.88524	1.69874	2.94165	-1.12258	5.09971	3.66534	1.85784	2.2274	-1.52895	2.99018	2.22383	4.37731	5.05073	0.275908	1.72374	2.32327	3.8021	5.07054	3.33155	1.71016	-0.0811689	0.546067	1.05698	0.936319	1.6403	0.138913	4.44383	5.74317	1.94048	2.91819	2.86938	2.74796	0.718813	0.465918	-0.00466224	4.63011
909761	T84	3.36354	4.29514	2.50806	3.45167	2.84926	5.28094	4.46824	-1.68425	1.07062	2.3169	4.88278	5.1025	4.35374	3.30105	2.95115	1.75255	4.0915	4.48828	2.02282	2.57291	-3.20818	5.09515	3.06638	4.04607	5.15092	1.08103	1.09107	1.30264	3.24497	3.14255	3.20718	4.69905	3.46699	2.58288	3.07154	3.59624	4.12636	1.34558	4.8204	5.25089	4.50026	4.10423	4.01963	2.98994	3.20753	2.84517	2.94965	3.94894
1299078	WM1552C	4.0953	4.18024	1.05118	2.46385	0.342049	4.09277	4.28151	-3.35575	-0.761364	1.65657	3.54989	5.55452	4.77734	2.93367	0.436933	1.9493	4.31311	4.78972	1.25167	2.28615	-4.5593	2.70163	1.41054	3.05721	4.09115	1.38683	2.25732	0.464895	3.00249	3.80524	2.93279	2.93266	0.742947	4.27908	4.97158	4.96887	4.95562	4.25414	5.07692	5.50637	5.49354	4.65833	4.96187	5.5591	4.97256	5.5158	5.29052	2.71784
1287706	451Lu	4.64651	4.91143	2.8122	3.07388	3.84946	5.22248	4.14552	0.121001	2.23623	3.32288	5.3382	5.47535	4.83244	4.25101	4.6755	0.37761	4.81062	4.51707	0.894288	2.21506	-1.75537	3.30018	3.94961	4.78234	4.79118	2.38216	2.51969	2.71877	4.14104	4.04953	3.72891	4.95991	2.2743	3.66087	3.9661	4.63467	2.45945	0.555654	4.80022	5.37218	4.96768	4.51883	3.60418	2.92021	2.23901	3.16501	2.98895	4.90308
906828	CAL-62	3.92438	4.00866	2.77796	3.1973	3.78488	4.67969	3.86164	-2.89777	1.11476	4.10481	4.9959	5.06442	4.72627	2.8671	5.03157	1.08482	4.72627	4.72371	3.39895	2.29673	-1.88938	2.7826	2.73663	4.61878	4.68449	0.986064	2.05968	2.61784	4.95645	3.91345	4.14575	-0.664861	0.926209	4.01474	2.65623	2.2299	3.48155	2.09854	5.15811	5.26275	5.08955	4.66788	4.6362	3.41386	2.96566	2.88432	4.24144	5.13752
924108	CaR-1	5.54959	5.046	3.14585	3.75363	5.28853	6.50995	5.07672	-0.827894	1.5779	4.61541	5.44557	5.62053	6.00377	3.73615	5.35045	0.443035	5.75194	5.8361	3.46841	3.0295	-1.84491	3.706	4.82438	5.56105	5.98637	4.13814	3.68294	3.07166	5.02667	5.27903	4.94241	-0.916901	1.23431	4.56515	4.47777	5.25801	5.46805	5.30779	6.52732	6.59285	5.85923	4.73916	5.11873	3.9817	3.94685	4.74917	4.29665	6.62755
1303912	CHSA8926	3.26097	6.53073	3.2115	3.9008	4.11004	2.77426	4.93757	1.46074	2.07764	4.61273	4.43555	6.37486	5.34579	2.35248	3.78303	0.61564	5.26183	5.27601	4.09349	2.47659	-0.348946	5.55577	2.88562	5.72406	5.89265	2.39915	3.17127	3.65771	6.06778	5.34522	5.26337	2.00209	1.00395	2.01893	2.19088	4.40376	4.55467	2.48495	6.56703	5.43284	3.30084	5.90369	4.10305	6.56792	5.72822	2.28905	5.29605	-0.102
1240127	EN	4.18128	4.81261	2.73326	3.37963	2.19338	4.22505	4.47258	-0.893854	1.17807	2.1977	5.54335	5.89714	5.62265	2.14683	5.69021	-0.722253	5.05323	4.91637	2.25126	2.65896	-2.99996	2.09351	2.80169	5.33951	5.67823	2.90046	2.11545	3.48165	4.46977	5.34112	2.64699	6.04359	1.11321	2.45616	3.88746	2.31485	3.85796	3.83464	6.31501	6.35468	4.98321	5.57626	5.3937	3.32635	3.05345	3.09584	3.62193	3.93318
1240140	H3118	4.52717	2.07183	2.29964	2.09373	2.77623	4.54769	4.1423	-3.37346	0.256102	2.29812	4.47592	5.60435	5.00762	2.34192	1.84172	-0.568801	4.95281	2.96267	2.23279	2.39678	-5.04809	0.883574	2.3312	4.52116	4.283	0.998471	2.56959	-2.81194	3.44495	4.78952	2.56692	-0.969119	-1.00848	1.96057	1.69967	2.52532	3.0279	0.0378975	4.13877	5.37753	3.74705	4.30838	1.98012	2.78774	1.90178	2.18638	2.05113	5.31775
1240143	HCC-15	5.23754	4.52086	3.86012	3.56024	3.16111	5.43606	4.84559	-1.06248	2.51403	3.02805	5.12232	6.14577	5.48139	3.56837	2.49592	0.539868	5.13734	5.13197	2.49806	2.83796	-1.48161	3.97189	3.06065	3.83546	5.01649	1.91351	3.03313	2.70615	4.30577	4.71644	4.48682	3.90072	2.34876	4.09029	3.10431	3.72652	4.52809	3.46069	5.96669	6.25209	5.48053	5.2595	5.23831	4.0052	3.65615	4.42569	3.95285	5.31093
905936	HCT-116	3.18857	3.25726	1.50081	2.69566	-0.216949	4.10161	3.90415	-5.38101	1.32517	2.59299	4.55539	4.97168	4.40524	1.30104	2.52479	-1.47848	3.01255	4.08354	0.217187	1.86692	-3.80723	-2.37809	0.0211916	2.76071	3.85778	-0.825631	2.29338	-0.158277	1.88335	1.06472	1.33867	-2.13324	-1.2355	2.01455	1.32192	1.65144	2.14029	-0.781633	4.69218	5.33495	3.10994	3.87283	4.32231	2.21644	0.962091	1.96673	2.05692	2.7419
905957	Hs-578-T	5.20609	5.80428	5.66526	5.4121	5.21898	5.57955	4.54551	0.467055	4.47739	5.21898	5.8614	5.80786	5.2174	3.89586	5.4545	3.05863	5.21898	5.21898	5.21791	2.9121	0.743892	5.21898	3.77024	5.21316	5.21898	3.27732	2.91639	3.80881	5.88841	4.92588	5.05035	2.31952	5.20973	4.51073	5.19352	4.94636	5.21857	4.51365	5.87991	5.8859	5.35048	5.21675	5.21858	5.75456	5.21849	5.24006	5.88841	5.12573
1298141	Hs766T	5.58559	6.49401	4.33788	5.78358	5.89747	6.23838	4.86832	1.50645	2.27192	4.45839	5.04637	6.5549	5.89304	5.86633	3.40424	3.69886	5.87885	5.7712	3.51387	3.31631	-1.32812	5.56992	5.10653	5.56523	5.80232	4.21396	3.56844	4.2416	6.33458	4.95829	5.67563	3.94818	5.10695	5.2006	5.89747	5.83472	5.87507	5.09873	6.53912	6.28396	6.5216	5.87416	5.88366	5.1157	5.87118	6.30635	6.4531	6.19578
1240154	IHH-4	4.112	3.07484	2.22173	2.63044	1.94463	4.78125	3.44202	-3.97267	2.6593	3.33197	4.76841	4.13469	4.112	3.74858	4.58337	-0.817265	3.93247	3.71618	1.68311	1.8088	-2.28571	-0.67651	2.69442	2.69644	4.06455	0.542839	1.80939	1.71436	2.90204	3.08377	2.80469	-2.36637	NA	3.40012	4.00973	1.91048	2.43356	1.45838	4.46922	4.569	3.75319	3.87461	3.60794	2.70626	2.52912	2.7678	3.4624	4.75133
1298157	JIMT-1	4.60558	4.51392	2.72214	3.94049	3.65292	5.63675	4.44118	-2.30655	0.801386	3.28706	4.92533	5.44775	4.83775	4.37178	3.3371	2.48886	5.11622	4.75447	1.83305	2.79519	-3.28904	3.38285	2.79796	4.01414	5.0904	2.40742	2.79816	1.27073	5.22458	3.37962	4.78722	2.98243	2.78934	3.47691	4.88565	2.56979	4.22151	3.32385	5.52331	5.72253	4.74254	4.51418	3.9541	3.32019	3.12945	3.25047	3.97072	5.33728
907312	KU-19-19	4.15672	4.96427	3.6294	2.84641	4.5118	5.25228	4.14441	0.460319	3.45852	4.60958	5.52193	5.57009	4.90065	4.14329	4.42627	-0.350664	4.90066	4.54321	2.39385	2.38027	-0.65306	2.77134	3.82965	4.82174	4.90066	3.62666	2.59757	3.32007	5.43038	4.37092	4.14468	-1.09853	0.758273	4.20647	4.90066	4.89823	4.89851	-0.44911	5.56391	5.44934	5.5698	4.90066	4.90066	5.56369	1.98437	5.54473	5.50602	4.48541
949094	M059J	4.67133	4.39711	2.12622	3.06835	2.07299	4.15092	4.3356	-2.90495	1.02816	3.46177	4.54841	5.71226	5.14215	2.38582	2.34028	0.557762	5.09292	4.96297	1.63275	1.83647	-3.18196	1.71869	2.33232	2.28693	5.14239	-0.792347	2.80406	3.35561	3.91348	4.96503	2.59553	1.11317	1.09042	2.48382	2.06175	1.51532	1.73713	2.7699	5.42001	5.7466	4.35752	3.28389	4.35235	2.67227	3.37492	2.32127	2.0706	2.54384
908123	MDA-MB-468	4.39845	3.13652	1.58584	2.91952	0.85601	5.0126	3.39394	-4.8204	-0.376315	2.21793	2.75762	4.42031	4.7644	0.0856191	3.81804	-1.56548	3.82386	3.46852	1.36569	2.45338	-3.80542	0.0259226	2.9732	3.37174	4.24882	1.40611	1.93259	-0.784013	3.0274	2.71735	2.19923	1.37996	0.336323	3.39477	2.14381	3.21599	3.2586	2.97094	5.25221	5.24547	4.15376	4.03455	2.69185	2.86606	4.17592	2.65556	2.92742	4.60162
1330960	MY-M12	-2.05726	3.04704	0.470308	0.858533	-0.958343	1.47188	3.54419	-3.57012	-1.21846	1.09153	3.88922	1.37207	4.24734	-0.518008	0.121007	-2.39597	3.72188	1.64463	-2.13849	2.66125	-2.57046	0.333877	0.413724	-0.129197	4.47598	-0.387277	0.579091	3.37777	2.98876	4.76347	-0.724733	NA	-1.56847	-1.11948	-0.622687	-3.85416	-3.19523	0.875073	2.69004	5.01706	3.12429	3.67327	3.38787	2.9497	-2.75163	-0.776494	1.69915	2.68051
1298349	NCI-H1688	2.22914	3.73526	3.53538	2.5166	3.51336	5.82883	3.98734	-0.776122	2.4071	2.12907	5.959	5.70675	4.82307	3.51858	3.17846	0.132001	3.99092	3.79295	2.51424	2.21989	-0.893496	3.26971	2.5867	4.23975	4.77216	1.52223	1.52824	3.04806	2.6613	4.62294	4.11232	4.21152	2.0659	2.13817	0.408325	1.51512	2.45547	3.85478	3.52802	5.85585	2.56196	2.7957	3.07623	2.86568	2.45279	1.85932	1.49518	4.41342
1240192	NCI-H841	2.40598	4.1126	2.521	2.76741	2.78151	4.35357	3.57954	-3.97897	1.4747	2.29745	5.02045	4.78109	4.73946	3.8528	4.1186	-0.931778	4.50986	4.31584	1.11407	2.70527	-3.03768	3.75045	3.09854	3.77156	4.54396	0.322917	1.83155	2.18911	2.24109	3.67956	2.23335	1.47072	2.18014	2.44791	2.74064	3.27782	4.1756	4.08412	5.31677	5.66831	4.98234	4.70922	4.27174	4.35923	3.6694	2.7273	3.72749	4.2989
1298529	PCI-30	5.61464	5.85919	4.95965	6.0616	3.06818	5.93427	4.945	1.23259	4.11224	3.83441	5.93287	6.18777	5.61173	3.09222	4.56167	2.31007	5.37006	4.97942	2.68784	2.62514	-0.543447	4.40976	4.04875	4.85689	5.06301	4.41944	3.05525	2.80583	5.65791	5.18998	4.69223	2.01271	5.40604	4.6498	5.28592	5.54169	5.23427	4.65296	5.60341	5.89345	5.37926	5.38989	5.16548	6.22603	5.61549	4.00153	4.4944	5.30693
1298537	RERF-LC-KJ	2.6801	3.92789	2.25088	2.93695	2.66945	5.01667	4.31764	-2.2749	1.03556	0.892591	4.5998	5.69628	4.78648	3.22896	1.90473	-1.03019	4.87761	4.72576	2.34872	2.37828	-2.38426	0.932701	3.20292	4.75987	5.05783	1.73702	1.69686	2.22529	4.64484	4.4396	4.18554	1.43623	-0.616011	2.97232	3.93203	3.10681	3.82697	3.58441	5.42061	5.38558	5.63917	5.02813	4.72351	5.04728	3.51044	3.52677	4.53581	4.73908
1240222	TOV-21G	3.88145	4.84361	1.98691	2.34302	1.01713	5.52359	3.89092	-4.31945	1.20296	1.91793	2.39528	5.20312	3.31316	2.09488	0.247972	2.83243	3.92289	5.02401	2.63704	2.39651	-1.48828	4.21229	2.36368	5.08762	5.03501	-1.26237	2.72809	0.442951	2.86244	3.06375	5.10836	-0.726703	-0.723943	4.36216	5.10253	4.70084	4.57108	4.26201	5.24517	5.53367	5.72524	5.07358	4.88757	5.77363	3.49371	5.14139	4.0139	5.10145
930299	TT	5.9993	5.35026	5.40767	4.59442	5.9993	6.6674	5.32932	1.61192	2.65789	5.9993	6.149	6.26094	5.98508	3.05773	5.63939	0.744335	5.95434	5.86211	5.42918	3.59261	0.847575	4.33068	2.67868	5.99521	5.99569	5.90713	3.63869	4.51836	6.17203	5.64834	5.98121	3.74439	2.53791	4.00947	4.81149	5.26959	5.93798	4.64948	6.66703	6.66037	6.32927	5.95828	5.23602	5.6458	5.40166	5.87724	5.42368	6.64079
1299080	WM35	3.35944	4.78544	5.22227	2.51789	4.70501	5.20354	3.9233	-4.23868	-0.0472851	2.27663	3.85173	5.46775	4.1497	3.65376	4.12142	0.329675	4.18398	4.27745	0.158459	2.03629	-5.86678	1.15302	1.42933	2.94763	4.853	-0.288712	2.36069	2.27266	2.12291	3.18864	1.70602	2.78817	0.747656	1.61025	1.42934	1.24327	0.997835	-0.163782	2.73104	4.86888	4.02731	2.90094	4.49833	1.67746	-0.065463	0.891693	0.869424	3.67493
910702	AsPC-1	4.16562	5.81429	4.64996	4.64368	4.93415	6.53767	4.84859	0.373109	1.65119	2.04441	4.86687	6.80041	5.65528	5.95693	2.55008	1.47048	6.03606	5.96656	3.00417	3.71736	-2.33805	4.23276	3.72882	5.66487	6.28369	3.73988	2.99667	2.97728	6.92562	6.32572	4.93202	5.29839	4.51942	3.81285	4.29992	3.81022	4.08814	1.45599	4.99906	6.2197	3.63855	5.51985	6.20351	5.44882	2.24252	3.43048	3.76449	6.40003
753562	HSC-2	4.67205	4.58682	3.47465	3.4205	4.18659	4.99752	4.00951	-1.12485	1.55771	4.54174	4.88656	4.99365	4.67534	3.73876	4.83999	-0.121462	4.59712	4.18473	1.27016	2.056	-2.6055	3.66839	2.46935	4.30566	4.6795	0.80585	2.3768	1.79125	4.49981	4.31349	3.62144	-1.15723	2.38396	2.62814	4.48765	3.10339	4.08797	3.33208	4.89628	5.23582	4.67781	4.6795	3.91482	4.20475	3.87949	2.74298	4.18709	5.30129
925341	NCI-H810	3.38249	3.39913	1.79757	2.66862	1.59897	4.11061	4.11321	-3.01128	1.16994	2.6439	4.63728	5.10613	4.5657	1.27068	4.31373	-1.37013	3.25953	4.78146	0.69032	2.43547	-3.20964	-0.879242	0.996762	2.70068	4.33553	-1.4957	1.61296	2.03853	2.26421	4.15357	1.66654	3.96556	-0.521767	1.89827	0.479678	1.99292	2.36413	2.92827	4.17895	5.3927	3.87076	4.23151	3.64109	2.68439	2.87981	2.65955	2.7101	3.59185
1298357	NUGC-4	4.80243	3.95275	3.55063	4.1386	3.94833	5.55873	4.13821	-0.552539	3.0192	4.01529	5.6205	4.01146	4.67598	3.91188	4.43873	1.40826	4.5432	3.74672	2.13744	2.4496	-0.308999	4.11131	2.40135	4.87061	4.93442	3.82006	2.63941	1.13839	4.08522	3.87611	4.54939	3.356	3.25211	1.56856	1.80365	1.30507	1.60942	2.33961	2.6649	5.58816	2.97588	1.35276	0.0409929	0.614081	1.02167	2.6507	0.939128	2.78548
1298359	OE21	5.01774	6.27086	4.41609	3.53428	5.15525	5.95861	4.85017	0.899201	2.81348	4.50598	6.26404	6.28684	5.27348	5.2874	3.52418	1.02462	5.5851	5.2112	2.51803	2.94461	-1.93695	4.36256	3.46736	4.82426	5.54469	3.48889	3.00577	3.2832	5.95345	5.21648	5.08823	0.719925	2.0616	4.07239	3.90307	4.34151	5.27541	4.05261	4.80342	6.09042	5.14508	5.28607	3.63357	4.18416	4.62775	3.56699	4.05105	5.49954
1298531	PCI-4B	2.97387	3.22371	1.94672	2.13029	1.47469	4.63429	3.98906	-3.92977	0.885418	2.54539	4.65828	5.33299	4.66422	1.81023	2.67644	-1.12295	4.44061	3.13665	1.41031	2.34024	-4.25062	0.498476	1.29818	2.65829	3.65664	-0.385896	2.35641	-1.34227	3.11579	3.07135	2.61803	-0.54467	-0.859907	2.50372	1.31421	2.35137	2.9898	2.33377	5.04609	5.27831	3.76483	3.02155	2.99786	2.91167	3.36011	2.782	2.79057	4.03116
1298539	RKN	4.7789	4.99408	2.27455	3.09195	2.238	4.57008	4.27025	-3.2673	-0.287332	3.00927	3.12401	5.18319	4.72455	1.60787	5.34375	-0.622502	4.38653	4.28527	1.21441	1.92767	-4.97595	2.2126	2.0605	4.16971	4.73722	0.500253	2.54086	-0.477007	3.254	4.33902	2.97346	-0.99346	-0.29396	4.08175	1.84202	2.85024	3.16579	0.898759	4.1356	5.5169	4.51641	4.94529	3.20482	4.71362	1.90921	2.72262	3.00014	3.85001
753610	SBC-3	2.73823	3.07168	0.62464	2.02415	1.26725	3.76633	2.88998	-3.79289	-0.567008	2.26814	3.53718	5.18763	4.48803	0.733949	2.87579	-1.87399	1.66317	3.80014	-0.888042	1.30791	-6.2827	-1.85121	0.38676	0.231612	2.34671	-2.40854	1.35185	0.593649	1.54473	1.96967	0.662616	0.917853	-2.28589	1.72145	1.11492	1.35929	1.40236	1.86121	4.4922	5.22246	3.02413	3.27349	3.33163	2.79529	2.23087	1.43857	2.54298	2.8735
905985	SF295	4.10525	4.438	2.40018	3.17822	2.38633	4.58959	4.40031	-3.06429	0.684441	2.60178	4.24545	5.66361	5.07019	4.09489	3.4971	2.36358	4.99885	4.65083	1.44924	2.17665	-3.99343	2.83998	3.81603	3.80701	5.07757	0.266871	2.43585	2.97368	3.26599	4.08802	3.70288	0.819479	2.53381	2.25159	4.39509	3.31737	4.59593	4.37259	5.7265	5.68369	5.72739	3.40151	5.0749	3.20957	3.14754	2.69819	4.35147	3.79242
1240215	SKN	3.53761	4.64937	1.6875	3.1519	2.6926	5.0218	4.27852	-1.42832	0.623011	2.72822	3.52476	4.09564	4.72196	2.20627	2.18934	0.0363465	2.95107	3.47564	1.53167	2.52458	-1.66631	3.28085	1.75635	3.17812	2.84166	0.256912	0.926388	2.55812	2.67601	3.83467	3.59218	1.60514	1.84116	4.52069	5.34102	5.31969	3.14031	4.63312	5.73181	5.97321	4.39623	5.07496	4.21863	3.19719	5.34102	5.9583	5.6125	3.30968
1299070	TOV-112D	4.02054	1.94975	1.24894	1.21042	-1.0395	4.62428	3.35047	-5.71378	-0.490567	0.726683	4.77819	5.1821	4.7692	1.45391	0.974801	-1.58671	3.68397	2.84307	0.14607	1.78023	-4.43457	0.61037	1.73065	2.83221	4.25565	-0.472863	0.411553	0.123009	3.01166	3.28821	2.01336	0.740095	-0.80718	2.24522	1.33514	2.31213	2.07029	1.91454	3.32999	4.955	4.11668	3.60968	2.22777	3.26943	2.60959	1.89077	1.45159	3.24403
1240223	TT2609-C02	4.48555	4.82367	5.07616	2.50589	2.1017	3.56493	4.30054	-2.90779	1.76863	3.3721	4.92517	5.46721	4.68134	1.67746	2.00961	-0.0857297	4.49473	5.05649	1.88134	2.32064	-2.26832	2.1359	1.73872	3.8478	4.97757	0.215143	2.75788	0.966371	3.76485	4.00308	4.66387	3.31112	0.678244	3.61836	5.10471	1.91799	5.01005	1.40861	5.12429	5.39526	4.44925	4.09345	4.76637	3.2964	2.54759	4.04493	3.10259	4.95515
909774	TYK-nu	4.97088	5.73412	3.24597	4.43484	2.39802	5.66712	4.32186	-0.157805	3.24787	2.18329	5.6232	5.25487	4.87715	4.9104	1.71167	1.17887	5.06764	3.96171	2.42039	2.3797	-0.400385	4.64701	3.48003	4.77721	5.04452	1.64044	1.97689	3.65605	3.03404	4.68964	5.01304	0.427441	3.25088	3.16971	3.45634	4.17519	5.06462	2.97605	5.72616	5.15685	5.13857	4.96868	4.69036	2.93196	4.23432	3.45286	4.81267	5.11545
1290765	CAL-78	5.47141	6.14084	5.91688	5.11377	5.47141	6.13689	4.80093	0.35835	4.77703	5.47141	6.13998	5.85215	5.47105	3.06954	6.14084	1.6984	5.45734	5.39082	4.84811	2.94036	0.948912	5.39906	3.05239	5.4575	5.47141	5.46823	3.01913	4.04924	6.06543	5.42319	4.9886	NA	5.40764	2.29399	2.17585	3.69501	4.15558	4.68974	5.579	5.84347	4.47248	5.46823	5.3213	3.81708	4.15776	2.56233	3.81015	3.36942
905937	HCT-15	4.95198	4.48741	1.83877	3.56069	3.58	5.60468	4.46446	-0.245456	0.905279	3.18664	5.6134	5.41117	5.16638	5.10529	2.74184	3.07746	4.81614	4.31049	1.76823	2.27278	-3.6803	5.16638	3.4409	4.09965	4.97493	1.45005	2.32851	1.09992	3.32106	3.81296	4.32783	1.68885	4.91597	2.65755	4.5045	2.16914	3.3284	1.12507	4.91767	4.63523	4.32507	3.24969	4.52154	3.19053	3.61223	2.42682	1.83019	4.0131
907285	HuP-T3	4.71416	4.69654	2.6149	3.3382	3.27784	6.11828	4.53019	-1.65922	0.547627	3.7186	3.68885	6.11796	4.78186	3.70765	3.64995	0.450352	5.14562	4.69698	1.87608	3.01431	-3.49428	2.36006	2.1041	3.63593	5.32538	1.5131	2.6777	0.79605	3.96191	4.47721	3.73372	2.61456	1.4579	2.27525	3.46718	4.29172	5.40931	3.12177	4.21877	5.88208	3.95291	4.92739	3.4593	2.5855	3.53808	2.7637	2.79016	5.06538
1298169	KMRC-20	5.13327	5.31931	5.09282	5.20557	2.77676	5.11897	4.47142	0.49092	3.52107	5.03341	5.41089	5.53275	4.94112	4.45384	5.52725	2.75051	4.7165	4.89276	2.42794	2.44644	-0.446074	5.14599	3.12331	5.09562	5.14552	2.65798	2.80082	3.21562	3.73263	4.53563	4.90285	2.19191	4.79734	4.18795	4.77932	3.82996	4.61779	4.44364	5.8071	5.80631	5.60077	5.14483	5.14579	3.6052	4.47847	5.44257	4.73329	4.86758
1298223	LC-1-sq	4.43802	3.90457	2.62358	3.33462	3.96769	5.2845	4.59133	-2.7062	0.827487	3.46874	4.43407	5.77326	5.39376	3.50868	4.35435	-0.789387	5.12347	4.48412	2.06518	2.94414	-4.60766	2.61726	2.67262	4.92516	5.34756	3.51648	2.95583	0.73165	4.21857	4.57559	3.31062	3.7788	2.23441	3.43287	3.52079	4.15624	5.2811	4.53696	6.10757	5.80837	6.10055	5.42236	5.22103	5.95765	4.6776	3.57663	4.60598	5.9765
946361	LCLC-97TM1	2.44802	3.96197	0.434448	3.05711	1.90868	5.61521	3.95947	-3.89073	0.00227087	1.01829	3.67188	5.6558	2.91333	0.769612	2.86711	-0.868815	3.20719	2.96749	0.456816	1.83534	-4.93452	-2.0489	0.203	2.03972	1.82607	-0.891379	2.46125	0.437428	2.2351	1.82824	1.28562	-1.24465	-1.59073	2.14938	0.508525	2.00014	2.37257	0.72524	4.35947	5.46641	2.73609	2.93252	3.18178	2.45265	2.42094	1.28119	-0.256693	4.22815
908145	MOG-G-UVW	3.05396	2.71631	1.72129	2.32038	1.47452	3.28496	2.48363	-2.30844	NA	1.75609	3.59444	5.1889	4.73572	0.60509	2.67913	-0.561572	4.64294	4.70182	1.85865	2.39394	-3.68492	3.13823	3.02724	2.86246	4.74818	0.4636	2.43718	2.51678	3.12659	4.01157	2.37954	-1.89006	-0.344251	1.40115	2.81148	3.55766	3.94205	3.96625	5.41782	5.41782	4.54663	4.74839	4.70606	4.70214	4.40195	2.7544	3.3035	4.5745
1240206	PCI-6A	4.09564	2.76824	2.96257	1.84114	0.696556	4.44942	3.95911	-3.84336	1.02633	2.04989	5.0143	5.50902	4.84182	2.25373	2.21552	-1.12905	4.81013	3.07191	0.343291	2.16637	-3.20922	1.19393	1.62468	4.26243	4.17929	0.633027	2.37663	0.206978	4.09144	4.81469	1.12159	0.904873	-0.379702	1.4397	2.39681	1.71926	2.51715	2.2248	4.13124	5.21267	2.85215	3.66835	4.50873	2.74273	2.7694	1.80588	1.74566	3.95007
1298533	PL4	3.90989	4.65975	3.78021	3.58899	5.01463	5.55083	4.42136	0.0789216	1.76228	4.22951	4.61337	5.7614	4.96396	3.64435	5.50202	1.03604	5.0896	4.59226	2.6174	2.42596	-1.82679	3.82611	3.65264	4.45304	5.09175	2.73048	2.73053	3.45219	5.60978	4.16068	4.52868	0.549164	2.11995	1.7417	3.64677	2.79563	3.64814	3.41062	4.80726	5.72561	4.9112	4.58909	4.69401	3.52787	3.18859	3.91637	4.12653	5.7614
909735	SNG-M	4.39204	3.47421	1.31306	3.10585	0.361705	4.03259	3.85424	-4.73105	0.30999	2.74471	3.74855	4.2353	4.01285	1.71728	0.601092	-0.544452	3.24032	2.88108	0.359697	2.41673	-4.39172	0.268984	0.503392	2.83389	4.09304	-0.634594	2.19955	-1.33503	2.55521	3.2187	2.34364	-0.106581	0.0974195	1.77403	0.539337	1.3172	2.43854	1.16121	4.38502	5.32565	3.51468	3.44483	2.34818	2.48144	1.38748	2.38962	1.78112	2.47451
1299062	SW1271	3.75063	4.74517	1.76655	3.53573	3.09083	3.1245	3.87073	-1.04925	1.19103	3.32142	4.74804	5.55207	5.23027	2.21347	5.93117	-0.608023	4.31315	5.31299	1.10704	2.87883	-1.57484	2.2587	1.36297	3.07429	4.64082	0.10147	2.89034	1.39083	3.67837	4.56357	3.72276	2.92429	2.66402	1.82666	1.60795	1.45109	1.2594	0.099939	3.5126	5.71986	1.8911	3.99095	2.03278	2.24878	0.298209	1.90126	2.27706	2.53106
909750	SW1783	4.09449	3.62503	5.01231	3.04178	4.19694	4.64136	3.96621	0.31241	3.12571	3.30918	3.74058	4.41158	4.62901	3.00128	3.94678	2.46544	4.64529	4.43996	1.43529	1.86595	-2.98359	4.69785	4.6777	4.45562	4.61957	2.78775	2.37509	2.21668	2.98642	4.07527	4.48136	1.59833	3.68927	2.69797	4.69714	3.75753	3.77049	3.98162	5.35074	5.31073	5.36317	4.69677	4.69768	2.89437	4.69631	3.64954	4.37531	4.6911
687452	5637	3.71112	3.73418	1.80128	2.67677	-0.425065	3.80365	3.91964	-2.86213	0.22699	2.34798	4.20358	4.35768	4.58995	0.286411	1.93624	-1.25168	4.13005	4.06118	1.59605	1.68144	-4.09728	2.30044	1.42059	2.69596	4.58955	0.302618	1.95564	0.42953	3.17296	4.00931	2.24412	-0.504313	0.353206	2.89209	1.65561	1.87362	3.28914	2.48742	4.65544	5.21961	4.25334	4.57904	2.96462	2.5757	2.20817	2.02657	2.33773	3.51145
924102	8505C	4.02972	4.50831	2.87321	2.94115	3.07934	4.35764	3.4091	-1.27779	1.10604	3.4335	4.90276	5.58038	4.89086	1.81181	3.51366	-0.811641	4.88974	4.9131	1.45617	2.68682	-2.67264	1.86622	1.85436	3.83206	4.29897	1.29555	2.41706	1.78241	3.54352	4.97695	3.00975	-0.273193	0.0557256	2.64184	3.44777	1.99058	2.6722	1.42781	4.92738	5.15897	4.05661	3.63936	3.99467	2.56252	1.9042	2.19535	3.10951	4.75663
1240122	BICR78	5.26042	4.76675	3.73038	4.22053	4.9835	5.44545	4.44628	-1.25846	2.2355	4.28852	5.4449	5.57636	5.22977	4.15837	5.10457	1.19191	5.25836	4.57447	2.23972	2.88502	-1.83982	3.88921	3.11555	5.09991	5.26083	2.29088	2.60362	2.05542	4.98112	4.98362	3.80668	1.28151	2.44712	3.15228	3.32533	4.27956	4.43452	3.22929	5.07671	5.93026	5.22309	5.09471	5.00443	3.93795	4.98335	3.0377	4.18576	5.80149
753538	Ca9-22	4.35852	4.41281	2.88206	3.35231	3.50318	4.56538	3.55766	-4.10366	3.00244	3.72153	4.80669	5.17756	4.62684	3.57535	4.43881	-0.524358	4.61719	3.29504	1.27962	2.02217	-3.06824	2.47408	2.40793	3.98676	4.26104	1.26198	2.32833	0.382174	4.51147	4.06977	1.89558	-0.852037	0.349116	2.70448	1.75157	2.50351	3.73328	2.17168	3.85406	5.09693	3.87557	3.74823	1.55309	2.72405	2.79578	2.38739	2.47515	4.75386
906826	CAL-120	4.7491	4.82794	2.26369	5.09283	4.92785	4.10433	4.03593	0.192181	0.483033	2.9698	3.85369	6.20362	3.90896	2.47986	5.59477	0.265733	5.22202	5.47357	1.16604	3.19928	-3.8235	4.18041	1.68866	4.60992	4.41268	2.34738	2.80116	0.40469	6.09009	4.20767	3.91149	1.94937	3.97982	2.50029	1.82316	2.21431	2.97882	4.12872	5.75948	5.82612	3.28747	4.4486	3.33962	3.4774	2.55696	1.87878	2.28914	3.14416
924107	CAL-39	4.28482	4.56003	2.78218	3.50458	2.32273	5.37608	4.19663	-1.29703	1.98429	2.57842	5.4318	5.63687	4.99534	4.24662	2.9013	1.12632	4.99563	4.78755	2.49986	2.50489	-1.56022	3.74251	2.81444	4.67151	4.99563	1.28171	2.69305	2.13214	3.5884	3.79793	3.67932	1.4426	2.00298	2.12001	4.00787	3.4053	4.32219	2.38828	5.13878	5.25297	3.9544	3.2794	3.06831	4.46482	2.78594	2.98776	3.95481	3.57606
910927	CAL-51	3.54665	4.04195	2.83529	3.30105	4.27133	4.63352	3.7133	-0.172213	1.69244	3.13169	4.71612	4.81533	4.39096	3.40802	4.89053	1.54395	4.05737	3.99157	2.1291	2.14678	-2.30461	3.4987	2.86248	4.10393	4.44937	2.48404	1.76066	2.19194	4.26282	2.81308	3.97162	-1.58008	3.39915	3.75327	4.44955	2.84337	4.39548	3.7564	5.11898	5.11898	5.11898	4.44955	4.44866	4.38792	4.44915	4.98004	5.11898	5.11887
906827	CAL-72	5.35082	5.90442	5.86745	5.87458	5.42829	5.98856	4.75831	0.976499	4.704	5.23365	6.05138	5.15057	5.39783	5.37783	6.09772	3.34532	5.41649	5.3845	5.41654	2.96059	1.04507	5.42829	5.42829	5.42829	5.42407	5.23485	3.11286	4.0032	6.09022	5.09637	5.03751	2.2272	5.41593	4.73329	5.42829	5.36796	5.30751	4.7212	5.87073	5.87067	6.04828	5.20933	5.3952	5.95746	5.41895	6.09662	6.09772	6.00708
910853	CHL-1	4.13431	3.98038	1.851	2.74402	2.55247	4.99269	3.923	-2.1421	-1.23121	2.68819	3.12173	5.14692	4.55793	2.93024	4.42177	0.0962574	4.41428	1.96518	1.18764	2.09748	-4.707	1.81478	1.61089	2.39165	4.04028	0.321249	2.24592	-1.50489	3.71612	3.53213	2.55327	2.01184	2.27546	1.33337	0.595935	1.40106	1.56375	2.48713	3.20382	5.29287	3.14214	3.95	0.65619	2.85498	2.60488	1.11119	0.121514	3.81964
910689	COLO-678	5.82706	6.49811	6.01739	4.69405	5.6904	6.26873	5.1913	1.28932	3.85422	4.43501	6.27846	6.48236	5.49747	5.57321	2.77204	1.98927	5.63992	5.78436	3.21024	3.19704	-0.233537	4.04972	4.11976	5.65456	5.67397	2.32631	3.38563	3.03386	6.49325	5.86246	5.81505	2.46958	3.32277	5.05766	5.37201	4.41273	5.03676	4.17689	6.23167	6.29986	5.5965	5.73554	5.86068	3.84871	5.30756	4.92509	5.84099	6.10302
906817	COLO-680N	5.35083	6.21582	3.06317	3.47513	3.2715	6.28555	4.7383	-1.17715	2.63003	4.40328	5.7011	5.55987	5.60834	5.03149	2.4491	0.524676	5.60657	5.56614	1.71434	2.83864	-1.8551	3.04149	3.0757	3.88412	5.43723	0.508209	2.65675	2.13597	3.99497	5.61545	3.55558	4.90854	1.16595	4.84335	5.42636	5.56636	5.41384	4.82149	6.17894	6.17593	5.95407	5.26775	5.35768	6.10215	5.59449	6.20133	5.89234	5.88625
1240125	COLO-783	4.52681	4.35793	4.73574	3.12383	4.0993	5.68171	4.34213	0.0210809	2.96432	3.65279	5.6186	5.58215	5.00103	5.01245	5.56869	0.429128	4.94487	4.52039	4.83322	2.4285	-0.71026	4.69702	4.27768	4.68998	4.60464	3.66939	2.63435	3.19714	5.41114	5.01027	4.4521	5.48711	2.0573	4.30857	3.90036	4.22314	4.84479	3.07951	5.67841	5.62766	5.52346	4.98077	4.28133	5.10306	2.73619	4.04152	4.46062	5.66556
906837	Detroit562	4.46924	4.47659	3.58028	3.8601	2.27495	4.4947	4.15167	-0.736305	1.84528	2.83714	4.80578	5.20179	4.8228	3.7551	3.07861	1.94726	4.7551	4.2376	2.33965	2.01869	-2.18357	3.82696	3.37803	4.79974	4.82283	1.82042	2.50672	2.1873	3.77919	4.2346	4.08841	1.52036	2.81259	3.37861	4.0549	3.94275	4.80971	3.84257	5.30642	5.28259	5.48539	4.7574	4.39529	3.86475	4.11327	3.72232	4.75721	4.74273
906852	EFO-27	5.35666	4.02055	2.56428	2.79286	2.93432	5.46494	4.6791	-1.27091	1.40622	3.17592	4.72424	5.70563	5.42068	4.52079	2.17788	-0.495104	5.08612	3.50186	0.76443	2.62295	-3.2729	2.10585	2.83294	4.90689	5.35555	1.56351	2.90501	0.753742	3.43229	5.22904	4.21092	2.41465	1.02218	3.224	3.47403	2.28367	3.76222	1.50494	4.2528	5.51054	3.8116	4.9912	2.17616	3.21927	2.64952	3.8167	2.84373	3.55798
906853	EGI-1	4.46279	3.86871	2.32447	3.49407	5.40762	6.34381	4.48106	-1.47301	0.575866	4.32801	4.34806	5.87897	5.62242	4.33663	5.87839	1.08775	5.34292	5.01968	2.58621	3.03489	-3.98053	3.16041	3.60642	4.41547	5.67438	1.23484	2.95539	1.73482	4.66013	5.00852	4.65049	2.83129	0.593553	2.21478	5.06218	3.86985	5.34528	1.76868	5.58815	6.06274	5.61163	4.83181	5.17998	5.12468	2.98644	3.12083	3.25211	6.08122
1290813	H2795	4.80585	4.01506	0.492142	2.59237	1.30002	4.08225	2.71385	0.469371	-0.308507	1.80783	3.82262	5.39067	4.24556	0.0412687	3.12512	-0.164159	3.6724	3.55392	2.13831	2.06011	-1.94373	2.52765	0.453281	2.38031	1.41181	-0.027587	2.48746	0.806966	2.97499	4.85519	4.53994	3.13813	1.47728	1.59765	1.87688	2.22311	2.30047	0.682249	4.91078	5.25607	2.8361	4.84976	2.61799	2.97082	2.30612	1.38423	1.4219	4.17636
1240145	HCC-44	3.29576	3.85713	1.87242	1.17812	0.519767	4.167	3.13741	-4.19157	1.44685	1.84858	4.68922	4.88755	4.38729	2.39968	-0.181113	-1.25564	4.34919	4.37602	1.25728	2.29728	-3.37589	-0.265084	1.93253	2.88666	3.94332	-0.481694	2.28781	1.5572	2.85951	3.83834	2.81295	-2.12924	-1.15214	1.50504	1.81153	1.88354	2.02493	1.5672	5.34015	3.57053	3.8109	4.25579	3.8043	2.70226	1.93309	2.15336	2.01573	3.00647
1290922	HDQ-P1	4.8529	5.91894	2.5138	4.38686	4.10257	6.03323	4.59445	0.00104861	1.48149	4.51681	5.50681	6.03555	5.50946	4.28412	3.45946	1.85532	5.5117	5.24056	2.91754	2.68594	-2.3313	3.77469	4.43486	4.78962	5.28586	3.21128	3.20395	2.60406	5.26476	3.39308	4.22667	3.25165	3.03351	4.11502	4.29995	5.27199	4.87394	4.77021	4.76362	6.15373	6.11968	5.49217	4.43522	3.08155	5.51117	3.54481	3.61353	5.78665
753561	HO-1-u-1	4.42419	4.05979	3.12565	2.41897	3.95781	5.03048	4.11933	0.233077	2.21475	2.38389	5.25986	5.39457	4.7596	3.70647	3.78445	0.555074	4.50875	4.32539	1.82643	2.19275	-2.02239	1.6927	3.15377	4.08998	4.4409	2.13976	2.47594	2.14219	4.57199	4.67426	3.80287	-1.09854	1.70861	2.29065	3.09742	3.00987	4.11208	3.55515	4.61555	5.42505	5.12419	4.09845	4.6715	3.23552	4.08255	4.29785	4.47828	4.62056
1240149	Hs633T	3.93325	4.14301	1.90719	2.66696	1.91328	3.26773	3.47869	-3.32554	1.25077	2.68438	4.15725	4.85394	4.18299	2.26608	3.86765	1.91762	4.17686	4.09326	0.847571	1.88063	-3.29311	1.86375	1.88268	3.70157	4.01792	-0.0843533	1.8819	0.842772	2.77334	2.77095	2.55606	-0.914853	0.804845	1.7702	3.09294	1.62892	1.48837	1.239	4.73234	4.84573	3.49284	2.77944	3.18912	2.52718	1.94856	1.77548	2.23795	2.55036
907069	HuCCT1	3.60483	4.63652	1.63751	2.85371	2.42097	5.80719	3.94263	-1.59439	-0.674259	3.10562	3.53666	4.82751	4.92013	2.94128	1.40661	-0.0126545	4.0547	4.46864	1.45793	1.35935	-4.08222	1.14561	2.68405	2.56897	5.13575	-0.346886	2.70985	0.9471	3.07619	4.08012	2.88296	1.16927	-0.116559	2.06561	2.48057	2.03385	3.23157	3.12633	4.44036	5.33604	3.9106	4.35722	3.30695	2.32242	3.88422	1.99135	2.28313	4.93128
1240157	JHH-2	5.09249	3.99158	2.22579	3.1047	2.38789	5.80512	4.48819	-0.988455	1.72079	4.56903	5.57878	5.75911	5.14807	2.78828	5.62885	-0.767315	5.10457	5.09567	-0.0492699	2.76489	-3.2104	1.58394	2.05463	3.66244	4.0591	-0.555705	2.84568	1.54608	3.57144	3.37966	3.33372	2.12277	0.355838	2.31742	3.85084	2.1183	2.99442	2.21874	5.0052	5.71634	4.39814	4.17212	3.76209	3.03836	3.16201	2.90341	2.91807	5.30701
753575	KYSE-520	3.65746	6.35687	2.68261	3.4116	1.85542	6.41186	4.95286	0.358522	-0.0127595	2.69357	4.28518	4.83928	5.76912	3.54182	-0.252599	0.468824	5.75632	4.93332	1.18615	3.34214	-3.85902	4.10015	2.41038	5.18749	5.77108	0.276069	3.21845	3.95434	4.17642	5.73979	4.77359	1.41199	1.51857	2.36673	4.98497	3.36523	5.11959	3.52408	6.44452	6.26141	5.0657	5.7777	4.42916	4.47611	5.07226	3.43294	5.05589	6.34522
1240169	LN-229	2.9175	5.17388	3.0215	4.86094	2.64898	5.28148	4.27616	-0.328831	2.20806	3.09587	5.17972	5.62997	4.95028	4.6787	4.18346	2.08624	4.93481	4.16456	2.93705	2.64607	-0.923117	3.95392	3.54619	4.29689	4.94216	2.72051	1.57542	1.80798	4.89137	4.50908	4.75165	1.02867	3.71093	4.0606	4.70487	4.82991	4.96539	3.73521	4.71895	5.58791	5.59845	4.86674	3.79099	5.31478	4.10147	4.76134	5.03854	4.57379
905946	MCF7	5.02308	4.3508	5.13351	5.14881	5.02579	5.69405	3.81322	0.48735	4.32518	5.02579	5.68786	5.40663	5.00941	4.99425	5.65487	2.52857	4.99735	4.60896	5.00275	2.38503	0.64376	5.02579	5.02579	5.02579	5.02579	5.02579	2.7136	3.61156	4.9238	2.98173	5.02579	2.1382	4.41569	4.33166	5.01162	4.54933	5.02579	4.33264	5.69522	5.67683	5.69522	5.02579	5.01687	5.32743	4.58476	5.6947	5.69522	5.69522
908125	MEL-JUSO	4.21266	4.55174	2.43237	1.56866	0.956583	4.62586	4.34943	-3.3842	0.969019	2.26909	4.6901	5.47956	4.78435	1.85267	1.15655	-1.75645	4.04092	4.44472	1.45929	1.70859	-3.88276	2.40225	2.09721	3.46725	3.94941	0.278449	2.453	1.3536	2.90869	3.94594	2.87909	0.928494	-0.452552	2.31923	1.41735	1.81863	2.25843	0.578339	5.06304	5.78208	4.69613	4.79013	4.90627	2.8157	0.802126	1.70125	1.76235	3.81094
1298347	NCI-H1435	4.79528	4.43568	2.74831	3.46926	4.28853	5.02737	3.88418	-0.548883	1.94882	3.45122	4.59832	3.99632	4.80125	4.7191	3.16644	2.69995	4.30605	4.81872	3.49371	2.51614	-1.2546	4.81502	4.81872	4.81872	4.81846	4.32507	2.51601	3.40608	4.27618	4.68162	4.81872	4.85278	2.74233	2.87729	4.8177	4.62384	4.66969	4.01798	5.45503	5.41412	4.65183	4.74622	3.45896	3.41715	4.47325	3.74136	3.73065	4.89071
687794	NCI-H1437	0.61542	3.36774	1.8601	2.04701	1.62231	5.073	4.34023	-3.22752	-0.0530116	0.130443	4.45405	5.68435	4.97081	3.27103	0.217152	-0.704291	3.92961	3.88498	0.42993	2.5601	-3.74204	0.302595	1.68811	3.18868	3.89235	0.0471719	0.443196	2.06167	2.57347	3.42685	2.64748	4.51125	-0.891495	3.48009	2.74359	3.14905	3.78689	1.97896	5.54718	5.67931	5.47594	4.48308	4.30533	3.13221	4.05833	3.55182	3.85096	4.94242
687802	NCI-H1693	6.18071	6.27715	3.64683	5.49921	5.15965	6.74387	4.97781	1.69239	1.85742	5.60068	6.70243	6.50953	3.27635	4.87131	6.85987	2.45105	5.68965	5.68898	2.10061	3.63956	-0.870568	5.08708	2.82396	5.44117	5.87973	4.05358	3.53244	2.16723	5.1927	6.188	5.03581	2.84275	4.36153	3.45686	6.17815	3.95628	4.70048	3.22956	4.08827	6.23678	3.22048	5.61626	2.99138	5.53402	4.86568	3.10933	2.90046	6.77347
687821	NCI-H2405	2.01084	4.22156	1.89844	3.04696	4.59902	4.04292	3.99794	-1.22901	0.786752	3.44018	5.92468	5.26269	5.1656	3.14	3.09277	0.476725	5.20521	4.71132	1.75128	2.7262	-2.1434	3.3279	3.39794	3.83788	5.24694	2.13819	2.54687	1.639	4.00364	3.7501	4.15709	2.78493	2.12953	2.86129	3.37834	3.91944	3.1653	1.94766	3.89468	5.68405	4.61667	4.5428	3.69867	3.96667	2.156	3.77925	3.20734	4.55331
908462	NCI-H2452	5.45887	5.78706	5.91966	5.91944	5.47337	6.14005	4.79956	0.998113	4.77754	5.47337	6.14272	5.3229	5.41625	5.47337	6.1428	3.17185	5.23991	5.31717	5.47202	2.90513	1.0913	5.47264	5.44201	5.46436	5.4726	5.47289	3.16234	4.06249	6.14237	4.56222	5.47231	1.11564	5.47249	4.77647	5.39512	4.66992	5.03941	4.76958	6.02646	6.1374	6.06515	5.27145	5.41349	5.62114	5.04564	5.71108	5.83295	5.92248
908470	NCI-H28	5.3663	5.52501	4.25156	4.6086	4.58328	5.63762	4.7334	0.853452	3.93269	4.37864	6.10811	6.28591	5.50835	5.15928	4.14237	3.25562	5.42219	5.40286	2.76353	2.93541	-0.234875	4.90448	3.09521	4.16197	5.15697	3.84638	3.22331	3.16164	5.24316	5.14395	4.88782	1.64562	4.82152	4.05906	5.36289	3.03079	4.40992	4.2483	5.68494	6.15894	5.38968	5.26792	4.98431	4.33797	3.78122	4.18948	4.00149	5.05883
908443	NCI-H520	2.09529	3.82234	1.95435	2.63108	1.80648	4.77063	4.29909	-4.54084	-1.86158	-0.124655	2.2522	5.69861	3.87631	2.01782	2.58649	-2.51363	3.91471	4.40213	-0.743731	2.75516	-4.97424	0.242925	1.0053	2.48747	4.48245	0.563613	0.825632	0.891342	2.7878	2.92505	1.73837	4.83221	-0.25441	1.45871	0.477791	0.586055	1.51932	3.03396	4.95219	5.546	1.77699	3.70376	2.57507	1.32104	0.945768	0.35968	1.48806	3.56117
908459	NCI-H596	5.35739	6.25369	2.64203	3.48297	2.97017	5.23622	3.76181	-1.40929	-0.0275517	2.35181	5.50655	6.34082	4.99472	3.99976	5.09303	-0.12292	5.62906	4.31011	0.766555	1.99727	-4.67306	2.48419	1.89125	5.65772	5.55845	0.941789	2.30222	-0.120398	3.93973	5.63548	3.31209	2.89155	0.890263	2.4167	3.8107	4.58196	3.71138	4.41849	6.21624	5.91758	4.2964	5.43305	5.15221	3.46999	3.4063	1.24434	3.00469	3.97371
724855	NCI-H727	3.9627	5.12075	4.32145	2.8046	4.1253	6.14429	5.62761	0.814122	2.50301	3.93019	6.58477	6.7332	6.1182	5.13544	1.22169	1.98167	4.96507	5.138	2.45505	3.3209	-2.37824	4.37346	3.12279	5.37662	6.1431	3.84575	3.70329	0.485436	4.1869	5.52483	4.7754	6.8606	1.94415	5.64114	5.46833	6.33428	5.92594	0.95816	5.62562	6.85631	6.19815	6.22121	4.52844	3.87583	2.91998	5.40916	3.791	5.71396
1240196	OSC-20	4.66236	4.10297	2.51245	3.65393	3.02993	5.10096	4.65864	-2.6704	0.962553	3.67954	4.68994	5.49676	5.02848	2.68915	2.94031	1.5797	4.68333	3.82923	1.79879	2.61527	-2.94254	2.39963	4.02096	3.76836	4.86819	-0.108893	2.85043	1.03275	3.25066	4.56349	3.57383	0.575871	1.46236	2.14439	3.6941	3.74137	3.6561	3.53618	5.42778	5.85411	4.55761	4.37432	4.70724	2.79127	4.80685	2.87432	3.05271	4.96165
909251	P12-ICHIKAWA	1.25529	1.63236	0.571016	0.568395	-0.516585	2.94	2.39322	-4.54971	-1.84239	-0.847791	1.79756	4.32499	2.54734	-2.17499	0.610751	-2.12445	2.62162	3.42165	1.39694	1.57627	-2.43299	0.514865	1.75881	2.95009	3.42232	-0.409232	0.865207	-0.0615102	2.53876	2.84298	2.43863	4.2068	-1.88122	2.47824	0.290984	2.40702	2.71627	2.62825	4.64165	4.67849	2.98248	2.09901	3.16919	2.66328	2.13058	0.140538	2.0211	3.3898
1240204	PCI-15A	3.85061	3.25187	2.51593	1.82708	2.55741	5.02625	4.08369	-2.44196	1.00006	3.09158	4.89554	5.41094	4.95779	2.97702	2.44052	-0.213381	4.26626	3.97806	1.90768	2.26349	-3.11001	1.88906	2.73169	4.03829	4.93898	1.27023	1.93512	0.350141	3.27501	4.75395	3.33984	-1.37717	-0.378626	3.97121	4.8906	4.62337	4.92794	4.21677	5.62101	4.93413	5.12875	4.99283	4.99082	5.63838	4.70524	5.1213	4.93902	5.39426
1240207	PE/CA-PJ15	5.07509	4.53052	4.377	3.76704	4.61201	5.45083	4.26015	-0.530006	2.38331	4.58907	4.63662	5.67625	5.15227	3.85147	3.9066	1.48112	5.11654	4.01977	2.94185	2.57938	-2.17761	3.71233	4.10581	5.16238	5.08462	2.15369	2.78138	0.622025	5.28063	4.90075	4.42398	-0.608109	1.96919	3.22303	4.2125	3.78484	4.85993	3.1686	5.43069	5.78066	5.04131	4.95549	2.29539	4.14396	4.01847	3.70148	4.48023	5.34632
909708	SAS	4.4096	3.58064	1.99285	3.10159	2.27935	4.71475	3.78484	-1.51795	1.17093	3.04576	4.33626	5.48399	4.991	2.82652	3.41013	-0.445509	4.50427	3.85456	1.78301	2.43629	-3.09002	0.759384	1.91044	3.61484	4.66051	-0.60976	2.56273	0.155438	3.97219	3.61065	2.78745	-1.41714	-0.361727	1.79996	2.69025	2.87224	3.45196	1.84965	3.82498	5.77469	3.75813	4.34063	2.10864	3.37448	2.7834	3.34994	2.24609	4.38664
910701	SCC-25	3.40037	2.91313	2.21669	1.95569	1.25657	5.91544	4.56541	-3.01445	-0.106784	0.85787	3.27868	5.28551	5.18309	2.11934	2.82915	0.0650744	4.59311	3.60839	1.32819	2.72477	-4.08381	2.01036	2.49612	3.14179	4.66736	0.0798616	2.17339	-0.707196	3.28632	4.1711	2.32505	5.0403	-0.602024	1.21857	2.41938	1.69483	2.76959	1.10073	4.93574	5.3593	4.6759	5.22071	2.4214	2.48691	2.77781	2.38557	1.93643	5.27511
909709	SCC-9	5.02095	2.83557	1.69619	2.50509	0.145598	6.18708	4.81785	-4.33439	-1.3537	1.22377	2.91771	5.10685	5.47273	3.2511	0.558261	-0.0717523	4.51794	4.17972	1.27767	3.16889	-5.59848	0.485588	2.10318	2.75974	4.76489	-0.67485	2.89657	-2.45526	3.33342	3.14586	2.29364	3.22847	-0.646157	1.19126	2.23097	2.29793	3.69543	1.54455	4.53907	5.76883	4.58686	4.28036	1.89209	2.49836	2.43276	1.73558	1.937	5.5926
724828	SK-N-AS	1.47729	4.59334	1.79525	2.53381	0.731245	5.94111	4.29733	-2.57448	-0.138798	1.42435	4.21699	5.50144	4.8703	2.79318	1.71829	0.199669	5.05537	5.11057	2.06087	2.76597	-2.80013	2.26831	1.91634	2.85985	3.50493	-0.959705	2.22984	1.94182	4.10807	4.33325	2.12159	3.50777	0.671974	4.29711	5.11155	4.84648	5.20807	1.88833	4.85618	5.88734	4.36595	5.07283	4.90412	5.76907	5.32531	4.02294	3.41299	5.9182
909736	SNU-387	4.31148	5.91226	0.670045	2.82627	0.557097	5.84014	3.98495	0.041133	-0.747915	1.08685	3.47352	4.83405	5.24283	-0.0974817	2.86575	-0.105756	4.53468	4.62665	0.876901	2.06112	-3.64817	3.13293	-0.259076	5.24283	5.24229	0.158778	2.91253	1.99494	3.54651	5.22769	3.1628	2.47531	0.202692	0.699121	2.12106	1.81508	2.23369	0.565754	5.02003	5.27339	4.88902	5.22778	4.49313	2.88899	2.09629	0.741159	2.98046	2.76243
1240219	SUIT-2	3.84849	3.67497	1.39721	2.92969	2.92643	3.20791	3.85497	-1.6172	0.0258598	2.34429	3.74607	5.7183	5.01712	2.79523	3.88852	2.98743	3.48382	4.13183	1.49211	2.76569	-4.93419	3.51024	0.906419	3.55165	4.18647	1.6968	2.72137	-1.48254	3.81535	4.07967	3.63289	2.91602	2.30195	1.36154	1.92793	0.867139	1.36675	-0.446252	3.67939	5.25955	1.51181	3.81885	3.62611	2.01928	0.411822	0.393352	-0.136126	2.90007
909747	SW1417	4.32353	6.08864	3.76819	4.07292	4.28109	6.23347	4.71936	1.05823	2.5474	2.70808	5.31507	5.86595	4.2549	4.76806	3.00031	1.03648	5.20597	5.02473	2.91092	3.25085	-1.49507	5.22629	2.45973	4.9032	5.28319	5.02511	2.59998	3.02874	5.21578	4.13115	4.33971	4.88923	4.00302	2.89852	5.1505	3.7535	3.4779	1.52292	4.69268	6.21331	5.05077	5.42841	4.53661	4.62266	1.88435	4.20359	3.33349	6.23737
909751	SW48	4.82739	3.97091	2.73117	2.61067	0.682332	3.8087	4.18363	-2.99896	1.24873	3.80825	4.82011	4.85011	3.46728	0.277265	3.7316	1.34245	4.35748	4.01623	3.23359	-0.881172	-0.942358	2.77145	3.28335	4.80908	4.85615	2.94745	2.55094	3.04343	4.85326	3.80417	3.07702	0.543644	2.38376	2.1928	2.76281	2.20974	4.07641	1.34319	3.84743	5.52421	5.02522	4.56881	3.00165	2.94928	3.49229	3.09183	2.43082	3.41169
905945	T47D	3.10415	5.32275	2.13703	4.35281	1.60363	6.59684	4.91588	-1.65032	-1.6085	-0.37954	2.44238	6.70225	5.56555	4.09506	5.42285	-0.515776	5.17783	4.01117	-0.400205	3.49813	-6.37929	1.8165	2.41442	5.48343	6.0079	0.509376	2.0705	-0.216958	3.36177	4.66412	3.13671	4.55129	2.05976	3.18355	4.49339	2.45442	4.81018	3.94995	5.7657	5.91729	4.05926	5.25087	5.77752	3.29421	3.5414	-0.245221	3.0081	6.70891
909778	UACC-893	4.08115	4.76334	2.45315	3.68121	3.14313	5.60774	5.04062	-1.56667	0.206986	0.761124	6.49915	6.11762	5.78665	5.82798	3.08198	-0.673904	5.57538	2.26718	0.804296	3.39047	-4.40351	3.4403	4.13233	4.1273	5.49766	0.380933	2.29781	-1.79332	3.65779	4.17023	4.06136	2.98699	1.5957	4.26067	3.98915	2.36573	4.16341	3.1013	6.08411	6.4747	6.11441	3.95165	3.34249	3.34144	3.16289	2.52893	4.40734	5.8015
909904	YAPC	5.51134	5.78886	3.63853	3.71573	5.68216	5.72761	4.88552	0.5416	2.06917	4.058	5.69617	6.32275	5.63059	3.08086	3.5864	0.500119	5.65964	5.63241	2.83638	3.13528	-1.50083	3.61648	4.06969	4.89598	5.49816	3.14023	3.29256	2.78231	5.04716	5.27865	4.9247	2.3708	1.27926	3.87985	5.65103	5.48464	5.64319	3.9515	5.7186	6.23403	5.28097	5.66303	5.63048	3.62473	5.45074	3.97154	3.61133	5.34666
909907	ZR-75-30	NA	NA	NA	NA	NA	NA	NA	NA	NA	NA	NA	NA	NA	NA	NA	NA	NA	NA	NA	NA	NA	NA	NA	NA	NA	NA	NA	NA	NA	NA	NA	7.01776	NA	NA	NA	NA	NA	NA	NA	NA	NA	NA	NA	NA	NA	NA	NA	NA
687561	42-MG-BA	4.16679	5.52558	3.51936	4.36407	3.52568	5.12769	4.28878	0.635392	2.25256	3.10275	4.82243	5.73869	5.06387	1.90008	3.80981	0.54293	5.0508	5.04461	2.07284	1.85971	-2.37685	3.4367	1.74358	3.80464	4.38427	2.72086	1.97369	2.86392	4.45327	4.3592	3.41647	-0.452786	2.15113	2.42792	3.70538	2.32263	2.88228	4.20271	4.93889	5.65594	4.19744	4.13273	4.73388	2.93514	3.40592	2.56663	3.32111	4.26313
910925	A431	2.0888	2.40892	1.64743	1.11813	2.10537	5.03959	3.86436	-3.61762	0.309227	1.62293	4.6575	4.67262	4.65571	1.44248	1.07886	-0.921318	4.71205	3.26149	1.33556	2.08849	-4.63175	4.19538	2.25488	2.25728	3.58561	-0.394273	1.97696	-1.71787	2.89848	2.33367	2.36978	0.0070443	-1.31663	1.83638	0.948162	2.09786	3.35282	1.55307	4.83486	5.37846	3.93146	4.05483	2.11764	2.45532	2.24272	1.88844	1.70285	3.56325
905951	BT-549	NA	NA	NA	NA	NA	NA	NA	NA	NA	NA	NA	NA	NA	NA	NA	NA	NA	NA	NA	NA	NA	NA	NA	NA	NA	NA	NA	NA	NA	NA	NA	2.21507	NA	NA	NA	NA	NA	NA	NA	NA	NA	NA	NA	NA	NA	NA	NA	NA
906693	BxPC-3	5.13388	4.4227	2.55905	2.84953	5.20417	5.66032	4.49508	0.0122767	0.90654	3.76095	4.71556	5.3	5.20417	3.04822	1.498	-0.885841	4.89298	5.1742	2.15762	2.29806	-2.65521	1.68405	3.10754	5.11899	5.06489	1.8838	2.78996	2.75691	2.94286	5.09159	3.9381	1.92204	-0.274427	2.03686	2.328	2.30604	3.45086	2.1607	4.97428	5.67167	3.83176	5.13371	4.60299	2.86371	2.03808	1.53489	1.03413	4.24727
910850	C3A	5.19009	5.76104	5.50681	4.0075	5.19576	5.84875	4.25042	0.726545	3.94587	5.19576	5.65887	5.86478	5.09323	5.18049	5.86274	3.1161	5.1891	5.19576	4.23358	1.8475	0.812574	5.19576	5.19573	5.19382	5.1953	3.01289	2.89318	3.77074	5.45315	4.70559	5.19576	3.32486	4.14732	4.50262	5.19576	3.0242	5.18767	4.50262	5.86198	5.83479	5.86326	5.17608	5.18939	5.85044	5.19576	5.73591	5.86335	5.84646
1290730	CAL-29	4.72069	5.15704	2.76828	3.76174	2.64187	5.60251	4.36436	-0.481215	0.480545	1.86652	5.01169	5.52689	4.99784	4.65064	2.54979	0.496903	5.0195	4.21211	1.74194	2.00233	-4.25482	3.45435	3.34593	5.05624	5.05624	2.82193	2.09607	0.465591	3.80098	4.79209	4.31921	-0.86325	2.46159	3.39666	3.73534	2.56021	4.28883	3.40486	4.90385	5.23739	4.67383	3.52286	4.73107	2.87038	3.82761	1.45655	4.27378	5.12895
910852	CAL-85-1	3.92667	3.99221	1.96485	3.01975	1.54937	5.28436	4.74625	-2.97403	1.42333	2.46345	5.11132	5.87137	5.47983	2.97784	3.10718	-1.01108	4.5807	3.54076	1.13887	2.39815	-3.36358	1.95086	1.90093	3.6758	4.45113	1.53539	2.74369	-1.72847	3.25897	3.22147	2.82983	4.93065	1.17499	2.42329	4.19688	1.74141	2.56997	1.15039	4.11826	5.88982	5.20616	3.94834	2.14352	2.97468	2.8412	3.05515	2.13047	4.17704
906824	Ca-Ski	0.963595	2.61479	1.72257	1.47825	-0.655167	4.09109	4.16676	-4.34872	-1.37066	0.0339606	3.19806	4.4386	4.54242	0.90812	0.322505	-2.24486	4.031	3.23967	-1.09306	0.802279	-5.50519	-0.365696	0.613288	2.69065	4.32821	-0.893688	1.60217	-0.344398	2.322	2.77354	1.15317	0.10345	-1.3278	1.95725	1.38959	1.40546	2.09231	3.408	4.78517	5.23417	3.54375	3.98126	3.77728	2.38572	2.2714	0.771578	1.17722	3.03202
906821	CFPAC-1	5.19555	5.41628	3.16012	3.4016	5.16668	4.82655	4.61352	-0.267423	1.47722	3.15179	4.83859	5.95714	5.24318	3.1771	1.77649	0.732949	5.03002	4.77736	1.8613	2.90807	-2.17075	2.29597	2.11956	3.78694	5.12357	1.32202	2.96188	2.4334	3.69088	5.29675	4.3668	1.20137	1.63612	3.4903	4.14428	3.94864	4.3884	2.6574	5.54797	5.88853	5.17152	4.64083	4.48098	3.25811	4.80718	4.02197	4.4905	5.91855
1290767	CHSA0011	4.47377	6.26236	3.58983	3.24232	4.1172	4.93557	5.02945	1.37507	2.13448	3.77495	5.48237	5.90871	5.55397	2.14874	5.39045	-0.646475	5.26791	5.54356	3.23115	1.82568	-1.59969	3.82127	2.37046	5.31616	5.42209	2.59149	2.26999	2.75429	5.51025	5.38618	4.80705	0.514229	0.481673	3.09295	4.31196	3.44061	3.5284	4.09442	5.489	5.44382	4.18373	5.65841	4.85624	5.37603	4.33198	4.42075	3.97623	6.15717
906839	DK-MG	1.67199	6.6016	0.187505	5.99614	0.986361	5.51349	4.92575	1.2717	2.02594	2.45736	6.00573	6.59931	5.86645	0.356966	1.93476	-1.2477	2.39143	5.95933	0.0264942	-0.208566	-2.89215	4.31242	-1.4145	3.70766	2.84697	-0.0107347	-0.503161	-0.538423	2.15461	1.82144	4.61822	1.64736	2.69566	0.0680678	4.20803	3.46135	3.61985	3.16926	5.97528	6.39558	4.37544	4.79412	4.04102	5.15814	2.79028	2.96206	3.88914	5.0557
911905	EFO-21	4.84062	4.51911	3.20144	2.3216	3.38099	6.58726	4.90785	-2.1902	0.789102	2.88381	3.41405	6.45278	5.59819	2.59094	1.61446	-0.206064	5.45127	4.34722	1.44223	2.26305	-3.30372	3.46351	1.97314	4.92415	5.34277	2.96207	2.92933	0.360711	5.37371	5.35691	3.85555	4.70191	-0.0155041	3.41242	3.09758	3.13804	3.41889	4.98707	5.59704	6.30856	4.31763	5.31989	4.51815	4.13109	4.24793	3.29589	2.83046	6.54725
1290806	FU97	2.22152	3.26036	2.95348	2.89569	3.52147	5.63761	4.05842	-0.260931	0.243156	1.78666	3.69877	4.84248	4.89561	1.92657	4.12179	0.453597	4.35198	4.25385	2.06498	2.58018	-2.52489	2.65749	2.32169	4.79498	4.56927	2.08588	1.6416	2.33602	4.17683	3.93949	4.16804	2.57456	1.83912	1.82627	3.79722	3.14337	2.91531	3.09419	4.92685	5.59454	4.32446	4.24315	4.4834	2.87451	2.87634	3.20346	3.20401	5.0138
1240129	FU-OV-1	4.14393	3.55513	2.61296	3.79037	1.70442	6.36221	4.91568	-1.24702	-0.940522	3.35279	3.23946	6.35637	5.37406	3.02245	5.0402	1.07146	4.81468	4.80313	1.63801	3.39019	-5.36322	2.52323	0.610946	5.6895	5.41735	2.28376	2.56402	1.09256	3.62154	4.65874	5.07476	4.21152	1.34143	2.22156	2.1756	3.56939	3.21283	2.55629	3.8839	6.16866	4.57874	4.49886	3.43224	3.45633	2.58851	2.93035	3.22793	5.17499
1290809	H2373	5.48419	6.19283	2.75781	3.80986	4.38647	5.33909	4.66782	1.1961	4.25819	3.7211	6.00577	5.09222	5.58015	5.51297	5.7144	-0.572753	5.58015	5.56731	2.75372	3.25723	-1.78898	2.02912	2.59496	3.75568	4.96531	5.46008	3.22308	4.10279	6.23849	5.36351	4.49461	1.33917	5.5718	2.73913	5.10156	3.18164	3.55276	3.60642	5.57081	6.09448	4.37184	4.58968	5.24666	4.68777	4.04194	3.03907	3.31647	4.36028
907059	HN	4.70086	2.60573	4.77791	4.89553	2.13683	4.81519	4.03214	0.318826	2.99686	4.70218	5.00559	5.36997	4.69881	3.95014	5.01863	0.564628	4.6893	4.65552	4.69942	1.79936	-1.25193	4.61941	3.48561	4.52	4.32016	4.70151	2.37122	2.62124	5.26896	4.64388	4.69508	-1.26082	3.3916	4.00643	4.70226	4.70226	4.70226	4.00899	5.37168	5.37124	5.37169	4.70208	4.3585	5.34377	4.69988	5.35581	5.37166	5.24038
907060	HOS	4.01549	5.02296	3.37439	4.47105	4.18379	5.02479	3.65013	-0.0325898	2.19789	2.88893	5.02316	5.01883	4.35536	3.9986	4.84405	2.26806	4.32379	4.35517	3.59411	1.68418	-0.0314098	4.35536	4.35536	4.22503	4.28176	3.94746	2.05197	2.60361	3.55293	3.54386	4.30662	-0.198913	4.35383	3.1985	4.35536	4.35536	4.35536	3.34323	5.02479	5.02471	5.02479	3.51359	4.11292	4.30048	4.35536	5.02479	5.02466	5.02426
909977	HuO-3N1	3.28629	6.37586	3.67872	3.80561	2.48404	4.37003	4.99794	0.275187	1.43742	3.25063	4.28519	6.34249	5.51601	2.46633	3.05712	0.172934	5.62822	5.72947	1.5959	1.05017	-2.17812	4.64904	2.48333	5.6247	5.49945	1.26348	1.77384	4.3189	4.76088	5.2536	4.39625	3.58949	1.4694	3.63067	4.77653	5.36638	5.28881	4.82772	5.76948	6.37345	4.98086	5.68481	5.74637	6.3269	5.48019	3.07917	4.30089	3.40487
907171	IPC-298	4.20515	4.65578	2.99897	3.1121	3.18845	5.28619	4.17293	-0.878767	1.39513	3.83145	5.03189	5.2442	4.8184	3.57934	4.01116	-0.00380334	4.10878	4.47883	1.73474	1.98544	-3.18691	3.16164	2.5351	4.38971	4.38857	3.50153	2.30386	1.28572	3.02902	3.80729	3.48115	1.60255	1.9175	2.82442	3.24511	2.2501	2.34024	-0.0388131	5.07213	5.49284	3.54473	3.55351	4.29864	2.9532	1.48101	2.45753	2.4398	4.8869
1240160	JHH-7	3.93445	3.71904	2.75956	3.11775	2.25556	5.10591	4.02292	-0.806783	2.07322	3.82653	5.41497	5.0491	4.74745	3.56823	4.06505	2.39084	4.64103	3.88796	0.689334	2.20295	-1.86807	3.83603	2.2147	2.9979	4.65334	-0.870495	2.42963	2.42592	2.07821	3.85899	2.58048	3.2379	2.94065	2.69585	2.47969	1.97801	2.21552	3.22902	5.12789	5.41422	5.2444	4.73486	4.00987	2.88104	3.85051	4.02966	3.69119	4.95646
1298215	KON	4.7535	4.54505	4.79082	4.27982	4.53023	5.09858	4.12895	0.128481	3.18416	4.35441	5.3222	5.42999	4.80603	3.80778	4.59305	2.20109	4.76979	4.3926	3.48569	2.20799	-0.436106	4.54988	3.21829	4.68585	4.67542	4.46736	2.44885	3.10914	4.8957	4.39679	4.34855	1.27773	3.39138	4.11133	4.80603	4.80573	4.79928	3.86808	5.47546	5.19245	5.46789	4.79122	4.63804	4.53238	4.80603	5.41633	5.37077	5.20549
1298218	KP-2	4.87536	4.59792	3.14201	2.93617	3.32695	5.71156	4.52344	-2.89899	0.910767	2.46886	3.98095	5.35493	4.53076	2.4264	1.10808	-1.31682	3.48284	3.63243	1.55274	1.21868	-4.56597	1.34682	1.94413	2.34266	5.1992	0.143124	2.89556	1.30242	3.57076	3.46301	3.49432	3.96014	-0.431182	3.5491	3.72275	4.59761	4.26938	3.75043	4.729	5.78984	5.03498	4.43232	4.80492	3.26148	3.60325	3.56613	4.80621	5.77179
1298219	KP-3	4.61118	4.34065	1.96304	3.23298	2.59473	5.74874	4.57877	-3.00052	0.768032	2.62847	4.19673	6.08361	5.43112	4.41405	0.63713	0.897189	4.77103	5.42984	1.30865	2.87186	-3.02924	1.37879	1.63444	3.39936	4.70595	0.816331	2.62676	0.142144	3.88428	4.45615	3.91151	3.65244	0.33342	2.70909	3.49381	3.17879	3.922	3.16229	5.23473	5.94113	3.84321	4.97301	3.80073	4.22462	2.53966	3.09974	2.63027	4.2569
907320	KYSE-450	3.58264	2.7943	1.91188	1.34146	0.0437205	3.75645	3.17407	-4.30275	-0.151091	2.17495	2.96752	5.35818	4.05741	2.3082	1.24189	-1.06385	3.6443	2.45314	0.16913	2.30049	-5.26882	-0.0700106	0.410166	2.91531	2.90578	-0.865503	2.31724	-4.62424	2.98007	4.69148	1.6214	NA	-0.412232	0.658925	2.53774	2.44011	2.63582	0.960413	5.35802	5.24807	2.78569	4.66726	1.53072	2.71217	2.55796	2.23246	1.87457	3.72319
713899	LU-135	2.3951	3.99123	2.76028	2.24474	2.5548	2.87861	2.91364	-1.00011	2.57092	2.22925	4.71513	4.3647	4.0882	2.29131	2.86346	-2.01627	3.52909	4.30799	0.323921	1.96506	-3.96832	0.181191	0.234277	1.76898	3.09905	1.96894	0.624488	0.93218	2.37754	4.33703	1.65077	4.48816	1.80861	1.42802	0.782942	1.59213	2.06733	2.75486	4.44862	4.78468	3.86676	3.36336	4.1911	2.37264	2.26563	1.64807	1.53584	2.96463
905960	MDA-MB-231	4.07934	5.57766	2.76123	3.36139	3.17808	3.69494	4.3222	-1.58139	2.48933	2.9665	5.23481	4.91936	4.31632	4.626	5.77529	-0.787348	4.77851	4.24984	1.97196	2.46791	-1.27819	4.26206	2.46421	3.94367	5.12646	1.93547	2.79051	2.49062	3.63641	2.94022	4.48044	3.40077	1.13358	4.35581	5.12646	4.26425	4.82076	4.34553	5.15631	5.76787	5.71131	5.0327	5.08712	4.95917	2.83581	5.78647	5.79589	5.5164
908121	MDA-MB-361	4.75117	5.42519	3.28016	3.70549	4.65964	5.58317	4.25076	0.198269	0.061543	0.810148	4.98535	5.66089	4.98314	4.97276	4.77031	0.24038	4.98122	3.32749	2.07006	2.68143	-5.31429	4.2207	3.39673	4.23867	4.67754	2.1733	2.68121	0.145137	4.05965	3.87932	3.52716	5.30455	4.04199	3.18815	3.40711	3.61485	4.30271	3.73276	4.65369	5.50405	5.36781	4.25765	4.36728	4.25813	3.20922	0.692643	4.27943	5.30053
687514	ME-180	2.4348	2.5137	1.78391	2.03817	-0.0608844	5.41587	4.1117	-3.79984	-0.586178	0.617087	4.47483	5.34915	4.60226	1.45946	-0.169039	-1.1112	4.52498	3.14246	-0.419801	2.18991	-5.0615	0.605658	1.27648	2.39876	4.04802	-0.583294	2.07669	-0.870381	3.15125	4.01115	1.54967	0.303271	-0.00338698	1.60983	1.84619	2.37876	2.74817	3.4453	4.43609	5.65848	3.4233	3.85054	3.04316	2.67134	2.62691	1.89489	1.30855	4.93592
908135	MHH-NB-11	4.0742	3.58011	2.34407	2.17052	-0.4377	2.56266	3.94105	-3.15675	2.69886	4.32438	4.40551	5.85933	4.56042	0.108512	3.77404	0.611435	2.68623	4.44877	1.45275	1.51345	-2.44962	2.15745	1.35307	3.13186	5.1899	0.407136	2.60245	1.64554	3.22022	4.4477	2.13009	NA	-0.0473243	2.41381	1.61341	1.45541	1.4562	2.01515	4.08784	5.57958	2.95864	3.14096	4.33303	3.09483	1.41416	1.9683	1.17146	2.12835
908474	NCI-H1703	1.61329	4.12925	1.53403	3.15883	1.68689	5.12656	4.04424	-3.67349	0.134883	2.10986	3.63238	5.16356	5.33204	0.807737	2.67595	-1.11734	5.28086	4.02334	-0.196206	-0.98358	-4.52009	2.18909	0.0500258	0.860419	4.14125	1.38659	-1.39009	0.294747	1.34062	0.868939	2.36034	1.22677	2.13685	1.66062	3.66975	2.83946	2.80146	4.46262	6.01396	5.99447	3.91195	5.35238	4.8764	5.54522	2.07173	3.12388	4.13598	5.75697
724873	NCI-H2009	4.94399	5.38977	4.20653	4.12814	5.10996	5.78422	4.34294	-0.430598	3.49046	5.11479	5.76831	5.48625	5.04	4.7729	5.37108	2.66076	5.06935	4.67456	4.70054	2.7141	-0.672241	5.07755	4.75148	4.82741	5.09289	4.25113	2.80462	3.08681	4.86112	4.076	4.43922	2.01273	5.09466	3.09805	4.81991	4.15389	4.35294	2.03023	5.73572	5.63526	4.33829	5.11229	4.50465	5.21469	2.72503	4.13032	3.90454	5.45017
1298356	NCI-H2444	5.50434	5.65872	4.9729	5.65816	4.64894	5.76508	4.94598	1.23139	3.49895	4.12502	5.84201	5.64559	5.62143	5.06592	4.5585	3.49262	5.38275	5.00186	5.08807	3.1661	-1.20719	5.62143	3.64946	5.45767	5.57336	3.89197	3.28726	4.13841	5.54468	4.42856	5.55698	3.93353	4.3372	3.50217	4.32008	5.50788	5.62135	3.48422	5.0014	5.68802	5.65232	5.54076	5.38097	5.0111	3.07895	4.50408	5.00996	6.29086
687829	NCI-H661	4.40634	4.10911	5.36732	2.45233	4.37291	4.8098	4.42197	-3.52294	1.78132	3.12949	4.73056	5.64535	5.3324	3.09384	3.85412	-0.404695	4.76003	3.47626	1.78418	2.77791	-2.53222	1.84002	2.62728	3.82591	5.07658	1.86912	2.50704	0.955912	3.23427	3.94634	2.92221	0.856449	0.788617	2.33043	2.16356	2.97592	3.72302	2.59504	5.42987	5.46179	5.89881	5.30771	5.19852	2.96902	3.22873	2.57374	4.27388	5.87573
910079	OE19	5.34331	5.60978	5.00426	4.05085	5.11376	6.02443	4.71723	0.99842	4.55513	4.50612	6.05483	5.99157	5.39232	5.3723	5.19286	1.9341	5.32236	2.71776	5.11951	2.94544	0.339406	5.3758	5.02883	5.38374	5.26724	5.38385	2.80774	0.713824	4.27501	4.65921	5.37461	3.76177	5.22682	4.69963	5.0156	5.13891	5.12419	4.69866	5.92195	6.00445	6.05505	5.08912	5.1834	3.98661	5.39511	6.02426	6.06137	5.97219
910549	OE33	5.23502	5.75745	3.83467	3.97826	3.49755	6.13053	4.74516	0.392451	0.805134	3.2321	4.5571	5.60389	4.55835	5.45532	4.27973	1.04924	4.94442	3.97143	2.63278	2.29424	-2.33164	3.3632	3.8338	4.79839	5.35548	3.29385	2.40722	2.93677	3.44188	5.43385	3.99748	4.0365	2.15386	0.423722	4.7925	2.60114	3.89469	2.30628	4.17367	5.69025	5.30852	4.02506	5.06732	2.79884	3.21157	2.60954	5.87854	5.36366
1240197	OV-90	2.93812	3.95197	2.31829	2.91167	2.98757	5.47381	4.73593	-1.14676	1.59197	0.582664	6.16414	5.61116	5.44584	2.22446	2.22827	0.0866118	4.97256	4.72101	1.59073	2.97555	-2.03372	2.60636	3.20874	4.96948	5.57035	1.99262	1.32695	3.39071	3.55748	3.88509	5.01316	4.74474	0.914021	4.0112	3.03934	4.96174	4.58234	2.57991	5.63372	6.2165	6.01473	4.93151	5.22839	3.66109	1.72946	4.70067	4.29334	5.16279
1240200	OVMIU	4.58884	3.59514	2.03335	2.86489	2.15566	6.05196	4.32651	-0.848513	-1.66801	0.108983	3.35835	5.66785	4.83747	3.24002	1.42694	-0.575798	5.19678	2.37819	-0.528728	2.76997	-6.3038	1.95837	0.892611	3.61824	5.10695	0.22123	2.56732	-2.70893	4.00708	3.37269	4.46476	1.69482	-0.812327	2.78311	3.29383	2.25432	2.96824	1.07234	3.74657	5.39325	4.18642	5.29037	1.53095	3.29744	1.64781	0.361774	2.19931	5.00364
925346	PANC-03-27	4.05984	3.47346	1.99668	2.75622	2.12443	5.35666	4.01606	-2.58201	-0.113777	2.81453	3.13272	4.26251	4.52792	3.16505	1.67047	-1.53834	4.68723	3.78451	1.30391	1.06995	-4.48302	0.974315	2.6578	2.67692	4.68693	1.13526	2.37976	-0.219111	2.95285	3.13435	3.18381	-0.663579	-0.663285	1.15743	3.73929	2.40537	3.33751	2.05969	4.03355	5.21242	3.23065	4.68486	3.35537	1.81589	2.47784	1.5316	2.20861	4.2236
1298526	PA-TU-8902	4.59211	4.47344	2.60828	3.57265	4.71943	5.11469	4.55137	-0.897207	0.119504	4.31367	5.15695	5.77169	5.31899	2.34671	4.89615	-0.410404	5.08401	5.07818	0.797881	2.94082	-4.89143	2.28883	3.08608	3.37595	5.32537	0.545439	3.02279	2.12624	3.64805	4.01728	3.78421	3.04127	1.23495	2.53918	3.10769	3.48664	3.54233	1.78661	5.61141	5.70161	4.82343	5.32171	3.11041	2.25886	2.19732	1.34243	1.71922	3.54148
1240202	PC-3 [JPC-3]	5.49621	0.887453	1.73462	2.63469	1.33257	5.25198	3.64361	-2.80654	-0.0781919	2.99203	4.31024	5.77943	5.38396	3.05618	2.90561	-0.643275	5.19522	3.37373	2.11593	3.13196	-2.90439	2.14388	2.26899	4.88126	5.62435	-0.409841	3.3373	-2.35674	3.82422	4.77469	4.48234	3.50079	0.576922	3.90448	3.41845	2.6353	3.29319	3.79028	3.07179	6.14775	5.15035	5.18263	1.27904	2.75781	2.72778	3.45895	2.24357	5.56679
909700	RPMI-2650	2.31245	4.12338	2.74371	3.16763	2.50117	4.61898	4.32104	-1.26758	1.16922	1.76004	5.27402	5.45691	3.58783	3.07699	3.66933	-0.122072	4.34042	4.65259	1.99479	2.70852	-2.97842	1.87809	2.50179	4.10191	5.09002	0.911393	2.12825	1.80807	3.83129	4.8005	3.83817	1.19546	1.05704	1.98489	3.29303	2.01006	2.93142	3.33863	4.99517	5.7642	4.36603	4.20607	4.08917	2.96514	3.15842	2.90419	2.74475	3.23935
713880	SBC-5	4.28511	4.14679	3.33327	4.73627	2.82348	4.95942	3.49187	-1.35289	2.95338	3.61903	4.95939	4.77582	4.20146	3.97659	4.95942	1.01485	4.15674	3.66466	3.38241	1.87654	-1.29883	4.28997	3.5631	4.28886	4.2899	3.47957	1.4532	2.75023	4.4344	3.86089	3.37638	2.31326	3.84511	2.7387	2.1165	2.31112	4.19267	3.59684	4.95942	4.95907	4.95942	4.28978	4.28999	4.95677	2.73029	3.25729	4.07506	4.79418
930298	SKG-IIIa	5.61984	5.72962	6.18895	5.84769	5.86062	6.4899	4.83056	1.41452	3.98238	4.68673	6.36476	6.32016	5.74579	5.39726	6.50419	3.3884	5.6563	5.82307	5.76099	3.16109	0.755105	5.87017	5.69191	5.87017	5.87017	5.75671	3.55878	3.93902	6.0273	4.98142	5.87017	2.01821	5.75627	5.11805	5.60852	5.86859	5.71338	5.10354	6.36179	6.51466	6.30157	5.63546	5.44041	5.80032	5.87017	6.53576	6.27611	6.53756
909738	SNU-449	4.2425	2.46213	2.05101	2.66625	1.83001	5.09435	3.36484	0.531093	0.445678	1.16107	5.79135	5.62358	4.04528	4.55494	2.92419	2.75241	4.75623	2.84402	1.80524	2.08294	-3.2245	5.22115	2.46876	4.02012	5.24521	0.768778	2.94262	-0.0622945	3.29989	4.07072	4.8197	1.42817	3.07963	1.58227	4.8211	1.62553	2.20043	3.40088	5.20183	5.84027	4.17313	4.28712	3.02772	3.05615	2.95888	2.27531	2.21583	3.69213
687457	SW780	5.21264	5.02383	4.78885	3.96873	5.21264	5.87658	4.53573	0.00635031	3.80708	5.21264	5.82427	5.80353	5.17763	3.3472	5.88189	1.31385	5.20896	4.78612	4.68568	2.88437	-0.51594	4.24081	3.49251	5.20696	5.21257	5.20732	2.90839	3.69125	5.43691	4.55264	4.43326	0.207995	3.6657	2.743	4.76412	4.38087	4.53803	3.04991	5.87308	5.70634	5.87685	5.2093	5.12679	5.87384	4.53463	5.81379	4.35362	5.63205
687586	T98G	4.3983	4.84326	2.44813	3.40351	2.29173	4.76908	4.02543	-1.46927	1.83855	3.77722	4.15733	5.38892	4.72106	3.57417	3.59822	1.28068	4.50373	4.17607	1.66385	1.88515	-3.05537	3.13543	2.34463	4.30063	4.63114	3.29513	2.05437	2.27856	4.13105	4.19521	3.61875	-0.392282	2.3241	1.88549	4.09877	2.09804	2.85824	3.72001	4.94571	5.18739	4.01199	4.01073	3.97574	3.05445	3.59062	2.34115	3.50892	4.10245
909770	TGBC11TKB	4.42116	4.98816	3.09358	3.19456	2.88695	4.85362	4.03373	-0.411539	3.35213	2.99209	4.92159	5.15098	4.18698	4.49929	4.33596	1.38653	3.34958	2.10393	4.37304	2.00614	0.322336	4.50842	4.03903	4.56646	4.70373	2.76209	2.40073	3.13789	4.32867	3.44385	4.01491	3.54859	0.940203	3.05675	2.34262	3.61324	3.87911	2.3577	4.93335	5.37098	4.45506	3.91626	4.47449	4.25981	2.66614	2.49394	4.49525	5.36857
687588	U-118-MG	5.22207	5.92045	5.85414	5.7002	5.37818	6.1107	4.71293	0.886972	4.248	5.43861	5.84759	5.25611	4.76829	5.24621	6.11182	0.589585	5.32871	4.58895	1.32243	1.85789	-4.40256	5.44127	5.41687	5.02961	5.35996	5.38351	1.67398	3.606	4.23485	3.91896	4.6985	1.70699	5.39268	1.61595	4.36446	4.08767	3.99998	4.72357	4.96077	5.84023	4.45141	5.11636	4.27161	4.6817	4.43176	3.26395	4.58563	6.10443
1299081	WM793B	4.037	3.82164	5.35082	2.8949	5.00446	3.86911	3.61068	-1.54404	1.2778	2.52318	4.19299	5.75752	4.0092	3.15033	2.26091	-0.232975	4.40593	4.59128	0.229515	2.50004	-3.97013	1.44956	1.60155	2.92268	4.22667	5.10865	2.13639	1.10189	2.23415	4.2912	3.20562	0.6308	-0.457046	2.34221	3.91712	1.9716	3.0707	2.54565	4.33267	5.65928	4.5238	4.50735	4.36294	3.05254	1.8526	2.09668	4.31415	4.179
906797	647-V	4.69457	3.91651	2.07604	3.39216	3.35003	5.6	3.116	-0.671439	0.585846	2.91728	4.09305	5.06575	4.90827	3.48273	5.23666	-0.111059	4.90038	4.5827	1.97016	2.4943	-1.21008	2.28371	3.49501	4.40108	4.6381	0.737943	2.62287	0.393375	5.1975	4.09076	3.95223	1.29497	1.09407	3.70299	4.53845	2.74826	3.08712	3.76319	5.50513	5.5985	5.52091	4.75054	4.21294	3.06079	4.27987	3.8077	2.68988	5.59867
910926	BFTC-905	3.94988	3.44179	2.43124	2.66755	2.68762	5.04498	3.70248	-3.4511	0.578201	2.7899	4.063	4.77056	4.37311	1.62042	3.02887	-0.776493	3.686	4.09636	1.92857	2.07177	-3.77433	0.570986	1.92023	3.45404	4.24594	-0.0713637	2.07205	1.91058	3.58092	2.59912	2.15982	NA	-0.802217	2.66356	1.89583	1.95073	2.90098	0.883043	4.3091	5.04237	4.37928	2.85877	4.36911	2.846	2.20665	3.01895	3.08047	4.34325
687505	C-33-A	4.1646	3.82999	1.33186	2.839	2.60296	4.03595	3.96866	-3.30611	0.733969	2.45035	5.08126	4.99372	4.70761	3.54235	4.86696	0.2486	4.31715	2.9573	1.40521	2.51396	-2.46182	2.61087	4.3578	4.27196	4.41075	0.697416	1.46141	0.195267	3.19186	3.83728	3.07121	-0.45774	1.69332	1.92304	-0.477419	0.813047	1.23801	1.70443	4.5853	5.49603	2.44673	2.99806	2.17308	1.67791	2.03889	1.63318	0.471188	2.86344
753541	CAL-33	4.81555	3.40349	2.38282	2.83102	2.2555	4.05116	4.00355	-3.68572	-0.0667801	1.57915	4.48048	5.39067	4.82967	3.02254	4.59231	0.0428754	4.83219	3.71243	0.87175	2.48821	-5.31069	2.93879	2.55622	3.21949	4.55001	0.412485	2.52741	-0.500335	4.0955	4.44996	1.76331	0.0852904	1.40782	2.99133	2.24561	3.40893	3.97441	3.35199	4.80995	5.48122	4.04195	4.36963	3.85237	4.06888	4.17365	1.30705	2.45385	5.05154
905961	COLO-205	4.38229	4.8444	1.92249	3.16134	3.3316	5.49339	4.12971	-3.59793	1.4444	2.46944	5.52112	5.26874	4.88919	1.00455	1.72004	-1.61644	3.74584	4.34311	1.90514	2.32549	-2.94899	0.996938	1.8354	4.39249	4.88858	2.72533	2.52769	2.3913	3.26199	3.58338	1.95818	4.66905	0.177783	2.67727	1.75588	2.46454	3.24263	-0.0232801	4.26519	5.27361	4.07113	3.69888	4.68259	2.93081	2.01551	2.87039	2.22101	3.76973
906818	COLO-679	4.92293	4.96441	2.72655	2.55939	3.78731	5.66989	4.5592	-1.24611	1.63061	2.90354	4.62905	5.68312	4.89215	3.44146	3.04725	0.239025	4.74904	4.75269	2.13094	2.77697	-2.21367	1.37895	3.46696	3.92823	4.9096	0.336892	2.14917	2.1742	4.55101	4.78689	3.20806	2.15315	0.50594	4.53832	4.83907	5.18667	4.96109	2.0824	5.43345	5.84612	5.67596	5.18542	4.70388	5.06783	3.41699	3.64695	4.07511	5.06635
906843	DoTc2-4510	3.38888	4.10702	3.23768	2.88947	2.16434	4.91487	3.99629	-1.07962	2.20017	2.83081	4.91515	5.17722	4.75687	3.42235	3.74101	0.346222	4.56631	3.82401	2.25557	2.09927	-1.99245	3.28357	3.02645	4.45888	4.75717	1.33608	1.93126	0.00106284	4.14312	3.89566	3.57938	3.95236	1.03933	2.78533	2.98633	3.14336	3.4657	3.05657	5.10547	5.42645	4.97367	3.73484	3.10838	4.44885	2.98976	3.91454	3.82532	4.78452
905935	DU-145	5.18183	4.9464	4.22396	4.38898	5.19936	5.56444	4.50916	-0.478505	3.19009	5.04391	5.86879	5.43779	5.19353	5.19639	4.30916	1.60517	5.19936	5.19936	3.10179	2.81696	-0.283443	4.59693	5.19936	4.08465	5.18296	1.23306	2.89678	3.11728	5.45905	4.08157	4.86456	2.56914	3.98971	4.22736	2.91875	2.28308	3.5429	4.29312	5.3298	5.83894	4.73905	4.42893	4.4754	3.39611	4.1251	4.39356	3.49124	4.99461
753554	EBC-1	4.47706	4.7478	2.68967	4.07401	3.96001	5.11722	4.47898	-2.81202	0.292843	2.62282	4.5322	5.69598	5.16308	2.65841	3.84499	-0.397279	4.86481	4.47013	1.27443	2.86299	-3.18109	2.49043	2.65449	3.41921	5.01679	0.953	2.86144	2.52787	3.50207	3.86418	2.18863	3.11536	1.51633	-0.978761	4.05774	4.65211	4.37767	2.18895	5.04857	5.8269	5.72613	4.70789	3.2235	3.23987	4.42609	4.45129	4.61726	5.18372
906848	ECC10	3.20923	2.60115	2.33497	2.40651	1.47379	4.43938	3.91849	-1.24486	2.02071	2.25195	5.40403	5.42459	3.80083	1.48422	5.01178	-1.60036	4.28199	3.89818	1.91255	2.06892	-2.0447	1.3628	1.83611	3.23477	2.95316	-0.156126	1.85296	0.498055	2.97395	4.08515	2.7283	4.00036	0.618477	2.61161	3.45631	2.14444	3.3689	2.20054	5.29397	5.40212	4.47695	4.48507	4.86865	3.28218	3.20547	3.54679	2.68007	4.06066
907298	G-402	-0.0552224	4.35258	2.0317	1.37061	2.19308	3.97844	4.39087	0.954293	2.78544	0.499573	3.465	6.1286	5.41807	0.208353	2.26484	-0.140256	5.12367	4.97358	2.38655	-0.35215	-3.25484	1.84208	2.37146	2.93399	4.10556	1.08478	-0.245353	2.11215	1.40566	3.37422	3.54891	-0.537687	-0.777983	1.32965	4.02395	1.92775	2.32264	2.23699	5.73567	6.01552	3.94634	3.84851	4.9388	3.38494	1.42542	2.77521	3.49723	4.47581
1247873	H3255	4.79793	3.93058	3.90751	4.12103	3.08548	5.98682	4.64411	-1.0249	1.93665	2.69397	5.575	5.81982	5.3354	3.8351	2.82694	-0.322847	5.31887	2.63613	2.0974	2.87276	-2.20499	3.14279	3.81344	5.14117	5.42949	2.00403	2.72857	-2.98008	5.09904	4.99487	4.23399	3.66777	2.39041	4.57967	3.19805	4.97872	5.13018	4.08788	2.92956	5.94321	5.43867	4.80515	0.238942	1.86592	4.46624	3.73937	4.08024	4.87062
749710	HCC1143	5.53656	5.52161	2.1325	3.27202	1.85609	6.40114	4.834	-2.03659	1.12241	2.73753	4.4326	6.46101	5.8117	4.4026	1.88735	-1.34675	5.78721	4.2471	1.11357	3.27876	-2.452	2.65487	1.98096	4.72187	5.82146	2.74019	3.40746	1.10777	3.82548	5.01301	4.66214	3.54551	0.975429	1.39374	1.20076	2.41195	4.06472	1.4324	5.27731	6.03516	5.98121	5.69595	2.97324	3.54955	4.2857	1.92647	3.84542	4.32037
1290908	HCC-78	3.43186	3.24308	2.31353	2.37328	0.956699	5.98564	4.40192	-2.92215	-0.399094	2.09765	3.2249	4.92149	5.25312	3.48519	1.83188	-0.901759	4.44217	4.47732	1.9313	2.61644	-4.39524	0.320572	1.89264	4.36039	5.31621	0.23626	2.54672	1.06023	3.29655	3.44897	3.07583	0.421702	-0.93268	2.07523	3.65998	2.58777	5.26284	4.54221	5.77043	5.82745	5.12107	4.97695	5.29747	2.82574	3.20683	2.84054	3.0801	5.38735
907321	KYSE-510	4.31864	3.95254	3.24146	3.08619	3.00501	4.58722	3.63005	-1.45844	2.15265	2.72055	4.31378	4.99641	4.32599	3.53748	3.19387	0.531452	4.23311	4.09084	1.89033	1.96152	-2.02556	2.70799	3.54589	4.29854	4.3121	2.49382	1.90012	1.63445	4.00774	4.28903	3.37825	-0.886452	2.41012	3.1882	2.55515	3.40135	3.63407	3.11257	4.56648	4.95759	4.47672	3.86436	4.02001	3.67603	3.99897	2.83995	3.48708	4.34208
1240168	LN-18	3.9488	4.78757	3.63889	3.6939	2.15761	4.9608	3.49525	-0.493703	2.97031	3.2961	4.96087	4.77373	4.29177	3.15584	3.85602	2.09657	4.29122	4.03106	2.141	1.80083	-1.28642	3.68804	4.29144	4.22474	4.14714	3.10298	1.98861	2.87309	3.57421	3.99197	3.34431	-1.15261	2.61057	2.40362	4.29172	2.85576	4.29148	3.59858	4.95946	4.94861	4.95991	4.2911	4.28922	2.98165	4.22138	3.82802	4.22421	3.89555
1240170	LNZTA3WT4	4.31103	4.96696	3.29432	4.3576	4.32236	5.01521	4.24995	-0.647053	1.95033	4.17531	4.79068	5.09862	4.92174	3.83977	5.58168	2.65707	4.75654	3.9047	2.89665	2.47894	-2.3018	4.81388	4.25268	4.54911	4.92061	3.70303	2.47097	2.97917	4.73693	3.79001	3.57885	2.50894	3.6746	2.64036	3.67534	3.20957	3.40398	3.7188	4.91966	4.98802	4.45651	4.52665	4.41359	5.06902	4.03192	2.96502	3.91658	4.26838
924240	MDA-MB-415	5.87404	6.14679	5.6567	5.93113	5.87097	6.54347	5.1107	-1.23971	2.49146	2.62859	4.42948	5.11196	5.85129	5.74235	6.46331	1.81718	5.76687	5.68713	2.98499	3.57145	-1.27341	5.85944	5.87356	5.87362	5.87404	5.17911	3.57145	4.2769	6.54347	3.20643	5.61935	6.22127	3.72641	5.0342	5.28346	5.64462	5.59125	5.18082	6.50732	6.51969	6.52661	5.68104	5.65082	5.99094	5.55371	3.83129	6.52621	6.33924
687995	NCI-H1048	2.4995	3.2859	1.24247	2.19969	2.06558	5.16036	3.89354	-3.43341	-1.58481	1.27493	3.82886	4.57945	4.12542	0.779718	3.84388	-1.35488	3.89958	3.71401	1.21475	1.48437	-5.89794	1.91679	1.94159	4.24239	4.26674	0.985588	1.94571	1.27743	2.8337	3.07567	2.99496	1.00529	-0.100441	1.05113	-0.492297	1.41514	2.35536	2.58435	3.70155	5.22085	2.31733	3.56272	2.81602	2.62957	2.08987	-1.52045	-0.106021	3.9326
1240199	OVKATE	3.63397	6.6909	3.5303	4.98144	4.29517	7.24384	5.64521	2.1677	1.92703	2.77322	4.96336	7.20833	6.01975	4.99018	2.19995	0.894498	5.77441	6.18259	2.87165	4.20742	-1.81875	3.59614	3.0928	6.50867	6.56871	3.36886	2.30806	3.52114	4.52309	6.56583	6.49242	7.84512	2.16068	1.86701	3.50403	0.806684	2.04965	1.88831	4.90653	4.97921	3.14049	5.30048	5.65572	3.92675	1.99389	2.13438	1.30159	6.45081
909707	Saos-2	5.98046	6.6499	6.42157	4.9579	5.97905	6.62759	5.31048	1.14303	4.00981	5.96409	6.00127	6.48197	5.93898	5.97749	6.6446	1.7083	5.90141	5.98046	5.98046	3.65018	-0.0944982	5.46747	4.92161	5.97704	5.96362	4.90436	3.67788	4.01973	6.6499	5.51565	5.98046	2.37667	5.10257	5.28732	5.88651	5.98046	5.65938	5.28732	6.28397	6.6499	6.6499	5.98046	5.97799	6.11327	5.97545	6.63486	6.6499	6.6499
909719	SK-HEP-1	4.68787	4.37121	2.5704	2.84446	4.67508	5.36592	4.00902	-1.16598	4.01757	4.70502	5.37204	5.33672	4.70676	3.15733	5.37635	0.894386	4.6781	4.71072	4.71072	1.92648	-1.19488	4.70256	4.71069	4.66744	4.70937	4.16684	2.40498	3.05381	4.78976	4.34541	4.27129	-0.126605	4.64654	2.77352	3.79223	2.18745	2.81939	3.52679	5.12608	5.36496	3.6831	4.70068	4.03978	2.89888	3.54715	3.07186	2.14122	4.68826
905959	SK-OV-3	4.3728	3.51191	1.42475	1.85133	0.280816	4.88976	4.70359	-4.68991	-0.0543716	0.828333	4.17229	5.68952	5.44985	2.66745	-0.620301	-0.748985	5.28148	4.2833	0.430748	2.18195	-4.73838	2.00633	0.778765	2.98572	4.7324	-0.16454	2.67925	0.124685	3.53706	3.83643	3.08823	2.02833	-0.521533	3.11243	1.84421	2.63527	3.3649	3.88973	4.91924	5.74219	4.28603	5.4297	3.65152	3.33326	4.06271	2.17133	2.229	3.49735
1331036	SU-DHL-5	2.20597	2.49456	1.09857	1.07158	1.22503	2.91804	3.06934	-4.62258	-2.81287	0.477305	1.52615	3.93088	3.42058	-1.56885	0.906002	-2.00398	2.10958	2.3715	-0.476151	1.39709	-6.13528	-1.90395	-0.29192	1.94727	3.24203	-0.744862	0.361931	0.211576	2.53866	1.70337	1.56961	0.815987	-2.01368	1.43623	0.268926	-0.433544	0.717689	0.693026	4.40912	4.14798	3.03344	3.30265	3.73936	2.66988	0.605621	-0.444228	0.479489	0.011914
909753	SW626	4.48728	3.87728	2.11285	2.41397	0.863465	6.04018	4.68778	-3.44367	-0.806181	2.1543	3.22262	5.0822	3.96425	4.67353	2.11519	-0.503472	4.31406	1.67842	0.553028	2.43029	-3.92157	1.66044	2.83244	3.5412	4.98071	-1.20043	1.94002	1.19112	3.24688	1.76419	2.73679	2.20559	0.233218	2.71148	3.33912	3.57636	3.66374	1.04216	4.60026	5.70221	4.38674	5.29104	4.15233	2.63497	2.09199	3.04604	3.06594	5.49955
909756	SW872	4.44169	4.18728	2.9265	3.22122	1.90316	4.54863	3.48443	-2.30565	1.65587	4.05115	4.60394	5.24345	4.57589	4.10489	3.30114	2.48886	4.57682	4.53092	2.23261	2.25476	-2.16922	3.77818	2.96197	4.46028	4.56906	1.03432	2.25862	2.51849	3.89272	3.75576	4.27679	0.43236	3.30639	2.80582	4.08564	3.09889	3.0797	3.6895	4.96974	5.13889	4.68837	4.05521	4.13134	2.8908	3.93446	2.833	3.73488	5.09395
1299064	T-T	4.85788	5.53879	4.47551	3.54185	4.86558	5.5379	4.09637	-1.07109	3.46882	3.46919	5.48097	4.91257	4.86523	4.86246	5.03221	-0.599557	4.0838	4.03645	1.87368	2.53429	-2.45154	2.71662	2.0556	4.67751	4.48453	4.80356	2.5669	1.46317	3.21881	4.31745	4.09256	2.00744	2.21453	2.47859	1.91956	1.92704	2.45986	2.37352	4.91066	5.50869	4.52387	3.96554	3.74023	2.71383	3.02548	2.53572	1.97252	3.35455
910924	23132-87	4.72286	3.77467	2.98515	3.40291	2.80079	5.5433	4.34148	-2.32595	0.0480969	1.01956	4.42332	5.5078	5.01158	3.60119	4.84371	0.0522745	4.83813	4.92806	2.07446	2.70461	-4.04739	1.71445	2.68981	4.66665	5.00619	3.19505	2.38093	2.37994	3.99342	4.7266	3.44065	0.509072	0.77838	2.35134	2.5864	1.86072	2.96993	2.30338	4.97926	5.59016	3.93293	4.74942	4.20969	2.89597	4.34112	2.02063	2.6206	3.47108
1240121	BICR22	5.23334	5.56805	5.29128	5.30971	5.23505	5.90448	4.56507	0.853024	1.03181	4.23828	5.17457	5.86456	5.23454	4.28968	5.61764	0.567461	5.23505	4.50322	4.84647	2.70872	-4.91413	2.992	2.89848	4.37464	5.22668	3.84314	2.53265	3.6416	5.90317	5.20836	4.41407	-1.82929	0.438607	2.39644	4.374	3.92369	5.06914	3.87488	5.8653	5.78667	5.86295	5.22875	4.67468	5.46525	5.18215	5.14883	5.43561	5.40842
906823	CCF-STTG1	4.73918	5.69812	5.4024	5.47408	5.025	5.41807	4.15428	-0.865691	4.18978	4.47639	5.15618	5.69096	5.01467	4.99282	5.10952	-0.212505	4.96541	5.02292	0.2017	0.779135	-4.89274	3.14896	0.529134	3.49816	5.03765	4.98132	1.50742	2.52111	2.49457	3.87902	3.59818	1.01582	5.02357	1.49148	2.77605	2.06954	2.20765	4.15606	5.62452	5.39756	3.94444	4.99581	4.67752	3.00117	2.24092	3.24207	3.11525	4.54007
906820	CHP-212	2.27366	3.42876	1.06225	2.70437	-0.350021	2.996	1.49635	-1.58403	-0.141408	1.00462	2.86627	5.13983	4.05651	0.825759	-0.473058	2.51315	3.42525	4.15054	2.23076	1.62764	-1.88464	4.59093	1.57702	2.34875	3.66371	0.0159387	2.04282	0.31067	3.10481	3.75002	4.59177	NA	2.44034	3.65758	4.59259	3.83439	4.55992	3.46096	5.21827	4.73945	4.99027	4.50915	4.5778	5.01676	4.55783	4.95783	4.65546	4.68635
906865	G-361	3.43339	3.73949	5.09646	2.68046	4.71373	4.37381	3.16663	-2.20659	0.495329	2.55154	4.20831	4.59919	4.70586	3.0126	3.34308	-0.50108	3.39127	3.23465	1.90834	1.65042	-3.94521	4.28022	4.77068	4.7675	3.95498	NA	1.07283	1.05897	2.8158	3.33721	4.52961	2.43372	1.80949	2.88945	2.89283	1.61211	1.37311	1.24031	4.91118	5.42236	3.91136	2.9714	3.82611	2.77629	2.39518	1.7735	2.48667	5.10952
1240146	HCC-827	3.85079	1.02755	3.57592	3.42773	4.23011	5.99151	4.12814	0.225555	0.656772	3.55322	4.54606	5.67707	5.27152	3.36151	5.08253	-0.326642	5.1692	3.15218	4.06459	2.67276	-3.14125	3.25853	1.92828	4.64424	4.53753	3.20195	2.82049	-3.38249	6.01554	5.33809	4.41417	2.67609	1.14348	3.52461	4.60877	4.44923	4.95344	4.38752	3.41071	5.82026	5.23222	5.30381	1.49316	2.63984	3.538	4.37385	2.17851	5.98488
907290	H-EMC-SS	4.51809	6.09683	1.95336	3.45539	2.82971	4.65162	4.08868	-0.636887	1.06502	3.3937	4.60031	5.91967	5.30717	0.617605	4.68865	0.55183	4.91841	5.0114	2.63659	2.74803	-3.03411	2.88785	2.49936	3.75446	5.31861	1.58644	2.10215	2.5607	5.61066	5.2685	4.4714	1.85659	1.92424	0.151702	1.1935	0.759126	1.35383	-0.277892	4.3975	5.53382	2.38611	5.12112	4.36915	3.97717	1.03976	0.718442	0.795574	4.30736
907064	HT-1080	4.50904	4.87976	2.88496	4.15964	2.98413	4.69662	3.80458	-0.590875	2.41471	4.50022	4.93273	4.87857	4.5226	3.596	3.97928	1.49997	4.50618	4.5226	1.43928	2.02326	0.0190747	4.34992	3.39908	3.74483	4.52254	1.91871	2.21997	2.97059	3.54643	3.67142	4.1349	-1.25103	4.11996	3.2897	4.13583	2.22651	3.40791	3.58722	5.17805	5.19142	5.16359	4.52096	4.4904	2.8622	3.32336	4.03726	4.62327	4.54854
907068	HT-3	4.35511	5.07703	3.05914	2.7444	3.60297	5.35193	3.86704	-0.821187	2.45375	2.90072	5.33553	5.62995	4.96806	3.74164	3.63037	-0.115033	4.73462	4.0565	2.32864	2.06944	-1.86216	1.64027	2.36252	3.98197	4.37524	0.518362	1.89813	1.66476	4.50623	4.69243	3.91708	-0.389225	0.137736	3.2524	2.94737	4.05588	3.73466	3.39778	5.62815	5.62828	4.83534	4.43763	4.11701	4.58286	3.62758	3.37971	3.05646	5.17623
1240153	IGR-37	4.3186	5.24481	4.79816	3.7935	4.46706	4.53797	3.91118	-1.41948	3.12292	4.18536	5.21172	5.1986	4.59035	4.39847	4.21568	2.51062	4.58497	4.59093	2.20559	2.2882	-2.66932	4.58735	4.58953	4.59103	4.58926	1.85039	2.28814	3.17894	2.87417	4.53769	4.57809	2.25715	3.57747	1.68209	2.67069	1.66793	1.85255	-0.0318942	3.90417	5.02936	3.63556	3.46036	2.96843	2.44556	1.18476	2.12258	2.14259	5.21744
905968	IGROV-1	NA	NA	NA	NA	NA	NA	NA	NA	NA	NA	NA	NA	NA	NA	NA	NA	NA	NA	NA	NA	NA	NA	NA	NA	NA	NA	NA	NA	NA	NA	NA	NA	NA	NA	NA	NA	NA	NA	NA	NA	NA	NA	NA	NA	NA	NA	NA	NA
1240158	JHH-4	2.78292	3.20419	NA	5.02895	2.51312	5.52618	3.39641	0.369018	0.78708	NA	4.3757	4.36309	3.32823	3.89474	3.79988	2.82757	4.91204	4.28273	1.3733	2.17176	-1.07256	4.42041	4.25097	4.81842	4.8802	4.91204	0.802105	3.49622	3.12414	4.91204	4.80868	2.30038	2.15871	0.611288	2.27248	1.71776	1.89721	2.50982	3.88856	5.5571	3.18318	2.47751	3.54824	2.58943	1.10076	1.70152	1.49246	1.96764
1240218	SU8686	4.66439	4.90502	3.90406	4.0061	3.68939	5.99241	4.65264	-0.447433	2.61672	4.55297	5.30352	5.5551	5.27583	3.77926	3.443	-0.646477	4.88897	5.13001	1.75402	2.87501	-2.22279	1.18453	5.32037	5.02878	5.26313	1.30339	2.69457	2.58227	3.37735	4.45413	4.04831	3.59549	1.29573	4.35772	4.32701	4.30756	4.24479	3.9983	5.61668	5.88864	5.48715	5.07571	4.77028	3.54648	4.40438	4.91699	4.98912	5.09801
907042	H4	4.63267	3.17615	2.98354	3.25803	2.05755	4.76988	4.06801	-4.11854	1.61784	3.08197	4.28614	5.4728	4.79567	2.67334	2.32177	2.20692	4.70345	4.7114	1.24105	2.44219	-3.00667	2.84193	1.47513	3.70122	3.90163	1.78776	2.46802	1.36922	2.99689	3.87888	2.69513	-1.29419	2.30977	1.90248	3.33695	3.4538	3.53583	3.81352	5.12258	5.18766	4.72095	4.63293	4.15136	3.03499	3.05206	3.83675	3.10113	5.33139
907066	HT-1376	5.50749	4.09117	5.95377	5.13824	5.50749	6.17601	4.83751	0.863369	4.05304	5.50749	5.86245	6.01805	4.69936	5.44209	6.17627	3.36713	5.41693	5.38265	5.50749	3.01897	0.817443	5.50509	4.22926	5.50749	5.50749	5.50552	3.20459	3.79305	6.09091	4.88578	5.49783	3.78402	4.3847	4.81402	5.50749	5.50749	5.45031	4.81434	6.14238	6.13282	6.16135	5.42895	5.40115	5.92489	5.50749	6.17692	6.17622	6.17692
753586	LCLC-103H	4.2456	4.25225	2.06626	2.83107	1.8101	4.44929	3.88366	-2.51357	0.918569	2.61668	3.65069	5.24088	4.70996	2.1222	3.98643	-1.22664	4.34073	4.64686	0.156217	2.26931	-3.45085	0.771057	1.09859	2.39857	4.08335	1.53297	2.21168	1.59466	2.99579	4.45691	2.2798	5.95924	-0.859969	2.24492	1.53028	2.51737	2.96368	3.553	4.85731	5.3539	3.16941	3.98267	3.3274	2.82634	3.68777	1.94555	2.668	3.72573
907790	LoVo	4.96332	5.60628	3.28146	3.16234	4.92308	5.51944	4.29431	-1.62193	2.3002	3.55872	5.63693	5.47891	4.94131	4.9652	5.63704	1.25009	4.87966	4.96678	2.27521	2.49528	-1.76429	4.96491	4.03333	4.80698	4.50468	3.97613	2.66502	1.7601	5.63623	3.76966	3.3732	0.799487	3.85504	4.27446	3.19359	2.88367	4.23894	1.91739	5.63704	5.63704	5.63704	4.95089	4.96303	3.91696	2.56357	3.59897	4.26926	5.63651
908118	MC-IXC	2.65795	2.11236	1.08702	2.4539	1.9502	3.94764	3.01982	-5.30899	1.29735	1.89128	4.21599	4.30343	3.69015	1.51057	1.95004	-1.1502	3.69005	3.69014	1.82733	1.22365	-3.15928	1.718	2.1941	2.09019	3.69015	0.450287	1.38746	1.53462	2.67601	3.24843	2.21912	1.23466	-0.459781	2.99692	0.94962	1.81608	2.39491	2.99614	4.27905	4.02372	4.29921	1.98984	3.36907	2.42745	2.19164	2.05114	1.60923	4.35957
1240172	MDA-MB-436	5.42134	5.79563	4.34035	5.42762	5.63351	6.241	4.96353	-0.027265	3.08193	4.02054	5.71077	5.18708	5.59057	5.51469	5.01076	2.46586	5.62802	5.21379	3.09533	3.19362	-0.452935	4.84157	5.63351	5.0673	5.63351	3.88526	3.32318	4.21298	5.56348	4.02548	4.8937	2.17502	4.4804	4.21393	3.63461	3.55431	5.01626	4.90585	6.02617	6.1433	5.4869	5.44074	4.73306	3.92176	4.2888	2.86058	4.50302	4.63353
908124	MEL-HO	NA	NA	NA	NA	NA	NA	NA	NA	NA	NA	NA	NA	NA	NA	NA	NA	NA	NA	NA	NA	NA	NA	NA	NA	NA	NA	NA	NA	NA	NA	NA	2.86489	NA	NA	NA	NA	NA	NA	NA	NA	NA	NA	NA	NA	NA	NA	NA	NA
1298353	NCI-H2172	4.99699	5.78487	4.14136	3.1785	2.71799	5.71384	5.23309	0.522196	2.07734	2.80863	6.41465	6.54003	5.87693	5.75392	4.45091	3.53709	5.37316	4.64892	1.76635	3.25319	-0.602866	5.92822	3.45794	5.374	5.80048	3.14227	1.13155	3.20653	4.02685	5.22563	5.89737	4.92688	3.9173	3.66965	4.50558	2.63763	4.86636	4.16191	4.93308	6.27052	4.90464	4.11983	5.10495	3.67757	3.25821	4.85391	4.10882	5.84531
687819	NCI-H2342	4.74615	4.06741	3.45451	4.5299	4.70584	5.68531	4.59619	0.612209	1.91408	4.39809	4.93546	4.34485	5.26617	4.43804	4.11839	3.15693	5.26617	4.34354	4.04726	2.96359	-0.951961	5.09279	4.63094	5.24387	5.26617	2.44833	2.83967	2.93511	5.2221	4.59844	5.22187	3.04195	2.21397	3.62673	4.97675	4.08085	4.67878	3.88248	5.44911	5.34637	4.69352	5.02605	3.64972	3.56012	5.26617	5.79344	4.54982	5.9356
910548	OAW-42	4.73546	3.81175	2.80389	3.04005	5.02425	5.45564	4.28031	-1.60874	-0.616561	1.79021	3.75247	4.86481	5.15297	2.31925	3.93461	0.893101	5.09739	4.44374	1.1847	2.75478	-4.97696	2.46695	2.43302	4.88945	5.09619	0.785382	2.75138	1.92532	4.92146	3.61103	4.58725	2.87261	2.2249	3.01144	3.97581	4.4894	4.78992	4.2914	5.60163	5.6797	5.44907	5.14875	3.93574	5.59194	3.67154	2.3738	4.83568	5.58991
905969	OVCAR-5	5.11712	5.10868	2.68053	1.75162	4.88426	5.45438	4.67364	-2.63996	1.20417	4.30214	4.64765	6.03572	4.84807	2.82667	1.26115	-1.07877	4.98981	5.28103	1.46927	1.77118	-3.58863	1.49367	1.941	4.57981	5.32024	0.469229	2.77395	1.14297	4.35101	5.17015	3.87892	-0.26955	-0.467501	3.35889	2.23898	3.4163	5.29337	2.62929	4.15835	5.91262	4.78804	5.3063	3.59374	3.80693	3.79165	3.03391	3.78888	3.44031
1240210	RH-41	4.35604	4.48547	2.69272	3.70854	2.36277	5.03078	3.43048	-3.21653	1.5017	4.13979	5.03078	4.6226	3.91777	0.0419572	3.64828	0.0862931	4.32681	4.09893	1.11819	1.97692	-2.05681	2.20315	1.46492	4.36114	4.36008	2.36511	2.05514	2.37915	2.88114	3.85115	2.4948	3.83458	2.0695	3.66067	2.70335	4.36005	4.33361	3.6682	4.90021	4.82873	5.0278	4.35333	4.2931	2.68433	4.03966	3.32122	2.86994	5.03075
909726	SK-MEL-30	2.97502	4.21423	2.86212	2.49687	2.26571	5.44767	4.30086	-1.58461	1.10067	3.14526	4.05211	5.63226	4.73329	3.8679	3.85254	-0.666782	3.28869	5.01123	1.72307	2.5138	-3.33747	1.53479	2.07331	3.26758	5.02751	-0.315831	2.71563	1.73862	3.08636	4.73818	3.01118	2.10533	0.501918	2.66703	3.47601	2.36857	2.11896	-0.111053	5.08378	5.51161	4.54984	4.54173	5.05394	2.98732	0.168619	3.09515	3.80561	4.52976
1299069	TMK-1	5.00948	5.45231	4.07065	3.06096	4.05675	5.73658	4.36749	-1.17328	2.3907	4.17471	5.58973	4.68529	5.07058	4.67634	4.52621	1.09487	4.70259	4.95972	3.04209	2.46425	-1.53703	2.27383	3.22498	4.90832	5.04674	3.38305	2.6725	3.61142	4.84721	4.36935	4.38097	NA	0.853739	3.41244	3.48311	2.95564	4.17522	3.32792	5.43442	5.67782	5.21355	5.06559	3.98749	3.56786	5.06562	3.12689	3.15468	4.97491
687592	YKG-1	4.61158	3.70754	2.41574	2.42944	0.912061	4.38413	4.22572	-4.0764	0.97948	3.03177	4.48256	5.08304	4.80066	2.82213	2.98115	-0.870892	4.3886	4.42047	0.56328	2.05887	-4.44486	0.588452	2.45206	2.10303	4.6349	-1.15491	2.41262	1.98312	3.06138	2.95731	2.51405	0.553918	0.758976	2.19131	3.16539	2.95355	3.62676	3.31497	5.06796	5.02733	5.37361	3.92771	4.13071	2.97108	3.71704	2.84183	3.75895	3.50036
1240141	H513	5.0315	5.8365	4.17689	4.32823	5.30396	5.55829	4.99245	0.611113	1.48514	3.13936	5.52787	6.34915	4.84693	4.93468	3.75567	0.865883	5.19327	3.91366	3.36524	2.61575	-1.17171	4.1379	2.24754	5.68632	5.64359	3.05297	2.57181	0.565508	5.70974	5.52193	4.76701	3.10615	3.72774	4.91933	5.54285	5.51984	5.28861	4.69512	3.78796	6.2811	4.98119	4.02571	4.60879	5.65727	4.36124	4.18737	5.72915	6.34408
908122	MDA-MB-453	1.80587	3.29415	2.44435	2.57175	1.2551	5.50109	4.23911	-2.95772	-0.802801	-0.198307	4.67532	4.47908	3.71867	2.24632	0.922633	-1.24515	3.31216	1.7849	1.50979	2.27705	-5.32867	1.66264	2.67761	3.52774	3.41961	0.23306	1.92599	1.27484	3.0323	2.34074	2.1287	4.83606	1.19352	3.73457	1.76376	2.45942	2.3871	3.91237	5.63375	5.93544	4.68713	3.84954	4.62237	3.28883	5.26345	0.925279	4.49584	5.9358
1240187	NCI-H2023	4.46266	4.93326	3.78916	5.04817	4.51668	6.06081	4.8041	0.990568	1.92915	2.37173	5.58762	6.2046	5.4806	5.23424	3.55561	2.50868	5.37441	5.27655	2.73407	3.08958	-1.45037	4.01442	4.63979	5.09406	5.25236	3.89797	2.27421	3.91807	4.60728	5.41419	5.47631	1.67248	3.95253	3.98606	4.90986	5.20329	5.02782	4.24666	5.6686	6.09038	5.56566	4.63465	5.06154	4.20136	4.52683	4.2739	4.21809	5.9524
908465	NCI-H358	3.78428	2.30226	1.57095	1.72987	-0.0718288	5.10883	3.49616	-3.82733	0.248552	1.83672	4.288	5.14037	5.11822	2.25404	-0.645172	-0.970438	4.91769	2.67098	1.07347	2.13187	-4.32425	-0.164392	1.14621	3.22093	3.84396	0.209356	2.71756	-1.87779	3.10335	3.28675	2.32705	3.79415	-0.717017	2.06276	1.15744	2.2576	3.05676	0.972298	3.52015	5.5317	3.31399	4.23157	1.76553	2.63763	1.94174	2.46855	1.12462	3.97019
1299059	SKN-3	5.35076	6.00949	3.23855	3.62536	3.99069	5.26863	4.62604	-0.179969	2.74189	5.30085	4.8348	5.9107	5.32592	4.62811	6.01655	0.171429	5.32654	5.01586	1.98344	2.89796	-1.79173	2.82408	3.44454	5.35187	4.98117	1.9501	3.02678	2.81038	3.95897	5.2159	4.15638	-0.980772	0.487829	4.04629	3.92891	2.33823	2.53566	3.04425	4.88189	5.68018	3.99185	4.57418	4.33298	3.20525	3.52864	3.87772	3.51686	4.6682
1240216	SNU-182	2.71565	3.44612	1.22782	2.59544	1.01006	3.76653	1.35173	-4.30124	-0.586786	0.906057	3.61843	5.08217	5.04224	0.2406	1.91944	-0.471557	5.02971	4.02047	2.12461	2.49156	-3.24909	3.88833	1.41124	5.04224	5.04134	1.61854	2.73652	0.816942	4.09427	4.77324	3.52267	3.90349	-0.77135	3.035	3.05224	2.95216	4.11574	4.20499	5.34792	5.67425	4.44234	4.9233	4.52298	3.46494	3.22585	2.5305	2.68093	3.91579
910936	DOK	5.87172	6.09958	2.78256	3.55974	2.98365	6.54115	5.20174	0.518688	-0.140542	3.18174	3.78121	6.22784	5.77392	4.17321	3.31064	2.88936	5.81514	4.12275	2.85102	3.27113	-3.60458	3.68861	2.21577	5.87172	5.87172	1.27946	3.53892	0.636467	5.61804	5.77482	4.30285	1.87697	0.405935	3.917	5.87124	4.24746	5.49388	4.49395	6.53792	6.52201	5.58624	5.77852	4.54445	5.43902	4.83954	5.7731	5.82472	6.31997
1298134	HeLa	3.83356	3.65487	2.97869	2.98724	1.9577	4.50496	3.96818	-2.18327	2.56895	3.6809	5.41998	5.40118	4.61639	3.23505	3.81802	2.03748	4.47892	4.20309	2.21122	2.03343	-1.66551	4.20694	3.0683	4.78878	4.82453	2.07049	2.08295	2.65674	4.44974	3.79535	3.1388	2.01845	2.4057	3.45637	3.17615	4.23754	4.35863	3.92549	5.32966	5.49396	5.40184	4.54383	4.29943	5.03097	4.275	3.86489	3.91703	4.77678
1330941	MDA-MB-330	2.20327	5.38552	2.40499	3.58698	2.74848	5.41629	4.55834	-0.0217725	1.28471	0.899515	5.77595	5.17363	5.33866	5.11323	0.897847	-0.458347	5.24618	4.22478	2.83718	3.06463	-3.89911	3.13004	4.07929	5.38182	5.41793	0.850749	1.32356	3.0124	4.38773	4.34051	5.10475	6.02309	1.51383	4.09091	3.2	3.769	4.04237	4.7049	5.5508	5.97304	5.5929	4.54428	4.51734	4.55139	5.12205	2.8492	4.37139	5.09356
1240179	MS751	4.5123	4.00551	3.71043	2.8821	2.35842	5.24562	4.05636	-1.7664	3.3025	4.2007	4.90429	5.40156	4.73765	3.66889	4.10202	0.380009	4.48896	4.27927	2.40364	2.18806	-0.566283	2.24089	2.98204	4.37816	4.53324	1.89506	2.40888	2.23627	4.48095	4.19481	2.53645	2.90369	0.589059	3.32324	2.56523	4.12155	4.24696	3.8037	5.40749	5.40707	5.1939	4.32934	4.65873	4.96757	3.78895	4.0009	4.14416	4.78183
909737	SNU-423	5.16897	3.67589	1.29133	2.20935	-0.391252	1.94738	4.34356	-2.89724	-1.22153	1.63748	3.00747	4.50006	4.97991	1.21193	1.48001	-0.0618672	4.23594	4.02654	1.18286	2.89573	-4.36398	2.26415	1.76661	2.63351	3.90224	-1.9367	2.73048	0.675987	3.18177	4.50332	3.23494	2.53529	-0.697577	2.77635	2.39012	1.88176	2.152	3.23672	5.7095	5.89608	4.07005	3.9874	4.36607	2.95942	3.63972	2.12207	2.94825	2.20333
909744	SW13	5.00216	4.58592	5.44845	4.48221	5.00216	5.67159	4.30784	0.527609	4.30783	3.13915	5.67121	5.65442	5.00038	5.00216	5.67159	1.50338	5.00216	4.20502	2.79452	2.39133	-0.267115	5.00104	4.85573	4.99764	5.00184	5.00216	2.69932	2.37365	5.1136	4.74874	4.69156	-0.286737	4.16611	4.30901	5.00216	5.00216	5.00216	4.30901	5.6671	5.67031	5.67159	5.00216	5.00003	4.2827	5.00216	5.67159	5.67159	5.67133
1290807	G-292 Clone A141B1	4.89353	6.7552	3.71128	5.03409	3.90963	5.78881	5.18544	1.21786	0.169834	4.11494	4.21475	6.79302	5.8471	0.762948	2.45605	1.2314	4.79789	6.02954	0.978664	2.99023	-4.87133	4.03968	0.80283	4.51907	4.35597	3.04	2.92182	3.26536	5.28166	4.86272	5.85455	2.51487	4.14638	1.95244	3.99653	5.14722	5.50762	5.40641	6.78674	6.60978	5.40135	6.09886	5.39204	5.46327	5.17298	2.60629	4.72682	4.84197
1240147	Hep 3B2_1-7	4.70582	4.772	4.34809	5.18613	4.47136	5.17482	4.10788	0.0083808	2.0358	4.86961	5.53065	4.92843	4.84052	3.30429	5.53938	2.20084	4.57355	4.04652	3.35714	2.24957	-1.80057	4.86995	3.2806	4.79722	4.86995	1.90899	2.5579	3.18262	4.1903	4.17841	4.27009	1.83916	4.20878	2.53962	2.7751	1.72881	1.66058	0.115681	5.4392	5.51238	4.8729	4.85073	4.85954	4.58639	1.76432	2.53776	2.74993	4.83618
930297	SiHa	5.05992	6.00011	5.3657	5.62337	5.39437	6.20824	4.83701	0.686479	3.90749	5.39007	6.16072	5.93426	5.4344	4.68725	6.20887	1.55961	5.46649	5.48884	5.42618	3.06555	0.0693028	5.32538	5.53906	5.53944	5.53033	3.17958	3.23686	3.88285	5.86918	4.98443	5.53944	3.56613	3.07323	4.82878	5.09476	5.5343	5.38127	4.77225	6.20887	6.20887	6.19947	5.36568	5.31094	5.85813	5.53918	6.20792	6.20838	6.20859
910694	LN-405	5.06271	5.49231	2.46827	3.467	4.79944	5.43683	4.51876	-0.998323	0.115636	4.07339	4.14444	4.93294	5.69401	4.10874	4.08819	0.410553	5.69401	5.6869	1.79192	3.215	-3.81552	3.46686	4.00351	3.24803	5.69401	1.58909	2.45775	3.55525	3.69415	4.17962	4.67133	4.57646	1.14008	3.50415	5.57403	5.20408	4.92139	4.57276	5.91958	6.30942	6.09748	5.37875	5.07328	3.11903	5.3554	3.19659	4.77738	5.22567
910399	NCI-H838	5.0065	5.00217	4.51344	4.86945	4.93152	5.6494	4.37418	0.550007	3.73019	4.55817	5.55846	4.69169	5.04221	4.74201	5.30457	0.0745015	5.05476	3.48481	2.53067	2.58467	0.435579	2.90186	4.7285	4.95641	5.05913	4.3492	2.61462	3.58892	4.08528	3.44605	4.39239	-1.18717	1.2732	2.83881	1.90188	2.1758	3.5885	4.08914	5.44756	5.65498	4.57038	4.87121	4.64041	3.96111	4.27207	3.55875	3.71118	4.72719
724839	SW756	5.47875	6.09045	5.92511	5.76131	5.47883	6.13882	4.80885	1.00881	4.66001	5.47883	6.03072	5.65742	5.45604	5.46272	6.14826	1.2665	5.35278	4.78628	4.55301	2.87309	-0.819582	5.01609	5.47883	4.82385	5.47811	5.04285	3.15166	2.95806	5.18159	4.45229	4.301	0.72149	5.45407	4.45885	5.39569	4.49976	5.2488	4.34522	6.05362	6.11703	6.14163	5.47724	5.44688	6.0954	5.17455	5.111	5.45777	5.262
907053	HEL	2.95428	2.85057	0.852092	2.1658	-0.867505	3.58928	-0.412829	-2.26864	0.428862	1.7198	3.52213	4.91479	2.73667	2.62601	2.27882	0.636011	2.59847	3.17718	-0.132974	1.89268	-2.9862	1.12626	0.0253135	2.09605	3.63783	-1.06319	1.02296	-2.4695	2.51275	2.3209	1.97803	3.22919	2.37732	2.61154	2.01044	1.61356	2.16864	2.32776	3.92996	4.34632	2.75465	3.16289	2.9375	2.8098	2.33149	2.26257	-0.20893	3.85425
907173	IST-MES1	2.57107	5.05437	3.07757	3.68722	3.24087	5.15486	4.238	-0.0598368	2.51837	3.03553	5.09183	5.27886	4.5488	3.43299	3.40413	2.65663	4.11772	4.32465	3.7651	2.04924	-0.769384	4.02539	1.49846	4.22455	4.9935	2.24639	1.88999	2.53129	4.70224	4.66788	3.61195	0.966545	2.72516	1.74623	2.81308	1.88383	2.24696	4.25923	4.88695	5.48614	3.45092	4.27788	4.21006	4.34096	2.84463	3.4637	1.99013	5.36433
753582	LB647-SCLC	2.18395	5.45521	2.62162	1.55362	1.82546	4.88661	3.82563	-3.10804	0.404935	3.21694	3.65599	NA	NA	1.13803	2.89366	NA	NA	NA	NA	NA	NA	NA	NA	NA	NA	-1.47309	NA	NA	NA	NA	NA	-0.135345	1.0579	NA	NA	NA	NA	NA	NA	NA	NA	NA	NA	NA	NA	NA	NA	NA
949175	NB17	5.26177	5.04785	3.54122	5.20483	2.17539	5.82685	4.5605	0.519616	3.09629	3.12032	4.94537	4.58753	5.12765	4.34421	5.93628	-1.777	2.22499	3.21614	-0.680067	1.32975	-2.48382	1.11277	1.59352	2.09021	5.06906	5.31591	0.196809	2.07277	2.15571	2.69667	NA	2.99293	3.85639	2.71333	3.86309	2.15993	3.09633	3.31396	4.96344	5.64265	4.74722	4.10092	3.59075	2.38477	2.74884	3.44248	2.85104	3.68526
687448	COLO-829	5.67041	6.60475	3.68494	5.13993	4.34013	5.24523	5.24564	-0.0417089	0.620634	3.11269	4.37089	6.61019	5.56775	5.94541	2.50088	0.732844	5.45763	5.51407	1.33852	2.99502	-3.34243	3.28763	3.98981	4.86085	5.93995	2.89791	2.74776	3.56815	4.47573	5.35128	4.9033	4.51749	2.86658	3.5366	3.83865	3.1079	4.35866	2.08098	5.67058	6.61272	6.21685	5.92361	5.33719	3.63547	2.99352	3.41887	4.4886	6.37629
687985	DMS-273	2.42237	3.39454	2.59915	2.63521	4.44037	5.58277	3.50035	NA	2.02911	3.78112	4.12601	4.30185	4.54514	3.39613	2.56864	-1.31264	4.58509	4.29875	-0.798747	2.43221	-5.00867	0.64016	0.983222	3.33479	4.98092	NA	1.80907	2.4392	1.56111	4.03707	1.21648	1.69544	4.59492	1.38135	0.693637	1.18688	1.57033	1.85943	4.77287	5.03788	3.54207	3.02467	3.55225	2.23652	1.77814	0.00787818	0.492623	3.91014
907271	KALS-1	4.64742	5.44722	5.98145	2.49322	2.32893	4.94336	4.12034	-3.01648	0.751356	3.4405	3.5988	5.95775	5.36161	3.68629	3.49237	-0.794062	5.37996	5.41775	0.82646	2.78867	-3.59134	2.16296	3.18363	3.63484	5.13504	1.06019	3.15829	2.70292	3.39136	5.62442	2.0827	3.70731	-0.859934	3.78609	3.64721	3.1409	3.40318	2.44794	5.99042	5.97749	4.5982	4.81348	4.59426	3.26949	4.33934	2.56886	4.06254	4.0135
687506	C-4-I	5.17308	5.02538	5.227	3.15286	5.20008	5.56795	4.52875	-1.99336	3.93386	4.6612	5.82415	5.60337	5.06879	4.26172	5.83983	0.95149	4.79737	4.55368	2.46905	2.45349	-0.00862616	4.16291	4.56539	5.19838	5.20008	4.84076	2.89614	2.79752	4.93694	4.26804	3.93649	-1.15707	2.96006	3.31274	4.08769	4.34406	4.78086	4.39618	5.691	5.85062	5.82967	4.37238	5.02911	4.62201	4.00528	4.56409	3.6428	4.30729
1322218	Hs-445	4.14696	2.87952	1.14722	2.30395	0.64696	3.42945	3.95112	-4.81392	-1.79784	1.19251	2.72439	4.78298	4.67532	1.19792	0.584785	-1.54062	3.49715	4.67192	0.667132	1.88294	-5.25727	0.471806	0.91737	1.94624	4.07872	-1.09945	2.25454	-0.546906	2.9196	3.23598	1.90322	1.5321	-1.46014	2.9896	1.70087	1.755	2.01054	2.69781	4.75796	5.23437	3.26612	4.15564	3.54311	2.71049	2.40103	2.39268	0.79605	3.26516
907286	HuP-T4	3.57546	3.541	1.2669	1.33899	2.06613	4.02729	3.21066	-3.30925	0.399603	1.41383	4.40013	5.41543	4.03693	1.31973	0.0485716	-2.05435	3.21841	4.64543	1.13353	1.38198	-3.81459	-0.776727	1.59082	3.00803	4.13851	-0.549886	1.97614	-0.0967631	3.02313	2.65391	2.35325	0.776451	-1.40201	2.54616	2.061	1.79867	2.18392	0.311026	5.57633	5.30053	3.77973	2.65645	2.52726	2.03009	1.30235	0.486735	0.431442	3.35021
753574	KYSE-410	4.8386	4.32683	3.03858	3.4392	3.13487	4.60641	4.37895	-2.40188	1.76092	3.19154	4.74729	5.73988	5.03597	3.76612	2.88669	0.597333	4.75943	2.97922	2.2637	2.36006	-3.69189	2.16388	2.46548	4.09005	4.83417	-0.213059	2.63995	0.813381	3.81312	5.05565	3.79361	3.14283	0.828767	3.72606	3.94085	3.7482	4.3997	3.1583	5.50988	5.71707	4.80901	4.33276	4.71828	5.11368	3.13685	3.3325	4.60922	4.48737
1240212	SISO	3.36954	4.51532	3.20901	3.21398	2.73019	4.20667	4.04883	-3.06943	1.36869	2.24116	5.03787	5.43025	4.75921	3.33156	2.95598	0.766956	4.65516	4.55828	1.9382	1.95498	-2.49477	2.81533	2.40014	3.64143	4.14441	-0.146675	2.1761	1.64173	4.51786	4.55909	3.10794	-0.442167	1.43376	3.46755	3.38866	3.97354	3.64344	3.64422	5.42046	5.40339	5.18327	4.75804	4.2124	3.7044	3.79026	2.97675	3.0768	4.41664
910704	AU565	3.44597	4.47964	2.50298	3.03812	1.95371	5.28137	4.36322	-1.66504	0.967897	1.28804	5.1697	5.33971	5.16162	4.53098	2.11738	-1.09589	5.08631	1.37619	1.86282	2.36755	-3.24442	2.70355	4.54518	4.30623	4.64919	1.69587	1.38641	-1.54756	3.26614	4.14601	3.71545	4.92622	-0.159663	3.32827	2.98758	2.88271	4.9828	4.38071	5.0182	5.44577	5.79529	3.76914	4.55536	2.98642	4.04638	1.99891	5.33544	3.55599
753624	CAPAN-1	4.94933	5.00657	2.83937	3.59744	5.00179	5.73254	4.61277	0.0275496	1.79492	3.28163	5.03023	5.94796	5.34443	4.07221	2.08939	-0.837779	5.347	5.32087	2.97341	2.9637	-3.81724	1.31906	2.43119	4.65859	5.03303	2.70854	3.0108	0.460438	4.95401	5.34732	4.49735	4.29464	1.14054	2.97091	2.64787	4.46216	3.6088	1.87155	4.50759	5.75299	5.49108	4.14502	5.34028	5.01211	3.02979	4.21174	3.53762	5.91029
906863	FADU	4.80769	4.21646	3.21785	3.20471	2.54849	5.19423	4.11383	-0.940618	2.35948	3.73999	5.33826	5.40183	4.77775	3.21455	3.4618	0.991637	4.75213	3.63483	2.25454	2.42988	-1.81103	3.02534	2.9905	4.73327	4.37326	2.02839	2.48473	1.02379	4.17812	4.08922	3.58253	2.42342	1.70656	3.65209	4.18895	4.31807	4.81035	3.84636	5.29642	5.40992	4.95675	4.80801	3.65378	3.1942	4.51603	4.4929	3.52188	5.08673
907169	IGR-1	4.37731	3.47605	2.34884	1.37723	0.640221	4.88275	2.66284	-2.46823	1.39874	2.71277	5.13754	5.16002	4.49059	0.499409	2.16789	-0.417534	3.00503	4.42519	2.15914	2.18459	-2.53597	4.49059	4.37015	4.09892	4.49059	0.639368	1.94686	1.75862	2.83557	3.94858	4.00808	3.03336	NA	2.22595	2.92637	1.0123	1.80146	0.56018	4.56384	4.5574	3.55894	3.93208	4.33389	1.6911	1.58957	1.82276	1.98988	4.34119
910903	RPMI-7951	3.65252	4.03934	1.32468	2.53266	1.73599	2.90236	3.65213	-3.46928	-0.119957	2.6211	2.55356	5.20773	4.23809	2.29491	2.18103	0.619254	3.4278	3.48634	0.720943	1.40305	-4.13495	1.36976	2.41295	2.52098	3.34843	-0.942782	1.30208	0.911932	2.54755	2.9861	3.87591	0.819598	-0.655258	1.88487	2.72568	2.2774	2.33274	1.58547	4.72776	5.41997	4.43106	3.95806	4.47576	2.9359	2.55839	2.29528	3.51522	3.08381
1290797	DAN-G	4.00847	4.64283	2.89225	2.6745	4.24971	4.78853	3.88701	-1.13266	1.07652	2.53901	4.61276	5.0619	4.57994	3.33631	4.23885	0.434472	4.23219	3.66329	1.51172	2.20019	-3.79843	2.27564	3.05396	4.06431	4.59619	2.68692	2.24682	2.14725	3.40956	3.46813	3.93963	-0.0240571	0.480583	2.82276	3.47607	4.2834	4.11653	3.28734	5.06421	5.22333	4.90189	4.53159	4.52808	3.0961	3.52572	2.883	3.32191	4.71597
906873	GMS-10	4.63563	5.60719	5.37896	5.39317	2.30364	5.28688	3.71262	0.472245	3.71355	4.9482	5.61763	5.49232	4.94493	3.45662	5.49134	-0.324967	4.76082	4.94759	2.30673	2.61679	-0.711553	3.30109	2.77128	4.93916	4.9482	3.51711	2.6321	3.53078	2.974	4.60281	4.78644	0.389916	1.36533	3.95868	4.76114	4.53345	4.93721	4.17909	5.3023	5.42681	5.40301	4.71304	4.91597	5.43366	4.94199	3.90602	4.28397	5.53663
1298168	KMRC-1	5.19671	5.24807	3.94005	5.13075	2.37261	5.77522	4.51786	0.795445	3.39198	4.72987	5.34655	5.25582	5.12772	4.58387	5.48828	2.82181	5.13352	5.14038	2.25087	2.50633	0.0419427	5.19805	3.31541	5.19805	4.5212	4.77217	2.89547	3.13783	5.40064	4.3038	4.6785	2.93123	4.82957	3.40159	5.19805	3.79249	4.52164	2.03984	5.86586	5.78023	4.95107	4.37468	5.19798	2.46294	3.79891	3.38213	4.8837	4.67123
1298476	PANC-04-03	5.54618	6.94012	5.14799	5.45395	4.83179	6.8301	5.4327	0.951021	5.41618	4.12512	6.54693	6.09604	6.27069	6.27023	0.729256	1.63911	6.23045	6.2351	3.47068	3.82169	-0.466123	5.91389	4.00614	5.5826	6.23571	2.66044	2.6299	4.66282	6.93654	6.27069	5.35317	4.52418	3.76441	4.24178	5.82481	4.79295	5.13073	3.1758	5.91868	6.56897	5.47204	5.53631	3.97208	5.17988	4.30792	5.2215	5.87819	6.93175
905971	HCC2998	4.84013	4.48738	3.37137	2.78247	4.74194	5.03792	4.16382	-2.7616	1.95494	3.06175	4.9465	5.51118	3.46445	3.4357	3.12784	-0.817545	4.85101	4.83995	2.64231	2.53705	-1.33389	2.35718	2.89003	4.57102	4.85079	2.84601	2.54636	2.31419	3.86575	4.27912	3.71317	2.18244	-0.153029	3.2853	3.02155	3.29679	4.22939	1.54783	5.51946	5.51391	5.37417	3.81537	4.75074	3.01746	2.64941	3.6731	4.07099	4.78853
907287	HT55	5.18282	5.05204	5.62511	5.25435	5.18282	5.85185	4.51252	0.159824	4.40137	5.18282	5.64216	5.84959	5.18223	5.1363	5.68091	1.9878	5.18208	5.18282	5.18282	2.8446	0.676019	5.14214	5.06439	5.1618	5.14216	5.18223	2.87972	3.77042	5.85225	3.47988	4.05282	5.34258	4.12087	4.25576	3.86213	5.04588	4.90745	3.94859	5.53168	5.81884	5.75334	5.08665	5.13604	5.3783	3.64721	4.68071	5.23882	5.77146
908131	MG-63	5.30029	5.99585	5.77135	5.78144	5.33516	5.86074	4.57816	0.646165	4.19219	5.33516	5.99463	5.47915	5.33339	5.321	6.00459	3.24507	5.17745	5.33516	5.33516	3.03257	0.897025	5.17283	5.33516	5.33516	5.33516	5.33439	3.03023	3.92501	6.00459	5.25041	5.07685	2.20706	5.056	4.59776	5.32164	5.02795	4.80147	4.50312	5.8503	5.9698	5.74898	5.15844	5.29059	5.86583	5.33439	5.74271	5.94688	5.87063
1240190	NCI-H3122	3.25959	3.4404	2.41104	2.54349	2.50242	5.39538	2.89986	-3.98928	0.558851	2.66343	4.0077	5.62145	5.0166	4.11032	1.87566	-1.47465	2.74326	4.14856	1.73207	2.44601	-4.00794	1.00275	2.99521	4.26828	3.58833	1.16177	2.53161	1.24242	3.73236	3.40025	2.61008	2.30002	-0.703618	2.8038	-0.117822	2.19836	3.18773	1.80359	4.93706	5.359	4.93291	4.23976	4.58697	3.39761	2.93343	2.80456	3.95808	3.55859
1240191	NCI-H647	2.47124	3.07253	1.04393	2.71772	1.07252	4.04547	3.60366	-3.71766	-0.487724	1.51669	2.9916	5.25428	4.63202	1.60585	-0.191309	-1.35983	4.55995	3.67413	-0.377252	2.6452	-4.7362	-0.84192	0.463376	1.34349	3.33483	-0.721906	1.99011	0.00282291	2.23615	3.60041	1.73308	-1.54742	-0.895387	2.37499	1.75948	1.60998	2.2476	3.14938	4.84877	5.41475	3.38053	3.82212	3.75064	2.7402	3.4002	1.93853	2.7775	3.15423
949090	Caov-4	3.54314	5.7136	2.63711	2.60869	1.05672	6.70582	4.84077	-1.0784	-0.18284	2.62848	3.43165	6.66536	5.17377	2.9015	1.07561	0.687631	4.69963	4.07238	2.1886	3.68177	-0.953714	3.85459	2.59782	6.03639	5.2904	-0.461597	1.75928	3.84606	4.01038	4.66121	5.64421	3.2118	0.683524	2.48767	3.81598	1.89636	3.70581	2.00952	6.6675	6.47458	4.70652	4.88277	5.02536	2.87821	4.52238	4.18068	5.98103	6.70582
683667	PFSK-1	4.65957	4.54404	2.01965	2.90632	2.65036	5.2058	4.33028	-3.29541	0.746917	2.86128	4.47136	5.71972	5.06231	3.42867	5.59319	-0.914718	4.84936	4.66544	1.00182	2.30756	-4.10496	0.437111	1.74262	3.81868	4.95877	1.68531	2.65262	1.72755	4.2885	4.29078	2.18614	1.08157	-0.901331	2.90811	2.34106	3.71098	3.90547	4.14902	5.37472	5.71517	4.56129	4.45421	4.28082	4.17663	4.31813	2.39731	2.89031	3.30025
724870	MIA-PaCa-2	3.89876	4.59388	5.36033	4.24475	4.56263	5.45861	4.44114	-0.806621	2.22421	3.48414	5.24424	5.65092	5.13918	4.56692	4.60774	1.14007	5.13269	4.39934	3.09514	2.55997	0.0715149	4.93081	4.67797	5.06137	5.14955	4.88345	2.80504	3.71288	4.18098	3.77058	3.81893	-1.43018	3.50524	4.45344	4.32602	4.54128	4.81152	4.22738	5.61135	5.53972	5.81351	5.14955	5.11792	4.96462	4.64275	5.55051	5.63809	5.81763
930082	RL95-2	4.79139	4.77536	3.21276	3.82625	2.82226	5.12348	4.20838	-0.788895	3.28158	3.77071	5.54996	4.95902	4.82852	4.82694	5.3003	0.461807	4.54258	4.47394	4.42095	2.4917	-0.777544	3.12919	3.85934	4.88211	4.88211	3.68807	2.578	2.66749	4.8955	4.04295	4.31089	2.38655	1.78659	1.61165	2.67825	2.20292	2.70279	0.662184	5.53623	5.47186	3.97861	3.60023	2.23085	2.889	2.35704	3.2824	1.26873	3.48656
910904	SCC-4	5.38218	5.91447	5.45782	4.08338	2.72602	6.0918	4.76801	-0.105566	2.41367	4.83306	5.10852	5.76166	5.27318	4.89255	5.00691	0.964437	5.4408	5.04889	4.12172	2.71116	-1.99496	4.32726	3.53084	5.43877	5.44093	4.08848	3.12201	2.90662	6.07718	4.75172	4.83295	3.14115	2.05577	3.72567	3.89671	4.29898	5.00361	2.60324	5.45778	6.01561	5.45847	5.39524	4.2885	4.89928	3.76055	3.33488	4.07944	5.62971
907295	DMS-53	5.32158	5.49048	4.9476	4.48892	5.32158	5.99101	4.57165	0.927896	4.18058	3.22746	5.80353	4.57183	5.07131	5.31922	5.81793	3.17912	4.6616	4.29677	5.31596	2.53444	0.0517382	5.32158	4.69527	5.31989	5.32158	5.24485	3.00916	3.79587	4.56564	3.14798	5.25672	3.69111	5.31755	4.62587	5.31356	5.32158	5.321	4.62622	5.81604	5.88242	5.98855	5.31561	5.31965	5.94519	5.32158	5.98364	3.82057	5.99004
753556	EPLC-272H	4.97206	2.70228	0.679995	2.30855	0.498924	4.55113	3.71217	-4.02202	-0.290569	1.95906	3.35628	4.6282	4.71173	-0.170557	0.352432	-2.42468	5.10942	4.01354	0.131061	1.64217	-5.02603	-0.492569	1.44175	2.41237	4.61594	0.240726	2.69397	-0.28484	3.17799	2.54167	2.05387	1.8442	-1.58494	1.46333	0.692214	1.63532	2.29178	2.04559	4.43837	5.37649	3.65372	4.84223	4.13199	3.06653	2.88551	1.75835	2.19769	3.10834
1327774	KARPAS-231	NA	NA	NA	NA	NA	NA	NA	NA	NA	NA	NA	3.88315	3.92327	NA	NA	-2.57905	3.23652	3.07447	-1.79509	1.62552	-6.95486	-2.17027	-0.37956	-0.668831	1.71873	NA	0.00277394	-1.25684	1.29734	2.15387	-0.333556	3.24526	NA	NA	NA	NA	NA	NA	NA	NA	NA	NA	NA	NA	NA	NA	NA	NA
908120	MDA-MB-175-VII	2.93139	4.63851	1.95681	3.46398	2.93417	6.07079	4.66792	1.01085	-0.364515	0.612445	4.95562	5.71487	5.32391	4.47268	1.70733	-0.886962	4.92836	0.139334	1.89259	2.53267	-4.57618	3.87822	3.93413	3.51545	5.39933	0.39109	0.793672	-4.00147	3.20207	3.83084	5.04957	5.74315	3.28163	4.01967	5.03948	5.25089	5.30443	2.39965	4.3926	5.95604	5.99597	4.52866	3.2411	4.23621	3.01044	2.88271	6.04593	6.00085
1290812	H2722	5.07709	6.12594	3.00861	3.76826	2.32305	3.57603	4.21715	1.05225	3.10923	5.36358	6.03183	6.01421	4.51565	1.84551	6.12594	-0.304101	4.9828	4.51625	2.0035	2.52152	-0.740848	4.96378	2.02462	4.62671	5.45651	1.98847	3.14729	2.86599	3.23497	4.81727	4.69437	1.22788	4.18461	3.40566	4.05025	3.52214	3.13347	4.4877	6.04114	5.78453	4.37914	4.74511	3.96708	3.1249	4.1153	3.63031	3.48271	3.59595
905933	OVCAR-3	5.06026	5.46599	3.98908	4.61838	5.29321	5.97104	4.37312	0.680586	2.6675	5.302	5.4345	5.37402	5.30378	4.77647	5.97226	3.22434	5.30378	5.30373	5.30378	2.95146	0.921756	5.30311	5.30378	5.30378	5.30378	5.28426	3.0012	3.80656	5.96518	5.04684	5.30378	1.18266	5.05343	4.60596	5.29579	5.23501	5.02389	4.5165	5.84941	5.76927	5.86882	5.11107	5.24869	5.55594	5.28855	5.77668	5.71937	5.7888
909718	SK-CO-1	4.56678	5.37591	5.19061	4.69342	4.7736	4.46084	4.06499	-0.511644	4.07772	4.73192	5.39301	4.48974	4.47429	3.38924	4.03401	-0.994998	4.74792	4.27889	2.98755	2.46637	-1.55984	4.77188	2.83005	4.77353	4.77402	4.76662	2.47258	3.09046	4.55373	4.76205	4.53583	-0.841501	2.75239	3.83988	1.44035	3.91711	4.11584	-0.962439	3.94752	5.44459	4.07329	4.66839	4.37888	4.245	0.95855	1.89617	2.30222	2.5708
909721	SK-LU-1	4.47654	5.10246	2.15308	3.87868	1.5284	6.08854	4.81101	-0.502607	1.50462	2.85744	5.69169	5.90181	5.47578	2.94915	1.15625	0.339386	4.54245	4.93433	1.20868	2.53474	-1.67733	2.97397	1.99217	4.03222	5.1146	1.44681	3.10846	1.44443	3.3188	3.85646	3.75126	2.85481	2.05635	2.84485	3.71301	3.05038	3.66743	3.63029	5.98451	6.11038	3.62607	5.22395	3.85978	3.24099	2.99318	3.96675	2.92882	5.06135
1240226	WM278	4.51674	4.67627	2.92448	2.80315	1.90614	5.0383	4.39561	-2.40259	1.26547	3.1457	4.50951	5.38876	5.04517	2.83359	1.80411	-0.111563	5.00754	5.02375	4.67072	2.62763	-2.09892	5.22484	5.20052	4.93619	4.58473	1.42015	2.8366	3.63943	3.33147	4.49276	4.5953	1.72723	1.40204	2.33919	2.97571	1.4875	2.11226	0.192664	4.56211	5.30816	4.20456	5.20412	3.19669	2.59537	2.27865	2.03222	1.43209	4.35348
684052	A673	3.54091	3.28482	2.46492	3.11849	2.13358	4.6402	3.87851	-4.19083	0.363181	2.58472	4.41383	4.27336	4.17478	1.64792	5.27293	-0.175219	4.45146	4.17333	1.74427	2.24556	-2.13059	4.44562	2.35469	4.31131	4.43632	1.90107	2.29803	2.54467	4.57782	3.4176	3.01414	1.42122	0.0473182	2.7529	2.55197	3.54754	3.65158	3.73767	4.73039	5.12846	4.54121	4.6035	4.25153	4.04506	4.45677	3.31522	3.3105	5.02189
1240131	H2591	4.76618	5.27067	3.13255	3.74	4.06464	4.68484	4.6909	1.04523	2.733	3.9175	5.72149	6.23231	5.32796	3.64168	4.34565	-0.11609	5.68192	4.98557	1.96668	3.12905	-1.28621	4.28325	4.21093	5.27972	5.68597	3.02379	3.17856	3.55587	4.07521	5.68597	3.91621	1.48028	2.78499	2.86206	4.48732	2.46547	2.63455	4.44032	5.92455	6.24286	3.57418	4.55243	4.52381	4.14315	2.92552	3.03736	3.40135	3.45781
722046	NCI-H2122	4.70286	4.99165	3.03132	3.77763	2.99364	4.8777	4.03779	-1.1846	2.08098	2.84273	5.27658	5.38074	3.32428	4.41918	3.07342	1.9628	4.6583	4.678	2.4554	2.37716	-0.904513	2.92844	2.58483	4.53951	4.40034	3.65354	2.29266	3.02057	3.54591	4.31287	3.9317	-0.15188	2.74409	3.91649	3.14472	4.65519	4.59908	2.98713	5.35183	5.31428	5.04616	4.53558	4.20438	3.44564	3.81192	3.81313	3.95084	4.78465
753604	NCI-H292	4.96	3.92127	2.01308	3.24444	3.85623	4.98118	2.89729	-0.832011	0.461667	2.22933	3.85052	5.33846	5.01797	3.13929	4.38865	3.05768	5.18053	5.10511	5.12604	2.7301	-1.45321	3.95721	5.13987	5.16251	4.06841	2.69318	2.81319	1.25424	5.74653	5.11542	5.16754	-2.7246	NA	1.37268	1.70874	0.856881	1.8011	-1.00382	3.23688	5.5902	2.79765	4.74704	0.598623	2.01216	0.515309	0.114113	0.891478	3.84062
908460	NCI-H441	5.11479	4.6228	5.15192	5.66392	5.61859	6.23142	5.09278	1.0822	4.67936	4.04561	6.47683	6.57103	5.9016	5.71426	4.81365	2.79779	5.90046	5.26007	5.74681	3.51525	1.26587	5.61128	5.0697	5.5199	5.89693	5.42498	3.39406	3.4841	5.86189	5.09286	5.10641	3.63233	3.62267	4.97289	5.16737	5.89775	5.84293	4.34012	6.40973	6.43977	5.64114	5.76938	5.0292	5.68476	5.75139	5.56467	2.79614	6.14182
1298358	OCUM-1	5.35136	4.89913	4.5456	5.37706	5.35272	5.9419	4.5209	0.718348	3.61596	5.35272	6.01878	5.53772	5.3185	5.0703	6.02215	0.971671	4.93048	4.92449	4.20348	2.82593	-1.46186	3.32716	4.35085	5.35272	5.35181	4.8349	3.05014	3.49975	5.14012	4.57525	4.67496	2.34676	3.33723	4.29787	5.28117	4.8455	4.8992	3.4164	5.38093	5.94836	5.91822	5.13943	5.26936	5.27818	5.35272	5.66757	5.37796	5.11113
1299050	SAT	5.92791	5.35318	2.90117	3.49877	5.91779	6.1997	5.11881	0.580581	0.926975	5.84889	4.59988	6.15362	4.82741	4.13921	5.77579	1.27718	5.87792	3.66571	5.08899	3.09333	-2.89196	4.35526	1.97762	5.92791	5.80567	4.94316	3.41273	0.213428	6.59475	5.9018	5.92791	2.34108	-0.052801	3.02512	3.70694	4.46951	4.97289	2.80851	6.02419	6.49327	5.26517	5.5736	5.27189	3.7895	4.69189	3.18116	4.5239	5.91282
1240161	JHU-011	4.06495	3.40974	2.04955	1.36922	1.11457	5.11684	3.74814	-3.98632	0.461346	2.33734	3.92174	5.43898	4.48805	2.61067	1.95669	-1.07586	2.42584	2.98885	0.271475	1.74593	-3.90346	0.337497	0.916983	3.88337	4.02905	0.460095	2.41249	-0.0667344	1.92209	4.05483	1.67809	-1.84494	-1.26877	2.06556	1.32067	2.56141	3.25211	2.30052	4.66495	5.42251	4.19617	3.69733	3.21461	2.84908	3.32028	2.43115	2.13657	4.28901
907281	KMS-12-BM	2.73568	2.79325	0.653584	2.05757	0.264617	4.38008	3.51659	-3.5814	-0.795374	0.949167	3.01435	4.88241	4.21298	1.60558	2.46062	-2.00807	3.56675	3.71817	-0.745824	1.90534	-5.17436	-0.735606	-0.999643	2.1935	2.83369	1.75564	1.31398	-0.729385	2.01884	2.21458	0.00875987	NA	-1.28749	2.30118	0.0850144	1.94635	1.84516	2.59927	3.98386	4.58898	3.09705	3.16975	3.20672	2.87554	3.26558	1.08039	0.372831	2.63832
908139	MKN28	4.79737	4.03911	3.99386	3.47862	3.39966	5.34488	4.2656	-1.29214	2.51286	3.63493	5.30541	5.66085	4.99082	3.62578	3.87734	1.01968	4.79218	4.45898	2.45486	2.38206	-1.35403	2.77091	2.40503	4.35304	4.56141	1.31873	2.66861	1.55387	4.1794	4.5648	3.62562	1.57484	2.07629	3.12181	4.20693	2.20478	3.71794	2.12283	4.24861	5.33781	3.84129	4.32125	4.58383	2.75652	3.78036	3.51228	3.26369	4.1857
906791	ABC-1	5.38577	3.49714	2.1221	3.27486	1.57594	5.50312	4.6994	-2.45417	0.297412	3.58536	4.15442	4.49414	5.3855	1.47421	4.15486	-0.722688	5.38423	3.02759	1.12306	2.19245	-4.55289	1.82383	3.20723	3.7635	5.22094	0.570294	3.08082	0.748431	2.88051	3.19146	3.19713	2.80603	0.147588	2.47176	2.74114	3.86629	4.118	2.01743	4.91915	5.37607	4.98245	4.99705	4.15861	4.20272	4.38037	3.02422	2.92992	4.21167
906790	AGS	4.42409	3.74505	4.75018	2.67736	3.62537	4.81876	3.81577	-1.94882	1.3873	2.99049	4.38152	4.69126	4.44036	3.43925	4.06426	0.142577	4.38883	3.99882	3.4214	2.23581	-2.43185	2.26193	2.25115	4.54081	4.55358	1.54803	2.25075	2.26221	4.40661	3.90884	3.71161	-0.426564	0.165459	2.88821	2.7336	2.66565	4.08682	0.69199	5.06538	5.20975	4.48772	4.5395	3.90439	2.66041	1.60261	2.87859	4.13959	4.87002
907062	HSC-4	5.51938	5.66985	3.58448	3.51955	5.50944	5.81867	4.69982	0.566123	3.44284	5.13295	5.96782	6.17474	5.51938	5.03085	6.03619	0.597731	5.5181	4.82813	2.42155	3.09244	-2.94912	3.7065	4.20938	5.45	5.51938	1.81202	3.21284	1.45047	5.64247	5.25205	4.52189	NA	0.420331	3.81452	5.08174	3.6764	4.55206	3.63023	5.40003	6.18353	5.29033	5.51215	4.66031	3.15593	4.73645	3.97487	5.3456	5.36254
753573	KYSE-140	3.22903	2.62788	1.10247	1.48435	1.96982	3.80237	4.37567	-2.85788	0.294221	2.54907	4.8427	5.88609	4.53324	2.6718	1.77751	-1.40627	5.21295	3.87105	0.562893	2.80822	-3.1498	0.762818	1.61278	2.87695	4.96288	0.0932556	2.86856	-2.46219	3.35796	4.3469	2.67811	2.12544	-0.695459	2.71778	3.53137	1.37486	2.55159	1.62499	3.70854	5.77891	2.96108	3.72306	1.53097	2.53324	1.90733	2.57228	2.61155	4.20204
908482	NCI-H630	5.29479	4.02515	3.71184	3.46129	2.6507	5.9111	4.54657	-0.486865	1.65212	3.22432	4.83013	5.30003	3.40237	3.93188	4.16023	3.83822	4.627	3.44669	2.38724	2.83446	0.36176	5.1127	3.47151	5.27836	4.91444	2.10852	2.98531	2.2521	3.5056	3.9161	4.44711	4.30041	4.56061	2.78246	4.17059	3.53217	4.24071	1.7628	4.73858	5.843	4.64423	4.63265	4.4533	2.972	4.42585	4.32165	3.1245	5.62358
909776	U-2-OS	4.59769	4.39819	4.2005	4.03153	4.81811	5.83799	4.35709	0.636437	2.03149	3.44566	5.0681	5.83087	5.08803	4.33815	5.55132	2.75675	4.54599	3.38696	3.10038	2.05828	-1.59492	4.94401	3.4805	4.57723	4.43006	4.4572	2.5059	1.61589	5.14245	4.47726	3.89361	0.210801	4.96138	4.25928	4.97481	5.14757	5.1309	4.16354	5.76303	5.46075	5.19571	5.13781	5.0723	5.77682	5.13922	5.23986	5.36768	5.02272
1240174	MFE-319	4.43536	4.53709	2.57535	3.07732	4.14278	5.37555	4.18557	-3.96541	0.710926	2.41157	4.50526	5.3726	4.87207	3.53855	4.34711	0.217108	4.88562	4.24144	1.86442	2.50145	-3.72661	3.59079	3.5433	4.882	4.88562	4.64871	2.52734	2.69046	3.23143	4.55268	3.10583	2.91295	1.92428	3.84648	2.48183	2.6244	4.49209	3.19142	5.31067	5.0914	5.43432	4.37798	4.44086	3.18872	3.25082	3.01844	4.97995	5.55302
905950	ACHN	4.39695	3.01384	2.35826	3.2223	1.66501	5.09364	4.13096	-0.596097	0.921069	3.23227	4.12453	5.30198	5.20543	3.06511	3.24771	2.74023	4.77595	3.68137	2.29694	2.65553	-2.49939	3.89852	1.65407	4.36516	4.49028	1.31221	2.79807	0.417089	4.69651	4.66925	3.73621	-2.19292	2.36792	2.78803	4.25372	2.44698	2.97744	2.99682	4.26914	5.6943	3.183	4.25472	3.13177	3.3962	2.99079	3.23455	2.53855	4.59717
905963	CAKI-1	5.80682	3.65269	1.57798	2.66752	2.64581	5.51883	5.13937	-0.729976	0.376982	3.8571	4.1786	5.82922	5.27677	5.51898	1.07305	3.3843	5.25878	4.42146	-0.00277432	2.73543	-3.18327	4.19509	1.57528	4.36622	5.73211	0.487744	3.52395	-0.0770867	4.01923	5.86569	4.44683	0.904959	4.35926	2.72818	5.56459	2.46234	3.04766	4.02977	5.30665	6.2288	4.47149	5.63607	3.72725	3.51007	3.85962	3.61191	2.27818	4.88402
905973	HOP-92	5.13468	5.4449	4.32738	5.26966	5.34758	6.00116	4.25416	0.474096	3.11709	5.16081	5.68815	5.77658	5.07028	4.54937	6.02225	2.55491	5.27388	4.66291	5.35763	2.72672	0.977012	5.14861	5.3591	5.2913	5.3591	5.15006	3.01321	3.70981	5.70675	3.95472	4.69613	1.10593	3.44867	4.49193	5.12926	5.3589	5.20063	4.31454	5.33099	5.94906	5.73315	5.18611	5.34429	5.65222	5.35893	4.86046	5.06631	5.73559
688011	NCI-H2029	4.22046	3.47037	3.79442	3.32781	3.05025	5.44963	4.18395	-1.66459	1.86263	3.40208	5.18771	4.63196	4.81146	2.82151	4.95545	-0.206381	4.86769	4.86769	2.79171	2.56416	-1.65914	2.73889	3.45326	3.74633	4.86718	1.1076	2.32214	3.43768	4.23046	4.76134	3.28916	4.90919	0.433794	4.09153	1.99953	3.16761	4.0748	3.88766	4.76114	5.44839	4.99092	4.35947	4.20256	5.10429	3.90495	3.75626	3.78026	4.72441
1240201	PA-TU-8988T	4.23817	4.09226	2.7425	3.28951	4.9088	5.41354	4.23508	-3.31116	0.885893	4.60448	4.66062	4.79452	4.9088	3.04548	4.47158	-0.259958	4.87796	4.12267	1.45913	2.24897	-3.08438	1.99598	2.8432	4.3872	4.90236	0.586878	2.47879	2.05762	4.63561	3.30974	3.87439	-1.31028	0.403787	2.80047	3.44224	2.83016	3.35826	2.89476	4.88437	5.55792	4.40009	4.9088	4.34298	3.84675	2.65642	3.24774	4.291	4.86458
910907	SW1990	5.39936	5.45842	5.26145	3.93118	5.48754	5.40037	4.81756	0.594404	2.0476	5.30277	5.90835	5.76097	5.22854	5.05841	5.09748	1.61234	5.19447	4.81645	3.04359	2.69649	-1.54264	3.94102	5.39823	4.78994	5.48727	4.5503	3.17925	2.43741	5.60964	4.74251	4.97128	4.37029	2.66939	4.77512	5.36462	4.8619	4.83297	4.06435	5.54181	6.14011	6.10605	5.05177	4.77403	5.03565	5.48754	5.25303	5.67075	6.11816
909779	UMC-11	3.44383	3.70661	1.82185	2.91327	2.06529	4.23668	3.96437	-2.63981	2.18626	2.33085	4.90756	4.46588	4.65097	2.60785	2.99815	-0.374974	3.44095	4.22211	0.751394	2.256	-2.42332	2.47936	1.66272	3.71644	4.62615	2.20129	0.859783	2.19906	2.29955	4.18288	2.75903	4.28344	1.45931	1.85275	1.86916	2.14663	3.04899	3.1448	4.81137	5.29618	4.21487	3.27873	3.90816	2.77911	2.84561	3.52153	3.04263	2.95319
724838	UM-UC-3	2.45362	3.87085	1.59913	2.90276	2.00416	3.9799	3.39122	-3.57404	-0.426919	2.4767	3.24951	4.80365	4.44855	2.30115	4.04948	-0.972745	3.99978	3.12774	0.369529	2.16147	-5.24839	1.4905	2.5344	2.46924	3.86931	0.0952239	1.93346	0.722656	3.65803	2.40224	3.07625	0.325545	2.08332	1.72939	1.74839	1.88383	2.29769	1.21378	4.29183	4.70294	3.51045	3.5605	2.89422	2.88413	1.66453	1.37439	2.44487	3.5959
930301	VMRC-MELG	5.22535	5.58727	4.08804	4.09339	4.73571	5.48207	4.6013	0.6945	3.16815	5.21887	5.58752	5.43244	5.19277	5.05952	5.93804	2.92049	4.63869	5.08774	4.59544	2.28517	-0.649208	5.12258	3.74195	4.73115	5.27128	4.2472	2.94199	3.40583	5.25697	4.35843	5.12655	6.54712	2.80814	1.07102	3.34942	2.88282	4.89952	4.50771	4.1051	5.79084	4.15584	5.01819	2.41124	2.57262	4.12846	3.9768	4.37989	5.77166
1240159	JHH-6	4.96781	4.67617	4.01682	3.24794	4.947	5.46391	4.29792	-0.209936	2.11712	4.96056	5.54202	4.49533	4.86575	3.43384	5.63733	1.87835	4.81426	4.90909	2.28482	2.44462	0.504241	3.53786	4.95615	4.79744	4.91711	4.88535	2.66285	3.24965	5.55005	4.4139	4.94705	0.644409	2.81346	3.14217	3.35027	2.14519	2.63467	3.3146	5.13334	5.5922	4.41008	4.42949	4.4216	2.98346	3.66791	3.19073	3.72112	3.71227
753576	KYSE-70	5.17747	4.16328	3.6104	3.41818	3.24273	5.58043	4.3658	-1.30164	2.20819	3.02011	5.20959	5.97126	5.27082	4.24798	3.3079	0.94232	5.08235	4.31403	1.8942	2.63938	-1.78312	4.25917	3.10181	4.65939	5.22399	2.12345	2.75249	2.07379	4.25307	4.6165	3.76804	1.78057	1.68394	4.37319	4.7387	4.43612	4.48337	4.24978	5.642	5.90459	4.93281	4.88678	4.49883	4.03244	5.30137	3.61592	4.66334	5.22134
905975	M14	5.08582	5.69567	5.53392	4.82704	4.6593	5.74242	4.33571	-1.05986	3.03451	4.46916	5.73885	5.7014	5.11587	3.97632	4.32362	2.03932	5.00622	5.1075	2.43147	2.81329	0.733845	5.04538	5.11587	4.55833	5.04747	4.97372	2.8075	3.70501	3.43221	4.9909	5.09861	2.06428	2.46863	1.69595	2.22461	1.25351	1.35161	-0.580777	2.68231	5.78077	3.69481	3.6426	3.37706	2.98408	-0.0875378	2.0654	1.57901	4.21264
908128	Mewo	5.30177	5.72523	5.87332	3.58299	5.43277	5.52593	4.77803	0.972797	3.01893	5.1358	5.99765	5.53831	5.07271	5.41391	5.7895	1.17324	5.12244	4.55282	3.64265	2.89458	-1.54315	5.19452	4.74126	5.24646	5.41643	5.42975	2.91117	3.17049	4.52762	5.04759	4.33732	1.19903	3.31511	4.64639	5.48381	4.99359	5.08217	4.79451	6.04335	6.154	6.12818	5.46266	5.48652	4.57232	5.46862	4.31474	5.89626	5.41726
925340	MKN45	4.92705	4.19262	3.3432	1.1062	3.46662	6.06075	4.80092	-1.45569	0.695264	2.23594	4.39074	6.20549	5.53206	3.41688	-0.133338	-0.0014347	4.61475	5.48002	3.58155	3.1954	-2.35821	2.57904	4.14593	5.26343	5.43087	1.98774	3.12205	2.64766	5.25585	5.06808	4.00827	4.65929	0.837283	-0.794395	4.39639	3.47086	5.22133	1.90548	6.25354	6.25354	6.21536	5.52444	5.45463	4.90096	4.37472	4.44911	5.24269	6.25354
925347	PANC-08-13	4.06935	5.91028	3.22819	3.75473	5.63241	6.31956	4.93583	0.361503	-0.14317	3.03651	3.85263	5.59623	5.27122	4.36664	1.05697	-0.607431	4.58242	5.49757	1.83743	2.28792	-5.39026	0.767243	2.7245	4.62935	5.6409	0.0533323	3.24336	0.443509	3.80598	4.79595	4.43691	2.7663	-0.0523893	1.72375	3.17883	2.41746	3.43731	2.10296	3.77471	5.63563	4.05079	5.6312	4.09338	2.4744	2.59896	1.85952	1.96908	4.54916
905983	U251	4.35113	3.30865	1.90004	2.77436	1.49099	4.70484	4.01506	-3.71115	1.84592	2.839	3.52681	5.06142	4.67123	1.58361	2.94541	-0.96672	4.24406	4.10645	0.441999	2.09808	-3.14707	0.223969	3.02886	1.99357	4.5224	-1.17028	2.26327	1.32514	2.67246	2.98219	1.28515	-0.697686	-0.685825	1.20631	1.42939	1.7267	1.69248	2.28421	5.37758	5.01452	3.81465	4.07563	4.59356	2.51275	2.66089	2.55238	2.96998	2.04283
905947	786-0	4.16497	3.16982	2.14927	1.52465	-1.57832	4.3589	3.6979	-4.26805	-0.0319586	1.25303	3.49135	4.46944	4.18902	2.59249	0.72966	-0.100731	2.60676	3.55976	-0.691238	1.47917	-3.18445	0.924772	0.634422	2.53235	3.73019	-2.02803	2.19549	0.211947	1.81436	3.79946	1.95386	0.00763132	-0.0425569	2.11612	3.18793	2.03917	2.09665	1.58999	4.56102	4.52289	3.05654	2.42222	2.94861	2.81871	2.80248	3.05456	2.39854	3.46194
910781	AN3-CA	3.6668	4.37094	2.74543	3.50845	2.37886	4.82358	4.37426	0.181226	0.819123	1.94691	4.69766	5.39356	5.13354	2.84203	4.7727	-1.34132	4.70865	4.94592	1.28252	-0.229124	-4.40738	2.45451	3.83584	4.62341	5.15053	1.22916	2.78491	3.38172	3.19221	4.40698	3.65441	3.53967	1.50434	1.70057	2.52958	1.19987	1.99856	3.63367	5.61281	5.64241	5.21152	4.87824	4.29637	2.93468	3.84182	2.30197	3.27521	4.91097
753535	BHY	3.50881	3.51657	2.11563	2.05855	1.236	5.44382	4.17992	-2.73509	0.188311	2.57861	4.03586	4.74494	4.89415	2.48764	2.39526	0.459898	4.88458	4.02273	2.07164	2.10673	-3.96063	1.73392	2.14004	3.0636	4.37564	-1.45359	2.55918	-0.742278	3.09492	3.7713	3.18362	2.14315	-0.52682	2.04027	2.67934	1.60454	2.34463	1.94216	4.54003	5.55099	4.80771	4.03862	1.94606	2.21184	2.45022	2.39194	2.62569	4.31166
910952	CAL-54	4.79169	5.99946	2.29515	4.22061	0.754497	4.72998	2.04005	0.0749955	2.59758	2.91721	4.49962	5.43917	5.30933	2.63534	6.00154	1.51187	5.24965	5.32915	2.13711	2.49746	-0.869889	4.88585	2.24296	5.30592	5.33235	2.0462	2.26129	1.94575	5.4208	5.33179	4.62284	-1.01739	3.84236	1.55598	3.11734	1.98192	3.14505	1.72699	5.8307	5.78579	4.57198	5.30548	4.56769	5.40852	2.53899	3.85044	1.50841	5.28322
906868	GAMG	3.87914	4.7421	1.65887	2.85391	1.24494	4.68529	3.5932	-4.20499	-0.27974	2.49506	3.45824	5.02071	4.96815	1.28592	1.71639	-0.976243	4.90332	4.2405	0.254049	2.18896	-4.63628	0.568481	1.96319	2.04815	4.98921	-0.746904	2.67239	1.28244	3.36082	2.50358	1.66219	0.139087	0.242211	1.9852	1.5196	1.75167	2.38898	2.85642	5.54508	5.21246	3.59266	3.00577	4.9789	2.8106	1.77536	1.7622	2.72864	3.5236
907048	HCC70	4.30947	4.40023	2.48873	2.82009	4.04402	5.54899	4.23938	-2.29187	-0.1253	0.333848	3.65486	5.56397	4.76682	1.91285	3.66937	-2.58087	4.66254	4.83445	1.62941	2.29693	-3.79764	-0.954592	2.81136	4.55592	4.91123	2.2308	2.3012	2.7588	3.15478	4.57954	2.81879	4.04532	-1.35744	3.46365	2.58052	1.68309	1.6256	2.17397	3.02861	4.43256	3.05027	4.91123	4.77286	1.94721	3.13016	1.88669	3.86283	2.9837
907057	HLE	4.73262	5.40535	4.04119	4.29426	2.35404	4.5229	3.6505	-1.50183	1.78529	4.69508	5.40535	4.65867	4.73592	4.10837	4.53589	1.55171	4.4934	3.16142	2.24484	1.74169	0.319218	4.05482	4.32492	3.82619	4.73592	4.73592	2.43333	1.33804	4.4484	4.43399	4.73592	1.34059	1.81426	2.28012	1.11346	2.04811	2.16092	3.34569	4.85156	5.35311	3.63842	3.38173	3.17899	2.81355	3.24539	2.16851	2.72002	3.26486
925338	MDA-MB-157	4.46684	5.72127	4.01409	4.01852	2.61047	5.57746	4.3355	0.212384	3.74929	2.98745	5.48291	5.09622	5.11271	2.79584	4.54969	-0.611864	5.11466	5.11513	2.71767	2.65827	-0.812429	4.07401	2.46745	5.05302	5.11168	2.36102	2.29316	3.69936	4.13169	5.06134	4.51058	3.50722	2.55978	4.2058	3.22304	4.02668	5.1028	4.13168	5.65828	5.76637	5.44601	5.04445	4.8336	4.43411	5.0192	5.15234	4.46597	4.92685
687800	NCI-H1650	NA	NA	NA	NA	NA	NA	NA	NA	NA	NA	NA	NA	NA	NA	NA	NA	NA	NA	NA	NA	NA	NA	NA	NA	NA	NA	NA	NA	NA	NA	NA	2.51729	NA	NA	NA	NA	NA	NA	NA	NA	NA	NA	NA	NA	NA	NA	NA	NA
687812	NCI-H2085	5.04569	3.24286	2.10158	2.65197	1.88508	5.13239	4.26885	-2.15294	-1.31128	1.63843	2.30324	5.59531	5.22069	4.02612	2.50499	0.0777475	4.99616	4.14141	1.29384	2.26611	-5.13885	3.36696	2.94546	3.72108	5.17781	0.0246617	2.20361	0.707889	3.51903	3.83435	4.59323	3.90688	0.624457	2.9494	4.5415	2.54091	2.64808	3.13969	4.66333	5.82045	4.29959	4.90334	2.43404	2.87946	2.93801	2.621	2.45258	4.02933
905944	NCI-H522	5.12767	4.19505	2.11263	2.11228	2.47423	4.54373	4.37748	-3.08667	3.04667	2.76971	5.25045	5.73479	5.43774	3.98984	2.68746	-1.18511	5.43393	5.16036	2.33793	2.56562	-0.742791	5.09195	3.76193	4.43156	5.14596	1.99009	2.80751	3.08113	4.95078	4.59738	3.56782	2.69091	-0.314517	4.02206	1.09649	2.34579	3.85279	4.26485	4.69462	5.59058	5.21958	5.23983	3.88001	3.12111	4.23319	2.95385	3.56538	3.64796
905934	PC-3	4.99086	3.70098	2.59766	3.45258	4.17433	4.81393	4.80326	-2.39594	-0.173391	2.48714	3.51013	5.64413	4.91949	3.62316	1.92799	0.0242419	4.42357	4.64384	1.08636	2.8821	-3.48667	1.78445	2.91552	3.5816	4.97508	1.14156	2.91612	2.49073	3.68111	5.18971	4.00409	1.87246	0.862317	3.50803	2.34496	3.65045	3.84816	3.98408	4.81175	5.90116	5.12689	4.7949	3.92752	1.4004	5.18549	1.6658	2.97925	4.91101
905954	SK-MEL-28	4.57953	5.20206	3.0391	3.63423	2.8205	5.10729	4.24614	-0.244787	1.31988	3.34441	4.94702	5.17039	4.92332	4.02597	3.50477	-0.11758	4.91207	4.90116	1.49095	2.5723	-2.08651	3.44707	4.43968	4.71529	4.92181	1.17744	2.14825	3.31154	3.19795	4.54279	3.67382	4.8711	2.92805	3.22462	4.86881	2.47913	2.28512	1.08926	4.3999	5.39679	4.84946	4.12895	3.71467	2.1662	1.1314	2.77368	4.47569	5.08768
910695	TGBC24TKB	3.74798	4.07017	2.62778	3.61696	1.71723	4.75321	4.04869	-1.56256	0.503893	1.93239	4.81881	4.56352	4.75379	3.86486	3.55873	0.531273	4.16409	3.44137	2.17145	2.31781	-2.9505	4.75038	2.96245	4.74063	4.795	2.54925	0.622942	1.7844	3.54754	4.02557	4.795	3.93076	3.24958	1.65243	2.93998	2.83072	3.90486	2.22591	4.43546	5.32483	4.75459	3.85402	3.72786	4.3082	2.78457	3.18763	3.47244	4.6171
924104	BCPAP	3.78093	3.91081	2.8079	2.75403	1.62353	4.61345	3.63412	-0.357326	0.541445	3.3071	4.00183	4.67163	4.38919	2.04322	2.19147	-1.27544	3.77482	4.48008	0.139536	1.95955	-3.19578	1.59816	1.50168	3.55125	4.51672	1.05153	2.21438	1.30813	2.78151	3.26556	2.0891	0.527558	0.162393	1.82674	2.38518	1.40346	1.85615	1.40023	4.31072	5.21956	3.69655	3.31444	4.51284	2.02175	1.79279	1.28716	2.16376	3.33479
687596	ChaGo-K-1	3.72457	4.3491	2.8632	2.89097	2.91693	4.86291	4.56352	-2.19877	2.48333	1.71749	4.85621	5.91734	5.36367	4.16232	2.34697	-0.570682	5.38562	5.01329	2.69597	2.94699	-0.929477	2.89312	4.35022	3.92856	5.15945	0.563575	2.50117	2.89389	4.78908	5.25112	3.94233	2.99573	0.503613	4.33468	3.89651	3.28966	4.21953	4.3714	5.61872	5.76094	5.44866	5.04554	5.06865	3.88454	3.71789	3.26461	4.56908	4.65044
906833	Daoy	4.53401	4.29848	1.91396	2.69465	0.228398	4.35125	3.8123	-4.08872	0.00400166	2.9098	3.83435	4.65436	3.82537	2.66044	3.1849	-0.130852	4.43792	2.22421	0.00176882	1.85507	-4.59589	2.0798	3.01091	2.24008	4.45585	0.325706	1.44795	0.0109978	2.9286	2.60062	0.993924	-0.447901	0.679142	2.74943	1.06173	2.3663	3.01269	2.94404	4.87953	5.0702	4.10814	4.23176	3.86145	3.40532	4.00387	2.73472	3.42172	4.13713
906851	EFM-19	2.30746	5.38581	1.96777	3.26064	1.16395	6.32785	4.24398	0.0341195	0.120672	0.210545	4.99688	6.09296	5.9826	3.30916	-0.867349	-0.590774	5.95874	5.30981	1.6844	2.55936	-3.21534	5.16185	2.1553	5.99924	5.99924	-0.457739	2.28761	4.24463	3.99139	5.87488	4.89287	4.78025	1.68659	2.81881	3.43068	1.67406	3.81976	5.09261	6.32176	5.48097	3.89215	4.88043	5.89294	2.60879	2.83988	1.59365	2.87442	4.45317
907058	HMV-II	2.98887	5.01157	5.64525	2.92951	3.43894	5.4317	4.64541	-0.730998	2.14369	2.72094	5.08212	5.889	4.65276	3.81974	2.78046	-0.793795	2.78019	3.8037	1.22023	2.60508	-2.52141	2.98641	3.26375	3.79714	4.74774	2.39809	2.00202	1.86201	1.9365	3.54226	2.64432	3.1196	1.92283	3.79314	2.6121	1.62792	3.98345	-0.157526	5.25823	5.82037	4.55392	4.67589	5.32229	6.07342	1.89537	3.08685	3.24682	4.95506
908455	NUGC-3	5.01734	4.20157	3.9626	3.52202	4.59664	5.57836	4.50363	-0.428225	1.817	4.51118	5.10514	5.79026	4.84211	4.08408	4.63159	0.806079	4.99981	4.23467	3.38147	2.33271	-2.13807	3.27818	4.44638	5.09616	5.19889	2.47625	2.78224	1.39834	5.36333	4.62593	4.46985	0.00792502	1.2776	4.46875	5.12832	3.57449	4.79294	3.53467	5.64091	5.80128	5.41558	4.94373	3.2139	3.77411	3.9263	3.7317	4.35278	4.7203
946360	OAW-28	5.558	3.92056	3.46686	5.24142	1.39285	6.24573	4.77304	-2.89879	0.809026	3.22347	3.40594	6.24559	4.75236	2.53151	1.87957	-0.0884326	5.07613	5.01423	1.54187	3.27372	-3.75954	3.81832	2.40541	5.57561	5.5763	2.85573	3.05955	1.15256	3.60486	5.51017	3.00516	2.66885	2.29484	2.04052	1.48552	2.40485	2.71948	1.34618	4.02596	6.04891	3.89042	4.91855	3.98549	1.81495	2.04887	2.21749	1.99926	6.24573
1298362	OSC-19	5.05127	4.01824	3.14263	3.01288	2.15228	5.43141	3.60624	-2.79342	1.508	3.3809	3.92814	5.42245	4.98858	2.93932	3.89933	1.07587	5.05127	4.12896	2.29588	2.50969	-3.43317	2.91769	2.4784	5.05127	5.05127	1.70121	2.64641	0.875639	4.9353	4.48808	3.42618	1.03681	0.259955	2.03156	3.56405	2.83161	4.26992	3.24465	4.75907	5.66794	4.39407	4.73224	2.98822	2.99029	2.86647	3.09428	3.13294	5.15851
925348	PANC-10-05	2.82287	4.47418	2.25588	3.43788	3.59046	6.24969	4.8896	-2.66741	-0.832354	2.01307	2.9471	6.23742	5.47941	3.07401	1.67176	-0.897297	5.5768	5.08557	1.18217	3.06892	-4.95974	1.4538	3.01658	4.84158	5.56853	0.436924	2.2701	0.570938	3.47645	4.60146	3.68325	1.44183	-0.00471392	3.23601	3.8859	4.41055	5.20331	2.01205	5.04816	6.05115	5.88411	5.09533	3.66853	3.53971	4.64696	3.84209	3.64339	5.14534
687459	TCCSUP	5.13785	5.58631	3.70697	4.48519	2.561	5.70124	4.64248	0.883773	2.71268	5.13325	5.63473	5.98257	5.31314	4.65779	5.7163	3.06103	5.3003	5.26621	2.303	2.99301	-1.69353	5.31314	3.41599	4.64905	5.28437	1.56794	2.99357	3.36773	3.61555	5.30536	4.14821	2.29513	4.59807	3.35688	4.82877	2.61639	4.88984	4.60978	5.56308	5.79682	5.69201	5.29251	4.90187	3.11432	5.28277	4.48561	4.55292	4.6894
924105	BPH-1	2.56188	1.60156	2.18718	0.674882	0.501422	3.61378	4.34003	-4.54441	-1.68378	0.977844	2.02112	4.41682	4.4019	-0.736943	-0.903539	-2.25236	3.4346	2.06987	-0.267244	2.34579	-5.43289	-2.98002	-0.303584	2.35972	4.63347	-2.13816	1.79615	-3.95053	1.6726	0.723335	0.318604	-0.0104961	-2.13116	1.29254	0.388361	2.39359	3.23406	-0.545648	3.52021	5.34917	4.02618	4.9697	1.40338	2.65704	3.8327	0.681608	1.83172	5.68401
907047	HCC1806	4.3689	3.53675	2.90726	2.73496	2.41432	5.25453	3.97456	-3.3637	1.87672	2.55085	5.32053	5.33071	4.13927	3.36942	3.79257	-1.70275	3.93738	4.40047	1.317	2.34762	-2.50046	-0.118689	2.27945	3.26621	4.10148	2.70985	2.35255	0.324193	2.94311	3.78255	1.97329	-1.20819	-0.0421641	2.53635	0.522357	3.01295	3.6793	1.96674	4.31382	5.1739	3.69188	3.72014	3.11395	2.58376	3.07435	2.98052	2.90306	4.11897
909725	SK-MEL-24	4.37389	4.58341	5.64535	5.68357	5.35921	6.09703	4.03644	-0.540379	1.29689	5.11787	5.51089	6.04369	5.45157	2.34778	3.66726	3.37153	5.44029	5.45157	5.45105	3.12734	1.06772	5.45157	5.45157	5.45157	5.44154	5.45157	3.14517	4.03692	6.03311	5.16369	5.37204	-0.938613	1.92059	1.11476	4.64313	1.64325	2.06755	1.14111	3.62883	5.87082	3.89218	4.19854	3.4693	2.8203	0.27277	2.45304	1.97678	4.99878
1240130	G-MEL	3.44533	3.69282	2.25223	2.80237	2.46767	4.16672	3.47363	-1.94589	1.19776	2.8451	4.19199	5.31479	4.77241	2.78405	3.19884	0.374836	3.81695	3.27116	0.416466	2.3317	-4.13674	2.47914	1.38908	2.30306	4.47144	-0.696992	2.24037	0.885572	2.49568	2.81802	1.79871	2.53446	0.803392	2.95454	4.17396	2.06368	1.90938	0.25276	5.1769	5.43489	4.55365	4.61932	3.70768	2.73317	1.41107	2.89945	2.68035	4.88217
1240151	Hs746T	1.92292	2.55194	3.79477	2.17367	1.78812	3.97191	2.6284	-2.54199	-0.959814	1.44613	0.944603	4.94421	5.40235	0.696663	6.00433	-1.03054	5.73434	0.262218	0.43707	3.38539	-2.90309	3.7191	1.79067	4.33917	5.73434	0.0749742	3.3817	0.284454	3.5014	5.52429	1.2188	3.41677	1.16208	0.182642	3.30407	3.14644	2.67813	3.82841	6.3736	5.44734	3.76563	3.61663	5.70869	4.30628	4.02635	4.2482	4.32918	4.23503
724879	SW900	4.65813	6.03218	3.17118	3.82293	2.16365	5.85263	4.67946	-0.992733	2.12017	3.81017	4.8209	5.57144	5.07988	5.33602	0.461465	1.09211	5.37087	5.28094	2.38587	2.19814	-2.23775	3.89123	2.89293	5.37087	5.37087	2.42364	3.00315	2.44894	4.38296	4.77484	5.19977	1.57101	2.05863	2.53314	4.83246	3.76588	3.72593	2.33968	5.03244	5.78023	4.59673	5.34396	5.06583	4.25323	2.97044	4.16251	4.10108	5.57691
722045	NCI-H2030	3.94197	4.30407	1.76131	2.51537	0.859838	5.1484	3.86992	-2.94686	1.08831	1.41526	3.84052	5.71459	5.01291	3.15614	0.296444	-0.80158	4.62862	3.50634	1.27828	2.43827	-3.12731	1.5983	1.86137	3.23113	4.17395	0.738834	1.82654	0.051458	3.20023	3.91379	3.26816	1.91893	-0.202804	2.76914	1.95565	2.02533	2.41018	2.88056	4.28583	5.41673	3.83361	4.49351	2.58651	2.57241	2.48869	2.31	2.37102	4.2179
908138	MKN1	4.53339	3.33289	2.46631	2.52843	2.48292	4.36422	3.83781	-1.27889	0.638997	3.64195	4.76437	5.51618	5.07657	2.78698	2.3658	0.787292	4.55581	4.096	2.37321	2.71746	-3.23755	2.27314	2.2312	4.67155	4.94873	1.54538	2.42971	0.902223	4.47515	4.69372	3.63133	2.37674	0.72137	3.29643	3.1193	3.68379	4.06237	4.35367	5.28225	5.765	4.93645	4.94317	3.55428	4.39021	3.24047	3.12565	3.88116	4.17044
905981	U031	4.19218	3.31299	1.98572	2.02838	0.903099	2.77207	3.81701	-1.29636	-0.113719	2.41656	3.42703	5.12026	4.40527	2.57052	1.51131	2.40117	4.23085	4.1011	1.80596	2.27466	-3.39395	3.05411	1.8889	4.26983	4.43218	0.0920506	2.4845	1.31024	4.15917	4.40324	3.42985	-2.80888	0.844474	2.14671	4.43518	4.6745	4.81107	2.3814	4.72106	5.4229	5.36675	4.48606	3.50509	3.00914	3.18997	3.24562	2.51826	3.20737
1287381	201T	2.03694	3.54102	2.33987	2.96855	1.5318	5.41416	4.17128	-1.82539	0.552314	0.891024	5.11923	6.05979	5.29775	2.73048	1.58058	-0.130034	4.92617	5.01112	1.98522	3.03865	-2.36778	3.29635	2.24347	4.12179	4.13219	1.64696	1.19104	3.24129	4.14923	5.12287	3.81762	NA	1.6183	4.00905	2.88306	3.04231	3.5944	3.98743	4.79989	5.72792	4.69736	4.15606	4.58754	3.29436	4.09348	3.10729	2.82529	4.95342
909255	PA-1	3.38046	2.02785	0.372326	1.20289	-0.565195	2.85002	3.27718	-4.85046	-1.68309	0.949396	2.83133	4.26953	3.94214	-0.227574	2.06526	-1.55721	2.34438	3.72135	-0.104797	1.64434	-6.13305	-2.57673	-0.0327626	1.65616	2.42343	-1.51192	1.46568	-1.0845	2.72472	1.533	1.84361	NA	-1.83304	1.14939	1.10894	1.65064	1.58499	3.04984	3.50575	3.88029	2.73495	3.94687	2.39714	2.30587	1.92791	0.854123	-0.51457	2.94752
1290906	HCC202	5.14351	3.74295	1.59116	3.0035	0.654839	3.57811	5.0488	-0.763687	-0.563311	1.47201	2.90043	NA	NA	3.29084	4.19679	NA	NA	NA	NA	NA	NA	NA	NA	NA	NA	-1.19029	NA	NA	NA	NA	NA	5.61051	-0.670454	4.84143	3.25249	2.03242	2.83218	3.61155	4.80063	5.54195	4.78526	3.82846	3.83533	3.4743	4.13383	1.43406	5.68083	6.29039
724831	NCI-H1299	4.99984	5.91884	2.4688	4.0186	4.10679	5.77191	4.75526	-0.39601	1.90308	3.79369	4.80907	5.59784	5.46036	3.92448	4.67724	1.26018	5.45082	5.35729	3.61228	3.14604	-1.53096	5.45735	1.40828	4.73377	4.81652	2.69594	3.07635	2.11719	6.03295	5.4602	3.57656	0.957452	2.96289	3.41151	3.80493	3.23545	3.97277	2.49418	4.27731	5.60737	4.01884	4.8244	4.34382	4.48276	2.63571	3.39867	3.16983	4.9906
1240139	H290	4.64318	4.33753	1.2307	2.68148	2.12316	5.3126	3.30908	-0.706274	1.6331	4.47214	4.51422	2.79328	4.50403	4.35331	3.81253	2.56374	4.50488	4.64318	1.27004	2.34059	-0.887109	2.84601	2.54988	2.26544	4.64318	1.13639	0.967978	2.55594	2.90471	3.69574	4.64318	-0.835222	2.20526	NA	NA	NA	NA	NA	NA	NA	NA	NA	NA	NA	NA	NA	NA	NA
688058	NCI-H2052	5.2246	5.82844	3.59223	5.0775	3.53368	6.07311	4.59227	0.75425	3.54195	3.88311	5.9747	6.21966	5.15874	4.00604	5.49696	2.08459	4.89746	4.83555	2.31066	2.42261	-0.13225	4.9349	2.48871	4.676	4.41488	3.35084	2.6395	2.97562	4.03577	5.65239	4.8167	NA	4.53864	4.31932	4.83154	3.79264	4.56716	4.15466	5.847	6.19829	5.50679	5.35398	4.79769	5.82662	4.90291	4.65695	4.9414	5.37127
906792	A2058	4.00247	3.00997	2.79577	2.80247	0.980176	3.96936	3.85164	-4.05406	0.820151	2.79685	4.29342	5.17854	4.55524	1.55618	1.97255	0.326063	4.26187	4.0376	1.9562	2.24786	-2.67352	2.54502	2.36917	2.76732	4.53782	-0.252034	2.15107	1.92507	3.02575	3.8448	2.69308	1.05946	1.67216	3.75646	3.08735	2.4474	2.81903	3.38602	5.22552	5.20775	5.22552	4.55585	4.55567	2.95951	3.80511	4.52982	4.43937	4.84522
908146	MOLT-13	1.92494	2.69264	0.653157	1.44893	-0.262451	2.69513	3.71175	-4.50035	1.61483	0.672961	4.14493	5.03642	2.30055	-0.100618	1.41749	-1.55533	1.52686	3.44221	-0.532018	2.12178	-1.93051	-1.44415	-0.395722	0.783364	3.04832	0.0153159	0.0687507	-1.1488	1.30441	2.52525	0.416511	2.96997	-0.804258	2.2467	-1.9604	2.12463	2.29139	0.618545	3.67561	4.98937	2.97194	2.9443	3.08829	2.79446	0.847078	1.85505	1.79444	2.33108
687563	A172	4.41814	3.79327	4.69307	3.18925	2.8993	4.92763	3.85128	-0.771885	3.47239	3.25637	5.12957	5.19632	4.58356	1.79534	3.84211	-0.86695	4.20193	4.15233	1.06179	2.31436	-3.40914	2.09899	2.08196	2.74141	4.4692	2.13327	2.51367	2.20505	2.95761	3.57602	3.13365	1.57613	NA	2.02971	2.47208	2.67326	2.85526	4.13837	4.83006	5.49967	4.32178	3.81834	4.15758	2.75353	3.26758	2.92517	3.71499	3.97443
753539	CADO-ES1	3.16448	3.76396	0.668205	1.48864	-0.60337	2.29963	4.04202	-2.50398	-1.08515	1.66756	3.95254	5.63901	4.53713	3.52721	2.12859	1.52763	2.15552	4.24784	0.483737	2.67047	-4.04404	3.03056	2.20672	2.71743	3.83451	-0.342546	1.3606	0.921379	3.33058	4.99686	3.12996	2.17827	2.07905	2.21864	2.56359	1.56065	1.90621	4.37656	4.44693	5.73256	3.20185	3.39376	3.5418	2.50281	5.07445	0.745543	0.0467926	2.60018
1503366	ESO26	3.2881	2.86426	2.42795	1.36191	0.500121	3.67675	3.5706	-4.48798	0.536287	0.977219	4.94048	5.43774	4.62601	1.62269	1.21894	-1.67201	3.15407	1.15515	1.87948	1.93721	-3.58033	-1.48404	1.50981	2.63756	2.63402	-0.379647	2.19668	-2.24059	2.91711	4.7685	2.71451	2.08554	-0.722121	2.09892	0.424226	0.978694	1.59721	2.04508	3.46349	5.29531	3.88827	3.63732	2.90364	1.49365	2.34534	2.47582	1.01696	1.92706
1503368	KYAE-1	-0.493352	2.4834	0.511171	2.87681	0.101294	4.23365	3.17621	0.162116	-2.41657	-0.713268	2.89764	5.83108	4.63779	3.78776	-0.360672	-0.631681	4.35485	-1.40852	-0.89276	1.61466	-6.11514	1.96859	1.25762	1.80084	2.92685	-0.971152	-0.358062	-3.88421	2.56624	4.78976	2.97142	5.4062	-0.827599	2.98592	1.39691	1.92647	2.89572	2.43312	3.94434	5.70411	3.65967	3.36277	2.58831	2.54177	2.21533	0.301375	2.58091	4.96168
909257	OC-314	4.25646	3.51632	2.63803	2.65741	1.48751	3.91468	3.74414	-3.3921	0.37983	2.86155	3.81478	4.61439	4.36983	3.23853	3.40401	-0.44041	3.79493	3.58674	1.35783	1.92537	-3.57799	0.764139	1.61845	3.42462	4.06474	1.1271	2.11492	0.690011	2.79409	4.08912	2.44064	-0.831834	0.754637	2.92518	0.433541	1.80132	2.26827	2.90808	4.22603	5.03033	3.50293	4.03626	2.96461	0.547995	4.1851	2.09221	1.89159	3.57616
1240209	RERF-GC-1B	3.78735	3.21962	3.47237	3.02683	2.17899	4.70792	4.40369	-0.613904	1.73783	1.88723	5.5918	5.59727	4.95206	1.55816	5.48552	-0.0151823	4.2149	3.35441	1.98793	2.28853	-2.83853	2.84664	0.0534386	3.70413	3.80467	1.65341	2.80428	1.40368	2.63303	4.09963	3.58457	2.2112	1.0234	1.43554	2.79715	0.699136	1.49084	1.55436	3.56018	5.39701	3.31304	4.44492	4.66933	1.57253	1.85607	3.20287	2.25406	2.82594
909699	RMG-I	3.68321	3.5559	2.02116	3.40918	2.09448	5.95789	4.07394	-2.43377	-0.467176	1.96244	2.93965	5.63349	4.60011	2.92946	4.12147	-0.350802	4.8429	3.2023	1.02628	2.92489	-4.52236	1.56087	2.03257	3.77313	5.29717	0.117403	2.77593	0.196301	3.696	4.19658	4.18337	0.928219	1.30763	2.42943	3.19636	1.87125	2.89536	2.06674	4.08681	5.23489	3.44994	3.18012	2.32391	2.20382	1.70872	2.8946	2.18351	5.9666
946372	D-423MG	5.32554	5.16274	1.29748	2.56153	2.8143	3.6086	4.63405	-1.31947	-1.00218	3.37003	1.92051	4.7914	4.65234	1.62913	2.51087	0.140311	4.50664	3.65388	0.773212	2.43009	-5.0712	3.46527	1.92143	2.51006	3.68604	0.800692	2.70917	1.293	3.32697	4.43206	2.8779	-1.2993	0.757863	2.14681	2.11149	1.7687	2.53996	3.84064	4.28507	5.54834	3.38901	5.18247	4.28717	2.84882	3.46915	0.429858	2.7833	2.28324
1298534	QGP-1	4.4554	6.17261	4.46103	4.24622	3.72603	5.45998	5.41058	0.255291	2.8297	4.17531	5.62588	6.36465	6.22967	3.8223	6.64745	-0.305976	4.94007	5.81251	2.51244	3.61593	-3.09368	1.59171	2.76364	5.68649	6.40789	2.90168	3.19121	3.21714	4.75473	5.94318	2.78678	6.23482	0.350792	3.41123	2.89005	3.59122	3.95456	0.969268	4.68578	6.29512	4.35302	5.5427	5.77873	4.30544	1.82187	3.1742	3.39942	4.73169
909729	SK-MG-1	4.73136	5.63641	5.41113	3.39238	1.47975	5.63641	4.28957	-1.48016	4.25174	4.96697	5.63641	5.15197	4.88749	2.59607	2.12203	2.50846	3.20052	3.35881	2.34187	1.75794	0.584948	2.83787	2.2954	4.96697	4.96669	3.09709	1.86041	3.55696	2.4212	4.48172	4.73676	-0.213842	2.47642	3.23304	3.05506	2.59887	2.71132	3.78736	5.61458	5.46132	4.8647	4.54801	4.94956	3.07611	3.89243	2.48789	3.84715	3.15129
1660034	SNU-407	3.94734	3.89981	2.29242	2.93687	2.51263	4.74084	4.60579	-2.48946	0.339938	1.4468	4.09332	5.57866	5.0605	3.18412	4.1519	1.03767	5.09004	3.28255	2.47065	2.97392	-3.93507	2.13014	1.39039	5.18644	5.30462	3.02124	1.39228	-0.229174	2.88171	4.12627	2.9714	1.76381	1.92071	2.81632	1.62097	2.64515	2.89797	0.589148	3.54257	5.39167	3.30853	5.02029	3.11999	5.15132	0.0965499	0.57752	1.15092	3.13368
1660036	SNU-81	5.5775	4.69676	1.42812	3.33986	2.12541	6.41952	4.99726	-2.13893	-1.63562	1.28886	2.49926	6.23328	5.73438	4.83456	4.0627	-0.717386	5.79206	4.25497	2.10896	2.92114	-4.33901	0.8964	3.48426	5.71056	5.68853	2.31797	2.07822	1.43168	5.18189	5.67015	3.44012	2.48036	-0.580391	5.12211	5.74977	5.30907	5.23758	2.95877	6.47395	6.46627	6.32695	5.69648	5.65815	5.19431	5.74723	5.42854	6.11997	5.6393
1674021	SNU-C5	5.20482	4.29539	3.86422	3.71336	4.70943	5.16406	4.53843	-0.118664	1.66387	3.30085	4.93109	5.15422	5.17362	3.50074	4.75853	1.02418	4.26396	4.51158	3.55467	2.24173	-2.46223	2.69994	3.39383	4.57992	5.24804	2.4236	2.61792	3.12263	5.00592	4.85169	4.43037	2.67001	1.6574	3.58878	3.71593	3.96174	3.81355	1.68265	4.30202	5.83916	5.35419	4.77886	4.74856	4.4023	3.37486	2.92988	3.54945	4.76341
909905	YH-13	4.00549	5.57014	2.27559	3.58086	2.82359	2.86842	4.4259	-2.94144	0.416369	2.61793	3.90962	5.75165	4.55662	1.53244	1.6943	1.24044	5.09588	5.09588	1.74712	1.54353	-2.91157	4.62848	2.2226	3.24967	3.71434	1.13559	1.799	1.91348	3.26621	5.0485	3.41248	1.02938	1.62253	1.02201	3.15052	2.8305	3.14511	4.40196	5.06391	5.35577	3.11002	3.13989	2.95622	3.04503	3.39421	1.41181	3.22637	3.38817
1503362	OACp4C	4.97857	2.62119	1.58404	2.55649	2.36521	3.24174	4.18588	-2.07934	-1.73158	0.340804	3.40413	5.99955	5.20756	0.74008	4.53492	-1.80154	4.69867	2.86021	1.42728	2.12354	-6.25517	2.34009	0.561866	3.0398	3.29143	0.16957	3.01668	-1.28807	3.46149	5.31662	2.85039	3.32642	-0.751938	2.44631	-0.00538897	1.69241	2.79374	0.0722378	3.2386	5.53557	2.77709	2.68489	0.244699	1.67775	0.849455	-1.09825	0.151148	1.49999
1480362	OV-56	4.04176	4.42791	2.36989	2.77538	1.21805	4.95625	4.1565	-1.20341	0.668357	2.37967	4.77261	5.28011	4.72856	3.6775	2.76958	1.83877	4.53272	4.69771	1.96739	2.4674	-2.64332	2.56334	3.30418	3.93677	4.78606	0.269624	2.57352	3.11682	2.99812	4.24571	3.43676	0.823358	1.07048	2.23467	4.27913	3.22074	4.88304	3.58033	5.55202	5.55118	4.71732	4.88304	3.79428	3.03631	3.93507	2.87501	4.25009	4.22713
1480364	OVCA420	5.33225	5.8401	4.76804	5.87188	5.73322	6.20562	4.99837	0.705241	2.72854	5.20076	5.79642	6.2759	5.73765	5.65381	3.82179	3.36872	5.68669	4.94393	5.2076	3.24365	-0.908592	5.54449	5.01118	5.58913	5.73917	4.39161	3.37545	3.08998	5.93384	5.55976	5.28645	2.55109	4.47563	2.21629	4.14167	3.10277	3.49115	3.02682	4.44098	6.41195	4.28155	4.84307	3.28815	3.87696	4.23161	4.35591	3.93837	5.50526
1480371	OVK-18	3.80233	4.13969	3.61905	2.95918	5.26103	5.90723	4.50629	0.876038	0.920997	1.69288	5.92707	5.90559	5.26103	3.35453	4.78744	3.16267	4.17467	5.26103	2.80785	2.75697	-2.44997	3.70102	5.23437	4.11815	4.0469	1.2238	2.73734	2.69929	3.65677	2.89881	5.20789	2.05709	3.22378	4.50108	4.30329	4.52773	4.65825	2.21451	5.2854	5.75541	5.11066	4.25438	2.98284	3.42388	5.04467	5.05153	5.18524	5.57525
905956	SK-MEL-5	4.73993	4.39888	3.6619	4.63251	5.14155	5.5974	4.80969	0.160054	1.33677	2.34714	5.14826	5.72439	5.29476	4.39174	4.07551	0.772192	4.95918	4.82636	3.20841	2.88876	-2.41005	3.34142	3.07299	5.11633	5.49059	2.39579	3.18737	3.35888	3.63278	5.23525	4.4738	3.16033	2.78447	4.64761	5.47615	5.47836	5.4916	4.04401	6.08817	6.15925	6.05623	4.85652	4.96882	4.8763	5.48783	5.77564	6.15701	6.15929
1479987	DOV13	5.02455	4.04753	3.52605	3.669	5.27421	5.87803	4.42038	0.741817	2.35863	4.55155	5.62839	5.65665	5.26031	4.90169	4.13315	3.02857	4.69624	4.93206	3.74376	2.69229	0.412804	5.27511	5.27175	5.24127	5.26691	4.57231	2.93959	2.99715	4.91097	4.5932	5.27341	1.20843	4.56229	2.88486	3.69527	3.40362	3.67867	2.69277	4.25973	5.46779	4.89747	3.42967	3.02116	2.95618	4.97611	4.8454	5.24268	5.73376
1503361	FLO-1	4.91889	4.12717	1.5587	2.93687	2.44466	4.75578	4.8423	-2.0085	0.591341	3.19864	4.08854	6.4035	5.40388	2.46265	3.85304	-1.58766	5.16203	4.83272	1.89017	2.88435	-2.58564	2.47026	1.81836	3.42891	4.30031	1.00909	2.85963	1.03826	4.95901	5.52189	3.88083	-0.0882873	-0.709566	2.11636	3.0386	1.67743	2.5023	3.4179	4.36795	6.10807	2.67747	5.13608	3.4357	2.7179	3.74703	1.62586	0.854856	4.07296
1480358	JHOS-3	4.85024	4.54553	3.41738	3.81144	5.63904	6.37865	4.9963	0.944356	1.62432	3.07041	5.30447	5.77672	5.71123	5.20936	2.12589	0.903429	4.77991	5.18266	2.41328	2.93301	-2.41603	4.06723	3.49196	4.46388	5.71403	2.02781	1.95768	2.07948	5.32164	5.68046	5.00997	4.19894	2.37786	3.29094	4.26741	4.01064	4.81943	2.33032	4.40463	5.70351	3.85445	5.71403	3.09187	4.06899	3.81681	2.40766	3.58855	6.17893
1509074	NCC021	5.42457	6.08125	2.57698	4.54596	2.25152	2.90083	4.75485	0.762268	-0.283302	3.08269	2.98044	5.44933	3.88755	4.27212	5.94704	3.3109	4.08194	4.43138	1.40837	2.28839	-4.65535	5.43419	1.84042	3.36076	4.15983	2.22581	2.99398	0.876795	3.4157	4.73689	4.16846	1.09557	4.7888	1.83486	3.19822	1.89297	2.66091	3.38527	5.09524	5.28565	3.99848	5.4026	4.73784	3.13541	3.91757	2.14868	2.62657	3.53718
1480361	OV-17R	4.5147	4.01649	2.56773	3.64445	1.5612	6.26137	5.13007	-0.303384	-0.0755567	3.11026	3.17379	6.08948	5.85415	3.72855	2.20108	3.27379	5.49955	2.98392	0.550801	2.64854	-2.73759	5.85708	1.53511	4.73789	5.85708	1.08851	3.07581	2.52754	2.6404	4.67472	3.71548	2.20737	4.44326	2.31084	3.16126	1.81535	2.20888	3.82627	5.50797	6.03956	4.68519	4.56188	5.50877	1.74958	2.70791	2.28241	3.38124	4.9464
1480372	PEO1	4.05574	4.28707	1.76404	3.22211	3.45512	4.92243	4.21647	-2.06027	0.926856	3.27647	4.41335	4.77797	4.88454	2.51242	3.27807	2.99633	4.53755	4.74884	3.0112	2.43555	0.693746	5.07577	5.07274	4.9462	4.86436	2.02351	2.75794	3.3413	4.39306	4.71007	3.47027	0.247568	0.835232	2.25575	1.94645	2.16176	3.35327	2.02989	5.68377	5.30793	4.13511	3.62329	5.0345	2.63754	2.85447	2.42374	3.48212	5.44598
1524418	RCC-AB	4.05294	2.85365	1.65355	2.8554	0.889103	5.5146	4.65469	-3.08166	-1.22805	2.12522	2.19515	4.97879	4.83988	2.23596	0.145071	1.25631	4.19534	1.61439	-1.28163	2.8106	-4.67633	2.66931	1.15652	2.62765	4.49227	0.0688049	2.17154	-1.21418	2.52134	4.15348	1.86772	2.29342	1.55878	2.19268	3.63209	2.00364	2.32296	1.82887	4.04562	5.46061	3.59282	4.26716	3.04674	2.98527	2.68147	2.60976	2.60037	4.41281
1524414	RCC-FG2	5.43246	4.15102	2.64905	3.63461	1.3546	5.90514	4.66413	-0.860473	-0.115829	2.54968	3.29881	6.15652	5.46084	3.95851	2.17186	3.20387	4.91264	5.37764	0.348949	2.78154	-2.77905	5.36108	1.2142	3.99926	5.18639	1.95345	2.97681	1.17482	2.69227	5.27147	4.27069	3.79779	4.49731	2.97351	4.00067	2.32164	3.12112	3.75649	4.9681	6.18934	3.90856	5.08095	4.63351	3.24376	3.92584	3.36771	2.92956	4.84834
1524415	RCC-JF	4.62009	2.75435	1.47754	2.73805	1.02494	1.79789	4.1937	-3.03681	-0.992343	2.45893	2.7087	5.65854	4.96987	2.02249	2.39168	1.31234	4.96908	3.6657	-0.703522	2.43822	-4.16236	1.79703	0.887333	2.41104	4.40346	0.00810556	2.49058	-1.74018	2.20728	4.35707	3.93034	1.78105	1.16406	2.89722	3.1195	2.31273	2.88634	2.56211	4.45303	5.79734	3.5592	4.44743	2.48299	2.88856	4.01567	2.52291	2.53995	1.65295
1524416	RCC-JW	4.92728	3.48902	1.28612	2.9021	1.90916	3.56243	4.26003	-0.805488	-1.02667	3.60397	3.19066	3.65612	3.22545	1.90033	1.84743	-1.16592	3.43869	3.17665	-1.72966	1.66563	-5.1809	-0.0897782	0.656306	1.71779	2.80444	-0.327812	2.32733	-0.3458	2.74914	3.63717	2.63149	-0.57419	-1.63769	2.64142	3.98753	2.80711	3.28096	4.22474	4.45537	5.59939	4.36473	4.73115	3.42558	2.85089	3.39987	2.63726	3.44641	3.45136
1503365	SK-GT-4	5.28169	5.56348	2.84719	2.98393	2.51447	6.01444	4.76095	-1.52925	0.221224	2.6365	4.57093	5.87841	5.47164	3.38529	1.58508	-0.780151	4.78173	4.97551	1.12292	2.67508	-3.94908	2.96001	1.96418	4.02789	4.03632	-0.43508	3.06169	1.6656	3.37533	5.46512	3.3445	3.70634	1.08324	2.83565	3.41285	3.20103	4.06559	2.58808	5.58084	5.96893	6.12752	5.47367	4.38825	3.29133	3.0232	2.07086	4.38856	5.72926
909780	VM-CUB-1	4.80474	5.47851	3.95534	4.6465	2.55294	5.49684	4.1785	0.362546	3.05097	4.84846	5.51439	5.28339	4.81611	4.84585	4.7334	1.60263	4.74945	4.47494	2.54577	2.52717	-1.38798	4.41911	4.31557	4.78642	4.84848	3.06868	2.54534	2.00601	4.4723	4.48152	3.79843	-1.43171	3.66788	3.50991	4.0322	4.72315	3.85385	3.64269	5.49883	5.5178	5.39533	4.56921	3.46306	2.81715	4.51348	3.04694	4.53621	5.34423
1503370	EMC-BAC-2	4.94185	4.21808	1.57069	2.83194	2.79529	4.53144	4.45106	-3.08905	0.743523	3.33978	4.6324	5.85942	5.24517	1.48058	1.8703	-0.834881	5.22093	4.48474	0.749601	2.54745	-3.33787	0.121463	0.814988	3.08855	4.13802	1.05263	2.75754	-0.299311	3.99259	5.25451	2.08249	1.47698	1.42239	3.1997	3.72496	2.9539	3.83379	4.3293	5.31209	5.84925	5.1362	5.20154	4.02977	3.23953	5.03458	1.23881	2.14685	3.93936
1480367	OVCA433	4.55088	4.16307	3.50165	3.90826	4.55255	4.87058	4.47152	0.0902262	1.35765	3.10355	4.95055	5.35954	5.14237	3.20054	3.00857	0.910851	4.89715	4.58615	1.95122	2.38168	-1.56522	3.94375	2.6592	4.83982	5.15924	1.47777	2.74204	2.9029	4.50905	4.71677	3.94349	1.47092	3.11218	2.66995	4.31168	3.35481	4.01581	4.12532	4.61796	5.61077	4.61712	4.82388	4.15564	3.10432	3.94862	3.07901	4.17894	3.49821
1480374	UWB1.289	5.0626	5.27526	3.45837	5.05235	4.65259	6.28835	5.15673	-0.608959	1.52057	4.30466	5.3119	5.94959	6.08597	4.01217	6.68222	1.03127	6.05679	5.50167	3.89947	3.44492	-2.02987	3.97527	5.32111	5.91944	6.07274	3.70289	3.32776	1.77317	6.28727	5.22535	4.39828	2.84112	2.47711	2.23703	4.77356	2.73577	4.026	2.74252	4.62999	5.33648	5.02544	6.0018	2.91193	3.56088	3.25163	3.54323	2.70701	6.75609
1503367	ESO51	5.88683	5.30922	4.06817	2.64919	4.54448	6.1184	5.08084	-1.38858	0.930871	3.519	5.6899	6.19115	5.79532	4.93531	2.3262	0.336964	5.64828	5.02764	1.84257	3.51779	-3.68596	2.56646	3.4886	4.62039	4.91389	0.388172	3.55406	3.73936	3.76498	5.08817	3.81804	4.1713	-0.0621137	-2.57168	4.28384	2.87852	3.80867	-0.65399	6.41342	6.55287	5.06532	4.02549	5.25866	3.72905	3.21874	3.08188	4.59978	6.11195
753559	HCE-4	3.87573	3.68066	2.9488	3.18304	4.4721	4.6999	3.7086	-1.17929	1.93133	3.0372	4.54791	4.61014	4.47185	3.16504	4.418	1.98185	4.46333	3.98769	4.31069	1.8593	-0.459807	4.4721	4.31831	4.4721	4.47184	1.57241	2.12156	2.77522	4.80111	3.97874	4.46889	0.472913	2.42823	3.77896	4.38483	4.37708	4.46534	3.77581	5.14148	5.13929	5.13594	4.47125	4.47151	4.95795	4.4721	5.09565	4.91216	4.8371
1479988	Hey	3.52315	3.78571	2.08008	2.7629	2.07119	4.83274	3.99737	-0.750519	1.08083	3.01959	4.73548	5.12622	4.6762	2.40937	4.18462	-0.380669	4.48717	4.59084	1.02254	2.1745	-2.28515	-0.0783094	1.96843	2.95214	4.18523	0.97596	2.36232	1.09932	2.75575	4.22459	2.27848	-1.19417	0.351882	2.68023	3.19832	2.11048	2.43464	1.15929	4.82719	5.31382	3.85566	4.30807	4.18066	2.87253	1.04065	2.12761	2.97899	2.88646
753563	IM-9	NA	NA	NA	NA	NA	NA	NA	NA	NA	NA	NA	NA	NA	NA	NA	NA	NA	NA	NA	NA	NA	NA	NA	NA	NA	NA	NA	NA	NA	NA	NA	1.8451	NA	NA	NA	NA	NA	NA	NA	NA	NA	NA	NA	NA	NA	NA	NA	NA
1479995	JHOS-2	4.48745	3.93224	1.93799	3.62295	4.50818	5.53162	3.93328	0.269595	1.6062	3.07574	5.65362	5.9491	4.61196	3.80801	1.52946	3.07164	5.10498	4.8577	3.21019	2.94236	-0.632281	4.44163	4.2411	3.44897	4.87587	1.35337	2.98243	1.9775	4.26238	4.55036	3.62104	0.574436	3.21106	2.58029	2.76745	1.85893	2.74821	2.98093	4.05459	5.91862	3.20033	4.46908	2.32803	1.32379	3.04545	2.30498	1.3802	5.37551
1503371	TE-4	4.1967	2.95018	4.19648	3.11402	3.72691	5.11952	3.81201	-0.552453	0.276972	2.65371	5.08677	4.96952	4.91092	3.91199	3.55026	0.697193	4.6897	-0.25769	3.02172	2.26798	-4.12026	1.76533	1.63418	4.74851	4.91096	4.60181	2.40914	-1.13585	3.12585	4.00003	3.9966	2.18891	1.42948	3.98916	4.21628	4.81943	4.55577	4.0679	5.24744	5.40089	5.50118	4.8567	2.96409	5.0986	4.91096	4.85669	5.0665	5.24735
1503369	EMC-BAC-1	1.94168	3.03829	2.1611	2.23626	1.69203	4.25528	3.32612	-2.67031	1.18527	1.48648	4.83841	5.02099	4.56525	0.681683	2.87762	-0.834741	3.04586	2.75641	1.41645	1.47736	-2.72904	2.71898	0.516648	2.68139	3.01042	0.608688	2.12132	-1.48203	3.2567	3.96655	2.0251	2.24524	0.980568	2.35806	1.3065	2.36025	3.07977	1.68115	3.45366	5.41457	4.60246	3.29138	1.37912	2.35308	1.96345	1.45772	1.63068	3.32448
1240184	NCI-H1915	4.84774	5.23245	2.45343	3.42798	1.91536	4.56221	4.07657	-3.37192	2.68883	3.72491	4.93911	5.6004	4.55666	2.80304	2.05997	-1.37547	3.81362	4.76516	0.978963	2.26466	-1.28598	1.42782	2.10531	3.9234	4.44161	2.34626	2.63136	1.61954	3.42136	3.86792	3.05409	1.26675	0.495237	4.18482	2.54269	2.71562	4.2336	1.83269	5.67393	5.56926	3.72179	4.81754	4.65988	2.37085	2.44579	3.13543	3.4182	3.0448
1524417	RCC-ER	5.04911	4.62766	2.48509	3.35969	1.31781	5.74007	4.64546	0.13133	0.478233	3.25194	3.75761	5.50099	5.19689	4.10305	0.801792	2.85211	4.50757	4.84529	1.64562	2.6061	-2.23299	5.09146	2.00843	3.60838	4.95437	1.63332	3.02664	1.84227	3.1768	4.64003	4.97875	2.84857	3.04056	4.5691	5.33011	5.23194	5.31583	3.87257	5.93735	5.91963	5.98868	4.28631	5.25542	4.71259	5.33011	5.99954	5.99954	5.9064
1322213	COR-L321	1.98387	3.07759	1.49436	2.55655	0.173812	4.17389	3.75604	-3.70161	0.879705	2.27417	4.64902	5.69504	5.04628	-0.187595	2.71208	-1.21727	3.69394	4.89905	1.74927	2.12408	-2.99387	1.59881	2.61198	2.08238	3.34031	-0.605381	1.09948	2.31935	3.29017	4.08343	2.43963	4.91238	-1.31061	3.33412	1.4318	3.43755	3.55308	2.90498	4.66455	5.6962	4.49148	3.70616	3.95776	2.799	3.79022	2.29227	3.43701	4.84564
946377	D-566MG	4.62857	5.4598	1.69422	3.11769	1.40882	2.82388	4.09733	0.408845	3.2063	1.33863	2.69543	4.80394	4.78309	1.60624	0.439145	-0.665717	4.63337	4.60183	1.54868	1.26094	-4.76797	2.98308	1.31601	3.18853	3.85465	1.03652	2.16775	1.96989	2.92998	4.05452	2.87274	1.44098	0.651392	1.85437	3.25901	2.27351	2.7079	1.8196	4.44812	5.08482	3.8434	4.1664	3.92042	2.85697	2.8828	2.02254	2.45167	1.95703
1659817	KMS-11	2.66457	3.5517	2.3995	2.17985	2.58046	4.39529	3.75335	-3.04965	1.09741	1.87094	5.10547	4.24864	4.41751	2.63352	1.81249	-0.0214281	4.23317	3.70263	1.6994	2.06723	-1.9745	2.19176	1.70366	2.78561	3.73415	-0.273324	1.50403	2.99862	3.06042	3.83825	2.70038	4.5691	1.14619	1.63742	2.06937	1.14601	2.01696	2.34828	3.62761	4.98238	3.26408	3.18881	2.98532	2.71685	1.9582	1.06818	2.13682	3.73117
1503363	OACM5-1	0.235482	2.65958	0.819933	1.65888	-0.533272	3.83886	4.13488	-4.04915	-1.73496	0.159693	3.18506	6.03475	5.35025	-0.0575649	0.0286446	-1.6752	3.83567	4.18247	0.709375	2.2066	-5.96418	0.460939	0.671774	2.53607	2.6147	-0.976093	-0.82285	2.47201	2.95292	5.33455	2.49106	5.88142	-2.38339	1.52459	-0.311189	-0.888876	0.0790523	2.08482	4.04561	5.16556	2.22283	2.3587	1.4768	2.01846	0.640359	-0.529558	0.283731	2.94216
1480360	OV-7	4.64767	4.8772	1.67741	2.94549	0.615938	2.11046	5.22674	-0.114287	-0.0833081	3.46943	3.65715	5.97317	5.70343	3.83664	0.331118	1.54022	4.21941	4.93643	1.35239	3.29134	-3.68601	2.53748	2.6552	2.76598	5.39716	0.088615	2.13284	2.82971	3.70303	4.82194	4.84055	1.55105	-0.0531172	1.94228	3.71975	4.27173	4.51994	4.72937	5.3552	6.25106	3.32366	5.23025	3.52687	2.79669	1.73464	1.10593	3.42126	2.44555
1524419	RCC-MF	4.95757	2.73907	1.56347	2.41851	1.17508	5.52699	4.33949	-2.47516	-0.597841	2.92618	3.72916	3.85799	5.321	3.1369	2.15788	1.33016	4.1385	3.74145	-1.14906	2.6007	-3.99238	2.72514	1.30855	2.11473	4.97138	-0.278798	2.53789	0.227994	2.02029	4.61639	2.1628	3.24653	1.65592	2.98339	3.84599	1.1769	2.6886	2.61529	3.52046	5.72676	3.73925	3.8926	2.62183	2.06324	1.22627	0.908514	2.20241	2.96666
1660035	SNU-61	4.882	4.90811	2.49383	3.3813	3.09403	6.63623	5.25673	-0.116195	2.30993	3.31994	6.18401	6.19041	5.36563	4.35989	1.12797	-0.327564	5.81027	3.58696	2.65157	2.38548	-2.2034	0.773694	2.09432	4.07177	5.23354	-0.261406	2.81152	0.117631	4.29602	5.94808	3.16971	6.85121	-1.78404	4.09055	3.01904	4.42701	4.47008	0.398529	4.43984	5.76166	5.20415	5.81507	4.44278	4.26706	3.39691	3.31129	3.30815	6.21952
907291	GP5d	2.70452	3.85481	2.3347	2.94745	2.04821	5.29891	3.89712	-3.67816	1.50395	1.4816	4.05488	4.95353	4.28024	2.59904	2.05366	-0.754491	3.43827	3.40347	1.64249	-0.0305478	-2.9172	2.31657	1.90898	4.63957	4.64018	2.11677	0.775682	0.199307	2.64091	3.11972	2.60672	3.71887	0.756343	2.11291	1.88072	1.86756	2.3226	1.89894	3.72618	4.8329	3.95861	4.47267	2.58197	2.86354	2.62449	2.20713	2.77038	4.86881
1240186	NCI-H196	4.05648	5.89923	2.2739	3.4933	0.491126	3.31818	3.22461	0.848942	2.57226	1.58068	3.10243	4.14041	5.09194	0.630825	2.65883	-0.16787	4.22356	5.22827	2.11371	2.92296	-2.76577	4.00489	2.20648	2.49221	4.42051	1.35934	1.35244	2.09622	3.54501	5.11597	5.16821	4.99091	2.59614	2.6822	2.29619	2.63013	4.81352	2.97847	5.84608	5.89759	4.80464	5.15151	5.02499	5.24254	4.65624	3.77206	3.78811	4.79006
1331033	SU-DHL-10	1.91335	1.208	0.46826	0.695162	0.558878	2.80112	2.75361	-5.34619	-2.90204	-0.271314	0.816091	4.093	3.42356	-1.2988	1.08369	-1.92926	2.086	3.42363	-0.525088	1.11962	-5.69912	-2.2304	-0.166775	2.29333	3.36381	-0.591181	0.317518	-1.39196	2.63912	1.98609	1.99005	3.57291	-1.9467	1.86027	0.115765	1.79551	1.76116	1.8329	4.08718	4.04012	2.4535	2.13973	3.42361	2.66149	0.394192	-1.10978	1.02985	2.25256
724812	T-24	4.61149	4.07907	2.39257	3.05158	2.07104	4.31935	4.05313	-1.48202	2.08965	3.7447	4.14886	5.45008	4.74332	3.16266	2.9294	1.67724	4.46959	4.61267	1.64482	2.3929	-2.01881	2.86756	2.57986	3.72925	3.80236	1.14404	2.13027	1.23521	3.08385	4.75522	3.35038	-1.37048	1.60476	2.91239	2.9251	3.2784	3.40368	2.64374	4.43944	5.40692	4.2022	4.28616	3.46736	2.84414	3.71944	3.14257	3.27657	3.47602
749713	HCC1599	3.30842	3.46914	1.8096	1.48061	0.74058	4.73013	4.15677	-3.61751	0.0186924	0.456112	3.636	5.61397	3.43139	1.6801	2.12036	-2.30257	4.40277	4.71733	0.355777	2.85372	-4.00231	-0.178652	1.57778	3.58438	4.56269	0.497197	2.05082	-0.468306	3.04251	3.36137	2.41015	1.87854	-1.45534	2.60687	-0.701761	2.46731	3.31211	3.12288	4.7535	5.73239	3.62435	3.70977	3.96288	3.03162	2.02903	-0.445205	2.01041	2.83112
910784	A204	0.0584571	4.11176	2.44762	3.00753	2.05803	4.00392	4.00636	-0.38105	-0.419743	1.93262	3.39287	5.95769	5.34441	-0.0184778	2.3288	-0.769558	5.36939	5.11637	0.913727	-0.52918	-3.73026	0.883749	1.94403	2.94679	4.2546	0.0968539	-0.324897	1.48086	-0.116198	3.17525	3.53722	-1.13239	0.520238	-1.10564	2.92818	0.348666	0.119219	3.78463	5.20745	5.76229	3.15111	4.44249	4.44316	3.24983	0.296911	2.07354	2.92207	4.56654
910918	BC-3	3.12074	3.42048	1.30356	2.58691	0.144464	4.81824	1.43382	-3.59235	-0.241591	1.57075	3.61178	4.50354	4.50987	1.90627	3.3136	-1.72923	3.43374	3.28753	0.66309	1.97835	-4.58002	-0.0510149	0.82689	4.27381	3.93389	2.15014	1.92418	0.314529	2.40343	3.3149	2.07983	NA	-1.54241	2.53587	-0.538995	1.91489	2.40304	1.67485	4.61442	4.41611	3.30837	2.58209	3.90675	2.77532	2.72577	0.67476	0.0561848	3.23483
753534	BEN	5.11068	4.26966	2.63674	3.34775	2.89557	4.75726	4.49283	-1.54966	1.23279	3.01193	5.55588	5.20642	5.235	3.95431	5.93619	1.25113	5.11788	4.5116	1.26275	3.15138	-2.57427	4.42592	2.62283	4.94497	5.41781	3.19065	2.68857	3.78651	4.19204	3.99899	4.80244	4.42675	3.108	3.6314	3.49362	3.21889	3.7264	4.15853	5.61534	5.46146	4.84246	4.70593	5.39879	3.19178	3.80996	3.79494	3.09337	4.59211
910698	BFTC-909	3.53613	4.85672	3.42329	4.63679	2.25753	4.70323	4.18132	-0.343798	2.61646	2.93749	5.42586	5.38881	4.79804	3.0435	4.73281	2.30663	4.6292	4.31567	2.18141	2.32439	-0.657839	4.85506	3.82465	4.80126	4.85506	1.81412	2.25944	3.39112	4.90011	4.13323	4.85506	-0.132238	4.43094	3.41435	4.05961	4.21491	4.13343	3.56587	5.24042	5.52343	5.30192	4.04541	4.1293	3.39359	4.57318	4.44541	4.43475	4.78316
946382	CAMA-1	4.50284	4.02717	2.61913	4.02599	2.32792	5.30979	4.77125	-1.84917	1.30727	2.48431	5.31574	5.36392	5.65467	4.24108	3.51177	-0.418019	5.09245	4.46569	2.00076	2.7432	-2.72756	3.21227	4.18159	4.24501	5.28892	1.35523	3.07022	2.95266	3.75485	3.86929	3.83676	6.16173	2.48455	3.43567	4.43733	3.6115	4.01822	4.07332	6.24919	6.27101	5.18826	5.14358	5.28041	3.19836	4.50932	2.95113	5.37939	5.46768
906805	COR-L105	3.0971	3.54847	1.54759	2.75431	1.67603	3.94426	2.97485	-1.3289	-0.387638	1.70179	4.14169	5.31817	4.67491	2.53715	3.14926	0.0577742	4.22877	3.22423	-0.137677	3.06167	-4.3244	2.00454	1.77637	2.67146	5.37944	-0.50664	2.77272	-4.27868	3.39129	2.69282	3.18018	3.16893	1.27561	1.95611	2.89969	1.35381	2.38299	1.1915	4.19376	5.66236	2.24247	4.19093	0.714193	2.05051	1.3821	1.24229	0.632043	2.72829
1240135	H2803	4.27293	4.834	3.11896	3.24646	4.79973	5.38895	4.061	0.365918	1.92927	4.3321	5.72548	5.14972	5.0678	4.03685	2.64595	3.11776	4.36724	4.82846	2.33489	2.55025	-0.780608	5.41743	1.72682	5.39756	5.41994	2.62965	2.86703	3.30437	4.61868	4.55426	5.15378	2.45761	4.49676	1.73712	4.06539	1.76094	2.30329	3.89499	5.05736	5.51093	3.47224	5.03736	5.26821	3.8846	3.79006	4.51581	2.8583	4.70715
1290814	H2818	4.6462	4.88188	3.83901	4.59988	4.98528	4.92399	4.44432	0.796988	3.954	4.50444	5.26191	5.76196	5.02816	3.88015	4.68985	3.0247	4.10749	4.29123	3.30328	2.57353	-0.179515	5.14539	2.64891	4.65523	4.65945	3.5563	1.87981	3.51753	5.13974	5.09614	5.08309	1.68625	3.67883	4.4947	4.53444	4.86081	4.7592	4.51411	5.86334	5.87668	5.56976	5.20725	5.20725	5.7024	5.20723	4.77254	4.92062	3.82679
1303901	HCC-33	3.79055	5.29812	2.51744	2.9057	2.60758	3.76914	3.90212	-2.46169	1.99565	2.90382	4.55618	4.93853	4.65184	2.04529	3.7289	-1.63698	4.56801	3.87538	1.42885	2.32579	-2.48587	-1.05563	0.820918	2.06985	5.00409	-0.240235	2.69753	1.62832	2.89598	4.18057	2.56281	NA	-0.0220015	3.7597	1.37997	3.77045	4.54896	4.01037	5.56505	5.33188	4.45406	4.87563	4.74845	3.01434	4.15024	1.89057	3.45315	3.46452
724869	HPAF-II	4.39998	4.02541	3.38294	3.26529	4.2312	6.24756	4.86117	-1.51806	-0.110524	2.6287	3.62356	5.14799	5.43311	5.51961	2.59616	-1.08007	5.57813	5.37982	1.52905	3.27211	-4.78949	2.0474	3.10953	4.3696	5.55578	1.69831	2.44505	0.135695	4.38752	3.89304	3.17543	3.02518	0.825184	1.94796	2.99245	3.47077	4.3528	0.234171	4.33584	5.74032	4.60093	5.57206	3.82207	3.08705	2.30623	2.79095	2.51116	6.24756
753566	J82	3.89359	4.79714	4.59067	3.30514	4.40859	4.62981	3.50317	-0.110025	2.89371	2.86064	4.63041	5.59499	4.93057	4.70938	2.39021	2.74714	4.94551	4.84824	2.10846	2.01011	-1.97233	4.94596	4.28542	3.94974	4.94598	3.53015	2.64027	2.14462	4.0625	4.36863	4.27414	1.18927	2.86685	3.39462	4.61255	4.24685	4.52962	4.23046	5.59998	5.57259	4.65508	4.72609	4.32226	4.00952	4.94597	4.60169	5.02007	5.09738
907275	KASUMI-1	0.0086411	1.64582	-1.5595	0.860212	0.083827	0.214011	2.46957	-3.53646	-3.32537	-1.60509	1.073	4.0673	3.94357	-2.07617	0.17957	-1.44152	2.53935	4.78968	-1.81613	-4.10506	-7.11705	-1.28527	-1.91536	0.293058	3.24671	-0.7266	-4.49638	-0.695145	-2.29309	-3.00706	2.39185	5.0473	-1.39293	NA	NA	NA	NA	NA	NA	NA	NA	NA	NA	NA	NA	NA	NA	NA
907796	LU-99A	3.83672	4.36609	2.37964	4.81135	3.47073	5.06955	4.06177	-0.506123	1.91425	2.70027	5.08865	5.24237	4.86221	2.21611	4.77637	1.37105	4.69509	4.49512	4.14673	2.3052	-1.44575	4.25787	2.88909	4.84223	4.78502	2.16537	2.49654	2.38086	4.81502	3.7599	4.33658	-2.48733	2.53321	3.04779	2.84405	2.29162	3.63061	3.05229	5.03709	5.47619	3.94252	4.54843	3.83025	2.81603	2.85205	2.85931	2.75507	4.14013
1240178	ML-1	3.61338	6.00968	1.85428	4.32523	2.0427	5.43433	4.65606	-0.337158	1.88821	2.83039	5.67767	5.76449	5.37973	2.13034	3.71331	0.717348	5.38962	5.38843	1.89783	3.01201	-2.11229	5.38326	1.72636	4.23135	4.04539	1.04335	2.92022	0.799581	3.90725	5.38595	3.82618	3.74227	1.88546	2.27328	2.63323	2.69764	3.43647	3.88143	5.36097	5.90698	4.36221	5.33492	4.39995	4.03879	4.83049	2.83819	2.60468	5.84287
908472	NCI-H1573	4.46664	4.24966	2.7941	3.27476	3.89608	5.1622	4.39341	-0.944005	1.48724	2.0975	5.3444	4.86882	5.05097	4.26162	2.37787	2.17383	4.74502	4.95149	2.89716	2.76081	-2.6466	4.51065	3.153	4.63129	5.0163	3.845	1.70096	3.03435	4.12022	4.20404	4.96287	6.05304	1.97681	3.88115	3.63747	4.58215	4.76309	3.70863	5.13703	5.69187	5.43414	4.86265	4.1209	4.84851	4.33577	4.35491	3.91896	5.13548
687815	NCI-H2170	4.89415	4.91438	3.69504	3.87195	3.77457	5.48128	4.26547	-0.739999	2.56526	3.57096	5.55406	5.61298	4.96961	3.40929	3.39011	0.714762	4.76766	3.62538	2.44514	2.4866	-1.07429	3.60412	3.5698	5.00127	5.10961	4.09925	2.53075	1.55625	4.63336	4.1837	4.94976	3.90724	2.59211	4.26755	3.37036	4.33091	5.05511	4.36466	5.57083	5.72729	5.40362	4.73719	3.78722	4.99728	4.94862	3.95272	4.46711	5.31981
908481	NCI-H2196	0.837907	4.66023	1.5767	2.66714	2.89306	5.78141	3.17751	-1.79953	0.947671	1.62014	5.0477	5.31184	4.9878	2.49723	4.82857	-0.900107	3.58014	4.2159	0.715857	1.70316	-2.4348	2.69589	2.63187	4.81758	5.11198	1.07658	0.647222	2.85808	2.15113	4.11978	3.32084	NA	0.957224	2.13978	1.66553	1.70796	2.90009	3.87496	4.19974	5.37117	4.75579	3.92187	4.89287	2.44662	2.52406	2.52765	3.35645	5.73751
1240205	PCI-38	4.30485	3.93921	3.83007	2.39131	2.94139	4.98842	4.12691	-2.36621	2.64955	3.24332	5.31484	5.5556	4.78229	4.0938	3.41399	-0.571179	4.68908	3.75155	1.47327	2.37505	-1.46731	1.84291	3.22785	4.68075	4.76142	2.80112	1.96475	2.14628	3.80163	4.54435	3.11149	-0.233714	-0.319179	1.78241	2.40695	1.82324	2.1363	2.50204	5.53837	4.86734	3.42511	4.84828	2.62051	2.94628	3.07927	2.80531	2.59927	4.08185
909264	RD	3.94999	5.68631	2.5656	3.14813	2.76383	5.27598	4.48222	-1.83407	1.0015	2.85924	4.82737	5.7629	5.16678	3.04564	4.2586	-0.96934	5.16875	5.16875	0.706141	2.86617	-3.86381	2.124	1.43511	3.04198	5.16875	-0.151268	2.77202	2.83829	3.7059	5.16554	2.66243	3.28078	0.927388	2.99659	2.40653	2.13602	2.46323	0.26926	5.26403	5.3913	4.18202	4.58809	4.22595	2.85172	1.45974	2.39903	2.7827	4.50204
909704	RT-112	4.99541	5.75351	3.47706	2.85832	2.49459	5.53202	4.35373	-3.50935	0.235768	2.05115	4.55605	5.67251	5.07939	1.04997	3.69516	-0.645356	4.77493	4.61631	1.03104	1.61113	-3.8181	1.71958	1.71965	4.93961	4.95933	2.01101	2.37215	3.61321	3.94564	5.07278	2.53093	1.47827	-0.676856	1.93391	2.30279	1.68272	2.7156	3.11415	4.51752	5.71114	3.62033	4.44166	5.0546	4.03991	2.86882	2.14212	1.99448	2.81104
910930	SCC-3	3.25025	2.8807	1.63011	2.44368	2.30546	3.88701	2.91233	-3.84803	1.55549	1.98771	4.1477	3.89064	3.50712	2.5775	2.58897	-1.58368	2.21744	3.17804	0.48624	1.02613	-2.50679	-1.40433	1.1296	1.3439	1.98315	-0.50826	1.08439	0.480057	2.48155	2.8309	1.47996	NA	-1.39493	1.75976	2.54853	2.00051	2.12685	2.20262	4.25301	4.0489	3.90095	3.58362	3.58372	2.59962	3.58372	3.01727	4.06943	3.53903
905979	SN12C	4.48043	4.31744	3.89287	4.28656	4.96507	5.65869	4.62486	-0.62294	2.66676	4.49766	5.22503	5.56315	5.18459	2.44377	5.59968	1.98219	4.77564	4.45893	2.16772	3.00154	-0.806588	5.30429	3.78737	5.30429	5.30429	2.64302	3.00171	2.48984	4.92892	4.37598	4.77024	2.2409	4.20072	4.27337	4.16447	5.2864	5.2008	4.46457	5.43854	5.75285	5.81761	4.89038	5.21453	5.93216	5.30429	5.08144	4.37783	5.61623
909742	SU-DHL-1	2.70253	2.68526	1.47181	2.29345	1.82112	3.83991	1.71148	-1.10293	-0.922791	1.74768	3.08759	4.19564	3.56029	2.22168	2.491	-1.81942	1.36173	3.36286	1.38855	1.14884	-4.78031	-0.805724	1.70207	1.86785	1.99363	-0.121379	0.836506	0.0993069	2.66237	2.53701	0.846522	NA	-1.40453	2.86723	2.42017	2.00248	3.31056	2.86713	4.22882	4.22824	4.22894	3.55861	3.55967	2.6612	2.09809	2.81633	4.21792	4.18879
909745	SW1088	4.29997	5.98839	2.65709	4.85703	2.60259	5.18058	4.94632	-0.00159288	1.38697	3.96103	4.96189	6.27927	5.4377	3.48196	4.09101	3.47072	5.5946	5.57267	1.79716	3.01446	-3.07117	5.61984	2.23042	4.7644	5.13039	3.15307	2.46988	2.85882	4.22412	4.18974	4.39469	2.36185	3.87737	2.54113	4.95536	4.35382	4.28958	4.75825	5.79909	6.10989	4.44191	4.8634	4.50589	4.8608	3.56808	3.86406	4.74632	5.75515
1240220	SW156	4.61737	4.214	2.36784	3.71444	1.16253	3.93212	4.14691	-0.364381	0.939374	3.18513	3.4687	4.20282	4.55665	4.20784	3.68419	2.26027	4.39259	4.32377	1.90948	2.3514	-3.1961	5.12503	2.44707	4.01717	4.56314	1.20498	2.77618	1.38698	3.93499	4.51517	4.8028	3.64961	3.98569	2.84465	4.91372	3.10933	3.49967	4.23929	4.83963	5.80501	4.02385	5.23526	3.99544	3.15029	3.09276	2.7846	3.45268	3.98571
909755	SW837	5.59244	4.81913	2.13117	2.99431	4.86494	6.43278	5.03158	-2.29041	0.429238	3.11731	5.23083	4.91266	5.61976	3.23738	2.90922	1.3453	5.76095	4.32062	2.81433	3.35829	-3.01046	3.19274	3.27725	5.1033	5.76335	2.24148	3.24924	1.32816	5.74803	4.93544	3.89344	4.17167	1.8318	3.1964	4.21426	4.50548	5.05241	1.21255	5.27217	6.42642	5.46436	4.94624	4.67314	3.77518	4.13749	3.87821	4.06266	6.42252
906999	GCT	4.70839	5.37995	3.75943	4.99134	3.61757	4.91712	4.04005	0.326958	4.01737	4.28379	5.37995	5.09062	4.70709	2.83012	5.17689	0.238869	4.71052	4.71052	2.62927	2.21599	0.328489	3.65205	2.45908	4.71052	4.71036	1.12552	2.40793	3.3005	3.41063	4.13218	4.67718	-1.97654	1.43957	3.93716	4.68226	4.65643	4.11254	4.0143	5.31609	5.37449	5.37923	4.70785	4.69595	4.96533	4.70992	4.85462	4.38909	4.8732
924111	HO-1-N-1	4.51786	4.2228	3.3143	2.8087	2.05685	5.06831	3.83151	-4.53623	2.14034	3.80429	4.41303	5.05355	4.5294	2.45005	3.504	0.150434	4.62413	4.457	2.35776	2.19601	-1.54866	1.76355	3.54623	4.27426	4.54374	0.795893	2.17212	1.81844	5.00036	4.25284	2.57186	-0.814994	-0.738401	3.39828	3.71127	3.79383	4.05512	3.2586	4.6463	5.20482	4.75081	4.58175	3.92532	4.46335	4.30603	3.02038	3.53937	4.42066
1298145	Hs940-T	1.34402	6.15436	1.42193	4.1274	1.15677	3.53175	2.52356	0.341444	2.29436	2.66322	4.58304	5.876	5.16443	1.06381	2.49182	1.10067	5.42936	4.78008	0.781029	3.06623	-2.46868	3.02914	0.292104	2.16042	4.98032	0.271475	1.67815	1.46926	2.16843	4.6214	3.16581	3.08692	2.46484	4.79178	5.48013	5.45083	5.30277	4.79178	5.88523	6.15436	6.08545	5.4494	5.48493	6.15397	5.48492	6.15417	6.15436	6.15436
907061	HSC-3	4.34777	2.92501	3.40647	2.98345	1.8325	4.76017	3.68471	-1.19213	2.24318	3.4732	5.0082	4.82989	4.35276	3.71058	3.94635	0.113736	4.01911	4.22131	2.31009	1.72074	-1.93597	2.82491	3.21498	3.45835	4.02288	0.764995	2.03123	1.45753	3.1747	3.72356	3.70889	-1.92775	0.195898	3.33338	4.06347	2.38739	3.78756	3.51304	5.01464	4.96224	4.91333	3.38498	3.53157	3.00764	3.62008	4.178	3.89079	3.92888
924151	HTC-C3	3.37994	4.50118	1.19638	3.23688	1.94168	3.71243	4.49605	-1.79218	0.219857	2.28587	3.6731	5.302	4.64799	3.94456	2.95008	1.59495	4.38071	3.88076	0.821885	2.32023	-2.716	4.79748	1.63797	2.94	4.26539	-0.0173992	2.47412	-0.185803	3.56319	3.85171	3.90707	2.64483	2.21693	2.00587	3.48518	2.09994	2.04964	0.890898	4.37927	5.78099	2.94338	4.29847	3.34801	3.55054	2.02955	2.14448	0.367721	3.83743
907319	KYSE-270	3.78836	3.51798	2.69106	2.39391	2.05505	4.10562	3.54696	-2.07156	0.673887	2.70666	5.04364	4.39608	4.14451	2.50031	3.27889	0.443959	3.67923	3.59892	2.22732	1.41723	-2.79951	1.03331	2.1043	3.86468	3.98133	4.37315	1.6094	0.563035	2.93441	4.07206	3.3867	1.13734	0.227112	2.44458	2.5316	1.73108	2.143	2.18128	3.82083	5.04437	3.65726	3.38062	2.15783	2.4097	2.56292	1.61217	3.0726	3.35885
688015	NCI-H2171	4.08728	3.98542	2.03703	2.67985	1.65466	4.12705	3.53727	-4.32951	1.27415	3.22117	4.3517	5.12506	4.26166	-0.581045	3.61226	-1.20405	3.73336	3.79603	1.16076	1.39785	-4.46383	0.945796	1.43695	1.94744	4.09044	-1.3177	2.22404	1.52047	3.60943	3.74764	2.27041	NA	2.08943	3.83298	2.43589	2.47456	4.52841	3.83463	5.19773	5.19691	5.14796	4.52825	4.52804	3.58039	4.52433	0.846606	2.65144	4.84497
924106	CAL-148	4.23655	3.71313	3.64009	2.97008	4.70693	5.32532	4.03669	-0.468462	1.79716	2.44458	5.19226	5.37522	4.69819	4.29134	5.3764	-0.651204	4.70035	4.44557	2.08684	2.24635	-2.70315	3.2892	2.74471	4.46885	4.68359	2.83359	1.96138	2.64772	4.19024	3.11787	2.58319	NA	2.73351	3.84797	1.60123	3.43078	3.64431	3.91339	5.15138	5.37474	4.55428	4.34073	4.14236	2.42328	4.299	1.59852	2.34715	3.72674
906854	EHEB	NA	NA	NA	NA	NA	NA	NA	NA	NA	NA	NA	NA	NA	NA	NA	NA	NA	NA	NA	NA	NA	NA	NA	NA	NA	NA	NA	NA	NA	NA	NA	0.9451	NA	NA	NA	NA	NA	NA	NA	NA	NA	NA	NA	NA	NA	NA	NA	NA
946363	KP-N-YS	3.07042	3.30135	2.0582	2.16591	-0.58297	2.12378	3.26776	-3.821	2.15571	2.09673	3.91038	5.86939	4.31873	0.322525	2.75219	-0.477777	3.50304	4.10373	0.151852	2.55644	-2.61284	0.690158	0.264313	1.43339	2.90048	-0.109844	1.20892	0.725483	2.55838	3.24001	0.42586	NA	-0.0768025	1.91007	1.72349	1.16149	2.01941	3.89384	5.11784	5.82822	3.10952	4.46638	4.20478	2.28889	2.7902	1.2791	1.55453	1.916
907318	KYSE-180	4.61513	3.52644	2.69477	2.25074	2.39496	4.40645	4.01494	-3.81261	1.75228	3.66908	4.38137	5.11068	4.58793	3.27268	3.91978	0.357857	4.76428	3.75075	1.84798	2.16033	-2.23319	1.84357	2.33085	4.25638	4.60878	0.941419	2.45428	0.815858	2.97433	4.38491	3.07153	0.79177	-0.523683	1.12729	2.81949	1.94136	2.66614	2.51516	5.30833	5.31753	3.60332	4.57225	3.07551	2.89934	2.41179	2.44244	2.70895	3.04719
908463	NCI-H1793	5.198	5.56037	2.53321	5.32462	5.64075	6.55269	5.24397	0.0815773	1.20276	5.31049	6.19604	6.36415	6.00412	5.28354	6.68742	2.8194	6.01621	5.76189	2.07297	3.67769	-3.08711	6.01799	3.78394	5.71687	6.017	3.88928	3.69811	3.71684	6.01185	4.75543	6.01799	4.13842	3.9839	4.27325	5.41285	5.09167	5.73202	5.28369	6.62084	6.66871	5.91454	5.64355	4.98279	5.56334	4.99766	4.53353	5.59094	6.52859
1240208	PL18	4.92628	4.82298	3.95072	2.86206	4.92948	5.44967	4.2595	0.0530863	2.23786	4.92657	5.59708	4.90899	4.92316	4.53844	5.39156	-0.137992	4.80895	4.09408	2.71905	1.9917	-2.80137	2.67342	2.60983	4.88031	4.81556	2.07039	2.61298	3.00292	3.66685	3.73144	4.72898	NA	1.81061	3.01726	4.02557	2.58256	2.9972	2.66573	5.1207	5.49017	4.78715	4.59638	4.91923	3.01419	3.62312	3.76313	3.88537	5.0258
909748	SW1463	5.87812	6.28245	4.40333	4.76458	4.42233	7.28174	5.91524	-0.709346	-0.168542	6.61017	1.04862	6.75243	5.93895	6.3357	2.18024	2.71268	6.33291	2.90117	2.49219	3.93166	-3.09984	6.61231	6.61231	6.61231	6.61231	0.829067	4.21515	-1.32568	4.59224	6.16556	3.81857	6.32347	4.93601	5.91524	6.3814	6.59512	6.22627	3.35352	7.0594	6.91137	6.99155	5.88944	6.21689	7.20886	5.11384	7.26681	6.59274	7.28174
909762	TALL-1	4.03114	3.79865	2.31853	1.99594	3.68228	4.77467	4.15937	-0.479699	2.58783	3.13181	5.35194	5.47367	4.90178	2.13646	1.56072	0.169808	4.80215	4.28967	2.17525	2.31627	-1.44938	2.12797	2.68387	4.89734	4.90481	1.86484	2.34141	2.80404	3.33449	3.11271	3.41258	NA	1.00718	3.65238	2.25291	4.05393	4.18706	2.43456	5.37974	5.57159	4.57708	4.57982	4.80959	2.91148	3.79843	3.64502	2.95212	3.80028
1240136	H2804	2.61941	5.88394	2.62787	3.58776	1.94624	4.8145	3.51254	0.750819	1.25518	2.37916	4.77815	5.09548	4.44833	2.38991	-0.236845	0.980133	4.26588	4.09426	1.12222	2.70846	-2.55747	3.71946	1.26912	3.44543	4.89999	2.26791	1.86258	3.80611	2.8572	3.32341	4.62425	NA	2.11018	2.67216	3.44851	4.15081	4.20757	4.44099	5.41329	5.67496	4.89927	4.89172	4.61582	4.88339	4.16109	4.16248	3.9032	4.75428
753572	KP-4	4.58362	3.79941	2.70179	2.87937	1.5757	3.5776	NA	-5.18647	-0.248355	3.99947	3.34193	4.06173	4.53768	0.498041	3.14724	-0.801524	4.78874	4.693	1.67039	2.48294	-3.36818	1.68477	4.74271	3.32126	4.7887	-0.98123	2.47377	1.71657	3.40959	4.38278	2.0378	1.36533	0.895579	2.45236	3.74801	4.59617	4.4695	4.09559	5.35086	5.29697	5.38361	4.72796	4.54112	5.19474	4.57419	4.3063	4.08498	5.22427
909194	NCI-H748	3.19771	5.41313	1.9621	2.21964	1.78871	5.99946	3.40517	-2.09138	2.28916	2.3445	5.84211	4.03864	5.06134	1.88835	3.57305	-2.98593	4.37068	5.40572	-0.205073	2.65131	-1.76587	0.399714	0.75665	2.1126	5.13497	-0.559524	1.77751	3.0394	5.05458	5.52248	3.1051	NA	-1.99458	3.32338	4.52893	2.96172	3.82129	3.41391	6.18294	4.76806	3.86209	3.98596	3.29792	2.95895	4.99403	3.8788	3.417	4.87439
909715	SIG-M5	1.00517	2.49608	0.961706	0.513738	-0.660557	0.418593	2.75144	NA	-4.03834	-0.275701	1.44698	3.52067	3.25286	-0.926916	1.48261	-2.58359	2.04181	2.60057	-0.620255	1.37078	-7.06902	-2.8917	-1.04307	1.45971	3.59587	-1.61115	0.877344	-1.88606	2.6823	1.11883	1.93437	NA	-1.7675	0.853504	-0.271688	-0.437153	-0.132038	-3.05563	0.0801012	4.29728	0.275946	1.52198	2.08047	1.43145	-2.24811	-1.7476	-0.560975	0.930781
906814	COLO-792	4.49076	4.39964	1.50376	2.7693	3.30995	4.68161	4.22524	-3.86262	0.705366	3.06932	4.4996	5.02079	4.63924	4.06015	3.03072	0.63303	3.42941	3.36974	1.28873	2.20701	-4.08334	2.62637	1.81667	2.80717	3.40359	0.521329	1.98291	0.958833	2.24088	4.37979	1.78802	0.330002	2.03553	3.64329	4.80095	4.92208	4.77046	3.98786	5.24801	5.54157	5.50805	4.33593	4.43027	5.27903	4.92699	3.30084	5.01521	4.20523
910922	769-P	4.98896	2.60916	1.8776	1.49193	-0.0132949	3.37512	3.53807	-4.19951	0.0686547	2.65124	4.2453	4.51465	4.80276	3.15293	-0.664385	0.943092	3.15209	3.08643	-0.891531	2.02061	-3.113	1.24675	1.29209	2.79186	4.41425	-1.84096	2.70639	-2.24745	2.00223	4.9164	4.45885	1.13846	0.721777	3.39914	3.25851	2.18587	2.37658	1.21728	5.33755	5.53985	4.14887	4.31366	1.58558	3.07837	2.87042	3.06904	2.64721	3.02081
722058	NCI-H1734	4.4502	4.79176	2.90868	3.37766	2.86943	4.92221	4.5012	-1.14929	1.26068	2.87023	4.7517	5.84811	3.37855	2.87839	3.00942	0.830073	4.97816	4.9325	2.09158	2.51626	-0.40318	1.89315	3.05709	4.38216	5.17282	1.47946	2.81798	2.29928	3.71169	4.75787	3.76113	NA	1.29539	3.24145	4.50116	2.79505	3.98003	4.3261	5.49573	5.8307	4.54709	5.10309	4.98206	3.22654	3.7322	3.29806	3.4896	4.41607
1240217	SNU-398	3.35841	2.60104	1.75857	0.866518	0.479372	1.55704	4.27068	-4.11231	0.835154	2.26842	5.45841	5.48311	4.96079	2.24083	5.44726	-0.78622	4.94397	4.28854	0.834065	2.62719	-2.37169	1.23857	3.07997	3.25221	4.15903	-1.04125	1.65561	2.61559	3.28333	4.85312	2.44139	1.84565	-0.289716	3.25088	0.859563	2.30679	1.89823	1.14233	5.50344	5.17985	4.91059	3.70408	3.92656	2.98398	1.85522	1.38803	1.99433	3.87243
1240155	IM-95	2.4765	3.22359	2.4147	1.37201	2.31127	5.07173	4.31955	-2.34025	-0.62279	0.448891	3.46737	5.19949	4.05487	2.71014	1.15981	-0.555572	3.87526	3.63415	1.74079	2.01565	-4.95851	1.26158	2.26382	4.92896	5.12555	1.35091	1.88878	-0.340452	3.62615	4.45442	2.44988	3.39376	-1.02964	0.888479	2.95396	2.171	3.13508	1.69131	4.27193	5.60988	3.88051	3.36069	5.08836	2.84916	1.82384	1.60988	2.62411	3.62863
688010	NCI-H1963	NA	NA	NA	NA	NA	NA	NA	NA	NA	NA	NA	NA	NA	NA	NA	NA	NA	NA	NA	NA	NA	NA	NA	NA	NA	NA	NA	NA	NA	NA	NA	NA	NA	3.65366	4.55363	3.43267	4.53163	3.24843	5.12236	4.83796	5.08198	4.52082	3.14133	5.05442	3.48899	4.08759	3.721	4.99365
1299052	SCC90	5.9496	6.61086	2.44429	3.09351	0.873484	2.96053	3.16784	-1.92257	-0.0801587	0.145761	2.10116	NA	NA	1.22132	3.78452	NA	NA	NA	NA	NA	NA	NA	NA	NA	NA	1.87598	NA	NA	NA	NA	NA	5.01118	-0.342958	NA	NA	NA	NA	NA	NA	NA	NA	NA	NA	NA	NA	NA	NA	NA
1299061	STS-0421	5.22114	4.87206	1.7705	2.1769	1.34319	2.81398	3.45751	-3.98741	0.604921	2.27057	4.50399	NA	NA	-0.185415	3.87385	NA	NA	NA	NA	NA	NA	NA	NA	NA	NA	1.17205	NA	NA	NA	NA	NA	0.763524	-1.27452	NA	NA	NA	NA	NA	NA	NA	NA	NA	NA	NA	NA	NA	NA	NA
1298136	HPAC	4.37237	4.94438	3.14457	3.94509	5.47494	6.27906	4.97014	-1.47645	1.17777	2.56006	3.89938	3.59834	3.45254	2.10886	3.54947	-0.762136	4.59756	5.69263	1.49817	3.48266	-5.49462	0.765324	2.57741	2.56573	4.86216	1.56122	3.49386	-0.403887	4.41865	4.00883	3.49578	4.83159	0.109946	0.380679	3.48582	1.7861	4.19531	-0.490536	5.67293	6.42995	4.10621	4.12669	5.3111	5.16644	1.90403	3.03041	1.9514	6.46587
1298216	KP-1N	0.0592014	3.54796	0.36387	1.4013	-1.0595	4.21672	1.58405	-5.18502	-2.07054	0.453213	2.65515	NA	NA	2.87578	1.88352	NA	NA	NA	NA	NA	NA	NA	NA	NA	NA	-0.708124	NA	NA	NA	NA	NA	0.267811	-0.687671	NA	NA	NA	NA	NA	NA	NA	NA	NA	NA	NA	NA	NA	NA	NA
1240224	VMRC-RCW	4.53323	4.14858	2.80747	3.14603	0.870614	5.23264	3.83819	-1.71248	1.11911	2.6882	4.06713	4.82464	4.72601	4.06118	2.95832	2.1462	4.27536	4.11749	1.97752	2.42286	-2.29792	4.11945	2.49797	3.57069	4.72527	-0.591061	2.27756	1.95453	3.40769	4.68996	4.53414	NA	3.05791	2.00282	4.02167	2.67424	3.06606	2.92658	4.72673	5.39558	4.66807	4.19407	3.96867	2.73737	3.55188	3.67959	3.65057	4.56991
924248	TE-441-T	4.52223	4.10986	2.0957	2.3808	2.07024	5.1543	3.7537	-2.33567	1.37382	3.71491	4.59344	5.54317	4.53576	1.77893	5.45861	-2.03619	4.52188	4.63254	1.70419	-0.721703	-2.26057	1.49734	2.65515	2.07808	4.87374	0.83297	2.21136	2.45221	4.01751	3.18355	3.30605	NA	-1.47834	3.67949	4.2112	1.79685	2.59484	2.94549	4.55186	5.50883	3.90738	4.34247	4.46414	2.91757	3.5937	2.52294	2.54112	4.80294
753570	KOSC-2	NA	NA	NA	NA	NA	NA	NA	NA	NA	NA	NA	5.63212	3.88459	NA	NA	-0.285426	4.97124	4.96665	2.28559	2.22911	-3.94887	3.35017	1.25601	4.9617	4.97073	NA	2.62943	3.52998	5.29605	4.94681	4.33571	-0.278117	NA	1.96988	2.90235	2.44729	3.55446	3.67418	5.61984	5.57775	5.43982	4.96701	4.97367	4.72747	4.72932	3.01476	3.50847	4.8236
1303896	GA-10	NA	NA	NA	NA	NA	NA	NA	NA	NA	NA	NA	NA	NA	NA	NA	NA	NA	NA	NA	NA	NA	NA	NA	NA	NA	NA	NA	NA	NA	NA	NA	3.26562	NA	NA	NA	NA	NA	NA	NA	NA	NA	NA	NA	NA	NA	NA	NA	NA
910910	UACC-812	3.95351	4.78596	2.34639	3.77765	4.30528	5.74759	4.34843	0.475297	0.73024	3.11509	4.19621	5.4655	4.94096	5.0797	3.09732	2.98043	5.07412	3.27966	1.88788	2.7708	-2.59163	5.0015	3.30877	4.95651	5.03819	1.66768	2.77634	2.31176	3.30242	4.81927	4.87306	NA	2.98303	2.74518	4.46174	2.20592	4.21077	4.33322	4.74404	5.65078	5.63447	5.08101	3.10921	3.85838	3.28437	4.2967	4.84002	5.74997
687816	NCI-H2228	3.00345	5.2377	3.25563	3.78284	2.57455	5.49286	3.14616	-0.222815	0.610787	0.681821	4.72915	6.56415	4.69947	4.44233	1.60566	1.05925	2.9017	5.86584	1.46069	3.12363	-2.61033	4.69595	3.26634	4.15038	3.32259	2.01474	1.69135	2.47812	4.43344	4.45497	4.7942	3.4347	2.87395	2.97619	3.5707	4.3673	4.67226	4.39648	5.96603	6.29863	4.68174	5.77067	3.54865	3.74455	4.85853	3.26442	3.53664	5.79328
1298156	JHU-029	NA	NA	NA	NA	NA	NA	NA	NA	NA	NA	NA	NA	NA	NA	NA	NA	NA	NA	NA	NA	NA	NA	NA	NA	NA	NA	NA	NA	NA	NA	NA	-1.3686	NA	NA	NA	NA	NA	NA	NA	NA	NA	NA	NA	NA	NA	NA	NA	NA
906842	DOHH-2	NA	NA	NA	NA	NA	NA	NA	NA	NA	NA	NA	NA	NA	NA	NA	NA	NA	NA	NA	NA	NA	NA	NA	NA	NA	NA	NA	NA	NA	NA	NA	NA	NA	NA	NA	NA	NA	NA	NA	NA	NA	NA	NA	NA	NA	NA	NA	NA
906825	Caov-3	4.20291	3.23156	1.81443	3.0609	2.00262	5.12992	3.71233	-3.01414	1.07995	2.75231	4.11467	5.0669	4.23415	0.46786	3.50224	-0.0859269	4.28003	3.81204	1.84592	2.09852	-2.7086	0.0538071	2.37602	4.41189	4.55332	2.11591	2.2186	1.31246	2.84229	3.55847	2.66087	NA	0.721693	1.93879	2.09594	2.37727	3.17747	2.81603	4.19649	5.20079	4.33465	3.5607	2.98873	3.56521	3.1916	1.81509	2.8639	4.30625
909739	SNU-475	3.45205	4.48095	2.57633	2.72141	1.30587	4.2619	3.95376	-0.920265	1.57559	1.63838	4.31698	5.29606	4.56349	3.19106	0.810973	0.72902	4.03331	4.39009	2.07071	2.03779	-1.67772	3.28106	2.03735	3.60476	3.89979	2.56522	1.37327	2.41646	3.36126	4.3016	3.22214	NA	0.934924	1.64192	1.86899	1.63697	2.04574	3.84042	5.27628	5.2825	3.79869	3.75148	4.53511	2.60831	3.02146	2.2944	3.2384	3.40796
1290725	BICR31	4.85695	5.20187	3.08244	3.6158	2.13598	5.66275	4.32537	-0.392546	2.20066	3.79283	4.19545	5.47101	4.99455	3.1989	5.41344	0.263224	4.9943	4.45512	2.13921	2.15056	-2.9632	3.99835	2.28777	4.99239	4.9868	1.63323	2.4637	0.585329	3.41802	4.87626	3.4022	NA	1.51571	2.34261	4.44043	4.48154	4.44821	3.74149	4.76865	5.65952	4.981	4.96133	2.86067	4.13073	4.77618	3.63613	3.80107	4.46317
909746	SW1116	6.13151	6.79966	3.89075	6.5902	6.02035	6.7984	5.29192	1.69241	4.1223	4.78002	6.5798	6.33214	6.13199	5.74489	6.81738	3.86429	6.13696	6.14098	6.01273	3.83816	1.67613	6.01961	6.07054	6.0979	6.11756	5.95347	3.73801	4.73766	6.81738	6.11202	5.90062	4.79863	6.12862	5.11338	5.55226	6.10423	6.07065	5.37111	6.74036	6.69809	6.21467	5.91113	5.84919	5.6341	6.14716	6.35688	6.38252	6.81188
949167	EW-22	NA	NA	NA	NA	NA	NA	NA	NA	NA	NA	NA	NA	NA	NA	NA	NA	NA	NA	NA	NA	NA	NA	NA	NA	NA	NA	NA	NA	NA	NA	NA	0.696823	NA	NA	NA	NA	NA	NA	NA	NA	NA	NA	NA	NA	NA	NA	NA	NA
1659823	SNU-1040	2.82736	2.85472	1.2501	2.67355	0.880375	5.75017	4.88853	-2.87536	0.17313	1.4158	3.68573	6.4723	5.10408	3.33747	-0.498428	-1.85306	5.58256	3.37155	1.94972	3.02245	-3.0953	1.02512	1.18712	3.51394	4.96049	0.0517546	1.47712	-0.856782	3.40959	5.58621	2.31314	6.82864	-2.40623	2.5203	2.59312	2.3413	3.1032	1.84766	3.82361	6.35516	4.51538	5.54607	2.04201	2.47354	3.08514	2.99599	1.87295	3.94768
909722	SKM-1	NA	NA	NA	NA	NA	NA	NA	NA	NA	NA	NA	NA	NA	NA	NA	NA	NA	NA	NA	NA	NA	NA	NA	NA	NA	NA	NA	NA	NA	NA	NA	3.25456	NA	NA	NA	NA	NA	NA	NA	NA	NA	NA	NA	NA	NA	NA	NA	NA
910941	CHP-134	3.74293	5.72042	2.10373	3.68324	0.622236	0.729206	4.20018	-4.07328	1.46041	2.63735	6.10333	5.85781	5.23622	0.220613	5.04639	0.136318	4.275	5.4186	0.817834	3.12027	-1.83983	0.795359	2.16395	3.1687	5.43473	1.23198	2.00654	3.12353	2.45101	4.91111	2.59377	NA	1.57527	2.37538	0.691131	2.10344	2.66584	4.63933	5.33763	5.90973	4.28263	4.71498	4.49204	2.19097	2.69043	2.92685	1.35108	1.2795
971774	RH-18	5.37264	5.98211	2.35583	3.24846	-0.154224	5.55256	4.46957	0.935896	-0.436283	NA	2.50351	NA	NA	1.8994	6.03311	NA	NA	NA	NA	NA	NA	NA	NA	NA	NA	2.03851	NA	NA	NA	NA	NA	3.40551	-0.702811	NA	NA	NA	NA	NA	NA	NA	NA	NA	NA	NA	NA	NA	NA	NA
1330981	NK-92MI	3.89073	2.38215	1.74739	2.70582	1.14524	2.84516	-3.41896	-2.73885	-2.97993	1.75594	NA	NA	NA	2.06984	3.04537	NA	NA	NA	NA	NA	NA	NA	NA	NA	NA	-0.890979	NA	NA	NA	NA	NA	NA	2.80961	NA	NA	NA	NA	NA	NA	NA	NA	NA	NA	NA	NA	NA	NA	NA
946357	TC-YIK	NA	NA	NA	NA	NA	NA	NA	NA	NA	NA	NA	NA	NA	NA	NA	NA	NA	NA	NA	NA	NA	NA	NA	NA	NA	NA	NA	NA	NA	NA	NA	3.24866	NA	NA	NA	NA	NA	NA	NA	NA	NA	NA	NA	NA	NA	NA	NA	NA
906807	CRO-AP2	NA	NA	NA	NA	NA	NA	NA	NA	NA	NA	NA	NA	NA	NA	NA	NA	NA	NA	NA	NA	NA	NA	NA	NA	NA	NA	NA	NA	NA	NA	NA	1.10246	NA	NA	NA	NA	NA	NA	NA	NA	NA	NA	NA	NA	NA	NA	NA	NA
998184	Jurkat	NA	NA	NA	NA	NA	NA	NA	NA	NA	NA	NA	NA	NA	NA	NA	NA	NA	NA	NA	NA	NA	NA	NA	NA	NA	NA	NA	NA	NA	NA	NA	1.47796	NA	NA	NA	NA	NA	NA	NA	NA	NA	NA	NA	NA	NA	NA	NA	NA
908442	NCI-H508	NA	NA	NA	NA	NA	NA	NA	NA	NA	NA	NA	NA	NA	NA	NA	NA	NA	NA	NA	NA	NA	NA	NA	NA	NA	NA	NA	NA	NA	NA	NA	5.3458	NA	NA	NA	NA	NA	NA	NA	NA	NA	NA	NA	NA	NA	NA	NA	NA
724825	NCI-H929	NA	NA	NA	NA	NA	NA	NA	NA	NA	NA	NA	NA	NA	NA	NA	NA	NA	NA	NA	NA	NA	NA	NA	NA	NA	NA	NA	NA	NA	NA	NA	3.28311	NA	NA	NA	NA	NA	NA	NA	NA	NA	NA	NA	NA	NA	NA	NA	NA
713869	VMRC-LCD	NA	NA	NA	NA	NA	NA	NA	NA	NA	NA	NA	NA	NA	NA	NA	NA	NA	NA	NA	NA	NA	NA	NA	NA	NA	NA	NA	NA	NA	NA	NA	3.67899	NA	NA	NA	NA	NA	NA	NA	NA	NA	NA	NA	NA	NA	NA	NA	NA
1290771	CL-34	NA	NA	NA	NA	NA	NA	NA	NA	NA	NA	NA	NA	NA	NA	NA	NA	NA	NA	NA	NA	NA	NA	NA	NA	NA	NA	NA	NA	NA	NA	NA	3.81661	NA	NA	NA	NA	NA	NA	NA	NA	NA	NA	NA	NA	NA	NA	NA	NA
1789883	DIFI	NA	NA	NA	NA	NA	NA	NA	NA	NA	NA	NA	NA	NA	NA	NA	NA	NA	NA	NA	NA	NA	NA	NA	NA	NA	NA	NA	NA	NA	NA	NA	6.25139	NA	NA	NA	NA	NA	NA	NA	NA	NA	NA	NA	NA	NA	NA	NA	NA
1509073	NCC010	NA	NA	NA	NA	NA	NA	NA	NA	NA	NA	NA	NA	NA	NA	NA	NA	NA	NA	NA	NA	NA	NA	NA	NA	NA	NA	NA	NA	NA	NA	NA	3.97097	NA	NA	NA	NA	NA	NA	NA	NA	NA	NA	NA	NA	NA	NA	NA	NA
1503364	SK-GT-2	NA	NA	NA	NA	NA	NA	NA	NA	NA	NA	NA	NA	NA	NA	NA	NA	NA	NA	NA	NA	NA	NA	NA	NA	NA	NA	NA	NA	NA	NA	NA	2.8877	NA	NA	NA	NA	NA	NA	NA	NA	NA	NA	NA	NA	NA	NA	NA	NA
1330993	PWR-1E	NA	NA	NA	NA	NA	NA	NA	NA	NA	NA	NA	NA	NA	NA	NA	NA	NA	NA	NA	NA	NA	NA	NA	NA	NA	NA	NA	NA	NA	NA	NA	-0.435602	NA	NA	NA	NA	NA	NA	NA	NA	NA	NA	NA	NA	NA	NA	NA	NA
1240144	HCC-366	NA	NA	NA	NA	NA	NA	NA	NA	NA	NA	NA	NA	NA	NA	NA	NA	NA	NA	NA	NA	NA	NA	NA	NA	NA	NA	NA	NA	NA	NA	NA	-0.344865	NA	NA	NA	NA	NA	NA	NA	NA	NA	NA	NA	NA	NA	NA	NA	NA
907276	KATOIII	NA	NA	NA	NA	NA	NA	NA	NA	NA	NA	NA	NA	NA	NA	NA	NA	NA	NA	NA	NA	NA	NA	NA	NA	NA	NA	NA	NA	NA	NA	NA	5.26203	NA	NA	NA	NA	NA	NA	NA	NA	NA	NA	NA	NA	NA	NA	NA	NA
1240124	CL-40	NA	NA	NA	NA	NA	NA	NA	NA	NA	NA	NA	NA	NA	NA	NA	NA	NA	NA	NA	NA	NA	NA	NA	NA	NA	NA	NA	NA	NA	NA	NA	1.97134	NA	NA	NA	NA	NA	NA	NA	NA	NA	NA	NA	NA	NA	NA	NA	NA
910951	CML-T1	NA	NA	NA	NA	NA	NA	NA	NA	NA	NA	NA	NA	NA	NA	NA	NA	NA	NA	NA	NA	NA	NA	NA	NA	NA	NA	NA	NA	NA	NA	NA	1.32479	NA	NA	NA	NA	NA	NA	NA	NA	NA	NA	NA	NA	NA	NA	NA	NA
1327765	JEKO-1	NA	NA	NA	NA	NA	NA	NA	NA	NA	NA	NA	NA	NA	NA	NA	NA	NA	NA	NA	NA	NA	NA	NA	NA	NA	NA	NA	NA	NA	NA	NA	3.64297	NA	NA	NA	NA	NA	NA	NA	NA	NA	NA	NA	NA	NA	NA	NA	NA
1327773	KARPAS-1106P	NA	NA	NA	NA	NA	NA	NA	NA	NA	NA	NA	NA	NA	NA	NA	NA	NA	NA	NA	NA	NA	NA	NA	NA	NA	NA	NA	NA	NA	NA	NA	3.39633	NA	NA	NA	NA	NA	NA	NA	NA	NA	NA	NA	NA	NA	NA	NA	NA
908132	MHH-CALL-2	NA	NA	NA	NA	NA	NA	NA	NA	NA	NA	NA	NA	NA	NA	NA	NA	NA	NA	NA	NA	NA	NA	NA	NA	NA	NA	NA	NA	NA	NA	NA	2.58685	NA	NA	NA	NA	NA	NA	NA	NA	NA	NA	NA	NA	NA	NA	NA	NA
1330948	MOLM-16	NA	NA	NA	NA	NA	NA	NA	NA	NA	NA	NA	NA	NA	NA	NA	NA	NA	NA	NA	NA	NA	NA	NA	NA	NA	NA	NA	NA	NA	NA	NA	3.3801	NA	NA	NA	NA	NA	NA	NA	NA	NA	NA	NA	NA	NA	NA	NA	NA
1330964	NCI-H1341	NA	NA	NA	NA	NA	NA	NA	NA	NA	NA	NA	NA	NA	NA	NA	NA	NA	NA	NA	NA	NA	NA	NA	NA	NA	NA	NA	NA	NA	NA	NA	4.31128	NA	NA	NA	NA	NA	NA	NA	NA	NA	NA	NA	NA	NA	NA	NA	NA
910899	NCI-H146	NA	NA	NA	NA	NA	NA	NA	NA	NA	NA	NA	NA	NA	NA	NA	NA	NA	NA	NA	NA	NA	NA	NA	NA	NA	NA	NA	NA	NA	NA	NA	5.02539	NA	NA	NA	NA	NA	NA	NA	NA	NA	NA	NA	NA	NA	NA	NA	NA
753607	NCI-H835	NA	NA	NA	NA	NA	NA	NA	NA	NA	NA	NA	NA	NA	NA	NA	NA	NA	NA	NA	NA	NA	NA	NA	NA	NA	NA	NA	NA	NA	NA	NA	5.92883	NA	NA	NA	NA	NA	NA	NA	NA	NA	NA	NA	NA	NA	NA	NA	NA
1330994	RCH-ACV	NA	NA	NA	NA	NA	NA	NA	NA	NA	NA	NA	NA	NA	NA	NA	NA	NA	NA	NA	NA	NA	NA	NA	NA	NA	NA	NA	NA	NA	NA	NA	1.43357	NA	NA	NA	NA	NA	NA	NA	NA	NA	NA	NA	NA	NA	NA	NA	NA
909727	SK-MEL-31	NA	NA	NA	NA	NA	NA	NA	NA	NA	NA	NA	NA	NA	NA	NA	NA	NA	NA	NA	NA	NA	NA	NA	NA	NA	NA	NA	NA	NA	NA	NA	5.18675	NA	NA	NA	NA	NA	NA	NA	NA	NA	NA	NA	NA	NA	NA	NA	NA
910209	SUP-B8	NA	NA	NA	NA	NA	NA	NA	NA	NA	NA	NA	NA	NA	NA	NA	NA	NA	NA	NA	NA	NA	NA	NA	NA	NA	NA	NA	NA	NA	NA	NA	3.23675	NA	NA	NA	NA	NA	NA	NA	NA	NA	NA	NA	NA	NA	NA	NA	NA
753569	KNS-62	NA	NA	NA	NA	NA	NA	NA	NA	NA	NA	NA	NA	NA	NA	NA	NA	NA	NA	NA	NA	NA	NA	NA	NA	NA	NA	NA	NA	NA	NA	NA	2.23119	NA	NA	NA	NA	NA	NA	NA	NA	NA	NA	NA	NA	NA	NA	NA	NA
908468	NCI-H1105	NA	NA	NA	NA	NA	NA	NA	NA	NA	NA	NA	NA	NA	NA	NA	NA	NA	NA	NA	NA	NA	NA	NA	NA	NA	NA	NA	NA	NA	NA	NA	3.59398	NA	NA	NA	NA	NA	NA	NA	NA	NA	NA	NA	NA	NA	NA	NA	NA
1303911	YMB-1-E	4.89092	5.35932	3.34932	4.13623	5.08788	6.39102	4.91854	0.355106	-0.515054	0.541383	3.30905	5.55508	5.66435	5.4238	4.21196	-0.361938	5.64774	4.77638	1.15895	3.38388	-4.04281	2.57195	4.31538	4.72877	5.49287	2.65042	2.5279	3.97544	3.35542	4.11021	3.99001	NA	3.04846	4.38916	5.00832	3.36822	4.89803	4.55418	5.82601	6.43442	6.01879	4.94603	5.51152	3.78272	4.31427	2.81324	6.44757	5.74435
1297438	COR-L303	2.1929	3.78174	2.0189	2.9162	2.01619	4.00341	3.9857	-1.53492	-0.633444	1.40716	3.94976	4.59892	4.70798	2.34681	2.22726	-1.41166	4.07818	4.69078	2.0612	1.88845	-4.50567	0.623923	2.36463	2.56031	4.39883	0.185669	2.06944	1.83366	3.28411	4.70597	3.25189	NA	-1.52795	3.91152	0.739844	2.45217	2.71827	3.5547	4.561	5.37577	4.91719	2.70983	3.91552	2.88807	1.97158	1.78916	3.22878	5.38093
1659928	SNU-175	2.61669	2.50506	0.972382	2.06531	0.973994	5.12414	3.88865	-3.8651	0.482554	0.937775	4.84132	4.31524	4.40269	0.488563	1.32329	-1.72278	2.38739	2.1766	1.17854	1.83588	-3.05864	-0.642242	0.149584	4.18876	4.0277	1.33467	-0.0870103	0.427196	1.10385	4.39102	1.14857	NA	-0.461632	1.77203	1.59823	1.85878	2.72913	1.37951	3.36987	4.94893	3.33124	3.18204	3.09509	2.82588	2.20033	2.25093	2.28917	2.24011
1480359	JHOS-4	NA	NA	NA	NA	NA	NA	NA	NA	NA	NA	NA	NA	NA	NA	NA	NA	NA	NA	NA	NA	NA	NA	NA	NA	NA	NA	NA	NA	NA	NA	NA	4.11435	NA	NA	NA	NA	NA	NA	NA	NA	NA	NA	NA	NA	NA	NA	NA	NA
1659819	OCI-LY7	NA	NA	NA	NA	NA	NA	NA	NA	NA	NA	NA	NA	NA	NA	NA	NA	NA	NA	NA	NA	NA	NA	NA	NA	NA	NA	NA	NA	NA	NA	NA	4.22449	NA	NA	NA	NA	NA	NA	NA	NA	NA	NA	NA	NA	NA	NA	NA	NA
1330973	NCI-H2066	NA	NA	NA	NA	NA	NA	NA	NA	NA	NA	NA	NA	NA	NA	NA	NA	NA	NA	NA	NA	NA	NA	NA	NA	NA	NA	NA	NA	NA	NA	NA	7.02848	NA	NA	NA	NA	NA	NA	NA	NA	NA	NA	NA	NA	NA	NA	NA	NA
687980	COR-L311	0.139811	3.93125	0.911567	1.39608	-0.714304	1.50583	3.45537	-2.45294	-0.948358	0.649605	3.89692	5.1248	4.64639	-0.397087	2.19465	-2.42812	3.57923	4.45525	-0.0328121	1.66396	-5.3423	-0.537096	1.41358	1.66994	2.42031	-1.75781	0.507738	1.87845	2.82672	2.87196	2.73706	NA	-4.2836	2.68107	1.75802	2.28008	2.38237	2.62665	5.62576	5.61713	4.42263	3.81784	3.56091	3.07898	2.40741	0.571602	2.09472	4.92699
1659818	MM1S	NA	NA	NA	NA	NA	NA	NA	NA	NA	NA	NA	NA	NA	NA	NA	NA	NA	NA	NA	NA	NA	NA	NA	NA	NA	NA	NA	NA	NA	NA	NA	NA	NA	NA	NA	NA	NA	NA	NA	NA	NA	NA	NA	NA	NA	NA	NA	NA
949162	EW-12	NA	NA	NA	NA	NA	NA	NA	NA	NA	NA	NA	NA	NA	NA	NA	NA	NA	NA	NA	NA	NA	NA	NA	NA	NA	NA	NA	NA	NA	NA	NA	NA	NA	NA	NA	NA	NA	NA	NA	NA	NA	NA	NA	NA	NA	NA	NA	NA
1240137	H2810	NA	NA	NA	NA	NA	NA	NA	NA	NA	NA	NA	NA	NA	NA	NA	NA	NA	NA	NA	NA	NA	NA	NA	NA	NA	NA	NA	NA	NA	NA	NA	3.6774	NA	NA	NA	NA	NA	NA	NA	NA	NA	NA	NA	NA	NA	NA	NA	NA
753597	NCI-H128	NA	NA	NA	NA	NA	NA	NA	NA	NA	NA	NA	NA	NA	NA	NA	NA	NA	NA	NA	NA	NA	NA	NA	NA	NA	NA	NA	NA	NA	NA	NA	NA	NA	NA	NA	NA	NA	NA	NA	NA	NA	NA	NA	NA	NA	NA	NA	NA
1322212	COR-L32	NA	NA	NA	NA	NA	NA	NA	NA	NA	NA	NA	NA	NA	NA	NA	NA	NA	NA	NA	NA	NA	NA	NA	NA	NA	NA	NA	NA	NA	NA	NA	6.19204	NA	NA	NA	NA	NA	NA	NA	NA	NA	NA	NA	NA	NA	NA	NA	NA
906849	ECC12	NA	NA	NA	NA	NA	NA	NA	NA	NA	NA	NA	NA	NA	NA	NA	NA	NA	NA	NA	NA	NA	NA	NA	NA	NA	NA	NA	NA	NA	NA	NA	NA	NA	NA	NA	NA	NA	NA	NA	NA	NA	NA	NA	NA	NA	NA	NA	NA
924189	KP-N-RT-BM-1	NA	NA	NA	NA	NA	NA	NA	NA	NA	NA	NA	NA	NA	NA	NA	NA	NA	NA	NA	NA	NA	NA	NA	NA	NA	NA	NA	NA	NA	NA	NA	NA	NA	NA	NA	NA	NA	NA	NA	NA	NA	NA	NA	NA	NA	NA	NA	NA
949092	CP67-MEL	NA	NA	NA	NA	NA	NA	NA	NA	NA	NA	NA	NA	NA	NA	NA	NA	NA	NA	NA	NA	NA	NA	NA	NA	NA	NA	NA	NA	NA	NA	NA	NA	NA	NA	NA	NA	NA	NA	NA	NA	NA	NA	NA	NA	NA	NA	NA	NA
688022	NCI-H378	NA	NA	NA	NA	NA	NA	NA	NA	NA	NA	NA	NA	NA	NA	NA	NA	NA	NA	NA	NA	NA	NA	NA	NA	NA	NA	NA	NA	NA	NA	NA	NA	NA	NA	NA	NA	NA	NA	NA	NA	NA	NA	NA	NA	NA	NA	NA	NA
924241	NCI-H250	NA	NA	NA	NA	NA	NA	NA	NA	NA	NA	NA	NA	NA	NA	NA	NA	NA	NA	NA	NA	NA	NA	NA	NA	NA	NA	NA	NA	NA	NA	NA	NA	NA	NA	NA	NA	NA	NA	NA	NA	NA	NA	NA	NA	NA	NA	NA	NA
[truncated: 217 more columns]

## Sheet: TableS4B-AUCs
	TableS4B - Whole set of area under the dose-response curve (AUCs) scores across all the screened compounds and cell lines, related to Figure 4
		Drug Identifiers and names
Cell line cosmic identifiers	Sample Names	211	221	152	203	225	230	206	208	223	228	238	193	205	222	229	252	253	255	256	277	283	301	306	329	332	235	254	282	292	298	330	1378	219	249	257	260	261	262	263	266	279	286	288	291	295	303	305	309
		TL-2-105	TAK-715	CP466722	BMS-345541	Genentech Cpd 10	GSK429286A	Ruxolitinib	SB-715992	ZSTK474	KIN001-102	CAL-101	GW-2580	BMS-708163	BX-912	LY317615	WZ3105	XMD14-99	CP724714	JW-7-24-1	ABT-869	GSK2126458	PHA-793887	TG101348	QL-XI-92	XMD15-27	QL-XII-47	AC220	EKB-569	Masitinib	OSI-930	XMD13-2	Bleomycin (50 uM)	AT-7519	XL-184	NPK76-II-72-1	NG-25	TL-1-85	VX-11e	FR-180204	Zibotentan, ZD4054	BIX02189	KIN001-236	KIN001-055	KIN001-266	NVP-BHG712	PIK-93	TPCA-1	Y-39983
910944	ALL-PO	0.769681	0.773549	0.383673	0.707506	0.354611	0.919383	0.955426	0.736212	0.414759	0.457172	0.80251	0.928523	0.964017	0.100564	0.416633	0.44889	0.909324	0.944833	0.549925	0.543145	0.325849	0.416577	0.26977	0.857176	0.912321	0.53559	0.362736	0.457447	0.870981	0.90616	0.779963	0.939645	0.359086	0.310139	0.457871	0.292185	0.537085	0.816048	0.773939	0.978757	0.464998	0.829459	0.796842	0.721396	0.758688	0.350245	0.32116	0.844329
1295741	AMO-1	0.967619	0.908338	0.778573	0.841605	0.815649	0.944252	0.977143	0.658086	0.733488	0.826665	0.969922	0.944893	0.961824	0.850246	0.826643	0.731823	0.855923	0.970838	0.781974	0.986692	0.482827	0.611679	0.833218	0.96848	0.990991	0.838456	0.952966	0.96711	0.838102	0.97456	0.901187	0.974648	0.379631	0.957216	0.554532	0.76086	0.767604	0.928464	0.967525	0.99081	0.865921	0.862631	0.96634	0.67053	0.762349	0.380335	0.820369	0.881031
910692	COLO-668	0.947911	0.885954	0.901073	0.690382	0.619885	0.920867	0.97922	0.855849	0.758457	0.713256	0.955114	0.97786	0.98214	0.918295	0.426387	0.953347	0.971376	0.967378	0.85894	0.97975	0.700783	0.977191	0.821366	0.935184	0.988888	0.452856	0.970395	0.980783	0.88889	0.988243	0.915474	0.930846	0.769644	0.926697	0.898799	0.898826	0.931487	0.891581	0.958309	0.972212	0.925147	0.988883	0.988888	0.862125	0.912449	0.845229	0.862303	0.948506
1297439	COR-L95	0.924442	0.985398	0.869877	0.861316	0.944689	0.970281	0.966356	0.931548	0.905671	0.884093	0.969884	0.965354	0.979383	0.962609	0.900185	0.716674	0.981938	0.983993	0.769397	0.975365	0.842956	0.795337	0.854049	0.958401	0.985917	0.520033	0.983409	0.963001	0.853669	0.979347	0.941431	0.955133	0.634299	0.970012	0.90381	0.958915	0.968774	0.981529	0.980271	0.98129	0.97092	0.968228	0.981925	0.935036	0.965911	0.888328	0.947981	0.92624
906838	DG-75	0.9567	0.884217	0.81336	0.739633	0.884239	0.982371	0.985294	0.827469	0.92586	0.853059	0.985788	0.982159	0.986965	0.918175	0.845302	0.732068	0.984793	0.982618	0.839564	0.986965	0.904301	0.779879	0.862804	0.976565	0.986543	0.73954	0.98645	0.971371	0.86832	0.966457	0.934441	0.890154	0.434323	0.986959	0.861868	0.859328	0.891613	0.981946	0.985098	0.980756	0.942532	0.982028	0.982105	0.868475	0.945211	0.844741	0.892892	0.961381
753555	EC-GI-10	0.988879	0.946202	0.988879	0.923696	0.988867	0.988879	0.988879	0.985996	0.988879	0.988879	0.988879	0.981093	0.988879	0.988667	0.988879	0.945735	0.988879	0.988879	0.988879	0.988879	0.98797	0.988878	0.988879	0.988879	0.988879	0.988854	0.988879	0.986959	0.988879	0.979295	0.988879	0.517616	0.955157	0.937589	0.848351	0.969998	0.98717	0.97257	0.980719	0.988472	0.972083	0.988498	0.982807	0.967937	0.957772	0.852365	0.919955	0.936634
684057	ES5	0.764153	0.741104	0.697302	0.719497	0.449595	0.923026	0.963041	0.60978	0.381097	0.497424	0.799315	0.968904	0.981813	0.442446	0.640504	0.586264	0.894158	0.967998	0.41247	0.978685	0.196958	0.744721	0.50335	0.872082	0.982605	0.564277	0.926167	0.848442	0.76598	0.802686	0.702957	0.590947	0.362234	0.803268	0.465811	0.767308	0.808767	0.914269	0.916012	0.981723	0.883261	0.91735	0.930297	0.83651	0.869167	0.409641	0.574752	0.899943
907041	GT3TKB	0.990057	0.950379	0.963009	0.971822	0.918088	0.984803	0.987852	0.495442	0.976616	0.990081	0.990016	0.986393	0.990081	0.970183	0.985011	0.979393	0.987486	0.987497	0.916286	0.989987	0.981129	0.955181	0.979159	0.986878	0.989319	0.745722	0.990077	0.985674	0.987747	0.976072	0.957808	0.0906686	0.863478	0.989898	0.932708	0.973306	0.985385	0.988905	0.989983	0.989145	0.989548	0.952078	0.989244	0.966826	0.986849	0.962127	0.971252	0.98324
1327766	JJN-3	0.902138	0.914585	0.731123	0.829568	0.798313	0.965639	0.990484	0.689904	0.736725	0.830725	0.982726	0.986024	0.992539	0.807754	0.892864	0.661099	0.966982	0.991418	0.551112	0.991781	0.629556	0.51259	0.625402	0.806043	0.952061	0.463834	0.986308	0.951417	0.723962	0.926137	0.742905	0.958505	0.700411	0.971215	0.735473	0.872818	0.901134	0.937536	0.98468	0.991184	0.959393	0.933681	0.976115	0.860423	0.829346	0.588895	0.760258	0.96514
907279	KINGS-1	0.974301	0.97536	0.977162	0.930967	0.838782	0.978071	0.978735	0.884535	0.932638	0.950678	0.946497	0.977611	0.974018	0.910795	0.94546	0.916911	0.976126	0.980073	0.741035	0.973948	0.758911	0.927121	0.873929	0.970436	0.979917	0.868662	0.977327	0.964213	0.844222	0.967554	0.910899	0.802529	0.838293	0.805282	0.946556	0.822659	0.872216	0.949868	0.978992	0.977185	0.955998	0.980709	0.98019	0.859976	0.951459	0.7049	0.900107	0.951009
907282	KNS-42	0.953487	0.981444	0.870899	0.948569	0.924851	0.975945	0.979577	0.873312	0.87949	0.930138	0.980376	0.982533	0.984298	0.942172	0.939452	0.951645	0.982281	0.98164	0.862269	0.980648	0.893039	0.979889	0.950267	0.970527	0.983788	0.898525	0.971485	0.98173	0.935946	0.969113	0.964361	0.901076	0.930238	0.93404	0.874414	0.874767	0.911891	0.97332	0.976487	0.981721	0.93505	0.942035	0.966259	0.846966	0.889319	0.877102	0.918628	0.963774
753579	LB2518-MEL	0.940905	0.937624	0.972972	0.853346	0.985965	0.970324	0.974941	0.923064	0.764276	0.929057	0.975466	0.985722	0.985503	0.967721	0.907403	0.967873	0.985258	0.968927	0.921708	0.976714	0.891643	0.986923	0.987124	0.987051	0.987134	0.987082	0.987142	0.986273	0.879725	0.924049	0.987142	0.80547	0.747355	0.975205	0.970235	0.966337	0.961775	0.828033	0.98267	0.981837	0.980461	0.980415	0.981069	0.962218	0.773135	0.92482	0.919134	0.970896
907791	LP-1	0.883751	0.897126	0.738241	0.871942	0.679747	0.979224	0.988268	0.713285	0.543362	0.772442	0.948218	0.988863	0.940911	0.938273	0.861763	0.669522	0.916973	0.938913	0.509108	0.982776	0.448473	0.636405	0.783348	0.946859	0.993415	0.39762	0.915649	0.978859	0.802412	0.881112	0.908042	0.992311	0.445431	0.929369	0.891008	0.864163	0.93771	0.96724	0.963848	0.987442	0.963836	0.92538	0.97094	0.880025	0.91606	0.407972	0.926444	0.977308
917486	LS-1034	0.984988	0.965996	0.867165	0.884204	0.774427	0.985486	0.985451	0.879024	0.784204	0.907596	0.961758	0.97599	0.973115	0.944483	0.721253	0.970886	0.954397	0.985967	0.703708	0.98579	0.714725	0.935029	0.80728	0.982249	0.986335	0.646336	0.98379	0.935992	0.863782	0.970328	0.890675	0.921838	0.90047	0.92068	0.876708	0.799775	0.857317	0.681091	0.955022	0.981402	0.94419	0.930041	0.985628	0.747294	0.822037	0.751617	0.838004	0.905224
907795	LS-513	0.927549	0.869737	0.871252	0.881306	0.823905	0.987424	0.986995	0.877149	0.793388	0.780687	0.95393	0.987424	0.986096	0.909376	0.648683	0.84303	0.979564	0.962293	0.788225	0.976601	0.590614	0.947345	0.799157	0.950882	0.980851	0.759042	0.977241	0.496178	0.907959	0.948289	0.899317	0.605577	0.84546	0.913969	0.818112	0.788987	0.897486	0.557275	0.936167	0.986036	0.812986	0.941896	0.980373	0.790004	0.666131	0.802491	0.693576	0.930417
910948	MFM-223	0.966524	0.928622	0.86234	0.941961	0.935339	0.979171	0.985432	0.982805	0.920566	0.879471	0.981221	0.98758	0.987391	0.892442	0.953137	0.859744	0.978327	0.981826	0.863518	0.98596	0.884518	0.963142	0.917528	0.97081	0.983362	0.741079	0.98864	0.973195	0.966047	0.940538	0.97854	0.939791	0.935323	0.817865	0.772104	0.729462	0.791279	0.988456	0.988738	0.987624	0.931291	0.968282	0.980958	0.895507	0.945241	0.891886	0.746124	0.983403
908149	Mo-T	0.929897	0.870277	0.762972	0.828673	0.690233	0.987554	0.980234	0.765824	0.561548	0.690868	0.781784	0.968344	0.970001	0.959506	0.804633	0.683338	0.926162	0.918027	0.676615	0.986114	0.71881	0.357317	0.86189	0.860554	0.9583	0.529831	0.784181	0.780327	0.865271	0.945188	0.885401	0.577977	0.609399	0.972376	0.888889	0.924485	0.90914	0.948918	0.957237	0.986071	0.939995	0.927369	0.955829	0.885337	0.972671	0.824155	0.522523	0.987579
753595	MZ1-PC	0.947612	0.923392	0.681904	0.848147	0.869092	0.966712	0.978885	0.634853	0.580218	0.828389	0.92616	0.677893	0.971457	0.826094	0.648981	0.552722	0.91123	0.941884	0.742899	0.980606	0.397604	0.407796	0.72024	0.910945	0.951088	0.609877	0.969878	0.615964	0.862738	0.912098	0.883507	0.420018	0.480988	0.726823	0.741634	0.625337	0.821951	0.402571	0.86827	0.968899	0.87988	0.948136	0.899411	0.819043	0.600898	0.496851	0.44582	0.877126
908159	NAMALWA	0.941135	0.88479	0.674452	0.802431	0.767154	0.962121	0.986255	0.599624	0.454652	0.743642	0.894081	0.990245	0.982957	0.73409	0.790645	0.578647	0.970438	0.976279	0.562011	0.990346	0.296285	0.371284	0.727323	0.878254	0.964335	0.516422	0.991386	0.719362	0.885792	0.953998	0.873881	0.749982	0.315138	0.944085	0.563208	0.583538	0.730091	0.89884	0.98925	0.991168	0.916832	0.973611	0.991436	0.888461	0.510385	0.577648	0.407823	0.816658
684681	NCI-H1395	0.932257	0.972402	0.898067	0.822274	0.860013	0.96077	0.979724	0.924589	0.778813	0.79023	0.939216	0.935545	0.980315	0.953073	0.781731	0.680348	0.97941	0.972339	0.760906	0.981258	0.881074	0.888133	0.763205	0.956286	0.982436	0.893033	0.976859	0.981862	0.91149	0.957048	0.964591	0.400198	0.622531	0.967606	0.886241	0.845698	0.942736	0.978058	0.978604	0.980557	0.949389	0.960438	0.97954	0.864521	0.933352	0.889054	0.931288	0.953413
688014	NCI-H2141	0.920807	0.968949	0.878092	0.887996	0.858038	0.968152	0.951979	0.870003	0.798343	0.853395	0.930103	0.916008	0.983927	0.836839	0.970264	0.817126	0.990119	0.990522	0.890045	0.990519	0.795515	0.926223	0.895199	0.987858	0.989462	0.930327	0.987165	0.989495	0.94084	0.965308	0.951682	0.972618	0.709423	0.952429	0.983007	0.923726	0.990089	0.990491	0.98864	0.990434	0.981991	0.989054	0.990484	0.912957	0.989552	0.969107	0.987148	0.990278
687600	NCI-H720	0.989636	0.944329	0.991146	0.989203	0.969664	0.991874	0.980829	0.960844	0.989509	0.990797	0.962845	0.991349	0.958563	0.990259	0.991874	0.977069	0.98867	0.991874	0.922225	0.991874	0.98747	0.991191	0.991488	0.991873	0.991702	0.991862	0.991677	0.991865	0.98449	0.983385	0.987874	0.974809	0.991873	0.991866	0.990572	0.988874	0.990712	0.990756	0.987146	0.991549	0.991865	0.990501	0.989235	0.962765	0.989162	0.945928	0.98033	0.985786
908445	NCI-SNU-5	0.986734	0.974648	0.982018	0.934811	0.988665	0.987838	0.987507	0.94477	0.892389	0.987428	0.988666	0.988698	0.988698	0.988618	0.988653	0.986626	0.988694	0.988698	0.988698	0.987477	0.975871	0.958555	0.988685	0.988698	0.988698	0.976833	0.988698	0.988698	0.982232	0.969682	0.988698	0.776671	0.846846	0.617239	0.988698	0.988693	0.988698	0.988698	0.988698	0.988698	0.988687	0.9884	0.988664	0.988676	0.988697	0.973518	0.98869	0.988684
910861	RL	0.916371	0.816871	0.778616	0.695243	0.733402	0.958325	0.989128	0.819478	0.48429	0.558514	0.908201	0.982043	0.988941	0.814181	0.54583	0.715817	0.975752	0.973708	0.491143	0.989599	0.528212	0.487728	0.816069	0.964285	0.99029	0.738377	0.989671	0.930407	0.849597	0.966807	0.904715	0.826906	0.297217	0.791155	0.921441	0.185265	0.509592	0.937774	0.973896	0.989483	0.8602	0.919602	0.986772	0.868836	0.500543	0.365151	0.772957	0.935534
909713	SH-4	0.923911	0.942262	0.824803	0.876719	0.869438	0.954792	0.96374	0.956793	0.827921	0.88948	0.963548	0.972326	0.962228	0.903281	0.757464	0.898356	0.956062	0.960456	0.775478	0.959621	0.781446	0.963939	0.908702	0.959257	0.967575	0.796184	0.951164	0.919215	0.85444	0.954577	0.948987	0.597044	0.888813	0.872051	0.879048	0.784504	0.906052	0.614686	0.868295	0.971305	0.928434	0.93122	0.909318	0.806058	0.620447	0.806715	0.833733	0.935242
[truncated: 965 more rows]
[truncated: 217 more columns]

## Sheet: TableS4C-ANOVAsignificantHits
TableS4C - Complete list of significant ANOVA interactions, related to Figure 4
[truncated: 724 more rows]

## Sheet: TableS4D-TabularInterSummary
		TableS4D - Tabular summary and comparison of ANOVA interaction effect sizes across Pan-Cancer and Cancer-specific analyses, related to figure 4
[truncated: 690 more rows]

## Sheet: TableS4E-GDSC1000-CCLE_CL
		TableS4E - Set of overlapping cell lines across GDSC1000 and CCLE screenings
[truncated: 394 more rows]

[truncated: 7 more sheets: TableS4F-GDSC1000-CCLE_CPD, TableS4G-GDSC1000-CCLE_DRs, TableS4H-GDSC1000_CCLE_valid, TableS4I-GDSC1000-CTRP_CL, TableS4J-GDSC1000-CTRP_CPD, TableS4K-GDSC1000-CTRP_DRs., TableS4L-GDSC1000-CTRP_valid]
