# Supplementary material for: A Landscape of Pharmacogenomic Interactions in Cancer
Source: Cell. 2016 Jul 28;166(3):740–54. doi: 10.1016/j.cell.2016.06.017 (PMC4967469; doi:10.1016/j.cell.2016.06.017)
Supplement: Table S5. LOBICO Models and Validation on an Independent Dataset, Related to Figure 5 — (A) SPEED Pathway activity scores across cell lines and pathways. (B) SPEED signature reliability scores. (C) Binarized IC50s across all screened cell lines and drugs. (D) Binarized SPEED pathway activity scores, across cell lines and pathways. (E) Full list of significant LOBICO models, with hyperlinks to webpages containing plots, statistical scores and ROC analysis outcomes. (F) Interesting AND and OR combinations uncovered by LOBICO. (G) LOBICO models for CTRP validation (legend in file). [file mmc6.xlsx]

## Sheet: Table-S5A SPEED scores
	TableS5A - SPEED pathway activity scores across cell lines, refers to figure 5
	Cell line	Pathways
		H2O2	IL-1	JAK-STAT	MAPK_only	MAPK_PI3K	TLR	PI3K_only	TGFB	TNFa	VEGF	Wnt
	697	-1.78378	-1.12887	1.87989	-3.09491	-2.86235	0.171743	-2.00036	2.17485	-1.38834	-0.664365	2.56272
	5637	-1.05653	2.69388	-1.5309	0.966798	1.73393	1.91893	0.98417	-0.509735	2.77833	1.17729	-0.254939
	201T	1.22412	2.08363	-2.60726	2.20416	0.841258	0.165845	2.1383	-0.182163	2.30928	1.12888	-0.236029
	22RV1	0.914453	-1.36554	0.879547	-1.29487	-0.97017	-1.57537	-0.124238	-0.76686	-1.00879	-3.87884	1.26294
	23132-87	-1.75114	-3.73004	0.213533	1.62622	-1.24639	-0.923487	1.7627	-0.529729	0.353114	-1.98801	-1.82419
	42-MG-BA	3.9584	2.82158	-0.692786	0.144288	0.351436	-0.0307101	-6.30349	3.76439	0.126642	2.09399	-1.25711
	451Lu	-0.654656	-0.488792	0.646266	0.789977	0.122431	-0.340582	0.0705692	0.0175721	-0.787681	2.7475	1.47318
	639-V	0.654395	-0.781871	-2.19885	-0.660544	1.12723	1.44176	-0.300832	2.59851	0.228242	0.04731	3.07746
	647-V	0.422614	1.62898	-0.709557	3.06727	1.81539	1.95153	3.32884	-1.66792	1.08929	0.0218436	3.01193
	769-P	0.060034	-0.11583	-2.2821	3.27824	1.89352	-1.1638	2.03335	-2.86444	-0.680443	1.89204	0.840788
	786-0	1.35266	1.97642	-1.43717	-0.544269	0.694487	-0.592318	-0.29379	-1.85604	1.29548	0.00741693	0.846833
	8-MG-BA	0.46769	1.29027	1.02482	0.460783	-0.539575	-0.831672	-0.754437	2.12294	0.164551	1.4934	1.60866
	8305C	2.80897	2.5975	-1.54692	-0.172475	1.44016	1.60166	-2.83079	-1.66294	1.9016	-0.24273	-0.346774
	8505C	1.31869	1.832	-0.408267	0.92492	2.29266	0.718264	0.0965825	-1.78289	0.579045	0.829515	1.04313
	A101D	1.52303	1.23813	0.207676	-1.19503	0.364578	1.62105	-1.33536	2.42311	2.29877	2.88601	-0.282256
	A172	1.79574	2.3069	-3.29016	-0.164306	0.320863	-1.40512	-1.70434	1.35876	-0.422367	1.7741	1.19812
	A204	1.54848	-0.0245942	0.963326	-2.11531	-0.389192	0.712224	-0.362608	3.70059	-1.25813	-0.160532	-0.396497
	A2058	0.452591	-0.0678997	0.417455	0.761371	-0.508349	0.306092	0.367844	-1.67991	-0.447288	4.7165	1.88937
	A253	0.0804285	1.1943	0.371083	0.719478	0.630367	0.563167	-0.411271	1.29239	-0.58592	-0.453287	-1.83363
	A2780	0.841621	-2.00936	0.849349	-1.41944	-0.952449	-0.71317	0.816638	1.5837	-1.74979	0.316613	2.50561
	A3-KAW	-1.78281	-1.69679	1.87148	2.50448	-1.17934	0.274778	1.7009	-1.45047	-1.44575	-1.54258	4.34851
	A375	0.902506	0.798443	-0.755843	-0.671016	-0.0781204	0.793409	-1.69285	4.62539	0.415052	3.50533	-2.71409
	A388	0.940948	2.01413	-0.906972	-0.983833	1.25651	1.30003	2.06085	0.764734	1.99501	0.755859	-4.20741
	A4-Fuk	-1.40171	-1.68193	1.88484	-1.97524	-1.54575	1.50482	1.11469	-0.622158	-0.268342	1.42876	0.0849424
	A427	0.0550492	-0.689041	-0.136442	-0.593877	-0.0249663	-0.775327	-0.563625	-0.851639	0.0601594	-0.408246	0.896002
	A431	-0.932954	-0.67292	0.128823	0.793804	1.02625	1.01871	4.61177	0.794942	1.12146	-1.38629	0.938367
	A498	1.71205	1.67414	-6.29622	1.58444	0.438654	0.449783	-1.50649	-2.07122	1.13774	1.37006	-1.76933
	A549	0.988219	-1.25646	-3.09779	2.3623	1.04946	-0.429808	0.393389	0.788551	0.923965	1.00465	-0.939779
	A673	-0.174739	-0.388372	1.12871	-0.941318	-0.36577	-1.13828	-2.12507	2.06577	-1.20288	-0.391514	4.89673
	A704	1.82607	2.42633	-2.68207	0.519198	3.12572	-0.733735	-0.337472	0.28646	2.50664	3.404	-0.813673
	ABC-1	-0.704367	-1.16608	0.0175678	1.18542	0.209738	-1.50537	1.13366	0.355457	-1.28036	-0.729272	5.45584
	ACHN	2.1284	0.0266672	-2.42869	2.22303	-0.0417799	0.689799	0.437648	-0.151127	0.508086	2.67751	-1.68214
	AGS	-0.293024	-0.227488	-2.89645	0.64206	0.919693	0.372869	3.45005	-0.039409	-0.217443	-1.07458	-0.705359
	ALL-PO	-3.27156	-0.662422	1.97555	-0.432435	-1.75881	1.50175	-0.602296	0.162481	-0.669495	1.14729	0.562257
	ALL-SIL	-2.79885	-4.32206	2.5072	-1.19678	-0.805318	0.460652	-1.73069	0.664613	-1.28006	0.644842	-0.967231
	AM-38	0.885232	-0.121401	-1.26198	0.106568	0.0346064	-0.240709	-1.23513	0.607746	-0.189563	1.71247	2.02432
	AMO-1	-0.0756426	0.326869	2.112	-0.599574	-1.97499	2.81553	0.864539	-1.36418	0.655928	0.931929	1.20306
	AN3-CA	-0.871475	-1.59388	1.30447	-1.00575	-0.468211	-1.91908	1.07151	2.31507	-1.68736	-0.325712	-0.361529
	ARH-77	-1.24892	0.0670696	3.09876	-1.12957	-3.15806	4.30638	-1.96967	-1.31015	1.4689	-0.215907	2.74219
	ASH-3	0.723878	2.48412	-2.69922	0.353484	1.19017	1.48643	-3.25984	-0.316257	2.1266	-0.295532	-1.10879
	AsPC-1	1.30407	3.02682	-1.05778	-0.575129	2.16575	-0.0239148	1.14756	-1.98326	1.42271	-1.04456	-3.84787
	ATN-1	-1.09582	-2.79063	2.86932	-2.73466	-0.293442	2.76929	-0.80549	-1.09059	1.94997	-0.504017	2.68928
	AU565	-1.58975	0.183783	0.251253	0.440649	-0.157543	-2.396	2.48235	0.421206	-1.06063	-1.41819	-2.68579
	BALL-1	-0.0081614	-0.453304	1.94711	-4.04196	-2.51457	2.23524	-1.18327	-0.623551	-0.350091	-2.77157	3.32144
	BB30-HNC	0.748573	0.251347	-1.24355	-1.257	1.28683	1.33006	-0.541389	-0.738236	2.2131	-1.80153	-4.02521
	BB49-HNC	2.18507	0.737374	-2.24984	1.93761	0.5682	-0.506603	-3.06346	0.685866	3.43405	0.542257	-2.38022
	BB65-RCC	1.23105	0.880603	-2.16838	1.63541	1.35391	-0.520112	-1.10488	-2.84617	2.62157	-0.40029	-2.13933
	BC-1	-0.336313	-1.20599	1.13562	-0.669703	-1.20164	1.4619	-0.67744	-0.211258	0.342987	0.627236	-0.135099
	BCPAP	1.96686	4.93874	-1.22256	-0.79051	-0.103721	1.83546	-1.19685	0.324399	2.7845	-0.35887	-0.218941
	BE-13	-1.1958	-1.04243	2.76021	-1.61598	-3.25581	0.229467	-0.875396	0.75618	-1.59135	-0.392086	1.91896
	BE2-M17	-0.565226	-0.217922	1.27609	0.632611	-1.18455	-3.14932	-0.580252	1.68178	-1.31093	0.563896	-2.08545
	Becker	3.3526	1.85336	-1.85511	-0.521512	0.0951917	-0.518406	-0.478777	2.68103	1.41105	1.47478	-1.49616
	BEN	-0.860191	-1.90876	0.780572	1.71242	-0.122191	-1.99356	0.21066	-2.97804	-0.834604	-1.44325	0.57786
	BFTC-905	-0.221651	0.888658	0.643021	1.92055	2.96349	-0.105188	2.2332	0.234557	1.53952	-0.938086	1.83875
	BFTC-909	2.63857	2.50427	0.0899301	1.93193	0.392887	0.0875017	-2.11645	2.69122	1.18422	2.82049	0.169176
	BHT-101	0.555044	0.641342	0.656207	0.625214	1.0843	0.948996	0.73743	-0.5555	2.57009	-0.261789	0.237554
	BHY	0.503479	2.71669	-2.38203	0.280183	3.33037	2.20709	1.98164	0.898205	2.4879	-3.06162	-2.43549
	BICR10	2.47026	1.73745	-3.92158	0.436633	2.7627	-0.306191	-0.268707	0.216737	0.3946	0.738527	-2.18579
	BICR22	-1.04335	1.56402	0.0908235	0.0829005	1.88705	1.9729	1.12414	-1.22203	2.25101	-2.78416	-1.14568
	BICR31	2.24552	2.18667	-0.172739	-0.793391	2.1567	1.64981	2.14102	-0.488919	3.47291	-1.42719	-1.0067
	BICR78	-0.382103	-1.38164	1.05896	0.572439	2.59463	1.12806	4.84787	0.725472	0.314288	-0.538175	-0.580875
	BL-41	-0.649812	1.48615	1.93829	-2.49509	-2.71696	0.836298	-2.46608	-1.17469	0.334412	-0.256078	0.649104
	BONNA-12	-2.67014	-0.801227	2.58791	-0.817351	-2.55809	3.96865	-1.07282	-0.851046	2.55514	0.912644	-1.01838
	BPH-1	0.17398	-0.133146	-1.42844	0.446322	0.878617	1.28647	1.54998	-0.00897331	2.15286	0.273214	-1.01854
	BT-20	0.174441	0.261487	-0.825618	-1.08471	1.51809	-3.89627	1.87826	-1.20593	0.0969073	-0.411973	-3.40876
	BT-474	-3.28806	-0.349391	-1.05189	1.57875	0.874699	-2.42649	1.16001	-0.685046	-0.922292	-1.8196	-0.257691
	BT-483	-3.97555	-1.26458	0.375206	0.998773	0.316281	-2.054	-0.811351	-2.86284	-0.320159	-1.683	-2.4637
	BT-549	1.52572	0.243518	-1.02471	0.612714	0.671373	-0.340328	0.629809	1.65998	1.37128	0.988557	2.55004
	BV-173	-1.61572	-1.92498	2.0745	-2.40657	-2.22621	1.89904	-1.39229	-0.333882	-0.689571	-0.324814	-0.369326
	BxPC-3	0.206804	0.203551	0.579176	1.44839	2.30842	0.937224	1.36576	-0.353075	1.2322	0.0800356	-0.280251
	C-33-A	-0.145301	-1.06348	-0.0701155	-0.730286	-0.864925	-1.59602	1.13933	-0.69348	-2.42093	1.19393	1.37557
	C-4-I	0.497623	-0.850917	0.376409	2.20984	1.13787	2.83316	1.60677	0.191812	2.03441	-0.612327	-0.21744
	C2BBe1	0.679399	0.181174	0.633679	-0.57986	-0.683593	-0.922258	0.245071	-0.360566	0.309597	-0.465053	-0.155647
	C32	0.678384	0.70612	-0.226996	1.78904	0.27804	-0.82561	-0.0259426	-1.60698	-0.533354	3.69995	-0.371441
	C3A	0.270249	0.859566	-2.60234	-3.18456	-0.392803	-1.70988	-0.407657	-0.630208	1.08716	0.465127	-2.05283
	Ca-Ski	0.0848701	1.04466	-1.49737	0.0886342	1.53511	0.457443	5.41895	0.408154	0.769966	0.180419	5.63362
	CA46	-0.711247	0.338549	1.60955	-2.81079	-1.84872	0.270449	-1.97162	-1.22154	-0.0758078	-0.245811	2.54372
	Ca9-22	1.05804	0.492232	-0.199142	1.2423	2.10607	-0.632542	0.88787	1.3598	0.268002	-0.91807	1.08328
	CADO-ES1	0.775742	1.60742	0.895285	-2.68819	-0.153275	-2.94511	-0.736187	-0.0862007	-1.89768	-0.673261	0.35799
	CAKI-1	2.43868	1.04766	-3.21704	3.81735	2.2979	0.352449	0.472674	-0.99064	1.48675	2.67928	-1.50503
	CAL-120	3.397	3.21734	-2.45255	0.278757	1.27026	-0.44383	-0.444629	-0.199403	-0.244558	1.97402	0.719261
	CAL-12T	0.843759	0.502254	0.680341	1.37011	4.38669	-0.0353142	-0.390158	-3.81114	1.45538	-0.465147	0.26767
	CAL-148	-2.91876	-4.47379	-0.569973	-2.16005	-1.32169	-2.44858	2.98736	-6.13443	-1.82018	-0.376017	0.866849
	CAL-27	-0.184359	0.42687	-2.58607	-0.327062	0.831542	2.01995	-0.964214	-0.0313824	2.56459	-1.45474	-2.00585
	CAL-29	0.702094	2.9493	-0.270734	-0.262595	4.95265	1.62176	1.64713	-3.79396	1.21991	-0.124596	-1.78183
	CAL-33	0.0673858	1.24585	-0.189267	-0.778235	0.544518	2.06433	1.37783	0.0646781	5.12142	-1.82353	-1.83564
	CAL-39	0.785559	0.588897	-1.16118	1.21383	2.60672	1.75744	0.881799	-0.457707	4.12617	-1.96827	-1.64319
	CAL-51	1.4357	-0.762181	-0.305868	3.03511	0.148711	-0.69802	-0.0741619	-1.47574	-0.435594	0.940169	1.95957
	CAL-54	1.72236	2.19928	-0.809751	2.36269	2.31907	0.00949302	-0.0697284	-0.620948	2.202	0.569385	-1.01702
	CAL-62	1.36163	0.722955	-2.04674	-0.263324	1.02884	0.397251	0.0299305	-4.141	0.0566564	-0.351246	1.38786
	CAL-72	2.13063	1.56337	-1.17864	2.3011	0.120349	-0.222481	-0.998217	3.43787	0.336439	0.608131	1.47763
	CAL-78	2.83688	2.62717	-0.69471	0.801339	1.23374	0.104949	-1.36069	2.93489	0.617402	-0.497955	0.834767
	CAL-85-1	1.07519	0.888485	-0.181956	1.69374	2.20174	1.29389	1.73131	-0.0914906	2.15241	-0.339051	-0.596767
	Calu-3	0.345349	0.143774	-0.861567	0.423735	2.32041	1.03378	0.722312	-1.45682	2.30266	-2.86856	1.35872
	Calu-6	0.828709	-1.30337	-0.284108	0.143801	0.729398	-0.815362	0.35288	1.4821	-0.650635	2.18852	0.651601
	CAMA-1	-0.915522	-1.17701	-0.773594	0.571155	-0.761605	-2.20586	0.763228	-0.921781	-0.881796	-1.15838	-0.268497
	Caov-4	-0.328332	-0.279486	0.382025	0.0397991	0.0821681	-0.328271	2.20014	-0.038024	-1.07775	-0.507318	0.493942
	CAPAN-1	0.28309	-0.446721	-0.418878	0.125407	1.8851	1.49676	2.51649	-0.580305	1.50087	-0.96005	-0.673978
	Capan-2	0.0368281	2.11274	0.401111	1.14492	1.93624	0.640628	3.9739	-1.7495	0.84153	0.680041	0.400901
	CaR-1	0.189935	-0.489428	-0.880032	4.22541	0.108328	1.98924	-0.676253	-0.336434	3.41133	-0.707611	-1.75816
	CAS-1	3.49219	1.66687	-1.63107	0.392685	0.42975	-1.86358	-2.71539	3.20167	0.32326	2.35881	-1.15555
	CCF-STTG1	3.46593	1.23298	-1.35539	-0.0600709	0.272689	-0.56595	-2.83093	4.50159	0.389879	3.50155	-0.519232
	CCK-81	-3.73473	-3.87264	1.0345	1.40422	-0.959195	-1.25066	5.91776	0.903132	-1.26941	-4.28716	-0.118349
	CCRF-CEM	-3.68921	-3.51835	3.93691	-1.75993	-2.95843	0.443251	-0.789033	0.267507	-2.13154	-0.395156	-0.497452
	CESS	-0.0144882	0.684073	1.81337	-5.77585	-1.48962	5.40321	-3.39496	1.50843	3.56813	0.358732	-3.06935
	CFPAC-1	0.67832	1.50919	0.51626	1.2556	3.18562	0.620428	2.96642	-0.817738	1.2358	-0.89108	0.136528
	CGTH-W-1	2.43982	2.69387	-0.371141	-0.206739	-0.641087	-1.57744	-2.73227	3.03458	-0.0110076	0.916658	0.822888
	ChaGo-K-1	-0.57279	-0.53871	-0.70897	-0.191838	0.077302	-0.956974	1.32446	0.294518	-0.823699	-0.684679	1.0168
	CHL-1	0.447678	-1.26197	-0.792487	-1.01484	-1.19214	-0.390818	0.0875282	-1.8464	-2.25752	-0.55633	1.96573
	CHP-126	-0.255706	-2.50854	0.677447	1.20308	-1.79812	-2.40796	1.0172	0.979422	-5.53756	2.12504	0.419142
	CHP-134	-1.02223	-3.28519	1.18606	-1.75186	-2.59139	-3.50603	-1.06119	2.09586	-2.6707	-0.147021	-0.211103
	CHP-212	0.857361	-0.523466	-0.17486	0.13776	0.250072	-1.59185	-0.0860736	2.1733	-1.39671	1.8394	2.96775
	CHSA0011	5.41424	4.4635	-1.98701	0.0234028	1.75114	-1.46161	-2.16976	3.26998	-0.582999	1.97896	0.0280555
	CHSA0108	2.31121	3.56836	-4.29452	1.63356	2.1821	-1.09837	-0.621905	1.65644	-0.382871	0.820808	-0.0415474
	CHSA8926	3.95792	0.522063	0.147902	-1.95639	0.030141	-0.428126	-2.75445	4.62421	-0.471566	1.40265	-1.64816
	CL-11	-0.47991	0.0320214	0.311338	-0.143396	1.37316	0.76863	0.174318	-1.26457	-0.442685	-1.25769	0.652837
	CL-34	-1.98981	-1.96124	-0.658332	0.134492	-1.03817	-0.983814	2.21321	-0.789538	-0.998056	-5.43679	-1.10083
	CL-40	-0.0327049	0.319122	1.01217	0.539064	1.76433	-1.1683	0.680882	-1.70302	0.193508	-2.38791	-1.53623
	CMK	-0.756333	3.40035	3.78973	-1.65119	-0.746251	1.46761	-1.1299	0.763593	-0.689586	0.452171	0.947166
	CML-T1	-1.77888	-1.35001	3.62933	-1.50112	-1.23553	1.14	-1.62989	1.07757	-0.367064	-0.955351	0.772607
	COLO-205	0.00855654	1.40178	2.77802	1.08406	0.455577	-0.332971	1.47091	0.0734172	-0.193197	-1.88353	-1.61552
	COLO-320-HSR	0.20446	-2.63293	1.24041	-1.8467	-1.384	-1.4786	-1.80309	0.221006	-1.9913	1.00088	1.25381
	COLO-668	-1.03382	-2.20654	0.249367	2.28486	-0.0591527	-0.914647	-0.529464	1.65022	-0.373837	-0.708976	1.74637
	COLO-678	-1.05448	-0.209414	-0.745176	0.300923	1.32299	-1.06007	1.4697	-0.359246	-0.285114	-2.36921	0.849996
	COLO-679	0.502709	1.28265	0.290772	-0.461602	-0.142881	0.759745	0.0100275	-0.472076	-1.85255	2.54058	-1.14518
	COLO-680N	1.38643	1.09572	-0.0852366	0.302048	0.684973	0.800512	1.92813	-2.07484	0.778542	-1.12063	-1.65633
	COLO-684	-1.90781	-2.27179	1.40265	1.43581	-2.89715	-2.06255	-1.66931	-0.471937	-2.08207	-0.240364	2.21197
	COLO-783	1.6588	2.95618	-0.720002	0.639549	-0.389394	0.246227	-0.787167	1.87889	0.714783	1.19552	-2.73957
	COLO-792	-0.155831	1.17687	0.739451	0.0630523	-1.02098	-0.672214	0.0258124	-0.973457	-0.729639	2.06813	2.11905
	COLO-800	1.6459	0.995375	-0.942094	-0.0669699	-0.952733	-1.1211	-2.13879	2.56398	-1.40999	4.85619	-3.42257
	COLO-824	-0.26057	-1.57226	-2.1764	-0.540231	-0.858635	-1.20396	0.339888	0.0541735	-1.55603	0.0334654	0.781547
	COLO-829	-0.587578	-1.04084	-0.402503	-1.06879	0.554642	-0.0324309	-0.187534	-2.60093	-1.01396	1.6591	-0.0106691
	COR-L105	0.856154	-0.229345	-1.09464	2.16613	0.353529	0.21918	0.437509	-0.608672	0.260084	1.03429	-0.353658
	COR-L23	0.930302	2.97375	1.25671	-1.4153	1.298	1.59476	0.287692	0.145262	0.745536	-0.0217964	-0.0310509
	COR-L279	-1.5493	-0.595702	1.26526	-2.3793	-0.816747	-2.14401	-1.17145	1.18742	-3.23264	-0.221331	0.708884
	COR-L303	-2.11257	-2.42866	1.45732	0.871462	-1.69356	-1.21997	-0.467471	0.0316516	-3.12453	-0.314554	1.08137
	COR-L311	-1.64426	-0.267949	0.506685	-0.62775	-0.69629	-1.36453	-0.754014	-0.27638	-4.46929	0.667615	-0.00779017
	COR-L32	-0.939651	-2.37059	1.08828	0.79682	-0.38844	-1.38393	-0.741573	0.0443137	-1.37954	-0.315964	-0.0571284
	COR-L321	-0.61616	-0.80203	1.34165	-1.27376	-1.12113	-1.58427	-1.0812	0.899126	-2.39384	0.883014	2.08365
	COR-L88	-1.20998	-0.553594	1.82425	-0.382854	-2.2417	-1.16839	0.83488	-0.366527	-3.10119	-0.176355	0.0553575
	COR-L95	-0.938997	-1.26256	1.34003	0.61672	-0.229384	-0.562769	-2.20092	0.638572	-0.452253	-1.82707	0.672907
	CP50-MEL-B	0.69478	0.559031	2.38287	-0.5304	-1.02587	0.246483	-0.125369	-3.44175	-1.5332	4.29535	-1.3399
	CP66-MEL	-0.52073	-1.14222	-0.134226	0.94429	-0.15676	-0.151722	0.197618	-0.356045	-1.21942	2.88096	1.63015
	CPC-N	-1.08844	-2.54171	0.732918	2.86503	-3.07293	-1.91578	0.320731	1.70602	-2.77496	0.959322	1.58151
	CRO-AP2	-1.70909	-0.671204	0.167316	-2.20708	-0.605976	0.845641	-0.00622912	0.198168	-0.664496	0.0049315	0.477718
	CS1	2.97518	2.33734	-0.530354	-0.426693	1.56596	1.1142	-1.4355	-0.27827	0.774023	0.336287	2.01721
	CTB-1	-2.62153	-0.932934	2.13916	-0.839293	-2.37415	1.5852	0.542154	-0.407222	-0.268009	-0.198016	2.39078
	CTV-1	-1.53592	-2.75104	6.26404	-1.9977	-2.0659	0.575936	-0.0779796	-0.087211	-2.06428	-0.284671	-0.673821
	CW-2	-1.87822	-1.2172	0.107419	-0.954725	-1.17808	0.582411	2.41767	-2.09325	0.349979	-2.43584	-0.0197672
	D-247MG	2.30589	1.3093	-2.27824	-0.066211	0.061044	-1.76361	-2.03005	2.31154	-0.0724287	1.46092	-2.21179
	D-263MG	4.48043	0.0427134	-1.3043	-0.568281	0.713008	-1.09395	-1.26027	3.72975	-0.312008	0.70059	-0.0304424
	D-283MED	0.043341	-0.956123	0.0745127	-2.64034	-1.65307	-3.07251	-1.98686	1.84155	-1.20843	1.23746	-0.597071
	D-336MG	1.05429	1.02566	-0.703282	0.127869	-0.874648	-1.05523	-0.147216	3.23846	-0.554197	-0.466796	-1.22232
	D-392MG	2.63995	1.64213	-3.69358	-0.0558038	0.862691	-1.20388	-2.49177	7.4891	-0.309602	2.22072	0.358795
	D-423MG	1.82687	2.41239	-0.917497	1.12269	0.451088	1.60294	-0.261542	-1.95866	2.72046	0.191154	-0.580365
	D-502MG	1.92518	0.434309	-0.724986	-0.081273	0.667027	-1.11799	-2.58603	2.08511	-0.766753	1.38692	-1.15553
	D-542MG	1.91894	0.0290951	-1.29906	0.623887	-0.241117	-1.46752	-1.69738	1.76514	-0.134422	0.681088	-1.362
	D-566MG	2.64436	0.396883	-0.814449	0.835721	0.971071	0.0193493	-1.28442	1.99219	1.11818	2.61659	-0.506785
	DAN-G	0.0380006	1.10434	-0.349064	0.112396	0.0722104	0.800083	0.929548	-1.13572	0.13122	3.22624	-2.03636
	Daoy	0.570163	0.734408	-1.75937	-1.31444	-0.0317584	0.139212	-0.115178	4.27003	2.25778	0.998911	-1.40219
	Daudi	-4.18094	1.2653	3.02144	-0.652336	-1.43077	3.04249	-1.38963	-1.82537	-0.341422	-1.96655	-0.551525
	DB	-0.973175	-2.90531	1.55239	-2.65127	-5.27615	0.210152	0.0149381	-1.13387	-1.48766	0.917272	1.7945
	DBTRG-05MG	1.97387	2.47535	-1.79122	3.69336	2.46299	-0.465386	-0.94683	2.53821	-0.533493	1.06727	0.686617
	DEL	-1.00277	-1.10171	1.86638	-2.20466	0.456838	2.50117	-1.11033	-1.49429	1.54684	-3.2614	-2.81391
	Detroit562	0.717174	-0.0641634	-1.72555	-0.814733	-0.0716972	1.52067	1.94425	-0.910796	2.59114	0.373702	-2.10267
	DG-75	-0.238504	0.0925319	1.56517	-3.63601	-3.31307	1.45147	-1.16144	0.515871	1.11275	0.0308918	0.0532658
	DJM-1	1.45828	2.68098	-1.28468	0.267324	2.066	2.33439	1.30958	1.39556	2.31667	-1.35484	-1.90184
	DK-MG	4.70195	1.9477	-3.07614	-1.28723	0.707994	-0.943923	-4.25161	5.51307	-0.41252	2.29462	1.55761
	DMS-114	0.582119	1.49331	-0.0637502	-2.20614	-1.96016	-1.23736	0.680694	0.153827	-3.62062	-0.448993	-0.83684
	DMS-273	-0.521587	-2.05932	-0.0400041	-1.00536	-2.88184	-0.84722	-0.0501841	1.81536	-1.99255	0.827895	3.03369
	DMS-53	0.517292	-0.320987	-0.623079	-0.764169	-1.0548	-0.64164	0.222423	0.53734	1.62326	-1.53412	-1.60003
	DMS-79	-3.71269	-1.6535	1.67098	0.700928	-2.19796	-0.468195	-0.756318	-0.0441747	-2.21706	-1.11806	-1.76283
	DND-41	-3.24913	-3.25454	4.456	-0.791129	-1.87798	0.253476	-1.61174	1.222	-1.54413	0.348061	3.34299
	DOHH-2	-1.5742	0.125417	1.95985	-0.902966	-2.12422	3.40878	-2.68066	-2.12998	0.625155	1.02732	-1.43722
	DOK	1.45607	0.051759	-1.22098	-1.74906	1.66161	-0.221418	1.04716	0.162681	0.444079	-1.52632	-5.15181
	DoTc2-4510	-0.837847	0.353707	1.54945	-0.564907	0.512818	1.50097	0.988214	0.688504	2.22265	-2.97776	-0.778871
	DOV13	1.6955	-0.0155306	-3.2276	1.25147	3.5782	1.70048	-1.19254	-1.93589	2.49992	1.52059	-0.435619
	DSH1	-0.483771	-1.7094	-1.59072	1.00366	0.503497	-0.890935	1.41215	-2.074	0.0574551	-0.932587	-1.47919
	DU-145	0.249153	0.468575	-0.724934	-0.648714	1.04188	0.383835	1.08342	-2.01853	0.871608	0.969323	0.967501
	DU-4475	-1.32855	-1.50745	1.45388	-1.10983	-1.18433	-0.886176	-1.36146	0.633801	-1.39861	-1.81911	0.391552
	EB-3	-0.375834	-0.0462212	2.22248	-2.79168	-2.17412	0.282845	-3.16603	-0.522461	-0.156271	-0.966514	0.684511
	EB2	-0.393267	0.818674	1.74194	-4.2897	-2.7894	3.91487	-3.67849	0.330006	0.650656	-0.230099	-1.81028
	EBC-1	-0.521107	1.60613	0.114894	-0.514911	1.65714	-0.259098	1.15253	0.331621	0.893569	-1.76357	-0.831435
	EC-GI-10	-0.00762157	0.69477	0.172046	-0.444799	0.23299	0.845401	2.38359	-3.58601	1.19915	0.100047	-0.0914084
	ECC10	-2.45675	-1.6005	1.08715	-2.93996	-3.33572	-3.15057	-0.846543	0.471714	-2.76571	-0.44405	-1.23633
	ECC12	-0.323491	-2.67198	0.921597	-0.0126197	-1.72707	-2.25513	-3.30023	1.27274	-1.57846	0.0726233	0.272834
	EFM-19	-1.51789	-2.67446	-0.320445	0.564301	0.735279	-2.26375	0.460982	-0.403771	-2.0376	-0.758591	0.131696
	EFM-192A	-0.425739	-1.34452	0.441144	0.49618	0.39493	-1.39918	1.15651	0.517447	-0.822736	-1.41899	1.03237
	EFO-21	1.00652	1.842	-1.45487	-0.73334	0.199035	1.82591	0.268024	-0.392912	1.31359	1.65751	-0.787674
	EFO-27	0.330465	-0.0346392	1.11404	1.02755	1.20668	0.574887	0.667207	-1.2907	0.518482	0.529961	2.28504
	EGI-1	0.763007	1.7171	-2.51669	1.97341	3.01408	0.694606	0.74043	-2.27263	1.34601	-1.07428	-3.56683
	EHEB	-1.41721	0.069182	3.47123	-3.00684	-2.34645	4.63498	-2.23855	-0.754515	1.7787	0.0141153	-1.91067
	EJM	-0.336907	0.216949	2.56422	-2.41229	-1.74343	2.32674	1.57281	0.649177	-0.00354914	0.0732817	-0.420077
	EKVX	1.27226	1.40036	-0.680791	1.28027	-0.129546	-0.498392	0.639838	0.836806	1.21112	0.230037	-1.40298
	EM-2	-1.03183	-1.20641	2.84534	0.687154	-2.07007	1.69551	-0.704525	0.160992	-1.07073	-1.25694	0.773702
	EMC-BAC-1	0.151022	0.75763	-1.44027	2.09767	1.94741	2.40281	-0.313077	-2.95385	1.76852	-1.17065	-2.48011
	EMC-BAC-2	1.31445	0.596826	-2.30874	0.448771	0.647944	-0.00483274	0.194637	0.66997	0.99107	0.568612	0.891682
	EN	0.465104	-0.570016	-0.491552	1.03327	-0.528954	-2.06211	2.25612	2.28427	-2.75233	0.0987668	1.86954
	EoL-1-cell	-2.98955	-0.449237	2.6731	-1.35327	-2.56614	1.69703	-1.61564	0.411329	-0.703263	-0.673146	0.571911
	EPLC-272H	-0.598633	0.955766	-0.817266	0.521755	1.22927	1.05633	1.40008	-0.355515	2.2531	-1.27133	-0.155269
	ES-2	1.71835	0.800187	-2.44866	1.11577	0.381341	-0.430018	-1.05222	2.32883	1.03152	2.14096	1.1688
	ES1	-0.756081	-0.384725	1.86629	-1.41516	0.231142	-0.029346	-0.243084	-3.88269	-0.496035	0.707306	2.5976
	ES3	-0.208963	0.356586	0.59989	-2.84561	-1.74527	-1.84672	0.155187	1.53698	-2.87258	-0.364013	2.08125
	ES4	-0.116024	-1.57808	1.8207	-0.903202	-0.59342	-0.608669	-1.23923	-1.30434	-1.78817	0.785347	0.273543
	ES5	-1.37031	-1.47434	0.437101	0.0165405	-2.09528	-1.16153	-1.74875	-3.66736	-2.31412	0.168013	-0.102615
	ES6	-1.2109	-0.969377	-0.538495	-0.389505	-0.324207	-3.03314	-0.693737	0.144801	-2.46503	1.42362	4.30877
	ES7	0.0284609	0.680113	-0.819819	-3.21059	-0.398478	0.191798	-1.87686	0.647006	-0.468606	-0.258072	2.88168
	ES8	0.349227	-0.708094	0.553756	-3.71428	-1.44336	-1.10682	-1.83678	2.74972	-2.06195	0.182169	-0.682462
	ESO26	-2.06811	-0.842797	-0.323348	1.0957	1.09664	1.82093	0.315291	0.136243	0.95019	-2.93751	-1.3504
	ESO51	2.19775	0.320338	-0.590793	2.39452	3.56281	0.982593	-0.330306	-2.06104	1.55987	-1.50687	-2.56265
	ESS-1	1.05297	1.62354	-1.09686	2.7773	1.76761	0.835266	-1.41583	2.57996	1.81438	0.932736	0.590659
	ETK-1	0.579519	0.897988	-1.28411	1.7331	2.17261	1.28515	3.16584	-0.264826	0.212704	0.387195	0.188572
	EVSA-T	-3.73334	-2.36224	-0.122483	-0.0497396	-0.714939	-1.88488	2.18815	-1.71054	-2.07393	-0.171572	0.61806
	EW-1	-0.148668	-0.565695	0.113448	-4.08986	-1.01468	-0.36024	-1.88623	-0.568856	-0.882257	0.749002	-1.08129
	EW-11	-1.18512	-1.9151	0.841312	-1.34998	-1.8777	-1.96797	-0.587956	1.81408	-2.72907	0.226404	1.5011
	EW-12	-2.15472	-2.89576	-0.27916	-2.68678	-2.33224	-2.09667	-1.66713	0.285889	-2.37663	-0.844415	1.51643
	EW-13	-0.666276	-1.7704	1.06753	-2.64121	-1.32135	-2.15368	-2.42998	1.8847	-2.07473	-1.14099	1.18056
	EW-16	-2.45489	-0.64241	0.603948	-1.9294	-0.684192	-1.62613	-2.22621	-1.48132	-1.26646	-0.756335	-0.527043
	EW-18	-2.38613	-1.01417	1.24284	-2.08033	-2.81996	-2.87016	-0.312989	2.3183	-3.09465	-0.96191	1.85374
	EW-22	-1.54559	-2.22822	0.896663	0.605825	-1.93689	-1.63256	-0.147573	3.47936	-2.3896	-2.18203	4.75429
	EW-24	-1.00869	-0.839189	0.480196	-1.01315	-1.70221	-0.826196	-1.11023	1.42641	-1.54284	0.272201	4.87241
	EW-3	-1.62192	-1.16395	-0.39012	-2.48104	-3.24488	-1.40893	-0.234519	1.6444	-1.41697	-0.912339	-0.126285
	EW-7	-0.0395203	0.907037	-0.310822	-3.26668	-0.335488	-1.02981	-2.08254	-3.30094	-1.27473	-1.18347	-0.460651
	FADU	-0.0160428	1.04167	0.00602703	0.771091	1.51653	0.604812	4.74928	-1.12901	0.546774	-2.1731	-0.102657
	Farage	-1.75143	-2.17597	1.81044	-4.08645	-4.89663	3.54434	-0.365015	-0.43895	0.905442	-0.474602	1.03145
	FLO-1	-0.380929	0.114168	0.100221	1.64817	0.429443	0.366864	0.837124	-2.20619	1.48307	1.0342	0.702214
	FTC-133	1.99183	-0.420149	-2.37651	-0.0740837	0.277621	0.584792	-1.09734	2.10753	1.45255	1.79419	0.196443
	FU-OV-1	1.46981	0.139164	-1.47137	2.17774	0.721086	-0.357289	-1.13627	0.41571	0.86731	2.7867	1.41385
	FU97	-0.55013	-0.847414	-0.0485455	0.168647	-0.902239	-1.43285	-0.515413	-0.201675	0.0942123	1.22282	0.411981
	G-292 Clone A141B1	3.51575	1.17849	-3.79994	-1.19379	-0.138649	-1.72178	-1.979	3.49046	-0.643556	0.381489	1.28218
	G-361	0.730949	0.28903	0.170333	0.410671	-1.23725	0.730228	1.25439	2.27072	-0.963637	0.777671	-2.23033
	G-401	0.455314	0.239541	0.245228	-2.43425	-0.619652	-2.95288	-0.0553136	0.635088	-1.12292	-1.14744	-0.289488
	G-402	1.78243	0.0281401	0.91649	-1.30406	1.85479	-4.40198	-0.0844882	-0.680544	-1.43153	-2.38852	1.21126
	G-MEL	-1.02841	-0.517104	1.74058	0.702439	-1.07016	-0.372532	-0.408171	-0.899244	1.36214	1.61947	-2.41909
	GA-10	-1.55073	1.3127	2.43224	-1.89291	-1.61921	3.15391	-0.298034	-1.96375	1.59618	0.729895	0.288668
	GAK	1.01903	0.717228	-0.79054	-0.663619	-0.673922	0.0234497	-0.499983	1.88125	-0.432193	2.00609	-4.5237
	GAMG	3.60615	4.77739	-1.87607	1.18031	1.15975	-0.657453	-2.44816	0.213175	3.58265	0.0663776	-0.345222
	GB-1	2.17643	1.99148	-0.454139	-1.26022	-0.238419	-0.186185	-2.86629	1.77402	0.266025	1.56139	-0.523061
	GCIY	-0.0547448	0.0930664	-1.64651	0.617383	1.53615	0.328451	1.32756	-0.776231	-0.238486	0.429482	0.600989
	GCT	2.04706	2.08369	1.21848	-0.844225	-0.954922	1.42219	-2.41477	2.37611	3.91159	2.38114	-1.49258
	GDM-1	-2.97753	-0.225305	2.24745	-1.46565	-0.309468	1.96245	-0.125403	1.12327	-1.77963	2.72022	-1.77259
	GI-1	2.33496	1.26741	-1.42494	-0.322456	-0.644288	-4.23598	-1.15282	3.90976	0.58689	1.49032	1.1458
	GI-ME-N	2.37497	-0.562518	-0.923662	-1.3988	1.20581	-3.85553	-1.41792	2.71096	-0.0165608	1.45426	-0.849539
	GMS-10	1.1865	1.65111	-2.89547	0.410355	0.287817	0.153251	-1.70421	2.52207	1.67727	1.60417	-0.451971
	GOTO	-0.685241	-0.677944	-0.578349	-0.535162	-1.5395	-3.00157	0.387651	1.58795	-2.51432	1.22564	1.82408
	GP5d	-1.68666	-2.12463	0.656912	0.101394	-0.175947	-0.909783	1.0509	1.06944	-1.49822	-2.19074	-2.26064
	GR-ST	0.118676	-0.254323	1.73514	-2.90009	-3.26513	1.44212	-1.56856	0.122723	-1.24249	-0.13631	0.00232652
	GRANTA-519	-0.557172	-0.064246	2.12687	-1.87432	-1.89863	3.48665	0.411363	-0.571263	0.983725	-1.05499	0.395289
	GT3TKB	2.03714	1.10106	-2.87961	-1.32079	0.180924	0.359598	-0.3886	-2.47009	2.88022	2.59258	1.55828
	H-EMC-SS	0.0564475	0.913158	1.23986	-1.96279	-0.206089	-1.63233	-1.26814	-0.0713924	-3.70502	0.200038	1.86254
	H2369	5.2451	5.3756	-0.397777	0.800295	-0.000869625	0.594161	-3.92142	2.31103	2.8309	-0.167271	-0.124059
	H2373	3.79275	1.65162	-1.85805	1.12214	0.14228	-0.192807	-2.55118	4.09983	-0.386871	1.36243	-0.516068
	H2461	3.20262	3.05183	-0.933691	2.08549	0.87965	-0.342367	-0.724333	2.5464	0.446957	3.88972	2.59296
	H2591	2.22954	1.66684	-1.78628	2.67129	0.706332	0.4657	0.17824	1.68006	0.364634	1.84378	-0.594244
	H2595	1.87441	0.7748	-0.348506	0.127706	1.52653	-0.794674	0.400187	1.95604	0.0493427	2.99333	1.47798
	H2722	5.16549	1.91886	-2.56024	-0.408799	1.28737	-0.81598	-1.72073	3.46361	-0.751085	1.60139	-0.575268
	H2731	2.13547	2.46691	-1.85786	0.164014	0.622131	-1.16784	0.229985	3.63178	-0.250601	2.66594	0.771077
	H2795	1.23733	-0.767727	-0.881555	0.674234	1.49232	0.0258769	-0.735828	-0.204447	0.481409	0.90191	-2.60372
	H2803	1.75652	1.81392	-1.36456	0.423445	1.39986	0.840737	-1.98086	1.53602	0.216604	1.29556	-1.48765
	H2804	2.30765	1.94263	-0.308567	1.51874	1.21623	-0.301475	-0.109595	2.36202	1.57159	2.24173	0.549204
	H2810	2.666	2.89046	-2.6263	1.69826	3.47028	1.82002	0.918879	2.11223	1.83858	2.2882	-0.0684751
	H2818	3.85996	0.901402	-1.63131	0.913699	1.94389	0.658264	-2.65241	3.94273	1.92205	-0.215415	-0.903217
	H2869	2.88378	0.73948	-3.08727	2.3889	2.3208	0.384701	-0.25433	-0.337885	1.4307	3.93312	-2.45294
	H290	2.27706	6.23366	-1.63738	-1.23961	-0.787117	0.316894	-0.792626	-0.200656	-0.545324	4.58105	0.40972
	H3118	0.976851	0.273505	-0.764671	1.11787	-0.22824	-0.0830446	-0.0882539	-0.282411	-0.388597	-0.11703	0.224742
	H3255	-0.696174	-0.618122	0.558512	1.13067	0.101074	-0.547409	0.163865	-2.19537	0.148211	-0.362169	0.135044
	H4	2.35617	0.182765	-0.66521	0.908535	1.04584	0.132523	-0.307958	1.36037	2.80004	1.57133	0.703361
	H513	0.535529	0.701178	-1.50646	-2.27274	1.00716	-1.80343	5.58911	-1.74194	-0.534399	0.505442	-1.17018
	H9	-4.10606	-4.33888	3.69373	0.124836	-1.92334	3.01841	-0.586092	0.18469	1.22628	0.356915	-0.347948
	HA7-RCC	0.666484	0.509938	-1.91068	3.61626	1.55457	0.587704	0.101598	-1.01572	2.28484	1.81762	2.05822
	HAL-01	-2.23017	-0.266634	1.73271	-2.76717	-3.78155	0.661034	-1.99533	1.11443	-0.202316	2.11826	-1.09976
	HARA	-1.01479	-3.37766	0.201666	0.388382	0.843926	-0.54561	1.01853	1.52917	-1.37175	-2.07112	1.61394
	HC-1	-2.59404	-0.995642	2.10451	-2.77812	-1.52389	4.2735	0.484429	-0.717028	1.90357	0.713948	-1.74601
	HCC-15	0.509229	0.46184	-1.20929	0.445747	2.57294	0.449532	1.0037	-0.907581	3.76516	-0.639122	-0.15783
	HCC-366	0.730143	2.05941	-1.56953	1.43384	1.12177	2.79447	2.02518	-2.14641	4.17431	0.878081	-0.617314
	HCC-44	0.155481	0.330895	-1.52706	1.04247	2.24201	-0.149214	1.87794	-1.91472	1.32529	0.881373	2.13081
	HCC-56	-0.409582	-0.810709	2.0111	1.55554	0.730013	0.225049	1.78856	0.0657409	0.516408	-2.2546	0.506394
	HCC-78	-0.729872	0.579377	-0.53051	2.53368	1.91863	2.63945	2.5461	-0.701692	0.571591	-2.76846	0.0679321
	HCC-827	-0.144753	1.15644	-0.268147	0.599163	0.869088	1.2727	1.23786	-3.17565	2.25973	-1.51965	-3.307
	HCC1143	0.255989	0.805691	0.55585	0.807603	1.48773	0.665163	0.185376	-0.937565	0.963225	-1.69481	-0.940294
	HCC1187	-2.48257	0.016702	-0.382358	1.22767	-0.515326	-0.0208452	1.35066	1.34683	0.208783	-1.70173	-1.28306
	HCC1395	2.83091	2.72179	-0.821573	2.21266	0.136499	-1.63269	0.089768	1.69256	1.2581	0.750408	0.33174
	HCC1419	-1.13323	-1.42579	-0.817011	-0.77515	0.0861555	-2.48626	1.22449	-2.29854	-1.28324	-0.167314	-0.965237
	HCC1428	-0.962234	-1.88484	0.801954	0.00543923	-0.84066	-0.960451	0.0924507	-2.21063	-2.9005	-3.93487	-0.708113
	HCC1500	-1.24775	-1.01216	-1.04164	0.254563	-1.78464	-0.866799	0.743053	-0.885458	-0.943107	-2.17228	-1.77053
	HCC1569	-0.664279	-0.0486953	-2.31399	0.19407	-0.274634	0.540098	-1.16614	-2.23261	0.113196	0.457735	-1.04736
	HCC1599	-0.722267	0.331924	-0.227764	1.37169	-0.163025	0.0643811	0.29479	-0.0338864	-1.68543	0.853516	-0.778162
	HCC1806	-0.208264	1.45191	0.684615	0.860618	0.492486	1.26786	-1.61594	0.028937	2.19926	-1.53184	-1.53549
	HCC1937	0.152556	-0.418026	0.708116	0.758613	0.691906	-0.0704851	2.1714	-0.133149	0.263833	-3.22705	1.20853
	HCC1954	-1.3684	-1.59861	0.280588	1.92792	0.695859	0.296222	4.05682	0.236052	0.171771	-2.29165	-1.97189
	HCC202	-2.31135	-1.37823	-0.992706	-0.57805	-0.775691	-3.29904	1.7963	-2.09784	-1.2998	-4.68806	-1.40282
	HCC2157	-1.92888	-0.61265	-0.137114	0.163192	0.0455582	-0.721429	1.99874	-0.283001	-1.87313	-1.83714	0.292316
	HCC2218	-3.03577	-2.85128	-0.485328	0.363902	0.324854	-2.31202	1.40681	-5.08273	-0.855471	-0.249706	-1.09001
	HCC2998	-1.52628	-3.94517	-1.52873	2.15738	-0.758925	0.523419	1.36714	-1.39391	-0.192964	-2.73233	-0.773517
	HCC38	0.765482	0.0894399	-4.19891	-0.506612	0.422413	1.09797	1.11127	1.29275	0.0130435	0.0563243	0.198875
	HCC70	-2.23034	-1.65772	0.393525	-0.654481	-0.788332	0.351463	1.22858	-0.193337	0.246566	-1.49692	-2.60924
	HCE-4	0.954042	1.06298	-1.93986	-0.77083	-0.230418	0.180693	0.188107	1.84404	0.578585	0.811581	2.79168
	HCT-116	0.525883	0.358355	-1.32662	0.202011	0.93976	1.58706	0.667227	-0.5446	-0.271725	-0.70448	1.59803
	HCT-15	-2.0029	-1.89602	-0.396425	1.5104	0.179103	-0.501441	0.595994	0.322624	-0.747332	-0.983883	0.258366
	HD-MY-Z	2.08801	4.8232	-1.4133	0.894339	1.68199	-0.859315	-1.89668	2.28507	1.25536	1.07463	-1.09472
	HDLM-2	-0.236576	-2.49854	1.70741	-0.639304	-0.675456	4.86197	-2.08865	0.411944	2.19839	-1.76299	-0.822414
	HDQ-P1	0.246091	0.91774	0.709424	-0.706081	-0.0207559	0.0205094	0.593147	-0.642989	0.597196	-0.265703	-5.10048
	HEC-1	-0.971209	-1.28911	-0.879499	0.96862	0.189864	-0.484805	3.37761	-1.18629	-1.41194	1.0772	0.168387
	HEL	-2.69975	0.119611	5.00175	-0.965994	-1.15305	2.34425	-1.99907	0.533874	-1.32518	0.135252	0.057194
	HeLa	1.18898	-1.41118	-0.566583	1.74126	-0.210714	-0.360803	1.59493	1.12706	0.537779	1.76164	1.81746
	Hep 3B2_1-7	0.000824199	-0.20103	-0.0827902	-3.07264	-0.996798	-2.17114	-0.491226	-4.01356	0.98027	3.36572	4.15486
	Hey	1.11328	1.27307	-1.02807	0.567797	2.17033	1.29913	-0.688495	-0.384181	-0.177257	4.10152	0.12087
	HGC-27	-0.0990758	-1.54936	-0.0998241	-1.32972	-2.81868	-1.99076	-0.354067	2.67048	-2.4316	-1.4884	2.09671
	HH	-1.40041	-0.940907	2.58149	-3.94344	-1.93878	1.47785	-1.87907	0.380826	2.07552	-2.60275	0.14556
	HL-60	-2.04693	-0.908191	4.10074	-0.373678	-0.395733	2.34672	-1.50085	0.902725	0.917302	0.0509734	0.691948
	HLE	0.0395795	1.40341	-2.04409	-0.92383	0.68438	-1.45786	0.622827	0.0553351	-0.474267	0.405634	0.306746
	HMV-II	-0.814677	0.521934	-0.88739	-1.36733	-1.07743	0.209128	-1.02119	1.82394	0.00308642	3.17814	-3.87796
	HN	0.00425237	0.540437	-0.935635	1.96325	2.3691	1.28322	0.565945	0.797066	2.11657	-1.38193	-3.91651
	HO-1-N-1	-0.206813	3.07597	-1.52224	-0.64196	2.71193	2.12172	0.9475	0.168361	3.1257	-2.67574	-5.16265
	HO-1-u-1	-0.664435	1.40461	-0.0470433	5.18108	1.17817	-0.358352	1.54317	-0.412002	1.90915	-1.98186	1.14673
	HOP-62	2.19001	2.2381	-0.644085	0.0909404	1.66351	0.538273	-4.35354	1.85451	1.49339	1.41136	-2.39757
	HOP-92	1.63955	3.29312	-2.27815	2.71072	1.27416	0.244913	-1.53996	1.31034	1.02421	0.474528	0.567223
	HOS	1.50571	-0.745236	-0.952784	1.92433	0.764245	-0.805523	-2.4684	-0.725676	-0.472014	2.33625	3.7253
	HPAC	0.703014	2.7458	0.250612	0.79577	3.50417	1.59007	1.92056	-0.252928	0.547144	-0.680228	0.258939
	HPAF-II	0.134384	0.888224	-0.833253	1.8255	2.30347	0.210459	2.52928	-0.264722	0.55742	-2.74745	-0.0636933
	Hs-445	-2.27324	-0.628509	2.90725	-1.71323	-2.1461	3.95016	-0.638892	-0.715213	1.58971	-0.465462	-2.54208
	Hs-578-T	4.56469	2.53098	-0.554473	0.198803	1.15888	-0.527714	-3.13964	1.96247	1.14083	0.497089	0.387247
	Hs633T	1.78495	2.1661	-0.52425	0.409668	1.44818	0.160338	-1.8708	3.76216	1.16926	3.00435	0.426132
	Hs683	2.88506	1.20731	-1.09263	-0.119126	0.634518	0.382186	-3.24607	-0.904207	4.50968	1.59747	0.201353
	Hs746T	1.04248	0.703597	-1.83806	-1.27414	-0.268483	-0.614719	-3.07442	-0.824174	-0.439303	-0.210818	-4.84962
	Hs766T	1.12262	3.15147	-1.15422	-0.629469	1.34187	1.28078	0.460839	0.191536	1.14143	4.66623	-1.88796
	Hs940-T	3.08588	2.21911	-0.196142	0.0999589	0.937056	2.9189	-3.31511	1.58657	7.5228	1.23599	0.177163
	HSC-2	0.267826	1.50894	0.204532	-0.0338294	2.17271	0.446589	2.81788	-0.822585	0.959257	-2.14027	1.12542
	HSC-3	0.177922	1.42911	-1.71318	-0.116864	4.33973	1.92367	0.439528	0.597925	2.7097	-2.63888	-3.15359
	HSC-39	-1.45136	-3.22002	-0.396591	-0.0228802	-0.437744	-2.06161	2.03692	-0.751314	-1.3278	-4.06898	0.417902
	HSC-4	0.22966	1.97666	-0.172489	0.234516	0.98458	1.23278	2.87341	0.28629	1.52797	-0.426329	-1.11537
	HT-1080	1.17545	2.59173	-0.624515	0.682604	1.15947	0.711456	-0.98997	-0.206766	0.235439	2.2691	1.96902
	HT-115	-2.3928	-2.57323	0.888772	1.25809	0.441639	1.15172	2.62883	0.393124	-0.0105094	-4.97058	-1.17772
	HT-1197	0.793562	0.131592	-1.55203	1.60314	1.09238	-0.248453	-0.580665	2.00794	-0.0305525	-0.370872	-1.86031
	HT-1376	-0.335946	-0.721306	-0.0381339	0.952303	0.33781	0.294148	1.37732	-1.88965	-0.193346	-0.981561	2.07773
	HT-144	0.810016	0.277158	-0.0259724	0.0738849	-1.04861	0.0718015	0.354185	3.31301	-1.34015	2.55699	0.121104
	HT-29	-0.00425929	-1.14875	2.31351	0.44925	0.923466	0.00308189	1.20755	-2.21283	-0.54181	-1.94515	0.899119
	HT-3	-0.587754	-0.0729496	-0.0591915	4.51848	1.28337	1.49888	1.68741	-0.602481	2.30744	0.0080414	2.28752
	HT55	-1.22253	-1.01694	1.09138	-0.706728	-0.688077	-1.47195	1.92401	0.486712	-1.26705	-3.28199	-0.496429
	HTC-C3	0.818492	0.204841	-0.0952236	-0.490521	0.202722	0.891622	0.961091	-0.544684	2.5329	-1.44568	-4.61644
	HuCCT1	0.0236231	-1.25384	0.743073	1.0607	2.20817	2.04519	1.0056	-0.475563	1.98079	-0.656627	0.466744
	huH-1	-0.75142	-1.59761	-1.69489	-1.20475	-0.766472	-1.34837	1.39335	-1.81222	0.555203	0.146218	-1.14894
	HuH-7	-0.742949	0.308782	0.535696	-0.0966973	-0.962019	-1.58983	-1.40308	0.998275	0.144448	0.278443	2.11838
	HuO-3N1	4.50283	1.26832	-2.25779	-0.0382976	2.00254	0.112542	-5.05623	5.05674	1.25362	1.32414	-0.81417
	HuO9	1.36412	-1.93702	-0.729946	-0.419114	-0.487668	-0.904482	-2.80978	3.27869	-2.29349	0.379886	-0.68706
	HuP-T3	0.267847	-0.6496	0.703269	0.77086	0.855246	0.528494	-0.107664	-1.62266	1.53825	-2.0231	-2.81022
	HuP-T4	-0.673342	-0.0212129	-1.23426	1.87022	0.32793	0.831111	1.299	-2.6869	0.29634	-2.46283	-1.824
	HUTU-80	-0.148912	-0.948402	-0.319866	-3.83215	-1.97289	-0.0325254	0.526375	-0.684057	-1.6838	-0.973036	-0.509676
	IA-LM	0.49921	1.90488	-1.59666	-0.812129	1.16	1.18806	-0.242242	-2.01353	0.72183	1.67562	0.321579
	IGR-1	0.828454	0.894974	0.766193	-0.945183	-0.536666	0.720354	0.162539	-2.40356	-0.416657	2.00177	0.590604
	IGR-37	0.451459	0.408405	-0.012354	-0.0118327	-0.9826	-0.485022	-0.0168473	-2.22425	-0.795119	1.36561	-2.79887
	IGROV-1	-0.578322	0.23304	-1.19688	1.3719	2.55586	-0.0200877	0.437259	0.220386	-0.411226	1.10421	-0.547401
	IHH-4	0.521174	0.862381	-0.849424	-1.17432	0.222509	-0.381289	0.565327	-1.45395	1.96866	1.05985	0.175147
	IM-9	-2.1952	0.349636	2.11581	-2.71897	-3.20909	7.01083	-2.44966	0.36852	1.76071	2.0909	-1.73312
	IM-95	-1.97427	-4.49696	0.642525	1.7724	-0.752978	-0.0240288	1.66572	0.869032	-0.117713	-2.60338	-1.14203
	IMR-5	-0.666363	-1.65486	0.92418	1.87054	-2.75031	-3.65766	-0.776658	1.46796	-3.59234	0.411092	1.74838
	IPC-298	-0.222849	0.716215	-0.046725	0.181499	0.447734	1.10483	0.417615	-2.12723	-0.895498	2.75822	-2.3031
	IST-MEL1	1.4617	0.436722	0.960786	0.543587	1.60021	0.164086	-1.0468	3.2996	0.684814	4.86311	0.0219725
	IST-MES1	1.46797	2.39433	-0.0763095	0.264382	2.15238	-0.777727	-2.47607	2.05933	-0.14778	1.04318	2.12106
	IST-SL1	-0.42091	-1.33609	1.37244	0.845946	-1.39292	-3.19556	-1.05323	1.06584	-1.96752	-0.283327	2.56297
	IST-SL2	-1.94467	-1.98143	0.203397	-1.52612	-2.04045	-1.52666	0.0243651	0.490453	-1.59369	-0.64497	0.181504
	J82	1.35059	0.615374	-1.98225	0.746399	0.3808	0.887546	-1.08339	-1.27315	0.712606	1.57392	-1.44279
	JAR	-1.71115	-0.748472	-0.0344725	-0.0659804	-0.885666	-4.17245	1.05996	-1.61934	-1.68176	-1.20107	0.709912
	JEG-3	-0.426327	0.416504	-0.625976	0.256368	-0.0974208	-1.02635	-0.977506	-0.89982	-0.99891	-1.68817	0.658937
	JEKO-1	-0.323663	-0.194192	1.78963	-2.74871	-2.75372	2.12832	-1.77069	-1.5387	-0.125437	-0.49783	0.706151
	JHH-1	0.247981	-0.229456	0.284178	-0.14369	0.796815	-0.23423	0.427144	0.674837	0.669205	-1.16447	-0.2365
	JHH-2	2.36585	1.50738	-2.04688	0.106456	3.47915	-0.889437	-0.969556	-2.63715	2.06251	0.00442422	-0.523113
	JHH-4	0.584054	-1.003	0.246696	1.27519	2.27673	-0.533468	0.948948	-0.207467	0.0391209	1.33702	-0.396334
	JHH-6	0.703557	2.15119	-0.538524	0.0321237	-0.411209	0.490762	0.346145	1.30586	0.12287	-0.0564709	-2.09143
	JHH-7	-0.727725	0.677272	0.849921	-0.925595	-0.539181	-0.396267	0.162839	-1.33652	0.063546	-0.277473	0.544167
	JHOS-2	1.22974	2.94999	-4.11844	1.5376	5.23548	1.27569	1.71465	-2.98988	1.77712	-0.37588	-1.19521
	JHOS-3	1.26533	0.271848	-1.25222	0.498018	1.36274	2.11122	0.857149	-0.415204	-0.278819	-2.22332	-0.527501
	JHOS-4	0.838438	1.08017	0.0212911	1.69913	-0.120683	1.36165	2.1731	-3.1997	0.67492	-0.966821	-0.680549
	JHU-011	0.508375	0.430778	-0.92963	-0.137643	0.067237	2.16008	0.0588967	0.225305	2.20322	-1.15929	-5.03236
	JHU-022	0.236792	3.42458	-0.481416	0.678633	1.36751	-0.407228	3.95648	-0.281704	-0.109093	-0.487678	-1.68661
	JHU-029	1.23881	2.5081	-1.14202	-0.0846439	2.58207	0.788656	0.978322	1.0521	1.30046	-2.01547	-0.52146
	JIMT-1	1.35692	0.538285	0.148536	1.33347	0.2109	-1.41555	-0.166816	-0.572489	0.0155279	-0.742223	-0.938627
	JiyoyeP-2003	-1.72499	-0.507267	3.46431	-1.67443	-1.79114	3.65081	-2.21742	-0.74193	1.9394	-2.64706	0.780264
	JJN-3	-0.729591	-0.725162	2.28563	-0.68948	-2.33684	2.75887	-0.435053	1.44572	0.679753	1.47074	-0.068814
	JM1	-1.14578	0.0507432	1.6082	-0.728983	-2.18976	0.0914251	1.06959	-1.0093	-1.63437	-0.562242	2.2457
	JSC-1	-1.19403	-1.16187	2.26498	-1.43887	-0.688286	1.57413	-0.128854	-0.147832	-0.321722	-0.117599	0.820535
	Jurkat	-0.80572	-1.55747	4.33519	-2.1937	-1.88181	1.27127	-0.0701671	0.558376	-0.656002	-0.801203	-0.746104
	JURL-MK1	-1.73981	0.0269604	2.88414	-2.67989	-0.66807	1.04085	-0.022688	1.10451	-0.296691	0.877779	0.865852
	JVM-2	-1.38387	0.739563	2.54958	-1.29773	-1.46884	4.69041	-0.436488	-1.87821	1.16261	-0.17534	0.523331
	JVM-3	-1.40252	0.152487	2.67911	-1.75033	-1.14944	5.41517	-2.82536	0.148474	1.80395	-0.232522	1.00924
	K-562	-1.92646	-1.16378	2.75416	-1.42064	-1.15719	-0.944195	0.200514	0.78967	-0.416402	-1.01074	2.05572
	K2	0.184516	0.529881	0.530011	-0.188893	-0.475723	-0.773985	1.23419	-2.45315	-1.73945	4.08577	0.437016
	K5	2.00947	2.8457	-2.51854	-0.496427	1.98502	1.44204	-0.0647077	-0.530681	2.98493	0.43134	-1.94461
	KALS-1	1.57221	-0.26447	-4.13608	2.70191	1.10968	1.60883	-1.42547	3.29792	-0.0734886	1.3889	0.0333753
	KARPAS-1106P	-1.09181	1.97475	1.66174	-0.980762	-1.59221	4.81532	-0.165137	-1.48718	1.89324	-1.58494	-0.119377
	KARPAS-231	-0.732235	-0.975558	2.50186	-1.40408	-3.81673	1.62514	-0.35432	-0.778891	0.214216	1.35663	0.688806
	KARPAS-299	-1.00976	-0.803591	2.25593	-0.491414	0.873535	2.17198	0.635736	-3.17809	0.6769	-0.340183	0.934558
	KARPAS-422	-0.942123	-5.60252	1.48297	-1.12408	-3.41156	1.65113	-1.06448	-0.2424	-1.96968	-2.80615	-2.73841
	KARPAS-45	-1.30365	-0.6768	3.00091	-1.18427	-2.04028	-1.64492	-1.85428	0.775985	-1.35797	-1.74363	-0.0766568
	KARPAS-620	-0.903175	-1.0094	2.34367	-1.58275	-0.61626	2.20981	0.135844	-1.58399	-1.13199	-1.18606	4.01346
	KASUMI-1	-1.75948	-1.34893	2.52762	-1.06032	-1.32678	0.00611941	-1.30326	0.565355	-1.08033	-2.33142	-0.508324
	KATOIII	-0.843905	-1.13469	0.84559	0.856924	-0.305763	-0.607567	3.85654	0.941903	-0.216713	0.0175157	0.671554
	KCL-22	-0.889146	-2.40055	3.52433	-1.94173	-0.228798	2.94901	-0.658346	0.308267	-0.284325	1.46534	2.49862
	KE-37	-2.85918	-2.63687	5.69921	-0.332195	-1.93066	0.329532	-2.08482	0.437961	-1.07207	0.11563	0.578342
	KELLY	-0.903771	-2.35745	1.11151	-0.202983	-1.94241	-4.23654	0.365161	1.01755	-4.18597	2.10058	1.37372
	KG-1	-2.49042	-2.32689	2.84013	-0.137088	-0.947105	2.94482	0.418519	1.12641	-0.495232	0.917801	-2.69903
	KGN	3.23977	1.16096	-4.21331	1.59013	2.33962	-0.623309	-0.384158	2.81859	0.640684	2.85567	1.24944
	KINGS-1	2.32313	2.1661	-1.45286	-0.14995	1.20606	-0.650017	-1.99904	4.40016	-0.475835	1.70862	1.44104
	KLE	0.16478	-0.943209	1.44256	1.32205	0.893284	-0.138302	-0.556938	1.10738	-0.366003	2.66955	1.58772
	KM-H2	-1.79019	0.274166	1.61335	-2.13985	-1.71608	3.31308	-1.58436	0.0855299	1.23384	-0.133474	2.00232
	KM12	-0.718383	-1.05243	-1.05209	1.83367	0.288003	0.960801	2.17734	0.437784	-1.13123	-2.25581	2.35352
	KMOE-2	-3.84383	-2.86562	4.25142	0.345554	-1.32652	1.53348	0.375059	0.641576	-1.95282	1.25808	-0.00981698
	KMRC-1	3.11246	-0.0902336	-2.69118	0.958864	2.30156	1.32191	-1.38761	3.29351	3.92794	1.05794	-3.13091
	KMRC-20	1.68207	-0.261605	-1.70788	4.64024	1.17878	-0.568178	0.484002	0.0391802	1.72126	0.607045	0.486846
	KMS-11	-1.22265	-0.833023	1.53554	-0.0838996	-2.57474	1.92512	-0.27239	-0.936253	0.238309	-0.0665989	3.26495
	KMS-12-BM	-1.66118	-3.58777	0.615018	-0.962342	-1.46661	-0.692666	-0.138476	0.781587	-0.719849	-2.63435	0.791366
	KNS-42	0.426874	-1.06296	-1.54194	2.20972	-0.477387	-0.419037	-0.275764	2.48308	-1.44235	3.5406	0.737907
	KNS-62	-0.258112	-0.83488	0.64478	-0.21012	0.449344	0.935743	2.03267	1.31991	0.664274	-1.14395	0.968917
	KNS-81-FD	2.36218	2.01002	-1.42291	0.0894152	0.9682	-1.06687	-2.06314	5.98179	-0.939604	2.66247	-1.42178
	KON	-0.0739451	2.9431	0.419609	0.353676	0.548003	1.63008	0.822039	-0.129537	2.00268	0.585016	-2.26592
	KOPN-8	-1.20803	-0.129136	2.25862	-1.36519	-0.347713	2.39818	-1.83733	-1.25003	0.0574356	-0.421048	1.02056
	KOSC-2	1.17163	-0.0335624	-2.54588	1.85799	1.23699	0.945155	2.74037	0.618195	2.48338	-0.71174	-1.52022
	KP-1N	-0.697607	0.902175	-2.4268	-0.0070167	0.105067	-1.19845	1.21408	-1.06246	-0.0460325	2.36493	-2.04147
	KP-2	-0.0721269	1.11431	-1.39311	-0.889039	0.626489	1.04078	0.656413	0.0516439	0.545575	-3.09733	-6.96674
	KP-3	1.2813	0.981409	-1.19453	0.0548904	0.659935	0.2492	1.00796	-2.16805	0.233314	0.841599	0.177402
	KP-4	0.312658	2.85589	-0.99324	0.559331	0.619595	-0.564276	0.77316	-1.00673	-0.499826	0.38989	0.609831
	KP-N-YN	-0.255964	-0.594334	1.24814	-1.06567	-2.10779	-2.65494	-1.94324	2.1375	-2.00896	1.89735	1.37824
	KS-1	2.329	-0.176722	-0.44898	-0.255543	0.379362	-0.732269	-1.12618	1.24419	-1.23367	1.20895	1.90322
	KU-19-19	1.14264	1.87826	-1.9123	-0.861767	4.35632	-0.0681351	1.1321	-0.18236	-0.472943	0.661105	-0.378554
	KU812	-0.870276	0.211905	2.15926	-1.56978	-1.22179	1.03877	-0.36748	-0.38297	0.760533	0.493981	0.184249
	KURAMOCHI	0.768089	-0.0155824	1.10558	1.22668	0.764999	-1.0915	0.898912	1.81439	-1.05738	2.01833	-0.001119
	KY821	-3.49212	-3.49742	2.93791	-1.61565	-1.55965	1.19419	0.632396	0.494681	-1.08333	-1.18453	-0.56352
	KYAE-1	-1.68242	-0.366806	-0.328238	1.5596	0.145057	0.421254	2.38721	-1.42808	1.32356	-2.87848	-3.07569
	KYM-1	-0.0984307	-0.188268	0.836387	-5.3294	-0.353234	-1.78586	-6.01757	1.09084	-1.56391	0.601562	-4.24704
	KYSE-140	-1.03527	0.250017	0.135746	-0.332537	0.0098189	-1.0903	-0.513965	1.31046	-1.54785	0.321122	1.03376
	KYSE-150	0.576992	-0.655241	-0.53241	-1.22584	-0.675064	-0.799191	2.13151	-0.177564	-0.340591	1.28745	-1.54084
	KYSE-180	-0.993543	0.260533	1.15936	0.228265	-0.209942	-1.17572	0.547256	-0.588513	-0.510389	-0.994856	-1.15147
	KYSE-220	0.567041	0.782227	-1.33544	0.712363	0.694845	0.12552	2.18099	-0.366802	-1.15712	-1.41751	2.78981
	KYSE-270	1.03263	1.22855	-0.513075	2.79492	1.8677	1.16274	0.436873	2.05358	0.0264997	-1.10469	-0.702153
	KYSE-410	-0.0983908	-0.61432	-2.20829	0.613979	1.40634	-0.963546	1.81186	-2.13467	-1.05192	-0.3507	0.34792
	KYSE-450	0.30721	0.448197	-0.324723	0.742018	-0.316765	-1.22839	3.90512	-1.30462	-1.74619	0.520832	1.29369
	KYSE-50	-0.545506	1.53618	0.301585	1.76564	1.06215	-0.775073	2.43155	0.901556	-0.0284579	-2.02947	-0.553952
	KYSE-510	-0.0977057	0.0577298	0.193983	1.35923	0.624953	1.47292	3.13794	-1.08592	1.51843	-0.248815	3.25641
	KYSE-520	1.50806	1.38992	0.175616	1.49117	1.3849	-0.449259	2.62906	-0.619859	-1.06733	0.30617	0.449135
	KYSE-70	0.979842	0.537582	-2.26016	0.931982	-0.216118	-0.409236	0.903951	1.19833	-0.41019	0.291536	3.57961
	L-1236	-0.179325	-1.14232	1.43375	-1.725	-0.834948	3.80896	-0.932515	-1.74903	1.29762	-0.813984	-0.0923918
	L-363	-1.71597	-1.12721	1.70413	-1.63046	-2.83103	0.863753	2.9029	0.282889	-0.268645	0.814277	1.4027
	L-428	-2.05167	-1.01486	1.02758	-1.66555	-1.2577	3.36045	0.694258	-0.791756	1.30996	-0.499152	0.10387
	L-540	-0.793302	-2.22936	1.15798	-1.02748	-0.128962	3.17282	-1.03624	-0.251314	1.00747	-1.09748	2.83593
	LAMA-84	-0.94328	-0.544571	3.52473	-1.27402	-0.760903	2.32742	0.0651171	0.615748	0.354658	0.395731	0.759047
	LAN-6	-0.111596	-0.837258	1.6777	-2.37906	-1.53599	-2.98552	0.640035	0.642971	-3.51605	0.37399	1.61624
	LB1047-RCC	0.754873	0.500174	-1.05539	1.65331	2.58309	2.54767	0.50719	-1.75638	3.01001	2.54829	0.614786
	LB2241-RCC	1.27873	0.597586	-1.60428	-1.26764	-0.096934	0.439017	-0.0580675	-1.29859	1.49908	3.10885	-3.7752
	LB2518-MEL	0.544205	1.83772	0.166313	-0.552476	-0.128573	-0.0783558	0.741243	-1.89339	-1.28063	3.75036	0.452526
	LB373-MEL-D	0.321023	-0.333107	-0.179865	-0.510779	-0.616303	-0.297143	1.31502	-1.23881	-1.33306	2.88829	-1.12391
	LB647-SCLC	-2.27076	-1.963	-1.51234	-0.710426	-2.10394	-2.32851	-0.230117	1.38741	-3.76647	-0.805189	0.316102
	LB771-HNC	-0.161608	0.357074	0.123772	1.54662	0.395752	-0.0197797	0.514884	-2.13044	1.29547	0.434966	1.31325
	LB831-BLC	1.77364	1.36053	-4.22283	1.14595	1.20764	-0.00348798	-0.744407	-3.64624	1.53133	2.33378	-0.0381903
	LB996-RCC	0.930373	0.758991	-2.79774	0.314245	0.715044	-0.441784	0.60942	0.104541	1.29509	2.47194	-0.905002
	LC-1-sq	-0.0650844	1.23758	-1.39815	0.920765	-0.87077	-0.201303	1.20295	-0.579172	-1.49368	1.07748	0.535213
	LC-2-ad	0.0609361	0.167792	0.926662	3.45684	2.56666	1.12907	2.96798	-1.61116	0.755131	-1.23003	-2.31884
	LC4-1	-2.53342	-1.09033	1.80799	-2.56016	-1.40779	0.416268	-0.591213	-0.622264	-0.899773	0.57692	0.391276
	LCLC-103H	0.403042	1.606	-1.15702	-0.381242	0.209586	1.40385	-0.541885	-0.366153	0.787322	1.33342	1.59606
	LCLC-97TM1	-0.776364	-1.27065	-2.58953	1.4775	2.1573	1.93529	2.64661	-1.26658	1.05531	-1.87306	0.22629
	LK-2	0.515175	0.441466	-0.209914	0.301847	-0.666663	0.356536	3.42371	1.47087	-1.40235	0.743228	0.102336
	LN-18	2.15379	1.47865	0.259741	1.47952	1.20806	-0.770164	-0.474731	1.28965	0.155582	1.45105	-0.0239362
	LN-229	1.73104	-0.085863	-0.21362	2.25074	0.405427	-0.257171	-0.492946	-0.427796	0.272653	1.02297	-0.615229
	LN-405	2.93463	0.83229	-4.4864	1.06318	0.603021	-0.249927	-2.46109	3.07378	0.804435	3.2539	-0.104108
	LNCaP-Clone-FGC	-2.31654	0.321595	0.435898	-0.270847	-2.3235	-2.1502	1.23119	-1.43658	-1.64089	-0.267225	1.03253
	LNZTA3WT4	2.82761	1.85059	-0.914633	-0.619542	0.400256	-0.68089	-2.10086	1.72831	-0.300896	1.13791	0.749044
	LOU-NH91	1.53728	0.554898	-1.96732	0.488211	1.28906	-0.696818	-0.716778	-3.00822	-0.64063	0.499559	-0.190845
	LOUCY	-0.65712	0.725917	2.4331	-1.8446	-1.02373	1.21618	-1.74918	0.668756	-1.74645	0.971339	0.569878
	LoVo	-0.847498	-2.37145	-0.528158	2.04551	2.9968	0.116983	2.77278	0.287581	0.798749	-3.51278	-0.956087
	LOXIMVI	1.88329	2.22787	-3.28768	1.80381	0.960778	0.773612	-0.323975	-3.04617	2.53786	0.188111	-1.92335
	LP-1	0.231238	0.71628	1.3851	-2.62096	-1.50213	0.352981	0.626796	-0.432849	-0.0200178	-0.286614	1.41908
	LS-1034	-1.02066	-1.07903	2.32678	0.482598	1.87776	-0.269371	1.16009	-1.93767	-0.182179	-2.11445	0.572731
	LS-123	0.0956456	-1.1769	-0.395412	-0.365293	1.5833	1.67777	0.708787	0.0523446	1.42873	0.661197	-0.365316
	LS-180	-0.0944288	-0.788547	0.357529	1.38519	0.764834	-0.368296	1.08035	-0.561094	-0.290175	-2.63467	1.16426
	LS-411N	-0.480246	-2.05601	2.08364	0.590376	-0.358089	-0.296487	1.35438	-0.786846	-0.100164	-1.49745	-2.39611
	LS-513	-0.898547	-1.9298	-0.691959	0.23286	0.030548	-0.316449	3.83105	0.324565	0.137713	-1.54331	-2.59826
	LU-134-A	-0.74906	-2.10966	1.17682	-0.263426	-2.15204	-1.97576	-0.726942	3.35602	-2.28408	-0.556333	0.535544
	LU-135	-1.86377	-2.34214	0.45047	0.530874	-1.09629	-1.68116	-0.682185	1.28804	-2.05478	0.320175	0.636699
	LU-139	-2.07139	-2.17648	0.354933	-2.24628	-1.93528	-1.26002	0.0293501	-1.13198	-3.88235	-0.702949	-0.720206
	LU-165	-0.91435	-0.737465	0.896222	-0.891194	-3.77014	-3.76694	-0.97055	2.31818	-2.19223	-0.606193	-2.29796
	LU-65	1.45449	2.05388	-2.06405	3.35796	1.76221	-0.696502	0.0570653	-1.92708	2.08012	2.31853	1.06052
	LU-99A	1.94605	3.13785	-0.385148	-7.1594e-05	2.76671	-0.186273	-0.690499	-1.45535	0.0207455	0.636748	2.14708
	LXF-289	2.68242	2.24091	-2.8425	0.955689	1.37516	0.115893	-0.653838	0.707563	1.74549	0.776026	-1.71901
	M059J	2.70672	1.27639	-1.9591	3.31127	2.6256	-0.102322	-1.49976	2.20258	0.785546	1.93064	-0.184093
	M14	-0.295707	-0.478478	0.143136	-0.0246695	0.00140087	0.997067	1.37818	1.35387	-0.758449	2.13401	0.517395
	MC-CAR	-2.10358	-1.69068	2.84269	-0.887925	-1.34532	3.73001	-1.26615	-2.23534	1.12459	2.17722	-0.841344
	MC116	-1.94765	-0.703421	1.90739	-2.0586	-1.62528	2.76995	-1.60723	-0.985915	1.04653	0.70374	2.35562
	MCF7	-2.54269	-1.13682	0.0120899	-0.213645	0.902987	-1.54343	0.842916	-0.43218	-0.693817	-1.76162	-0.0207684
	MDA-MB-157	0.633307	1.46567	1.02451	-0.854814	-0.176753	-0.31617	0.436495	1.8697	-1.27992	4.28085	-1.00253
	MDA-MB-231	1.63479	0.562629	-0.141689	0.159785	2.51459	0.40702	-1.07367	0.0637918	1.44239	1.30829	-1.20592
	MDA-MB-330	-1.85689	0.145221	-0.756078	1.24962	-0.263082	-0.67586	1.36572	-2.72814	-0.73644	-4.69032	-2.72429
	MDA-MB-361	-1.69073	-0.320423	0.814303	1.0685	-0.290147	-2.82698	2.0355	-2.34791	-1.19832	-2.1673	-0.192529
	MDA-MB-415	0.54755	-2.00487	0.174192	0.49161	0.551224	-2.21113	3.52265	-1.19303	-1.11481	-3.16079	0.509865
	MDA-MB-436	-0.0990713	0.289742	-0.07194	0.317707	0.796672	0.745493	-0.699556	-2.14576	2.73591	0.172495	1.50571
	MDA-MB-453	-0.549072	-2.31204	-0.595713	-2.30277	-1.21518	-1.6469	2.6625	-1.20308	-1.89358	-0.434809	-1.09019
	MDA-MB-468	-0.384077	0.611178	0.687644	-1.29069	1.31613	0.0997979	4.24333	0.625069	0.60222	-1.4599	-0.997729
	MDST8	1.99028	1.32288	-1.39763	-0.384624	0.0893828	-0.848116	-1.04824	2.27876	0.904119	2.11261	-0.986907
	ME-1	-1.94488	-1.14521	2.69357	-1.84498	-2.15345	0.833447	-1.12781	1.12888	-1.12427	0.645354	-0.883548
	ME-180	0.397295	1.56854	0.655759	-0.244512	0.215428	1.56617	1.07048	1.38867	0.045429	-0.657131	-0.504385
	MEG-01	-1.05952	0.501879	3.24425	-0.0502939	-0.118738	2.76548	1.02809	-0.5871	0.913817	0.490893	-0.231708
	MEL-HO	0.0713178	1.22686	0.942835	2.75251	0.00666183	-0.235585	0.0915379	-1.05015	-0.0187093	2.97348	0.799329
	MEL-JUSO	1.03464	3.5823	-0.996453	0.484644	1.0458	-0.00140118	-1.83138	-1.73941	-0.360033	1.88605	-0.328986
	MES-SA	1.58902	0.181684	0.603737	-2.58311	-0.616726	-0.826609	0.0617229	-0.496826	-1.1502	0.755184	1.07674
	Mewo	1.39748	-0.117119	0.0625802	-0.31583	-0.479879	-0.276533	-1.05816	-1.72339	-1.22801	1.83115	0.552525
	MFE-280	-0.107541	-0.477641	0.962727	0.513951	-0.444923	-4.06337	-0.744069	2.40754	-1.28743	-0.328187	2.19764
	MFE-296	1.19981	0.298976	0.115755	-0.520981	0.0729171	-0.945052	0.0843213	-0.769203	-1.72323	-0.825742	1.69529
	MFE-319	1.64791	2.07813	-0.499655	0.69984	0.584335	0.901788	1.69347	3.01002	-0.0915995	0.0462938	0.909286
	MFH-ino	3.52702	0.839898	-0.804002	1.23671	2.23427	-0.536269	-2.50819	1.23002	0.209371	2.82426	0.213023
	MFM-223	0.181575	0.109945	0.741072	-0.710573	-0.278692	-1.42196	1.10118	-1.42305	-0.59104	-1.98801	0.694294
	MG-63	2.72276	1.92482	-2.09683	1.5026	0.0635672	-0.331924	-2.06314	2.7567	-0.923957	3.76577	0.513359
	MHH-CALL-2	-1.31619	0.503352	1.66204	-2.69924	-2.89961	2.48247	-2.3192	-1.24575	-0.598543	-0.354062	-1.89001
	MHH-CALL-4	-2.62322	-0.513896	2.25469	-4.27538	-2.05474	2.44562	-1.62324	0.0309051	-0.82492	0.114563	-0.319063
	MHH-NB-11	-1.55324	-1.4557	1.09431	-1.35537	-1.23108	-3.663	-0.410438	3.31975	-1.97565	1.2247	1.7286
	MHH-PREB-1	-1.63174	-0.991238	1.83401	0.881768	-1.57664	-0.359721	-0.111625	-0.102605	-0.377484	0.122686	3.04794
	MIA-PaCa-2	-0.032893	-0.73013	0.545949	0.0245462	1.84382	-4.58035	0.0124714	-0.939542	0.49207	-1.49528	0.606535
	MKN1	1.03414	0.513177	-0.947909	-0.357616	2.94429	0.993331	0.72153	1.46928	0.160794	-0.0918355	-0.560099
	MKN28	-1.20373	-0.845497	-1.18388	-0.458692	-0.0760478	-0.234311	0.896927	-1.57388	-0.120664	-2.18441	-1.09391
	MKN45	-1.3526	-1.57165	0.29636	0.873418	1.99318	-1.50753	1.88737	-0.146534	-1.2019	-1.51452	2.61054
	MKN7	0.949597	0.0426058	1.70881	0.873967	2.44716	1.45225	2.35812	-2.23501	0.825327	-1.03846	-1.60581
	ML-1	2.66135	3.30158	-1.99776	1.28852	2.63216	1.50797	0.218652	1.66984	1.17291	1.10899	-1.07788
	ML-2	-3.33864	-1.41549	3.82244	0.21575	-1.25015	2.06038	-0.790588	-0.298397	-0.127178	-1.60473	1.87579
	MLMA	-1.04274	0.689345	1.92619	-3.55926	-1.93488	3.63766	-0.524157	0.33541	1.65174	-0.474298	-0.91495
	MM1S	-2.36044	-1.11549	2.0368	-2.15078	-2.61348	3.41635	1.69508	0.846341	-0.559367	0.672793	3.2329
	MMAC-SF	1.23145	0.233642	-1.19746	2.14623	-0.443466	-0.274391	-0.433229	-0.705529	-1.3297	2.29552	0.566677
	MN-60	-5.61791	-1.2957	3.06348	-1.40915	-1.02204	1.1244	0.291191	-0.0716237	0.363049	-0.730978	1.97826
	Mo-T	-1.26685	-1.53634	2.51573	-2.91232	-0.512659	4.18065	-0.855655	-0.174516	5.20513	-1.30947	-1.04136
	MOG-G-CCM	3.60796	1.86536	-1.07651	0.67336	2.03362	-0.545322	-1.65149	4.50915	-0.174817	0.747334	-1.86165
	MOG-G-UVW	2.68698	3.64568	0.0920372	-0.525458	0.843268	0.144223	-1.25526	2.43257	-0.361183	-0.152852	-1.65319
	MOLM-13	-3.79865	-2.70807	4.52851	-0.819567	-0.942293	1.83803	-1.76586	0.0324252	0.270692	-2.71677	-0.0103127
	MOLM-16	-2.49586	0.799833	1.77077	-1.91562	-0.85443	-0.269766	-0.0856912	-1.27461	-1.42849	3.12799	-0.978123
	MOLP-8	-0.32523	-3.43113	1.98512	-2.59101	-2.14914	0.677239	0.520032	-1.23427	-2.00361	0.849044	2.75286
	MOLT-13	-2.23328	-2.00891	6.95671	-2.73888	-2.83461	0.859318	0.0987679	1.753	-2.20218	2.15399	-0.93659
	MOLT-16	-1.62228	-2.45453	3.56679	-2.33539	-0.735039	1.66212	0.0453102	-0.958062	-1.78376	-0.287427	2.45767
	MOLT-4	-4.74367	-3.97283	2.42751	-1.51317	-3.35511	0.546605	-1.39107	0.699128	-1.05884	1.27677	-1.00558
	MONO-MAC-6	-1.20898	-0.632089	3.5561	0.725912	-1.07128	3.54559	0.792226	-1.54708	1.30696	-0.404699	0.821833
	MPP-89	3.25491	0.465885	0.420239	2.01415	0.510949	1.05577	-0.779133	3.04012	0.517175	1.6647	-0.56283
	MRK-nu-1	-4.82799	-2.95412	-3.41407	-0.148984	-0.744151	-2.21483	3.27679	-0.0684477	-2.81693	-1.26889	0.122104
	MS-1	-1.01166	-1.88423	1.05749	-0.800348	-3.88126	-1.78966	0.400607	1.69276	-3.13053	0.260598	1.93989
	MS751	0.751133	1.00335	0.188285	2.46151	1.31555	0.255889	2.50027	-3.32798	-0.359712	-0.741864	0.599959
	MSTO-211H	1.15543	0.219991	-2.27018	0.671131	1.79909	0.65901	0.889004	-0.898764	-0.228065	1.66689	2.77214
	MV-4-11	-1.69364	-1.69066	2.94266	-1.47327	-1.19994	1.1873	-0.487856	0.750632	-1.03169	-1.77333	1.45558
	MZ1-PC	1.58467	2.36268	0.650683	-1.2209	2.55054	2.03982	-0.580104	-1.78433	2.8277	-1.41301	-4.50834
	MZ2-MEL	-0.272315	-0.120299	1.10823	-1.67386	-0.504571	-0.659301	0.240793	2.28235	-1.99464	2.43297	1.20158
	MZ7-mel	0.611393	-0.606098	0.535005	-0.413293	-0.439544	0.579948	-0.27125	-1.53192	-1.15779	0.924559	-0.42245
	NALM-6	-1.24175	2.29878	1.52018	-1.31821	-2.73691	0.460173	-2.48138	-1.30234	-1.51457	0.613561	-0.549947
	NAMALWA	-0.788887	-0.719022	3.38048	-0.239146	-1.81038	1.99319	0.944132	-1.10044	0.424004	-0.094754	2.45469
	NB-4	-2.09831	0.503014	3.09972	0.500361	-1.10749	1.15596	-1.29903	0.931718	0.743043	0.245866	-0.541234
	NB(TU)1-10	-0.364144	0.233157	1.3491	-0.540975	-1.13696	-2.94959	0.106332	1.48068	-3.50002	0.678076	0.0378571
	NB1	-1.37274	-1.02233	1.28312	0.30966	-0.878012	-2.65495	-1.25043	1.8233	-1.88847	0.486626	-0.308809
	NB10	0.0726558	-0.560643	-0.262031	-1.28315	-0.0707332	-3.27047	-0.695965	1.72316	-1.58061	1.82896	0.188686
	NB12	-0.667036	-3.29757	1.15851	-0.320642	-1.6379	-3.84578	-0.509288	1.17637	-2.96457	2.81006	1.56716
	NB13	-0.815693	-2.21047	0.262295	2.52283	-3.93644	-2.25409	-0.763942	0.598004	-3.51003	0.14236	0.817999
	NB14	-0.796275	-0.688184	0.245358	-0.0238692	-1.6792	-3.40409	-0.924161	1.22661	-3.42221	-0.70943	3.3801
	NB17	-0.28236	-0.0894302	0.8289	0.598772	-1.44395	-2.20097	-0.506934	1.16955	-3.11875	-0.61649	1.30829
	NB5	-0.0644054	-1.08566	1.47559	-0.380798	-0.787196	-4.38579	-0.738718	0.213024	-1.54506	-0.229494	1.9032
	NB6	-0.485738	-1.67558	1.26191	-0.207887	-2.15933	-2.78889	-1.46866	1.58232	-3.29626	-0.0882584	0.64406
	NB69	0.218544	0.61965	-0.203877	-0.182422	-0.985232	-3.05234	-1.22874	2.42921	-1.65688	3.45943	0.529022
	NB7	0.431549	1.04463	0.354736	0.327951	-2.13943	-2.43145	0.899018	1.2725	-2.42454	0.39537	1.42845
	NCC010	1.26955	-0.578554	-2.96546	5.86794	1.8341	0.653292	0.824835	-1.77775	2.0027	1.74166	0.977465
	NCC021	0.184921	-0.68907	-2.2328	1.94758	2.30311	-0.307	0.0138221	-1.10159	0.62943	1.83539	1.16656
	NCCIT	-0.890727	-0.490276	0.038995	-0.500863	-0.470281	-1.92488	0.113729	-0.398487	-2.55649	-0.558992	2.81558
	NCI-H1048	-0.251437	-1.13713	-0.320276	-1.42464	-2.54476	-0.628463	-0.382304	1.74944	-0.716065	0.0245707	0.37466
	NCI-H1092	-2.18094	-2.18166	1.35216	-0.600474	-4.9358	-3.34271	-1.27263	1.57803	-2.87038	-0.640599	-0.751372
	NCI-H1105	-4.6382	-3.06922	1.83684	-1.30511	-4.77642	-2.76998	0.28385	0.639463	-3.37341	-2.12954	-3.29056
	NCI-H1155	-0.799029	-1.32471	1.29395	0.264894	-1.9647	-3.95943	-0.759503	1.59413	-1.62007	-1.03269	2.4379
	NCI-H1299	0.842952	1.12985	-2.51198	0.157381	0.27016	-1.33407	1.41328	-0.604035	0.171169	-0.00310556	0.931124
	NCI-H1304	-3.6897	-3.17683	-1.31419	0.0820667	-1.37737	-1.46552	-1.38716	1.0174	-2.72785	0.552417	0.49346
	NCI-H1341	0.168159	-0.75888	0.443994	1.14966	-1.10307	-4.47967	-0.915566	1.42972	-1.74542	0.462283	0.851374
	NCI-H1355	1.57625	-0.118896	-0.098422	0.75328	1.59792	0.211621	1.41223	-0.486946	0.902104	1.45295	-1.4989
	NCI-H1395	1.76774	-0.30997	-2.43018	3.34024	0.484553	-0.0638254	0.828971	1.94798	1.96212	1.28903	-0.493422
	NCI-H1417	-2.37594	-0.805874	0.87071	1.2063	-0.567522	-3.12546	-0.913825	-0.933639	-1.2222	-1.51414	0.310492
	NCI-H1435	-0.16085	-0.234468	0.207864	-0.930737	-0.358952	-6.95243	3.16596	-0.424238	-0.16019	-3.6798	-2.11267
	NCI-H1436	-1.28864	-2.93201	1.23165	2.24135	-0.924605	-1.85095	-0.295609	0.574414	-3.16997	-1.94407	-0.960927
	NCI-H146	-0.930862	-2.72824	1.51973	-0.999741	-1.79034	-1.53169	-1.49279	1.46065	-3.10493	-2.21872	2.16916
	NCI-H1563	1.36946	-0.235441	-2.33636	1.19892	0.0673626	-0.144323	-0.544752	1.73545	-0.446072	3.60231	0.388568
	NCI-H1568	1.05384	1.20234	-0.246345	0.119154	1.43608	-0.557723	3.19174	-0.933803	0.5709	0.654725	-0.127466
	NCI-H1573	-0.430404	-0.443528	-0.598513	0.0153702	0.21395	-0.667426	2.04202	-0.828265	0.441119	-1.3639	-2.59032
	NCI-H1581	-0.590989	-2.69875	0.821424	-2.12067	-1.49944	-1.3814	0.547382	1.06768	-1.80763	0.186625	-0.417562
	NCI-H1623	-0.295132	-0.746656	-0.532791	0.165371	-0.298848	-0.0719465	2.67181	-2.64624	-0.763441	-1.2043	0.58097
	NCI-H1648	-0.84111	0.76064	0.359778	0.687398	1.01776	1.15854	1.67148	0.00467282	2.33994	-1.62227	-2.52775
	NCI-H1650	0.666777	0.817789	-0.7147	2.59744	0.683598	-0.295318	1.37353	-2.30244	-0.43426	0.531211	-0.91991
	NCI-H1651	0.870581	-0.0565306	-1.60391	1.64953	1.71609	0.701378	-1.11125	-0.23962	0.684872	1.96172	-0.651538
	NCI-H1666	0.748311	0.145376	-0.291608	1.82754	2.59848	1.18067	1.22588	-0.619005	2.87002	-0.997872	-1.98624
	NCI-H1688	-1.98617	-2.55485	0.238737	-0.607051	-0.827725	-2.11102	1.32498	-1.27171	-1.07649	-2.20682	1.06939
	NCI-H1693	-0.205971	6.34997	-1.75492	0.858203	0.420152	-0.0822812	2.06581	-1.23134	0.927988	-1.57449	-1.9098
	NCI-H1694	-2.4594	-3.73688	0.766186	-3.21392	-4.59346	-3.11071	-1.02461	1.06036	-3.68176	-0.0669916	-0.522101
	NCI-H1703	-0.164276	0.457078	-0.338275	-0.842178	-0.106387	-0.447594	2.21193	-1.57162	0.0677615	0.931516	2.41007
	NCI-H1734	0.701975	-0.459201	-0.636487	1.49153	0.852484	0.948765	-0.647159	0.116693	2.29553	0.690998	0.806747
	NCI-H1755	1.31741	-0.406522	-1.46825	0.910516	0.770098	-1.59576	-0.247669	0.0854668	0.377097	1.23251	1.69378
	NCI-H1770	-1.25048	-3.45327	0.403822	-1.11731	-3.41619	-1.67464	-0.343212	-0.473689	-3.31052	-0.964166	-1.53984
	NCI-H1781	-0.769879	-2.29007	-1.09109	1.80549	0.719518	-0.424164	2.02652	-1.74096	0.73251	-1.09434	-0.672053
	NCI-H1792	1.31151	2.67127	-2.52265	2.08317	1.51847	1.36778	-0.869095	1.50235	1.76815	1.46717	0.0511611
	NCI-H1793	0.225027	1.182	-2.05472	-0.304759	-0.218365	-0.141479	1.16471	-1.36979	0.629462	-0.472608	3.85723
	NCI-H1836	-0.572341	-1.65423	1.19198	-1.86619	-1.17065	-1.62006	-1.18598	-0.984526	-1.31922	-0.540279	0.31588
	NCI-H1838	-0.483631	-1.22376	-1.47295	-0.198774	0.627338	0.540914	0.295299	0.00478661	0.543174	0.0836592	-2.59258
	NCI-H1869	-0.56706	-0.992964	-0.219543	1.69465	0.335286	1.1096	1.97119	0.395765	1.04513	-1.61466	-1.43966
	NCI-H187	-1.27065	-0.616377	1.1796	0.0267145	-1.91961	-2.33614	1.28571	-0.373548	-2.89726	-1.35421	-1.48973
	NCI-H1876	0.0736163	-0.0393834	-1.71459	-0.187966	-1.67418	-1.15797	-0.058054	1.46479	-2.0755	-0.406499	-0.583585
	NCI-H1915	1.96104	-0.318093	-1.89162	0.121466	0.340774	1.85967	-1.26052	-0.426466	0.443558	-0.760062	0.447105
	NCI-H1944	-0.199956	-0.684522	-0.756661	0.689038	0.49132	0.988326	2.44847	-1.58461	1.57357	-0.679951	0.825941
	NCI-H196	0.685728	0.0210886	-2.77065	1.21103	-0.570762	2.18061	-2.44469	1.78771	-0.148908	0.144072	1.13506
	NCI-H1963	-1.26977	-3.00472	-0.0384294	-1.38435	-7.21173	-4.03258	-0.581589	2.12222	-3.6357	-0.633811	0.105431
	NCI-H1975	0.742777	1.35052	0.346903	1.86475	0.292323	0.0871472	1.055	-3.97472	0.501841	-0.813842	0.0862482
	NCI-H1993	0.442414	-0.455952	0.544494	0.994649	1.74812	1.20712	1.45486	-1.54985	0.934787	-1.23328	-1.22199
	NCI-H2009	1.41909	0.745018	-1.1623	1.67169	1.87967	2.06033	0.143802	-1.18831	1.13654	-2.23568	1.14377
	NCI-H2023	0.624949	-0.182572	-1.40316	1.22151	0.533532	-0.071354	-0.0196498	-1.31631	1.2809	-1.1887	1.10854
	NCI-H2029	-1.76058	-0.263543	0.650872	-1.13774	-1.28402	-0.668032	0.865478	1.49057	-0.881367	-0.401461	-0.810742
	NCI-H2030	0.763297	1.32755	-1.70413	-0.498781	2.01256	0.751907	1.12976	-1.68001	1.16804	1.16888	-1.00449
	NCI-H2052	4.05375	2.93742	-1.05141	-0.452493	1.96339	0.740025	-1.9997	3.80423	3.32739	2.36881	-0.425119
	NCI-H2066	-0.203647	-2.38455	-0.225089	1.09035	-0.0340922	0.193519	-0.34008	-1.6228	1.18274	-0.357405	2.45755
	NCI-H2085	0.383975	1.89396	-0.669005	0.790975	1.11787	-4.39037	1.51144	-0.47088	-0.733106	0.259175	-1.30358
	NCI-H2087	-0.522844	-0.357199	-0.388364	0.10497	1.25825	0.505032	3.20001	-1.04782	-0.235271	-1.90638	0.137472
	NCI-H209	-3.05737	-1.87129	0.330344	-1.69721	-4.34368	-3.27776	-0.0972791	-0.430484	-3.99172	-0.93727	1.45456
	NCI-H211	-0.878997	-1.30486	0.065318	-1.27339	-2.54045	-1.41564	1.63679	-0.841886	-2.43697	0.268558	-0.861079
	NCI-H2110	0.272331	-1.10835	-0.472129	1.07418	0.687137	0.416721	1.46799	0.0419885	0.815617	-1.58682	2.51443
	NCI-H2122	-0.59186	0.554777	-0.339473	1.45994	0.472365	-0.774241	3.86107	-1.53756	1.63029	-0.461657	0.919597
	NCI-H2135	-0.163568	-0.393022	-1.0475	0.970471	0.735139	-1.36231	-0.270644	-0.114572	-0.452792	-0.366682	0.163879
	NCI-H2141	-1.78913	-2.27705	1.09676	-0.232305	-1.44155	-2.71836	-1.60493	1.18449	-2.08525	0.186937	-0.746362
	NCI-H2170	-1.33568	-2.61094	-0.621548	3.27354	-0.296716	-3.5742	2.77192	-1.04336	-0.597996	-1.58709	5.72615
	NCI-H2172	2.68604	3.8886	-0.444767	-0.802531	0.0460379	-1.45359	0.381165	0.101809	-0.641303	1.54121	0.603812
	NCI-H2196	0.652468	0.835997	1.48065	-0.37811	-2.39205	-1.15682	-2.6761	0.408383	-0.41825	-1.99734	1.1982
	NCI-H2227	-0.574067	-3.79459	1.60397	-1.4001	-2.84801	-2.04539	1.66158	1.70846	-3.27018	-1.74296	0.0319316
	NCI-H2228	2.38843	1.90145	-2.97389	0.448927	1.07993	1.34609	0.121947	-0.844952	1.872	0.460956	-0.423023
	NCI-H226	2.03592	1.33103	-1.91235	5.32692	3.09744	0.755951	-0.365157	-0.521334	0.826817	0.97205	-0.237939
	NCI-H2291	-0.270013	1.6834	-1.19721	0.233333	3.64537	1.17943	1.39919	-0.866566	0.690069	-1.87727	-1.19867
	NCI-H23	-0.634326	-0.0671524	0.561303	0.172881	3.48843	-1.66834	1.06925	-1.25098	1.59701	0.15218	-0.661958
	NCI-H2342	-1.2328	-2.12211	0.765026	1.06232	-0.859235	-1.29188	1.78951	-0.304427	-0.49311	-4.22157	-2.28957
	NCI-H2347	-0.254926	1.34125	-1.10694	4.478	4.29969	1.99415	0.809672	-1.62253	1.85666	-4.41609	-0.303706
	NCI-H2405	1.12503	2.32615	-1.60877	1.12722	0.569879	-0.855023	0.503899	1.6706	1.23014	-1.17229	1.0895
	NCI-H2444	0.240416	-0.223573	-2.15976	1.65289	3.72794	0.10765	0.787808	-1.18984	1.38167	-0.601437	-1.94702
	NCI-H2452	3.05563	2.46516	-2.49193	1.44395	2.88924	0.014218	-1.84699	1.95649	0.673407	0.793452	-0.286025
	NCI-H250	-0.460995	-0.60389	1.07382	-0.528259	0.0150079	-1.0816	-4.3836	0.638193	-2.27168	-2.93769	0.443128
	NCI-H28	0.434622	-0.533428	-0.520603	2.78552	0.698359	-1.80418	0.698659	-1.34096	-0.346828	0.700012	0.990497
	NCI-H292	-1.09138	0.396549	-0.827871	0.969337	0.0281963	-0.876052	1.04539	-0.624203	-0.424609	-0.566258	0.897856
	NCI-H3122	-0.736538	1.6391	0.112682	1.02505	2.04845	-1.5895	1.81446	-0.440195	0.238256	-1.91211	1.91895
	NCI-H322M	-1.2618	-0.614632	-0.355101	-0.80723	0.00791639	-0.360361	0.619129	-2.54679	0.60184	-1.18782	-3.50934
	NCI-H345	-1.82639	-0.649114	0.783687	-0.309194	-1.53249	-1.44922	-0.101028	-0.0786792	-2.45751	-2.31029	-1.52281
	NCI-H358	0.581249	-0.281381	-0.155854	0.759122	0.779135	0.741981	1.58965	-4.82279	-0.259507	-2.59163	-2.91862
	NCI-H378	-1.39559	-1.44926	1.30833	-0.0718358	-4.38671	-3.69312	-1.55761	2.22216	-3.1492	-0.515564	-0.595091
	NCI-H441	0.204359	-1.23534	-0.973361	2.27374	4.20644	1.00303	1.96047	-1.69586	0.538608	-2.23645	-1.94493
	NCI-H446	1.04167	-0.546695	0.385866	-0.418699	-2.3255	-1.29498	-2.53842	2.6793	-1.80225	2.19207	4.5993
	NCI-H510A	-1.50011	0.463659	-0.207095	-0.485749	-1.53516	-0.667933	0.556189	1.25283	-2.87114	-2.92287	-0.250767
	NCI-H520	0.266303	3.07649	0.757931	-1.05695	-0.6249	-1.0663	0.784594	1.01161	-2.15146	-2.27572	3.37412
	NCI-H522	-1.11927	0.0491445	0.546923	-1.86423	-1.6747	-4.18154	1.13277	1.39122	-3.02034	-1.1646	-2.91215
	NCI-H524	-2.42573	-1.88258	0.918352	-0.512536	-1.57752	-3.02706	-0.361013	2.30875	-4.18763	-0.115295	0.853692
	NCI-H526	-1.3407	-0.0966243	0.135317	0.387152	-2.03428	-1.12578	-1.33573	1.84621	-3.27306	-0.150765	-0.198372
	NCI-H596	1.32	2.31435	-1.66899	1.10434	0.621028	2.63884	-1.08209	-1.49083	5.0526	1.51108	0.830394
	NCI-H630	-1.27984	-1.50207	-0.147195	0.205486	-0.235484	-1.14188	5.43794	-3.03582	-0.527977	-3.30252	0.386501
	NCI-H64	-3.52481	-4.20534	0.874297	-2.53311	-4.37403	-1.92069	-0.603165	0.657784	-4.661	-3.51568	0.451368
	NCI-H647	1.48692	2.53853	-0.546819	1.29682	0.922136	0.339586	-1.79497	1.01429	2.83701	2.2357	1.30195
	NCI-H650	-0.347777	3.78728	0.317985	-1.77472	0.598186	0.12094	-0.0877285	-1.30028	1.68671	-0.778688	0.500562
	NCI-H660	-0.385884	-0.238161	-0.242352	-0.0515013	-0.379737	-1.62475	-0.13213	0.394282	-1.9928	-2.08539	2.74455
	NCI-H661	1.76011	0.45389	1.01162	-2.89038	0.270506	-0.766579	-0.3745	1.40114	-1.11111	-0.148804	1.6169
	NCI-H69	-3.99373	-5.44773	0.809641	-1.37523	-1.72263	-3.15439	-0.83388	1.16595	-2.13108	0.0402914	0.944359
	NCI-H716	-0.222134	-3.25901	0.567798	1.17319	-0.19588	-0.213182	0.326483	1.23845	-2.0038	-0.836141	0.427412
	NCI-H720	-1.15943	-1.98324	1.17606	0.983449	-1.88526	-4.65949	1.08674	1.00109	-2.92636	0.329592	3.15042
	NCI-H727	-0.127999	-1.71072	1.07518	-0.903304	0.793334	-1.61572	0.718485	-0.357109	0.327673	-2.75166	0.995663
	NCI-H740	-0.604406	-3.0893	1.37827	1.31719	-0.359187	-1.16438	-2.42216	0.166799	-1.34601	0.232242	0.0500071
	NCI-H747	-0.0184101	1.34042	-0.126347	0.347981	0.177066	1.70498	1.56238	-3.83827	0.762316	-0.782723	-3.04648
	NCI-H748	-0.979793	-1.50075	1.36123	1.01758	-0.922496	-3.08576	0.716787	1.18762	-2.81207	-2.29991	1.56346
	NCI-H810	-0.740138	-1.68323	2.17691	0.775704	-1.15504	-2.17283	1.64996	0.170288	-2.03587	-0.609728	-0.64401
	NCI-H82	-1.72499	-3.99762	0.208547	-1.18543	-3.98423	-2.0577	0.271948	0.378848	-3.88973	-0.741404	2.88497
	NCI-H835	-1.5999	-2.42384	0.357403	-0.17317	-2.2131	-0.450733	-2.17777	0.515503	-2.90848	-1.81332	0.869189
	NCI-H838	2.10701	0.882956	0.739951	-0.659012	-0.574055	-0.966833	0.655758	0.59119	0.857907	1.14031	2.0664
	NCI-H841	0.126166	-2.06565	-0.355115	-1.08888	-0.810829	-1.11543	0.762093	1.22335	-1.77761	-0.911009	-2.41846
	NCI-H847	-0.791392	-3.04057	-0.254091	-0.77469	-0.937564	-2.65675	-1.85347	-0.0897958	-4.09079	-0.434539	3.20892
	NCI-H929	-4.12006	-1.08696	1.88081	-2.58691	-1.29923	2.10757	1.43872	0.692822	-1.12638	0.864824	0.0886517
	NCI-N87	-0.886481	-0.6835	-0.114995	3.26592	0.199164	-0.219002	0.308722	-2.13439	-1.0837	-3.19907	0.188363
	NCI-SNU-1	1.4055	-0.667451	0.76491	-0.319495	-0.457149	-1.3869	-1.49972	-1.63653	-1.74833	1.31934	-0.695649
	NCI-SNU-16	-2.46617	-4.55662	-0.490643	-0.14762	-1.33894	-1.44559	0.641452	-2.39278	-1.22007	-2.42603	-0.546044
	NCI-SNU-5	-1.6888	-1.42827	-2.44614	1.09351	-0.268471	0.53351	2.44041	0.410769	0.403221	-1.16712	-1.30466
	NEC8	-0.696329	4.47568	-0.788692	-0.517268	-0.615374	-1.84745	1.90581	0.528039	-2.10461	-0.286744	-0.524072
	NH-12	-0.154557	-0.0728525	0.468158	-1.12944	-1.53831	-2.9197	-1.2455	2.63791	-1.18491	1.62428	-0.35252
	NKM-1	-2.14593	-1.39113	1.6722	-1.73994	-2.12222	1.24382	-1.26729	1.12303	-0.854475	-0.0434698	-2.86648
	NMC-G1	3.26914	1.13966	-2.80201	1.65946	0.474732	0.54246	-1.38539	3.65708	0.267437	2.74666	-2.90574
	no-10	1.99605	0.647349	-1.14203	1.63606	0.88743	-0.990687	-1.35694	-0.941074	-0.33877	0.340259	1.29019
	no-11	1.88975	0.859962	-3.40132	-0.664415	0.317931	-1.21619	-0.981224	2.20913	0.567846	0.618362	-0.341488
	NOMO-1	-2.54437	-0.467986	4.09122	-0.672166	-1.32145	2.39056	-2.97126	0.10395	-0.418025	-2.01703	1.01266
	NOS-1	0.979601	0.445235	0.237426	-2.22903	-0.958342	-2.04081	-0.280184	2.65581	-1.93606	0.724118	-1.09917
	NTERA-2 cl.D1	0.46842	0.000470589	-1.65666	0.981743	-0.676811	-3.61537	-1.77409	-1.43455	-1.54357	0.985161	0.804865
	NU-DUL-1	-2.03474	-0.095649	2.78665	-0.48788	-2.27453	1.99387	-0.444778	-0.320881	0.662402	0.436818	3.17602
	NUGC-3	-0.798222	0.741004	-1.13423	0.022921	1.38042	1.14172	1.07368	-0.220301	1.71621	-2.1855	1.04312
	NUGC-4	0.452838	-1.51932	-0.544286	2.38282	1.96705	1.40759	1.19573	-0.968835	0.432283	-1.27842	-1.78097
	NY	1.64011	-0.773342	-0.857168	-1.10927	0.32781	-0.505592	-1.25174	2.77377	-0.433345	0.0584727	-0.752946
	OACM5-1	-0.163174	-1.03744	-0.701632	0.504213	-1.21427	-4.74169	-0.650838	1.73158	-2.29181	1.30796	0.640424
	OACp4C	-0.295703	-0.406243	-0.469025	0.147948	-0.511982	0.680148	2.02574	-0.0498641	0.805387	-0.972053	2.64405
	OAW-28	-0.159261	1.39374	-0.609246	0.945646	0.695362	-0.444456	1.45645	0.244892	-0.932713	-0.839469	-0.340527
	OAW-42	0.077326	1.12854	-0.458703	-1.05866	0.385492	1.51475	1.61037	-1.91138	1.42537	1.25472	1.15007
	OC-314	-0.680157	-1.11949	-0.269708	1.6812	0.841316	-0.23816	0.563593	-2.43116	0.173272	-0.953249	-0.31114
	OCI-AML2	-2.84444	-0.467196	4.71626	-0.313625	-0.974545	2.8546	-2.39584	-1.28911	0.02352	-1.47012	0.947877
	OCI-AML3	-1.30679	-0.204376	3.58152	-1.10721	-0.747535	1.97945	-1.582	0.386534	0.867487	-1.9462	1.86449
	OCI-AML5	-2.87928	-0.551715	2.40027	-1.35904	-1.36423	2.46949	-0.620297	0.272085	-0.279006	0.502716	-0.271679
	OCI-LY-19	-2.63813	-1.35333	1.8738	-1.36762	-2.61582	1.25393	-0.0364639	1.59664	-0.533255	-0.233013	0.81752
	OCI-LY7	-2.60022	-0.947619	2.01826	-3.14906	-2.065	0.1797	-0.33883	-0.481763	-0.41043	-1.39494	2.22699
	OCI-M1	-0.209426	0.305873	1.73739	-1.4269	-1.92673	0.920617	-0.58232	-0.792383	-0.637948	0.206763	-0.130589
	OCUB-M	-1.5517	-1.99427	0.339275	-0.0384363	-1.01058	-3.17949	3.12783	-0.203551	-1.87498	-0.984465	2.35152
	OCUM-1	-0.0739151	-0.336484	0.398672	0.862922	0.330506	-0.900385	1.93836	0.0666822	0.548133	-2.87603	-3.77232
	OE19	-1.26033	-3.68974	1.28073	0.6192	-0.739569	-0.982744	1.72946	-1.53165	-1.14149	-1.1897	0.0256169
	OE21	0.574337	-0.784001	-0.267637	1.40238	0.00238295	0.338331	1.14212	0.783938	0.352399	0.281177	-0.262384
	OE33	-0.638952	-0.446195	-0.140362	2.09391	1.84077	1.53228	3.50842	-0.385207	1.45343	-0.320451	-1.01342
	ONS-76	0.408015	3.75691	0.639972	-0.584323	1.21535	-0.593303	0.569329	0.667752	0.653321	0.0569077	0.0208832
	OPM-2	-2.58325	-1.92181	0.645364	-0.852989	-1.32523	1.54907	0.843982	-1.32468	-1.50219	-0.023428	2.2059
	OS-RC-2	1.30029	-1.62915	-2.21364	2.80167	0.693607	-0.336534	0.347502	0.592937	1.70782	0.399847	-0.125415
	OSC-19	0.515257	3.5072	-2.04773	0.784543	1.45234	2.14425	0.796513	-1.32055	5.59336	-1.53386	-2.22337
	OSC-20	0.106827	-0.622669	0.0878999	2.1058	1.72415	1.6516	1.6801	-1.1299	0.789654	-0.601575	0.538868
	OV-17R	-0.106875	0.513451	-0.427442	-0.249727	0.0898911	-1.4772	0.795349	1.19366	1.1673	1.12206	0.353147
	OV-56	1.77591	-0.0297806	-0.936654	2.02733	1.79897	2.59711	-0.00736774	-0.521493	3.33355	1.6458	0.504335
	OV-7	2.7327	-0.268707	-5.53083	1.82628	4.27061	0.147404	0.374277	-1.31304	1.69903	2.54289	0.302209
	OV-90	-0.70483	-1.42017	-0.256939	3.20858	-0.532363	-0.294408	0.740011	-2.21994	-0.0622519	-0.188742	-0.930707
	OVCA420	-0.233489	-1.86258	-2.68866	3.10522	1.14715	-0.517293	2.50499	-2.1396	0.866628	-0.277982	-0.00358192
	OVCAR-3	-0.602713	-0.0367763	1.20244	0.820801	-0.396528	-0.557141	1.40001	1.24963	-0.675769	-2.20399	3.46298
	OVCAR-4	0.133827	-1.37155	-0.873935	1.99618	0.104416	0.235068	3.69991	-2.05552	-0.232613	0.138231	0.791368
	OVCAR-5	1.18809	0.760482	-0.505791	1.03024	1.13374	-0.55898	0.484835	-0.0451513	0.493413	1.11042	1.60483
	OVCAR-8	1.80153	0.433676	-1.73557	-0.174593	1.14338	0.413756	-2.94622	0.313175	0.675932	0.924959	0.361172
	OVISE	0.474928	-0.213671	0.675226	1.57412	1.70253	0.0566176	2.67582	-0.889291	-0.731275	0.782306	-0.571326
	OVK-18	-0.608619	-1.15512	0.47902	-0.411896	-1.00682	-0.982699	0.13535	-2.4209	-1.76586	0.779268	0.514374
	OVKATE	0.754055	1.09103	0.46727	-1.29551	-0.00970183	0.178685	0.322168	-0.450716	-0.488828	-3.91976	-3.70091
	OVMIU	-1.08719	1.03171	-0.601669	0.62368	1.57776	0.981313	3.63534	-0.0173153	-0.699563	-0.202665	2.5108
	OVTOKO	-0.0803719	-1.34066	-1.01216	1.13548	3.04301	-0.035295	2.24135	-5.92241	1.35823	0.329193	-0.891213
	P12-ICHIKAWA	-1.76572	-1.765	1.94033	-2.85755	-1.16774	0.106598	-2.4648	0.665192	-2.48484	-0.567314	1.07992
	P30-OHK	-0.691248	0.553125	0.486076	-2.53426	-2.07287	0.422957	-1.5205	0.23015	-0.629206	-0.867729	-0.694216
	P31-FUJ	-2.77058	-4.1363	3.12781	-1.9618	-0.911085	2.31946	-2.34354	-0.580411	-0.174307	1.24234	4.58564
	P32-ISH	-3.62757	-1.14238	2.76006	-2.84804	-3.10313	-0.444545	0.590195	0.447947	-0.235527	-0.274299	2.24612
	PA-1	0.780877	0.704756	0.178787	0.22236	-0.352364	-0.688881	-0.202692	-2.52344	-1.15313	1.2524	1.69602
	PA-TU-8902	-1.25177	-1.82292	0.832831	1.23734	0.755557	-0.110517	0.997733	0.0323122	0.391956	-1.10127	0.285738
	PA-TU-8988T	1.15143	-1.13383	-2.09459	0.221962	-0.136049	-0.0375343	-0.604817	-0.199234	-0.425397	0.649143	0.790558
	PANC-02-03	0.388252	1.84423	-1.40403	1.17944	1.43183	0.51924	2.08079	-1.96533	0.354367	-0.125533	1.18427
	PANC-03-27	1.25389	3.79316	-0.716466	1.46349	3.439	2.20376	0.823584	-4.04226	2.99143	-0.0222125	-0.00809873
	PANC-04-03	0.776757	-0.328288	0.409359	0.599189	2.26907	1.30728	0.593358	-4.05212	0.691008	-0.841481	-2.04964
	PANC-08-13	0.690092	0.555272	-2.30326	2.13335	4.4385	3.22884	0.978422	-2.75535	1.66798	-0.376151	-0.952259
	PANC-10-05	-0.111075	0.760661	-0.193022	1.43249	1.14057	0.277265	0.614863	-3.51396	0.184283	-1.0588	0.0638104
	PC-14	0.568664	-0.620005	-0.56323	0.578068	1.18571	-0.684007	3.89482	-0.101632	-0.087914	-1.66075	0.561763
	PC-3	0.431915	0.201159	-0.945322	-0.141034	0.290715	-0.632743	3.23227	0.293269	0.047706	-2.60169	-1.8745
	PC-3 [JPC-3]	0.344423	-1.80816	-0.726397	1.24034	-0.0482162	1.93809	2.81762	0.208987	1.97505	-0.567869	-1.86135
	PCI-15A	-0.139682	2.28262	-0.160939	0.246144	-0.0362768	0.506016	1.44333	1.23182	0.273283	0.268005	-0.00594811
	PCI-30	1.82183	-0.0765153	-0.221772	-0.405517	1.40823	-1.29658	-2.37044	-0.333802	-0.976122	-0.370903	0.434149
	PCI-38	-0.411348	0.383263	-2.86768	4.10803	0.262028	0.376545	1.59269	0.866962	-0.364466	0.440903	1.55296
	PCI-4B	1.13513	2.17109	-1.86009	0.404382	4.88131	1.79443	1.30825	1.03107	2.10848	-1.69892	-2.2541
	PCI-6A	-1.24844	-1.40774	0.398076	1.2353	1.40194	1.56253	-0.101593	0.436254	0.0950361	-0.210004	1.69091
	PE/CA-PJ15	-0.159373	-0.721808	0.529827	2.37708	1.86735	1.8056	3.20235	-2.03166	0.449261	-1.49091	0.919542
	PEO1	0.0108531	1.30576	-0.27924	0.498173	0.557827	0.579349	2.70536	1.72129	0.12619	-0.998196	-0.464742
	PF-382	-1.71169	-1.64867	2.78009	-2.47752	-4.16283	0.853475	-1.42312	-0.964785	-0.978202	-2.30388	-4.29576
	PFSK-1	1.00068	-0.688057	0.282259	0.464515	-0.434149	-1.27055	-0.674372	-0.188174	-1.83671	1.56542	7.60505
	PL-21	-2.45832	-4.10962	4.25931	-1.14838	-1.37414	1.16035	-1.05875	0.255095	-0.467366	-2.01382	0.388257
	PL18	1.86243	1.11944	-2.0406	0.615157	1.16017	-0.184303	-0.408623	-1.55959	0.517472	-0.685543	0.242484
	PL4	-0.435228	0.201376	-0.743212	1.88475	2.30268	0.790266	-0.162271	-2.27897	0.603417	-0.0940114	0.776547
	PSN1	1.54131	1.47102	0.724171	0.651653	2.52413	0.105484	-0.421714	0.84988	1.02092	-0.0638652	-0.773208
	PWR-1E	1.76291	0.707899	-0.00147336	1.90441	1.89009	-0.68845	-0.387459	-1.32387	0.493811	1.77239	1.65324
	QGP-1	0.5418	-0.0602697	0.715721	-0.91395	-0.224429	0.334006	0.261478	-2.63789	1.16779	0.776708	-2.25825
	QIMR-WIL	-2.30119	-0.848347	2.01058	-2.08027	-1.86244	4.38614	-0.952765	-0.416977	2.29083	-1.67057	0.368774
	Raji	-1.21961	-0.0930075	2.3575	-2.96857	-3.219	2.73668	-2.96403	-0.574009	0.905809	-3.01468	0.772054
	Ramos-2G6-4C10	-0.959422	-0.894852	1.98314	-2.57068	-1.43044	2.28896	-2.66488	0.0997008	-0.125818	0.143934	-0.728723
	RC-K8	-2.13135	-0.669584	0.808615	-1.69555	-2.62741	3.73635	-0.123313	-0.528627	1.54878	-0.0928988	1.98567
	RCC-AB	1.89118	-0.281385	-2.38396	2.45168	0.514604	0.439543	0.336971	1.36528	0.533588	1.86422	-0.860092
	RCC-ER	1.24872	0.43627	-4.37886	0.792693	1.68584	-0.780813	-0.610461	-0.871725	2.98201	0.844918	-0.910555
	RCC-FG2	1.20561	-0.654584	-2.20372	2.78074	0.803332	-0.660847	1.89205	-4.52772	1.65201	1.30482	-1.29072
	RCC-JF	0.801949	0.766199	-0.981909	1.79494	1.52384	-1.03079	1.2002	-1.36364	0.990197	0.424561	0.268146
	RCC-JW	0.382413	-0.933769	-0.410001	2.11418	0.503176	-1.23188	0.75959	-1.48849	0.877007	1.20658	0.602539
	RCC-MF	2.40321	0.336914	-6.31269	0.577182	0.902172	-0.513791	-4.30597	0.109865	2.66052	2.16854	-2.81326
	RCC10RGB	1.99993	1.85459	-1.77884	0.991458	2.07841	-1.70732	-1.41354	0.298663	1.01708	-1.7631	-0.481049
	RCH-ACV	-2.78365	-0.610023	1.4844	-1.67092	-2.34748	1.53444	-0.207056	-0.0266372	-0.922356	-0.75187	1.15109
	RCM-1	-0.73937	-0.717283	0.814909	2.1897	1.00553	1.35844	1.63859	-1.01091	0.00191805	-2.69319	-1.58234
	RD	0.740245	0.78551	-1.67291	0.00678766	-0.652116	-0.742045	-1.65961	0.392776	-0.648052	1.29032	0.375906
	REH	-1.9965	-1.36542	2.11972	-1.18408	-2.36532	0.481213	0.846993	-0.975117	-2.03966	0.925688	-0.612564
	RERF-GC-1B	-0.383878	-0.856209	0.185956	-0.887533	0.637447	-3.55951	0.0556377	1.13937	-1.49478	0.275583	-0.335211
	RERF-LC-KJ	-0.691572	-1.05805	-0.181188	-1.04396	1.19988	-0.17275	3.59211	-3.5659	0.531456	-0.638636	-0.959592
	RERF-LC-MS	2.35059	0.674513	-0.50872	-0.0113661	1.09839	-0.314338	-0.0992554	-2.06884	1.04083	0.478195	-2.21371
	RERF-LC-Sq1	-0.139318	-0.0450751	-0.416276	0.259399	-0.282987	0.660847	-0.232136	0.283035	0.369932	-0.0569129	0.78544
	RF-48	-2.17758	-0.835548	2.5485	-0.523468	-0.772368	4.40164	-1.23172	-2.11711	2.01676	-0.192841	-0.146892
	RH-1	-0.420264	0.534694	-0.226221	-0.87167	-1.30942	0.053673	-1.76681	-0.900762	-0.599614	-0.166518	0.756314
	RH-18	0.426193	-0.832186	0.272599	-1.17976	-1.40811	-2.85502	-2.60707	0.694411	-2.14534	-0.37528	2.03181
	RH-41	0.860867	1.25618	-1.13209	-2.23281	-0.65081	-1.31145	-3.15047	1.83509	-1.54957	0.997858	1.5988
	RKN	0.552871	1.99808	-1.04535	0.391933	1.53118	0.92524	-0.496974	-2.45907	0.854918	1.41536	1.14687
	RKO	-0.304633	-0.624883	-1.28852	-1.9912	-0.163272	0.175306	1.68686	-0.895921	0.400569	-0.246062	-1.04716
	RL	0.323909	-0.521151	2.15887	-3.73482	-1.97953	1.77544	-1.12912	-0.457796	-0.090754	0.212753	-0.903717
	RL95-2	-1.21976	-1.12796	-0.651194	0.370737	0.255867	-0.174027	2.57273	-0.760838	0.0535104	1.37556	0.555087
	RMG-I	0.339867	1.6941	-0.312592	-1.04855	1.59998	0.056095	0.813319	0.532932	-0.0122059	0.40889	-0.512232
	RO82-W-1	3.42821	0.542088	-2.22038	-0.105759	1.22853	-1.497	-2.34896	0.985782	-0.631429	1.24766	-0.869659
	ROS-50	-3.48597	-1.35062	3.81677	-2.26476	-1.03707	1.10554	0.311153	-0.418566	0.0490677	0.218012	1.64623
	RPMI-2650	-0.858664	-1.19444	1.67098	-0.461372	-1.17069	-2.0822	1.78228	0.735714	-1.29653	-0.716983	-0.215666
	RPMI-6666	-0.480136	-0.313304	1.52589	-3.35323	-2.64172	5.09919	-2.43553	-0.0794526	1.49422	0.602416	-1.99744
	RPMI-7951	4.69855	1.65086	-0.378148	1.53141	0.238114	0.643088	-4.10858	4.31287	3.12512	0.791089	-1.57404
	RPMI-8226	-1.53633	-0.767857	3.40459	-0.0433653	-2.76463	1.74136	0.940754	0.599219	-1.20063	0.690364	2.65098
	RPMI-8402	-1.34206	-2.30485	3.42213	-4.48461	-2.46481	-0.611162	-0.237268	-0.28179	-1.41994	2.46155	-0.0543111
	RPMI-8866	-1.71056	-2.48142	2.03262	-2.60826	-1.19042	3.4586	-0.233495	-1.59342	1.58509	-0.22296	0.591185
	RS4-11	-2.35541	0.361337	2.01328	-2.6348	-1.98338	0.635496	-1.59421	-0.413191	-1.59683	2.04982	-1.32884
	RT-112	0.363092	0.397866	-0.646831	0.50544	0.968234	-2.04909	-0.283862	-2.45393	0.138655	-0.0302895	-0.439521
	RT4	-0.0444319	1.73095	-1.39918	-0.42907	1.31625	-0.688514	-0.873981	-4.88885	0.147809	0.641318	-1.00858
	RVH-421	0.0261025	0.262913	0.338645	-0.970792	-0.754442	-0.310122	0.150807	0.323287	-1.03781	1.95503	-3.44246
	RXF393	1.88004	0.791132	-2.87041	2.39222	0.921738	0.842302	-0.724474	2.26037	2.55819	-0.666739	-0.453195
	Saos-2	1.68806	0.131103	0.489112	-0.706257	0.287654	-1.60865	-1.07847	3.19617	-1.32578	2.33258	0.366728
	SAS	-0.38939	0.0875797	-2.64963	0.84955	0.570295	1.03198	1.77586	-0.146335	0.899297	-0.537354	1.7283
	SAT	-1.50413	-1.74654	0.200462	1.08666	0.576128	-0.208625	2.22883	0.711713	0.0584209	-2.20826	-0.65928
	SBC-1	-2.98716	-6.63575	1.36061	-0.384954	-2.02878	-1.24589	-0.503754	-0.585593	-2.44358	-0.640795	1.40896
	SBC-3	0.491463	-0.555204	0.319451	-2.43416	-1.60652	-2.1036	-0.00940531	0.10086	-0.809132	-0.771915	0.849405
	SBC-5	0.356861	-1.56036	1.02086	-2.15436	-1.28774	-1.30537	0.318312	0.0533628	-3.16603	-0.485143	0.957463
	SCC-15	-0.275571	0.737289	-0.985263	1.29702	2.05761	0.975215	0.0632974	0.339333	3.14018	-0.937467	-3.92109
	SCC-25	0.816531	1.93717	-2.86148	-1.50353	1.22061	2.3436	-0.682644	0.0803523	3.7144	-0.767613	-6.78974
	SCC-3	-1.46848	-1.35917	2.00852	0.328009	0.0533574	2.54063	-1.74277	-1.39308	1.13443	-0.385506	-0.516601
	SCC-4	-0.0398252	1.85466	-0.624301	0.164089	2.46356	-0.24724	0.787857	-0.497511	0.322297	-2.01646	3.01841
	SCC-9	0.640312	1.69437	-0.236398	1.64807	0.589199	1.33946	1.08222	0.897914	3.28734	-1.86287	-5.29655
	SCC90	-1.30464	-0.420781	0.056243	-1.46034	0.124762	-1.82704	0.730061	1.11936	-1.76527	-0.177464	-0.549613
	SCH	0.398867	1.97935	-0.109352	0.757754	-1.24716	-1.25158	-0.0635951	0.748901	-1.29385	1.28512	-0.675893
	SF126	4.19506	3.29014	-1.65333	-0.171584	0.540214	-0.165378	-3.85772	2.56757	1.00473	1.31151	0.146295
	SF268	1.50451	0.704693	-1.00135	2.67286	2.0935	-1.4665	-0.881444	2.94126	0.178225	0.649575	0.940689
	SF295	3.45225	1.58153	-0.102365	-0.325901	1.29077	-0.576083	-1.67127	1.32939	2.27167	4.64747	0.133752
	SF539	1.34387	2.48169	-0.576368	0.00836446	1.17565	1.26428	-3.2267	3.09871	0.41827	0.581193	-1.30943
	SH-4	-0.44354	1.78969	0.04139	0.446847	-0.778046	0.479165	-0.445363	-3.57011	-0.953693	1.85268	0.550549
	SHP-77	0.0327897	-1.07738	0.156083	-0.732536	-0.370295	-2.99341	-0.692066	1.59099	0.190213	-1.5262	-1.39891
	SIG-M5	-2.9013	0.0523695	3.97079	-0.55529	-0.562332	0.101329	0.109002	1.05649	-0.843052	-1.78331	0.69088
	SiHa	0.480132	0.827235	-3.07783	3.08142	0.637256	-0.010664	0.844465	0.5227	-0.0483953	0.0762399	1.56362
	SIMA	-0.669232	-1.23912	1.55915	-0.67845	-0.914164	-4.02848	0.595197	1.26654	-1.80246	1.39924	1.90709
	SISO	0.528523	0.124788	-1.14243	0.429423	1.39254	1.06968	0.525662	1.24646	3.83491	1.29634	0.422247
	SJRH30	0.579543	-0.274444	0.00659623	-0.987836	-2.26956	-1.81476	-2.47347	1.62927	-1.8353	0.979281	-1.18111
	SJSA-1	3.37791	4.32847	-4.55998	-1.77318	-0.19192	0.166987	-2.43767	2.50463	1.65477	1.40137	0.423578
	SK-CO-1	0.655221	-0.104267	-0.306045	2.13734	0.813261	0.771091	2.3568	-2.56993	0.556803	-0.15576	2.10552
	SK-ES-1	-2.15212	-0.994577	0.218168	-1.84434	-1.59466	-2.03487	-0.667821	2.05581	-3.02141	-1.50565	1.88705
	SK-GT-2	-0.450217	-1.76278	-0.554293	-0.159109	1.63848	1.68347	0.966659	0.709468	1.69208	-0.556601	-0.09357
	SK-GT-4	1.33481	0.836487	0.254254	1.19154	1.1727	0.573781	1.68431	-0.523882	0.54708	-0.668131	-0.570228
	SK-HEP-1	1.10472	1.20717	-0.980867	-0.677109	1.38616	1.14761	-1.06759	-0.930177	3.09234	2.73505	-0.992394
	SK-LMS-1	2.28443	2.68548	-1.36196	-0.575114	3.07971	0.853743	-3.38746	3.18441	1.27214	0.277334	-1.78927
	SK-LU-1	0.140974	2.72336	-0.94429	3.14278	1.66692	0.402593	-0.996322	2.20081	1.7974	0.228822	-0.791909
	SK-MEL-1	1.47761	2.04167	2.27119	0.407494	-0.492014	0.0383125	-0.342614	-0.641693	-0.98451	1.40171	-0.305746
	SK-MEL-2	0.48077	1.08614	2.15379	0.342577	-0.19592	0.564214	-0.516382	-2.96275	-0.676388	2.35312	-1.90947
	SK-MEL-24	0.822857	0.400391	-1.0867	4.00429	0.86959	-0.34729	-0.428554	-4.6201	0.369207	3.68423	-1.15513
	SK-MEL-28	0.763329	0.919736	-1.83091	0.895087	-0.288818	0.704585	0.34418	0.586127	-0.944973	2.20797	-1.16578
	SK-MEL-3	-0.415381	0.499519	-0.324326	-1.11788	-1.09389	0.448722	1.97655	-0.269606	-0.426396	1.09979	-1.4748
	SK-MEL-30	0.259384	1.06676	0.496902	1.27027	-0.0438639	1.02557	0.943365	-1.31362	-0.0755276	0.813239	0.418838
	SK-MEL-31	1.20875	0.853125	-0.116535	3.31082	-0.261223	0.750576	-1.46282	-1.15013	0.178268	5.82823	-1.0927
	SK-MEL-5	0.253186	1.02296	0.446874	1.99728	-0.427073	0.128292	0.429578	-3.41154	0.284208	1.73351	0.644103
	SK-MES-1	1.61317	2.6604	-4.00139	-1.01186	3.14598	0.490167	0.242767	-2.23804	2.64424	0.500169	-0.733835
	SK-MG-1	0.72622	2.75702	-0.741737	3.73846	0.887926	-0.55619	-0.0942473	1.43686	1.47445	1.02013	0.185633
	SK-MM-2	-2.02849	-0.0276583	1.72328	-1.3291	-2.94955	1.70336	-0.248425	-1.60056	-1.16221	-3.0317	1.55022
	SK-N-AS	0.237555	-1.91342	0.0180306	-1.63085	-0.229465	-5.62538	0.314241	0.262626	-0.0520163	2.7069	-0.0973178
	SK-N-DZ	-0.717831	-0.350764	1.34851	-0.224093	-2.25406	-4.33083	-0.836933	1.16193	-3.68475	-1.15647	-0.384749
	SK-N-FI	0.67722	-1.65896	0.496859	-1.09293	-1.63926	-2.79751	0.417825	1.33146	-2.6059	0.761675	-2.10756
	SK-N-SH	0.386556	0.783058	1.06646	-0.775029	-1.45498	-3.70464	-0.27505	1.23452	-0.691547	1.53347	-1.29063
	SK-OV-3	1.22619	1.27915	-0.496098	-1.66217	2.17491	-1.06687	-0.597238	-1.81749	0.527307	-0.143034	-1.75547
	SK-PN-DW	-0.329281	-1.0723	0.249057	-3.27057	-1.89505	-0.950057	-0.611983	1.09897	-1.48927	-0.991434	4.96245
	SK-UT-1	0.745035	1.53632	-1.72517	-0.251661	0.0043113	1.37721	-1.69819	-0.721674	2.25123	-0.0543014	-0.874308
	SKG-IIIa	0.323679	0.535347	-0.604491	-0.144288	1.2199	0.512061	0.967603	-0.940987	2.80944	-2.11061	1.09323
	SKM-1	-2.02826	-1.25148	3.62473	-1.24743	-1.44208	1.25902	-0.794181	0.15026	-1.04861	-0.341801	-1.5136
	SKN	2.59487	1.59223	-3.16674	-0.0911656	1.2503	-1.02776	-1.08259	1.61026	1.08752	0.999826	0.641962
	SKN-3	-0.572057	-0.236777	-0.205182	1.49856	1.26679	2.50145	1.50603	0.544729	1.98566	-2.10421	-1.73303
	SLVL	-1.04634	-0.0338389	3.41687	-1.95308	-1.82902	5.74989	-0.110525	-1.28516	1.93519	0.826519	-0.377172
	SN12C	1.48632	1.65452	0.277793	0.194745	1.97869	-1.09617	-0.0971918	0.313466	-0.0835492	0.642404	-0.802501
	SNB75	3.20717	0.935384	-1.27291	1.83478	0.294255	-1.04706	-2.72718	5.41566	-0.0918972	0.616506	-1.67509
	SNG-M	-0.0323631	1.05008	-0.462379	2.09837	1.59985	0.592256	1.93131	0.10423	1.27901	0.706253	0.469083
	SNU-1040	-0.417115	-0.504586	0.394552	0.188966	-0.570973	-0.100965	1.42046	0.66386	-0.651199	-2.59605	0.0754801
	SNU-175	-1.35459	-3.34613	-0.787383	0.629498	-0.463784	-1.20264	3.65317	0.755292	-2.06596	-0.14915	-0.46886
	SNU-182	1.5986	3.41451	-0.300822	1.42716	1.94457	-1.00668	-0.842548	2.85456	-0.688603	4.33175	0.825885
	SNU-283	-2.71246	-4.04797	0.885145	0.666662	0.0887217	-0.54965	1.37496	-0.0190546	-1.85047	-2.91596	-2.07405
	SNU-387	2.23995	2.36341	0.0733074	2.70793	1.02411	-0.457479	-2.62896	1.76789	1.24671	1.28761	-0.222958
	SNU-398	1.32876	-0.127898	-1.10631	-1.89001	-2.65488	-1.57075	0.579702	-0.199057	-2.16938	-0.315935	1.32094
	SNU-407	-0.327151	-2.27946	-1.26391	1.10897	-0.285053	-0.643036	2.51127	0.986461	0.372761	-2.32018	0.776548
	SNU-423	1.60494	3.55371	-1.94051	0.296275	1.24318	0.22776	-0.979252	2.33983	1.03271	0.0293804	-0.720072
	SNU-449	0.758196	-0.232231	-1.53128	-0.0550391	0.796607	-3.15376	-0.473171	-0.317156	0.313551	1.42586	-1.45587
	SNU-475	1.92444	0.876949	-0.629004	2.27076	0.866153	-0.912378	-0.480486	-1.37055	0.603396	1.14387	-1.55022
	SNU-61	-1.41644	-1.33649	0.439328	0.688853	1.00139	0.227252	1.84859	-1.49049	0.320956	-3.99246	-0.33149
	SNU-81	-0.792948	-2.51097	0.485521	0.796524	-0.511002	0.355194	2.30571	0.438533	0.0486907	-5.19461	-0.287741
	SNU-C1	-2.17216	-1.69939	-0.791172	0.466087	-1.2019	-1.62575	3.73763	-3.97088	0.887505	-3.30885	-2.9937
	SNU-C2B	-0.194819	0.00146855	-3.62644	3.73776	1.03071	0.952999	1.17032	-0.114431	0.965299	-1.46093	-1.25219
	SNU-C5	-0.0721532	0.464525	-1.94038	1.4934	5.58367	0.486134	0.616999	0.127416	1.74162	-0.285768	1.18581
	SR	-2.11686	-1.45447	2.04185	-1.54937	0.213962	2.54891	-1.07268	-0.875197	0.465145	-0.822313	0.0877781
	ST486	-1.12247	-0.108221	1.72087	-1.35366	-2.21638	0.555229	-1.09186	-0.26444	-0.024081	-0.269758	3.09156
	STS-0421	1.2199	0.227355	0.14373	0.480838	1.92514	-0.466843	-0.956068	0.765172	-0.553765	-0.686851	2.16756
	SU-DHL-1	-1.02168	-0.520975	1.76424	-0.749122	-0.673289	0.827289	-1.20882	-1.20332	-0.0404533	-0.511339	1.16366
	SU-DHL-10	-3.41682	-2.42918	1.90052	-2.4766	-1.95221	1.52105	-0.492034	-0.098982	-1.57029	0.774775	0.214144
	SU-DHL-16	-1.38278	-0.468769	1.57394	-1.72718	-2.39688	2.787	-1.49608	-1.27538	0.602111	-0.579403	0.201706
	SU-DHL-4	-2.6716	-1.05294	1.56294	-1.74902	-1.72951	-0.215494	-0.332183	0.532514	-1.54277	-0.594664	0.567849
	SU-DHL-5	-2.59213	-0.757582	1.54802	-3.46966	-0.683664	2.12279	0.852617	0.285183	-0.115927	-1.10928	3.92545
	SU-DHL-6	-1.38045	-0.0128582	2.13797	-6.61005	-3.29354	-0.244404	-0.99076	0.452548	-0.744653	-0.375739	-0.891333
	SU-DHL-8	-1.40186	-0.972244	2.09747	-0.643534	-4.42995	1.95174	-1.23467	-1.12198	-0.283282	1.03741	2.23158
	SU8686	1.47972	1.04928	0.707821	-1.02405	1.77786	1.51946	1.39234	-1.87968	1.00734	-0.709273	-2.02687
	SUIT-2	1.23069	1.53035	-0.875081	-1.2629	1.5539	0.335916	-0.690988	-0.848637	-0.0531288	-0.763342	-2.8393
	SUP-B15	-1.83466	-0.348352	1.67073	-1.2718	-1.02221	0.731863	-3.22098	-0.556458	-0.367422	-0.70703	0.256572
	SUP-B8	-2.76275	-1.65517	2.63907	-1.67587	-1.8	0.267636	0.146557	0.461252	-0.670002	-1.00009	2.24084
	SUP-HD1	-0.58789	-3.70828	1.62292	-1.07769	-0.50799	3.38349	-0.78841	-2.57162	1.27417	-0.498974	1.52201
	SUP-M2	1.07548	0.925437	1.52395	-0.603723	-0.357781	2.05983	-2.6658	-3.32576	0.954807	-2.09648	-3.03709
	SUP-T1	-2.38668	-2.10859	2.98939	-3.33812	-2.85215	-1.17413	-0.87488	-0.219934	-2.42287	-0.402917	0.236918
	SW1088	3.92931	2.09847	-0.697747	2.69458	1.74987	0.0288825	-1.27468	1.7964	1.18187	1.23703	2.16294
	SW1116	-0.6606	2.12296	-0.974309	-0.2525	1.77404	1.32751	1.57445	-1.11274	1.31996	-2.53927	-3.59589
	SW1271	1.351	2.10301	-2.7779	-0.529085	1.71348	-0.0200623	-0.652706	-1.71048	1.34408	0.389963	-0.420348
	SW13	1.60859	-1.64631	-1.15623	-4.18488	-0.92453	-0.902802	1.4364	1.47239	-2.33342	0.340646	1.55804
	SW1417	-0.309159	1.69739	-0.0821195	3.0898	1.75761	0.0366434	1.26336	-1.01559	0.193156	-3.67187	-4.12712
	SW1463	-2.81703	-1.97356	0.463843	-0.691115	0.183889	-2.15836	1.3009	0.394454	-1.21648	-4.16308	-0.058185
	SW156	0.244901	-0.551486	-1.79237	2.07534	0.703595	-0.833902	1.00614	-2.15191	0.1986	0.557152	0.720613
	SW1573	-0.235597	1.37658	-3.32006	-1.21955	0.765287	-0.259769	-0.972633	0.551928	-0.372571	0.259495	-2.9924
	SW1710	2.02891	2.72154	-1.10411	2.98041	1.8763	-0.523205	0.251672	2.30038	0.878093	0.274962	-0.923709
	SW1783	5.45671	2.28072	-1.93104	1.54748	0.615494	0.728417	-1.13013	3.58927	3.59628	2.95626	-2.03612
	SW1990	0.447894	0.878592	0.75474	1.04439	2.36871	0.725364	0.825707	-2.35805	0.664641	0.0288123	-1.31924
	SW48	-1.49769	0.624642	0.0102761	-1.69015	-0.313166	0.0138643	0.613134	-0.0139808	-0.0306605	-3.11041	-2.22221
	SW620	-0.417183	-0.987359	1.11553	-0.927371	0.708881	-1.83402	2.23795	0.892653	-1.45187	-0.225142	2.288
	SW626	0.392984	0.51217	0.924514	1.15859	0.663412	0.481687	0.403151	0.516575	0.26104	-1.31285	0.574572
	SW684	0.826949	0.386498	0.32612	5.22976	0.924798	-1.02918	-0.61667	-1.42155	1.36298	1.57354	-1.70772
	SW756	0.864807	1.27043	-1.28422	1.8618	1.44658	0.0648915	-0.797713	-1.12671	-0.113111	0.94185	0.769546
	SW780	-0.372659	0.953995	0.530632	-0.160589	0.692928	-1.21891	0.674221	-1.76868	0.397679	-0.447624	-1.70938
	SW837	-0.387887	-2.18903	0.187522	1.14386	0.429805	2.16046	0.506538	0.481778	0.410748	-2.29544	-1.89024
	SW872	1.24648	0.801775	-0.476446	-0.584343	0.510496	-0.297482	-2.60324	-0.668419	-0.180934	2.29813	-1.15941
	SW900	1.00177	0.480096	-0.548045	1.30583	1.87659	1.76161	2.42701	-3.38985	1.80307	-1.08972	0.544602
	SW948	-2.24935	-2.61757	-0.137305	-0.386415	-0.960874	-1.01634	1.25298	-0.0423795	-1.16315	-4.01399	1.55104
	SW954	-0.0677494	-0.462625	-0.445605	-1.06817	3.7993	2.2855	0.68153	-0.219943	1.67238	-0.907445	0.40706
	SW962	3.76076	2.25743	-2.91828	0.85953	1.79949	0.349113	-2.30139	3.19471	2.14022	-0.415737	0.13447
	SW982	2.96603	3.62021	-1.80183	2.13227	2.6264	1.10254	-3.41787	2.17264	1.79803	3.11949	-1.11514
	T-24	1.08261	1.12273	-0.555228	0.76978	4.68083	1.44381	-2.54522	-2.0353	0.964742	1.12384	0.519949
	T-T	-1.24976	0.613268	0.400189	-2.22382	-1.32031	-1.07791	1.88732	-0.286376	-0.724286	-1.26306	0.572493
	T47D	-1.39001	0.597464	0.729302	-0.465938	-0.539523	-1.5635	0.926928	-1.70306	-2.38067	-2.62077	-0.96601
	T84	-2.8691	-3.48664	-0.121996	1.15434	1.31435	0.860743	2.10233	-0.243913	0.281987	-4.26755	-0.715647
	T98G	2.5584	4.28811	0.390663	0.770295	0.572465	-1.34726	-1.4632	2.32118	-0.0303852	3.14672	1.3655
	TC-71	-0.873102	-0.575688	0.0816014	-1.87034	-1.34257	-1.69884	-0.88159	-2.1099	-0.391942	0.165271	1.53506
	TC-YIK	-0.554922	-2.1869	1.11173	-0.615966	-2.48975	-2.71691	0.961323	0.829733	-3.60583	-2.03239	-2.63193
	TCCSUP	1.58164	0.185592	-2.52005	1.32374	0.989185	0.346999	-1.08747	-0.533761	1.24795	2.02433	-0.338562
	TE-1	0.57986	0.508415	-1.34438	-1.97342	0.680277	0.787228	2.2361	0.844257	0.531703	-0.767636	-0.378772
	TE-10	0.460508	-0.363482	-0.456532	-0.276617	2.9835	-0.322798	2.96836	0.898192	0.69724	-1.40887	-0.425275
	TE-11	-1.51208	0.124979	-0.395854	1.50469	0.91228	0.312744	0.997261	0.123209	0.453889	-1.05273	-2.65834
	TE-12	-0.00766735	-0.590076	0.888959	0.0864874	0.260885	-0.991561	2.35567	1.1355	-0.884414	-1.04815	-0.623041
	TE-15	-0.280071	1.80938	0.820521	-2.00204	1.81133	-0.605206	0.475789	-0.544866	0.29912	-3.96174	-4.49518
	TE-4	-0.192786	-0.374216	-0.321851	2.11096	-0.728908	0.145333	1.19503	-0.532847	0.651544	-1.9461	0.917874
	TE-441-T	0.953513	1.83954	1.38552	-0.563848	-0.708367	-2.76508	-2.55262	1.02419	-2.24866	2.31055	3.5645
	TE-5	0.166486	-0.10025	0.809232	2.84596	-0.16444	0.147627	0.632029	-2.75831	-0.270682	-0.173085	-0.882144
	TE-6	-0.431092	-1.85291	-0.720718	3.79651	0.657825	-0.00564064	0.444818	-0.022525	-0.412064	-0.123693	3.62272
	TE-8	1.0065	1.37017	0.263936	-1.33913	0.711681	-0.550308	-1.69769	1.69521	-0.95944	0.796937	0.927321
	TE-9	0.0472289	0.803786	0.707415	0.165655	1.28028	1.10074	1.85961	0.759857	0.420037	-0.437411	0.645506
	TGBC11TKB	-0.782267	-2.41965	-1.15478	3.20828	0.370792	1.38675	1.07301	0.405214	0.335539	-1.59991	-0.26865
	TGBC1TKB	0.32878	-1.71658	0.120892	2.02843	2.11087	0.296388	3.20925	0.28461	1.14634	-1.06207	-1.11413
	TGBC24TKB	-0.102766	-0.0206377	0.567446	3.209	0.0270928	0.0511717	1.80212	-2.54904	-0.422437	-1.90478	3.88549
	TGW	0.131065	-1.41594	0.691833	-1.14808	-2.28466	-2.19847	-0.044663	1.65086	-3.47841	2.15959	1.87777
	THP-1	-0.961116	0.0759753	4.27571	-1.62209	-0.902753	1.89929	-1.99283	-0.116442	-0.515176	-1.37767	-1.57587
	TK	-2.05129	0.0215094	2.23199	-0.20631	-1.33133	-0.00628268	0.480238	0.170236	-1.04632	-0.587407	1.1855
	TK10	0.921013	-0.0681031	-2.78672	3.35737	1.53465	0.0920817	2.16236	-5.4024	0.766519	1.02495	0.661651
	TOV-112D	-0.331255	-0.741744	-0.0320997	-0.531139	-1.07296	-0.772936	-0.505759	1.88864	-2.54395	0.100242	1.15931
	TOV-21G	0.481453	0.211189	0.897382	1.46143	0.696393	-0.376161	-0.806984	0.268311	1.51713	1.5147	0.635516
	TT	-0.412323	-0.614066	2.27399	-0.811201	-1.51764	-2.80463	0.0637047	1.20337	-1.02649	-2.24775	-0.620972
	TT2609-C02	0.533345	-0.104794	-1.4602	-0.65004	0.60556	-0.114409	-1.24555	-0.477687	0.902737	0.95458	-2.34107
	TUR	-2.00848	-1.22171	2.36644	-1.73066	-2.00052	1.80468	-2.64016	0.461737	-1.51781	-1.4745	-0.136631
	TYK-nu	-0.559398	0.655912	-1.94516	0.677586	0.746542	1.20439	1.18186	-1.07515	1.0792	6.82435	-0.491173
	U-118-MG	4.53804	1.49302	-1.85357	-2.58651	0.145038	-0.574984	-6.24394	4.13683	0.388081	0.237844	-1.01842
	U-2-OS	1.12635	1.31238	0.0354231	-1.07516	-0.327609	-1.71647	-2.15925	1.62868	-0.34382	-0.311458	-0.203771
	U-266	-0.551841	0.284537	2.13754	-0.256618	-1.73551	2.47699	-0.343465	-0.79515	-0.280875	-2.39127	2.37193
	U-698-M	-3.35201	-1.05521	3.07432	-2.39349	-2.65769	0.309223	0.372158	-0.00549561	-0.212976	0.0614596	1.26328
	U-87-MG	2.52228	1.9174	-4.00331	0.194891	-0.92055	0.396559	-4.53502	1.94478	1.23659	-0.13788	-2.58117
	U031	1.35261	2.48386	-0.791707	0.0904945	1.3965	0.212897	-1.86329	-3.34834	2.5051	0.667026	-1.47312
	U251	0.979937	-0.440425	-2.31046	1.34083	0.407074	-0.374869	-1.89853	2.25381	-0.485566	1.60336	0.466869
	UACC-257	-0.534247	0.691992	0.800178	0.101391	-0.589956	0.127395	0.202691	1.6492	-0.683536	3.49249	-2.40706
	UACC-62	1.99279	0.533105	0.440433	-1.27349	-0.305088	-0.816115	-0.607216	2.47615	0.529723	1.98333	-0.675599
	UACC-812	-0.524975	0.0333133	-3.05908	0.400853	-0.538062	-1.21241	0.472714	0.429596	-0.675635	-2.71171	-0.498195
	UACC-893	-1.05095	-1.22488	-0.0894487	0.0234507	-0.456696	-1.97899	2.65382	-2.07515	-0.843319	-0.633692	-1.90046
	UM-UC-3	-0.8624	0.285618	-0.215279	0.614245	1.21805	0.289883	-0.71526	-0.88756	1.12012	0.162472	1.95948
	UMC-11	-1.55372	-3.19149	0.275947	0.926801	-1.23235	-2.72695	0.473201	-0.944666	-0.624439	-1.54468	4.07601
	UWB1.289	1.4089	0.0409923	0.25538	1.95963	1.05534	2.24571	1.02492	-0.577159	1.72754	0.0547464	0.0440823
	VA-ES-BJ	1.55047	-0.190236	-1.01966	1.95067	0.341521	-0.976049	-0.966183	0.523456	0.865021	0.0840615	-2.39479
	VAL	-1.03596	1.39778	1.59576	-6.59302	-3.5912	1.87517	-3.24614	0.314498	0.0977887	-1.03695	-2.08307
	VCaP	-3.648	-0.444904	-0.739682	-0.792882	-2.01557	-3.23645	-0.0224819	0.101731	-1.132	-2.8155	-0.301527
	VM-CUB-1	-0.0825619	1.11744	-0.896037	0.131943	2.3443	0.210928	1.67585	-2.81962	1.31228	-0.298038	0.500235
	VMRC-LCD	0.106361	0.323114	0.885459	0.441032	-0.358442	-1.74382	0.791286	-0.522025	-1.14195	-2.69117	4.3847
	VMRC-RCZ	2.88161	2.41035	-2.9242	2.83755	0.745734	-0.75455	0.127052	-0.897614	0.42708	1.0906	1.46687
	WIL2-NS	-0.576678	-0.745182	1.58269	-3.73444	-1.5576	3.61192	-2.75453	0.0926722	2.5196	0.13282	-0.0737931
	WM-115	3.37933	1.67952	-0.71352	-0.492447	0.299203	1.10415	-3.2649	4.01078	2.13308	2.18249	-3.38156
	WM1552C	2.87798	1.34258	-0.0440275	0.358374	2.50335	0.461902	-1.24739	2.19128	1.64831	1.01716	-1.26851
	WM278	1.54671	0.310474	-0.339948	0.329571	0.0203315	0.238036	-0.423419	1.76191	2.37193	6.24922	-3.48655
	WM35	0.0199778	1.50456	-0.567847	0.169331	-0.544571	0.331825	-0.914517	-0.641538	-0.235912	2.64559	0.333756
	WM793B	2.22051	1.35875	-2.0188	-0.856283	0.676045	1.36906	-1.16131	-0.233292	2.79452	3.62303	-2.98415
	WSU-DLCL2	-1.14797	0.266222	1.60047	-2.26772	-3.40118	0.127841	-1.02062	0.385571	-0.0866015	-0.254463	-0.924295
	WSU-NHL	-1.93118	-0.330934	1.93159	-1.71053	-1.59054	1.78999	-0.201406	-0.227017	0.620706	-0.206072	3.07334
	YAPC	-0.0433468	1.15833	-0.267939	1.12241	0.505815	-0.0845304	1.43582	0.164624	-0.125116	-1.00631	-1.54203
	YH-13	3.15229	0.726205	-1.91922	1.18706	1.11022	-1.07972	-0.882208	4.64567	0.78776	0.942514	-0.752147
	YKG-1	2.82369	0.586619	-0.894234	0.151697	0.819323	-0.777465	-0.706959	1.65576	0.0742447	2.76155	1.43034
	YT	-1.95803	-0.753952	2.39633	-2.42539	0.0546947	2.88691	-2.45137	0.258909	-0.407189	-1.74639	-1.26666
	ZR-75-30	-2.9365	-0.740765	-1.54703	0.859456	0.283357	-2.90615	0.598656	-2.36254	-1.09946	-1.60498	0.874098

## Sheet: Table S5B - Speed Performance
		TableS5B - SPEED signature performances, refers to figure 5
		List of parameters (z-score, overlap, expression, and uniqueness) selected by 5-fold cross-validation and their performance compared to the parameters used in the original SPEED publication. AUC scores for precision-recall curves are listed for training, cross- validation, and combined set, showing that the GSEA scores obtained from our sets are better able to distinguish between perturbed and ba…
	pathway	Z-cutoff	O-cutoff	E-cutoff	uniqueness	# genes in optimized list	# genes in original list	Precision-recall AUC training	Precision-recall AUC CV	Precision-recall AUC all arrays, optimized list	Precision-recall AUC all arrays, original list
	H2O2	20	50	20	+	191	60	0.99	1	0.99	0.66
	IL-1	20	60	20	+	75	141	0.91	0.99	0.93	0.85
	JAK-STAT	20	20	70	+	162	114	0.78	0.87	0.81	0.68
	MAPK_only	20	70	10	-	65	559	0.94	0.97	0.95	0.46
	MAPK_PI3K	15	20	5	-	171	118	0.82	0.89	0.84	0.63
	TLR	6.5	40	50	+	78	181	0.88	0.91	0.89	0.81
	PI3K_only	15	20	30	+	227	67	0.8	0.97	0.83	0.49
	TGFB	20	20	60	+	119	142	0.78	0.88	0.8	0.68
	TNFa	1.5	50	70	-	56	259	0.77	0.99	0.81	0.66
	VEGF	12	20	30	+	121	56	0.92	0.94	0.92	0.84
	Wnt	7.5	30	5	+	195	83	0.93	0.94	0.93	0.65

## Sheet: Table-S5C binaryIC50s
	TableS5C - Binarized Drug IC50s, refers to figure 5
		(S)ensitive		(R)esistant
	Screened Compounds:	Erlotinib	Rapamycin	Sunitinib	PHA-665752	MG-132	Paclitaxel	Cyclopamine	AZ628	Sorafenib	VX-680	Imatinib	NVP-TAE684	Crizotinib	AZD-0530	S-Trityl-L-cysteine	Z-LLNle-CHO	Dasatinib	GNF-2	CGP-60474	CGP-082996	A-770041	WH-4-023	WZ-1-84	BI-2536	BMS-536924	BMS-509744	CMK	Pyrimethamine	JW-7-52-1	A-443654	GW843682X	MS-275	Parthenolide	KIN001-135	TGX221	Bortezomib	XMD8-85	Roscovitine	Salubrinal	Lapatinib	GSK269962A	Doxorubicin	Etoposide	Gemcitabine	Mitomycin C	Vinorelbine	NSC-87877	Bicalutamide
	Discretisation Threshold (log IC50)/ Cell-Lines	1.5671	-3.6395	0.50064	1.9064	-2.0053	-5.6772	3.4712	-0.034145	0.61159	-0.59242	2.0495	-1.1256	1.2531	0.96253	-0.71324	-0.60881	-0.28739	1.613	-3.6524	1.202	1.8731	0.88193	2.6003	-4.0077	-0.40222	1.5906	0.35105	1.5774	-4.1814	-2.3385	-4.9006	-1.2652	1.2425	3.0676	2.5805	-7.6275	1.207	2.6035	2.056	1.6257	0.35074	-3.9565	-1.2198	-5.9903	-2.9647	-5.9536	3.9149	1.8801
	A253	S	R	R	R	R	R	R	R	R	R	R	R	R	R	R	R	R	R	R	R	R	R	S	R	R	R	R	R	R	R	R	R	R	R	R	R	R	R	R	S	R	R	S	R	R	S	R	R
	BB30-HNC	S	R	R	R	R	S	S	R	R	S	R	R	R	S	R	R	S	R	R	R	S	S	S	R	R	R	R	R	R	R	R	R	R	R	R	R	R	R	R	S	R	R	S	S	R	S	R	R
	BB49-HNC	R	R	R	R	R	R	R	S	R	R	S	R	R	R	R	R	S	S	R	R	R	R	R	R	R	R	R	R	R	R	R	R	R	R	S	R	R	R	R	R	S		R	R	R	R	R	R
	BHY																																										R	R	R	R	R	R	R
	BICR10																																										R	R	R	R	R	R	R
	BICR22																																										R	R	R	R	R	R	R
	BICR31																																										R	R	R	R	R	R	R
	BICR78																																										R	R	R	R	R	R	R
	Ca9-22																																										R	R	R	R	R	R	R
	CAL-27																																										R	R	R	S	R	S	R
	CAL-33																																										R	R	R	R	R	R	R
	Detroit562																																										R	R	R	R	R	R	R
	DOK																																										R	R	R	R	R	R	R
	FADU																																										R	R	R	R	R	R	R
	H3118																																										R	R	R	R	R	S	R
	HN																																										R	R	R	R	R	R	R
	HO-1-N-1																																										R	R	R	R	R	R	R
	HO-1-u-1																																										R	R	R	R	R	R	R
	HSC-2																																										R	R	R	R	S	S	R
	HSC-3																																										R	R	R	R	R	S	R
	HSC-4																																										R	R	R	R	R	R	R
	JHU-011																																										S	R	R	S	R	S	R
	JHU-022																																										R	R	R	R	R	R	R
	KON																																										R	R	R	S	S	S	R
	KOSC-2																																										R	R	R	R	R	R	R
	LB771-HNC	S	R	R	R	S	R	R	R	R	R	R	R	R	R	R	R	R	R	R	R	S	R	R	R	S	R	R	R	R	R	R	R	R	R	R	S	R	R	R	S	R	R	R	R	R	R	R	R
	OSC-19																																										R	R	R	R	R	R	R
	OSC-20																																										R	R	R	R	R	R	R
	PCI-15A																																										R	R	R	R	R	S	R
	PCI-30																																										R	R	R	R	R	R	R
	PCI-38																																										R	R	R	R	R	R	R
	PCI-4B																																										R	R	S	R	R	R	R
	PCI-6A																																										R	R	R	R	S	S	R
	PE/CA-PJ15																																										R	R	R	R	R	R	R
	RPMI-2650																																										S	R	R	R	R	R	R
	SAS																																										R	R	R	R	R	R	S
	SAT																																										R	R	R	R	R	R	R
	SCC-15	R	R	R	R	R	R	R	R	R	R	R	R	R	R	R	R	R	R	R	R	R	R	R	R	R	R	R		R	R	R			R	R	R	R	R	R	R		R	R	R	R	R	R	R
	SCC-25																																										R	R	R	R	R	R	S
	SCC-4																																										R	R	R	R	R	R	R
	SCC-9																																										R	R	R	R	S	R	R
	SKN-3																																										R	R	R	R	R	R	R
	COLO-680N																																										R	R	R	R	R	R	R
	EC-GI-10	R	R	R	R	R	R	R	R	R	R	R	R	R	R	R	R	R	R	R	R	R	R	R	R	R	R	R	R	R	R	R	R	R	R	R	R	R	R	R	R	R	R	R	R	R	R	R	R
	ESO26
	ESO51
	FLO-1
	HCE-4		R	R	R		R				R	R	R	R	R	R	R	S	R	R	R	S	R	R	R	R	R	R			R	R											R	R	R	R	R	S	R
	KYAE-1
	KYSE-140																																										R	R	R	R	R	S	R
	KYSE-150																																										R	R	R	R	R	R	R
	KYSE-180																																										R	R	R	R	R	S	R
	KYSE-220																																										R	R	R	R	R	R	R
	KYSE-270																																										S	S	R	R	R	R	S
	KYSE-410																																										R	R	R	R	R	R	R
	KYSE-450																																										R	R	R	R	R	R	R
	KYSE-50																																										R	R	R	R	S	S	R
	KYSE-510																																										S	R	S	S	R	S	R
	KYSE-520																																										R	R	R	R	R	R	R
	KYSE-70																																										R	R	R	R	R	R	R
	OACM5-1
	OACp4C
	OE19																																										R	R	R	R	R	R	R
	OE21																																										R	R	R	R	R	R	R
	OE33																																										R	R	R	R	R	R	R
	SK-GT-4
	TE-1	S	R	R	R	R	R	R	R	R	R	R	R	R	S	R	R	S	R	R	R	S	R	S	R	R	R	R	R	R	R	R	R	R	R	R	R	R	R	R	S	R	R	R	R	R	R	R	R
	TE-10	S		R	R	R	S	R	R	R	R	R	R	R	S	R	R	S	S	R	R	S	R	R	R	R	R	R	R	R	S	R	R	R	R	R	R	R	R	R	S	R	R	R	R	R	R	R	R
	TE-11			R	S		S				S	S	S	R	S	R	R	S	R	R	R	S	R	S	R	S	R	R			R	R											R	R	R	R	R	R	R
	TE-12	S	R	S	R	R	R	R	R	R	R	R	R	R	S	R	R	S	R	R	S	S	S	S	R	S	S	R	R	R	R	R	R	R	R	R	R	R	R	R	S	R	R	R	R	R	R	R	R
	TE-15	S	S	S	S	R	S	R	R	R	R	R	R	R	S	R	R	S	R	R	R	S	S	S	S	R	R	R	R		S	R	R	R	R	R	R	R	R	R	S	R	R	R	S	R	R	R	R
	TE-4
	TE-5	S	R	R	R	R	R	R	R	R	R	R	R	R	R	R	R	R	R	R	R	R	R	R	R	R	R	R	R	R	R	R	R	R	R	R	R	R	R	R	S	R	R	R	R	R	R	R	R
	TE-6	S	S	R	R	R	R	R	R	R	R	R	R	R	R	R	R	R	R	R	R	R	R	R	R	R	R	R	R	R	R	R	R	R	R	R	R	R	R	R	S	R	R	R	R	R	R	R	R
	TE-8	R		R	R	R	S	R	R	R	R	R	R	R	S	R	S	S	R	R	R	S	S	S	S	S	S	S	R	R	R	S	R	R	R	R	R	R	R	R	S	R	S	R	R	R	R	R	R
	TE-9		R	R	R	R	R	R	R	R	R	R	R	R	R	R	R	S	R	R	R	R	S	R	R	R	R	R	R	R	R	R	R	R	R	S	S	R	R	R	S	R	R	S	R	R	S	R	R
	T-T																																										R	R	R	R	R	R	S
	CESS	R	S	R	R	R	R	R	R	R	S	R	R	R	R	R	S	R	R	R	R	R	R	R	S	R	R	R	R	R	R	S	R	R	R	R	R	R	R	R	R	R	R	R	R	R	R	R	R
	CTV-1	R	R	R	S	R	R	S	R	R	S	R	R	S	S	S	R	S	R	R	R	S	S	R	R	R	R	R	S	R	R	R	R	R	R	R	R	R	R	R	R	R	R	R	R	R	S	R	S
	GDM-1	R	R	S	S	R	R	R	S	S	S	S	S	S	S	S	R	S	R	R	R	R	S	S	S	S	R	R	R	R	R	S	R	R	R	S	R	S	R	R	R	S	R	R	R	R	R	R	R
	HEL	S	S	R	R	R	R	R	R	R	R	R	R	R	R	R	R	R	R	R	R	R	R	R	R	R	R	R	S	R	R	R	R	S	S	R	R	R	R	R	R	R	R	R	R	R	R	R	R
	HL-60	R	R	R	R	R	R	R	S	R	S	R	R	R	R	R	R	R	R	R	R	S	R	R	R	S	R	R	R	R	R	R	R	R	R	R	R	R	R	R	R	R	R	R	R	R	R	R	R
	KASUMI-1	R	R	R	R	R	R	R	R	R	R	R	R	R	R	R	R	R	R	R	R	R	R	R	R	R	R	R	R	R	R	R	R	R	R	R	R	R	R	R	R	R		R			R	R
	KG-1	R	R	R	R	R	R	R	R	S	R	R	R	R	R	R	R	R	R	R	R	R	R	R	R	R	R	R	R	R	R	R	R	R	R	R	R	R	R	R	R	R	R	R	R	R	R	R	R
	KMOE-2	R	R	R	R	R	R	R	S	R	R	R	R	R	R	R	R	R	R	R	R	R	R	R	R	R	R	R	R	R	R	R	R	R	R	R	R	R	R	S	R	R	R	R	R	R	R	R	R
	ME-1	R	R	R	R	R	R	R	S	R	R	R	R	R	R	R	R	R	R	R	R	R	R	R	R	R	R	R	R	R	R	R	R	R	R	R	R	R	R	R	R	R	R	R	R	R	R	R	R
	ML-2	R	R	R	R	S	R	S	S	R	S	R	R	R	R	R	S	R	R	R	R	R	R	R	S	S	S	R	R	R	R	R	R	R	S	R	R	R	R	S	R	S	R	R	R	S	R	R	R
	MOLM-13	S	R	S	S	R	R	S	S	S	S	R	S	S	S	S	R	S	R	R	R	R	R	S	R	S	S	R	R	R	S	R	R	R	S	R	R	S	S	R	R	S	R	R	R	R	R	R	R
	MONO-MAC-6	R	R	S	R	R	R	R	R	S	S	R	S	R	R	R	R	R	R	R	R	R	R	S	R	S	R	R	R	R	S	R	R	R	R	R	R	R	R	R	R	R	R	R	R	R	R	R	R
	NKM-1	R	R	S	R	R	R	R	S	S	R	S	R	S	R	R	R	R	R	R	R	R	R	R	R	R	R	R	R	R	R	R	S	R	R	S	R	R	R	R	R	R	R	R	S	S	R	R	R
	NOMO-1	R	R	R	R	R	R	R	S	R	R	R	R	R	R	R	R	R	R	R	R	R	R	R	R	R	R	R	R	R	R	R	R	R	R	R	R	R	R	R	R	R	R	R	R	R	R	R	R
	OCI-AML2	R	R	S	S	R	R	S	S	S	S	R	R	R	R	R	R	R	R	R	R	S	R	R	R	R	R	R	R	R	R	R	R	R	S	R	R	R	R	R	R	R	R	R	R	S	R	S	S
	OCI-AML3	R	R	R	R	R	R	R	S	R	R	R	R	R	R	R	R	R	R	R	R	R	R	R	R	R	R	R	R	R	R	R	R	R	R	R	R	R	R	R	R	R	R	R	R	R	R	R	R
	OCI-AML5	R	R	S	S	R	R	R	S	S		S	S	S	R	R	R	R	S	R	R	R	R	R	R	S	S	R	R	R	R	R	R	R	R	R	R	R	R	R	R	S	R	R	R	R	R	R	R
	OCI-M1	R	R	R	R	R	R	R	R	R	R	R	R	R	R	R	S	R	R	R	R	R	R	R	R	R	R	R	R	R	R	R	R	R	R	R	R	R	R	R	R	S	R	R	R	R	R	R	S
	P31-FUJ	R	R	R	R	R	R	R	R	R	R	R	R	R	R	R	R	R	R	R	R	R	R	R	R	R	R	R	R	R	R	R	R	R	R	R	R	R	R	R	R	R	R	R	R	R	R	R	S
	PL-21	R	R	R	R	R	R	R	S	R	R	R	R	R	R	R	R	R	R	R	R	R	R	R	R	S	S	R	R	R	R	R	R	R	R	R	R	R	S	R	R	S	R	R	R	R	R	R	R
	QIMR-WIL	R	S	R	R	R	R	R	R	R	S	R	R	R	R	R	R	S	R	R	R	S	R	R	R	R	R	R	R	R	R	R	R	R	R	S	R	R	R	R	R	S	R	S	S	R	R	R	R
	SIG-M5	S	S	S	R	R	R	R	S	R	S	R	S	R	R	R	R	R	S	R	R	S	R	R	R	S	S	R	R	R	R	R	R	R	S	R	R	S	S	R	R	R	R	S	S	R	S	S	S
	THP-1	R	R	R	R	R	R	R	R	R	R	R	R	R	R	R	R	R	R	R	R	R	R	R	R	R	R	R	R	R	R	R	R	R	R	R	R	R	R	R	R	R	R	R	R	R	R	R	R
	KARPAS-299	R	R	R	R	R	R	S	R	R	R	R	S	S	R	R	R	R	R	S	R	S	R	R	R	R	R	R	R	R	R	R	R	R	R	R	R	R	S	R	R	R	R	R	R	R	R	R	R
	SU-DHL-1	R	R	R	S	R	R	R	R	R	R	S	S	S	R	R	R	R	S	R	R	R	R	R	R	R	R	R	R	R	R	R	R	R	S	R	R	R	R	R	R	R	R	R	R	R	R	S	S
	SUP-M2	R	R	R	R	R	R	R	R	R	S	R	S	S	R	R	S	R	R	S	R	R	R	R	R	R	R	R	R	R	R	R	R	R	R	R	R	R	S	S	R	R	R	R	R	R	R	S	S
	BALL-1
	KARPAS-231	R	S	R	S	R	R	S	R	R	S	R	R	R	S	R	R	S	R	S	R	S	S	S	S	R	R	S	S	R	S	R	S	S	S	S	R	S	R	S	R	S	R	R	S	R	S	S	S
	KOPN-8	R	S	R	R		R		R		S	R	R	R	R	R	R	R	R	R	R	S	R	S	R	R	R	S		R	R	R	R				R		R		R		R	R	R	R	R	R	R
	MHH-CALL-2
	MHH-PREB-1	R	S	R	R	R	R	S	R	R	R	R	R	R	R	R	R	S	R	R	S	S	R	R	R	R	R	R	R	R	R	R	R	S	R	R	R	R	R	S	R	R	R	R	R	R	R	R	S
	MN-60	R	R	R	R	R	R	R	R	R	R	R	R	R	R	R	R	R	R	R	R	R	R	R	R	R	R	R	R	R	R	R	R	R	R	R	R	R	R	R	R	R	R	R	R	R	R	R	R
	NALM-6		R	R	R	R	R	S	R	R	S	R	R	S	R	S	R	S	R	R	S	S	R	R	R	R	R	R	R	R	R	R	R	R	R	R	R	R	R	R	R	S	S	S	R	S	R	R	S
	RCH-ACV
	REH	R	R	R	R	R	R	R	R	R	R	R	R	R	R	R	R	R	S	R	R	R	R	R	R	R	R	R	R	R	R	R	R	R	R	R	R	S	R	R	R	R	S	S	R	S	R	R	R
	ROS-50	R	R	R	R	R	R	R	R	R	R	R	R	R	R	R	R	R	R	R	R	R	R	R	R	R	R	R	R	R	R	R	R	R	R	R	R	R	R	R	R	R	R	R	R	R	R	R	R
	SUP-B8
	U-698-M	R	R	R	R	R	R	R	R	R	R	R	R	R	R	R	R	R	R	R	R	R	R	R	R	R	R	R	R	R	R	R	R	R	R	R	R	R	R	R	S	R	R	R	R	R	R	R	R
	A3-KAW	S	S	R	R	R	R	S	R	S	R	R	R	R	R	R	R	R	S	S	S	R	R	R	R	R	R	R	R	R	R	R	S	S	R	R	R	S	S	R	R	R	R	R	R	R	R	R	S
	A4-Fuk	R	S	S	R	R	R	R	S	R	S	R	S	S	R	S	R	R	R	R	R	R	R	R	R	S	S	R	R	R	S	R	R	R	R	R	R	R	R	R	R	R	R	R	R	R	R	R	R
	BC-1	R	R	R	R	R	R	R	R	S	R	R	R	R	R	R	R	R	R	R	R	R	R	R	R	R	R	R	R	R	R	R	R	R	R	R	R	R	S	R	R	R	R	R	R	R	R	R	R
	CRO-AP2				R				R	R		R			R														R				S									R
	CTB-1	R	R	R	R	R	R	R	R	R	R	R	R	R	R	R	R	R	R	R	R	S	R	R	R	R	R	R	R	R	R	R	R	R	R	R	R	R	R	R	R	R	R	R	R	R	R	R	R
	DB		R	R	R	R	R	R	R	R	R	R	R	R	R	R	R	R	R	R	R	R	R	R	R	R	R	R	R	R	R	R	R	R	R	R	R	R	R	R	R	R	R	R	R	R	R	R	R
	DOHH-2	R		R	S	R	R	S	R	R	S	R	R	R	S	R	R	S	R	R	S	S	S	R	R	R	R	S	R	S	R	R	R	R	S	R	R	S	R	R	R	R	R	R	R	R	R	R	R
	Farage	R		R	R	R	R	R	R	R	R	R	R	R	S	R	R	S	R	R	R	S	S	S	R	R	R	S	R	R	R	R	R	S	R	R	R	R	R	R	R	R	R	S	R	R	R	R	R
	GRANTA-519	R	R	R	R	R	R	R	R	R	R	R	R	R	R	R	R	R	R	R	R	R	R	R	R	R	R	R	R	R	R	R	R	R	R	R	R	R	R	R	R	R	R	R	R	R	R	R	R
	JEKO-1
	JSC-1	R	R	R	R		R		S		S	R	R	R	R	R	R	R	R	R	R	R	R	R	R	R	R	R		R	R	R	S				R		R		R		R	R	S	R	R	R	R
	KARPAS-1106P
	KARPAS-422	R	S	R	R	R	R	S	R	R	R	R	R	R	R	R	R	S	R	R	S	R	R	R	R	R	R	R	R	R	R	R	R	R	R	S	R	R	R	R	R	R	R	R	R	R	R	R	R
	MC116	S	S	R	S	R	R	S	R	R		S	R	S	R	R	R		S	R	S	S	R	S	R	R	R	S	R	R	R	R	R	R	S	R	R	R	S	S	S	R	R	R		R	R	S	S
	NU-DUL-1	R	R	R	R	R	R	S	R	R	R	R	R	R	R	R	R	S	R	R	R	S	S	S	R	R	R	R	R	R	R	R	R	S	R	S	R	R	R	R	R	R	R	R	S	R	R	R	S
	OCI-LY-19	S	R	S	R	R	S	R	S	R	S	R	R	R	R	R	R	R	R	R	R	R	R	R	R	R	R	R	R	R	R	R	R	S	R	R	R	R	R	R	R	R	S	S	R	S	S	R	R
	RC-K8	R				R		R	R	R																			R				R	R	R	R	R	R	R	R	R	R	R	R	R	R	R	R	R
	RL	R	R	R	R	R	R	R	R	R	R	R	R	R	R	R	R	R	R	R	R	R	R	R	R	R	R	R	R	R	R	R	R	R	S	R	R	S	R	R	R	R	R	R	R	R	R	R	R
	SCC-3	R	R	R	S	R	R	R	R	R	R	S	S	S	R	R	R	R	S	R	R	R	R	R	R	R	R	S	S	R	R	R	S	S	S	R	R	R	S	R	S	R	R	R	R	R	R	S	S
	SLVL	R	S	R	R	R	R	R	R	R	R	R	R	R	R	R	R	R	R	R	R	S	R	R	R	R	R	R	S	R	R	R	S	R	R	R	R	R	R	R	R	R	R	R	R	R	R	R	R
	SU-DHL-10																																											S			S	S
	SU-DHL-16	R	S	R	R	R	R	R	R	R	S	S	R	R	S	R	R	S	S	R	R	S	S	R	R	R	R	R	R	R	R	R	R	S	S	R	R	R	R	S	S	R	R	R	R	R	S	S	S
	SU-DHL-4	S	S	R	S	R	R	S	R	R	R	S	R	R	S	R	R	S	S	S	S	S	S	S	R	R	R	S	R	S	S	R	R	R	S	S	R	S	S	R	R	R	R	R	R	R	R	R	S
	SU-DHL-5																																										S	S	S	R	S	R	S
	SU-DHL-6	S	S	R	R	S	S	S	R	R	R	R	R	R	S	R	R	S	R	S	S	S	S	S	R	R	R	S	R	S	S	R	S	S	S	S	R	S	S	S	R	R	R	R	R	R	R	R	S
	SU-DHL-8	R		R	R	R	R	R	R	S	S	R	R	R	R	R	S	R	R	S	R	S	R	R	S	R	R	S	R	R	S	R	S	S	S	R	R	S	S	S	S	S	R	R	R	R	R	R	S
	TK	R				R		R	R	R																			S				R	R	R	R	R	R	R	R	R	R	R	R	R	R	R	R	R
	TUR	R	R	R	R	R	R	R	R	R	R	R	R	R	R	R	R	R	R	R	R	R	R	R	R	R	R	R	R	R	R	R	R	R	R	R	R	R	R	R	R	R	R	R	R	R	R	R	R
	VAL	R	R		R	R		S	R	R		R	R	R	R														R				R	S	R	R	R	R	R	R	R	S	R	R	R	R	R	R	R
	WSU-DLCL2	R	R	R	R	R	R	R	R	R	R	R	R	R	R	R	R	R	R	R	R	R	R	R	R	R	R	R	R	R	R	R	R	R	R	R	R	R	R	R	R	R	R	R	R	R	R	S	R
	BL-41	S		R	S	S	R	S	R	R	S	R	R	S	R	R	S		S	S	S	S		R	R	R	R	S	R	S	S	R	R	S	S	R	R	R	S	R	S	R	R	R	R	R	R	S	S
	CA46	R	R	R	R	R	R	R	R	R	R	R	R	R	R	R	R	R	R	R	R	R	R	R	R	R	R	R	R	R	R	R	R	R	R	R	R	R	R	R	R	R	R	R	R	R	R	R	R
	Daudi	R	S	R	R	R	R	S	R	R	R	R	R	R	R	R	R	R	R	R	S	S	S	R	R	R	R	R	R	R	R	R	R	R	R	R	R	R	R	S	R	R	R	R	R	R	R	R	R
	DG-75	R	R	R	R	R	R	R	R	R	R	R	R	R	R	R	R	R	R	R	R	R	R	R	R	R	R	R	R	R	R	R	R	R	R	R	R	R	R	R	R	R	R	R	R	R	R	R	R
	EB2	R	R	R	S	R	R	R	R	R	R	S	R	R	R	R	R	R	R	R	R	R	R	R	R	R	R	R	R	R	R	R	R	R	R	R	R	S	R	R	R	R	R	R	R	R	R	R	R
	EB-3	R	S	R	R	R	R	S	R	R	R	R	R	R	R	R	R	S	R	R	R	S	S	R	R	R	R	R	R	R	R	R	R	R	R	R	R	R	R	R	R	R	R	R	R	R	R	R	R
	GA-10	S	S	S	R	R	S	S	R	S	S	S	R	S	S	S	R	S	R	S	S	S	S	S	R	R	S	R	R	S	S	R	S	S	S	S	R	S	S	S	R	S		S			S	R
	JiyoyeP-2003	R	S	R	R	R	R	R	R	R	R	R	R	R	R	R	R	S	R	R	R	S	R	R	R	R	R	R	R	R	R	R	R	R	R	R	R	R	S	R	R	R	R	R	R	R	R	R	R
	NAMALWA	R	R	R	S	R	R	S	R	R	S	R	R	R	R	S	R	S	R	R	R	S	R	R	R	R	R	R	R	R	R	R	R	R	R	R	R	R	R	R	R	R	R	R	R	R	R	R	R
	P32-ISH	S	R	R	S	R	R	S	R	R	S	R	R	S	R	R	R	S	S	S	R	S	R	R		R	R	S	R	R	R	R	R	S	R	R	R	R	R	R	R	R	R	R	R	R	R	S	S
	Raji	R	R	R	R	R	R	R	R	R	R	R	R	R	R	R	R	R	R	R	R	R	R	R	R	R	R	R	R	R	R	R	R	R	R	R	R	R	R	R	R	R	R	R	R	R	R	R	R
	Ramos-2G6-4C10	R	S	R	R	R	R	R	R	R	R	R	R	R	R	R	S	R	R	R	R	S	R	R	R	R	R	R	R	R	R	R	R	R	R	R	R	R	R	R	R	S	R	R	R	R	R	R	R
	ST486	R	R	R	R	R	R	R	R	R	S	S	R	S	S	R	R	R	R	R	R	S	R	R	R	R	R	R	R	R	R	R	R	R	R	R	R	R	S	R	R	R	S	R	R	R	R	R	S
	BV-173	S	R	R	R	R	R	S	S	S	S	S	R	S	S	S	R	S	S	R	R	S	S	R	R	R	R	R	R	R	R	R	R	R	R	R	R	R	R	R	R	R	R	R	R	R	R	R	R
	CML-T1
	EM-2	R		R	R	R	R	R	S	S	S	S	R	S	S	R	R	S	S	R	R	S	S	R	R	R	R	R	R	R	R	R	S	S	R	R	R	R	R	R	R	S	R	R	R	R	R	R	R
	JURL-MK1	R			R	R		R	S	R		S	R	R	R														R				R	R	R	R	R	R	R	R	R	R	R	R	R	R	R	R	R
	K-562	R	R	R	R	R	R	R	R	R	S	S	R	R	S	R	R	S	S	R	R	S	S	R	R	R	R	R	R	R	R	R	R	R	R	R	R	R	R	R	R	R	R	R	R	R	R	S	R
	KCL-22	R	R	R	R	R	R	S	S	R	S	S	R	S	S	R	R	S	S	R	R	S	S	R	R	R	R	R	R	R	R	R	R	R	R	R	R	R	R	R	R	R	R	R	R	R	R	R	R
	KU812	R	S	R	R	R	R	S	R	R	R	R	R	R	R	R	R	S	R	R	R	S	R	R	R	R	R	R	R	R	S	R	R	R	R	R	R	R	R	R	R	R	R	R	R	R	R	S	R
	LAMA-84	R	R	R	R	R	R	S	S	S	S	S	R	S	S	R	R	S	S	R	R	S	S	R	R	R	R	R	S	R	R	R	R	R	R	R	R	R	R	R	R	R	R	R	R	R	R	R	R
	MEG-01	R	R	R	R	R	R	R	S	S	S	S	R	S	S	R	R	S	S	R	R	S	S	R	R	R	R	R	R	R	R	R	R	R	R	R	R	R	S	R	R	R	R	R	R	R	R	R	R
	RPMI-8866	R	R	R	R	R	R	R	R	R	R	R	R	R	R	R	R	R	R	R	R	R	R	R	R	R	R	R	R	R	R	R	R	R	R	R	R	R	R	R	R	R	R	R	R	R	R	R	R
	AMO-1	R	R	R	R	R	R	R	R	R	R	R	R	R	R	R	S	R	R	R	R	R	R	R	R	R	R	R	R	R	R	R	R	R	R	R	S	R	R	R	R	R	R	R	R	R	R	R	S
	EoL-1-cell	R		S	S	R	R	S	R	R	S	S	R	R	S	S	R	S	R	R	R	S	S	S	R	R	R	R		R	R	R	R	R	S	R	R	R	R	S	R	R	R	R	R	R	R	R	R
	JJN-3	R	R	R	R	R	R	R	R	R	R	R	R	R	R	R	S	R	S	R	R	R	R	R	R	R	R	R	R	R	R	R	R	S	R	R	R	R	R	R	R	R	R	R	R	R	R	R	R
	KARPAS-620		S	R	R		R				R	R	S	S	R	S	R	R	R	R	R	S	R	R	S	S	S	R		S	S	S											R	R	R	R	R	R	S
	MC-CAR	R	R	R	R	R	R	R	R	R	R	R	R	R	R	R	R	R	R	R	R	S	R	R	R	R	R	R	R	R	R	R	R	R	R	R	R	S	R	R	R	R	R	R	R	R	R	R	R
	SKM-1	R	R	R	R	R	R	R	R	R	R	R	R	R	R	R	R	R	R	R	R	R	R	R	R	R	R	R	R	R	R	R	R	R	R	R	R	R	R	R	R	R
	HC-1	R	R	R	R	R	R	S	R	R	R	R	R	R	R	R	R	R	R	R	R	S	R	R	R	R	R	R	R	R	R	R	R	R	R	S	R	R	R	R	R	R	R	R	R	R	R	R	R
	MLMA	R	R	R	R	R	R	R	R	R	R	R	R	R	R	R	R	S	R	R	R	S	S	S	R	R	R	R	R	R	R	R	R	R	R	S	R	R	R	R	R	R	R	R	R	R	R	R	R
	Mo-T	R	R	R	R	R	R	R	R	R	R	R	R	R	R	R	R	R	R	R	R	R	R	R	R	R	R	R	R	R	R	R	R	R	R	R	R	R	R	R	R	R	R	R	R	R	R	R	R
	HDLM-2	R	R	R	R	R	R	R	R	R	R	R	R	R	R	R	R	R	R	R	R	S	R	R	R	R	R	R	R	R	R	R	R	R	R	R	R	R	R	S	S	R	R	R	R	R	R	R	R
	HD-MY-Z	R	R	R	R	R	R	R	R	R	R	R	R	R	R	R	R	R	R	R	R	S	R	R	R	R	R	R	R	S	R	R	R	S	R	R	R	R	R	R	R	R	R	R	R	R	R	R	R
	Hs-445	R	R	R	R	R	R	R	R	R	R	R	R	R	R	R	R	R	R	R	R	S	R	R	R	R	R	R	R	R	R	R	R	R	R	R	R	R	R	R	R	R	R	R	S	R	R	R	R
	KM-H2	R	R	R	R	R	R	R	R	R	R	R	R	R	R	R	R	R	R	R	R	R	R	R	R	R	R	R	R	R	R	R	R	R	R	R	R	R	R	R	R	R	R	R	R	R	R	R	R
	L-1236	R	R	R	R	R	R	R	R	R	R	R	R	R	R	R	R	R	R	R	R	R	R	R	R	R	R	R	R	R	R	R	R	R	R	R	R	R	R	R	R	R	R	R	R	R	R	R	R
	L-428	R	R	R	R	R	R	R	R	R	R	R	R	R	R	R	R	R	R	R	R	R	R	R	R	R	R	R	R	R	R	R	R	R	R	R	R	R	R	R	R	R	R	R	R	R	R	R	R
	L-540	R	R	R	R	R	R	R	R	R	R	R	R	R	R	R	S	R	R	R	R	R	R	R	R	R	R	R	R	R	R	R	R	R	R	R	R	R	R	R	R	R	R	R	R	R	R	R	R
	RPMI-6666	R	S	R	R	R	R	R	R	R	R	R	R	R	R	R	R	S	R	R	R	S	S	R	R	R	R	R	R	R	R	R	R	R	R	R	R	R	R	R	R	R	R	R	R	R	R	R	R
	SUP-HD1	R	R	R	R	R	R	R	R	R	R	R	R	S	R	R	R	R	R	R	R	R	R	R	R	R	R	R	R	R	R	R	R	S	R	R	R	R	S	R	R	R	R	R	R	R	R	R	R
	KY821		R	R	R	R	R	R	R	R	R	R	R	R	R	R	R	R	R	R	R	S	R	R	R	R	R	R	R	R	R	R	R	R	R	R	R	R	R	R	R	R	R	R	R	R	R	R	R
	MV-4-11		R	S	S	R	R	R	R	S	S	R	R	S	R	S	R	R	R	R	S	S	R	S	R	S	R	R	R	R	S	R	R	S	S	S	R	S	S	S	R	S	S	S	S	S	R	R	S
	RS4-11	R	R	R	S	R	R	S	R	R	S	S	R	R	R	R	S	R	R	R	R	R	R	R	R	R	R	R	R	R	R	R	R	R	R	R	R	R	R	R	R	R	R	S	R	R	R	R	R
	697	S	S	S	S	R	S	S	S	S	S	R	R	S	R	S	R	S	R	S	S	S	R	R	S	R	S	S	S	R	S	R	S	S	S	S	R	S	S	S	R	S	R	S	R	S	R	S	S
	ALL-PO	S	R	S	S	R	R	S	R	S	S	S	S	S	R	R	R	R	R	R	S	R	R	R	S	S	R	R	S	R	R	S	S	R	R	R	R	R	R	S	R	R	R	R	R	R	R	R	R
	BE-13	R	S	R	S	R	R	R	S	S	S	S	R	S	S	R	S	R	S	R	R	S	R	R	S	R	R	R	R	R	R	S	R	R	R	R	R	R	R	S	R	S	R	R	R	S	R	R	R
	CCRF-CEM	R	S	R	R	R	R	R	R	R		R	R	R	R	R	R	R	R	R	R	R	R	R	R	R	R	S	R	R	R	R	R	R	R	R	R	R	R	R	R	R	S	S	R	R	R	R	S
	GR-ST	R		R	R	R	R	R	R	R	R	R	R	R	R	R	R	R	R	R	R	R	R	R	R	R	R	R	S	R	R	R	R	R	R	R	R	R	R	R	R	R	R	R	R	R	R	R	R
	HAL-01	R	R	R	R	R	R	R	R	R	R	R	R	R	R	R	R	R	R	R	R	S	R	R	R	R	R	R	R	R	R	R	R	R	R	S	R	S	R	R	R	R	R	R	R	R	R	R	R
	KARPAS-45		R	R	S	R	R	R	R	R	R	R	R	S	R	R	R	R	R	R	S	S	R	R	S	R	R	R	R	R	R	S	R	R	R	R	R	R	R	R	R	R	R	R	R	R	R	R	R
	KE-37	R	S	R	S	R	R	S	R	R	S	R	R	R	R	S	S	R	R	R	R	R	R	R	S	R	R	R	R	R	R	S	R	R	R	R	R	R	R	R	R	R	R	S	R	S	R	S	S
	LC4-1	R	S	R	R	R	R	R	R	R	R	S	R	R	R	R	R	R	R	R	R	R	R	R	R	R	R	R	R	R	R	R	R	R	R	S	R	R	R	R	R	R	R	R	R	R	R	R	R
	MOLT-4	R	R	R	R	R	R	R	R	R	S	R	R	S	R	R	R	R	R	R	R	S	R	R	R	R	R	R	R	R	R	R	R	R	R	R	R	R	R	R	R	R	R	S	R	R	R	R	S
	P30-OHK	R	R	R	R	R	R	R	R	R	R	R	R	R	R	R	R	R	R	R	R	R	R	R	R	R	R	R	R	R	R	R	R	R	R	R	R	R	R	R	R	R	R	R	R	S	R	R	R
	SUP-B15	R	S	R	S	R	R	R	R	R	S	S	R	S	S	R	S	S	S	R	R	S	S	R	R	R	R	R	R	R	R	R	R	R	R	R	R	R	R	S	R	S	S	S	R	S	R	R	R
	ATN-1	R	R	R	R	R	R	S	R	R	R	R	R	S	R	R	S	R	R	R	S	R	R	R	R	S	R	R	S	R	R	R	R	R	R	R	R	R	R	R	R	R	R	R	R	R	S	R	R
	LOUCY	R	R	R	R	R	R	R	R	R		R	R	R	R	R	S	R	R	R	R	R	R	R	S	R	R	R	R	R	R	R	R	S	R	R	S	R	S	R	R	S	R	S	R	R	R	R	S
	MOLT-13				S		R		R	R		R			R							S			R	R	R		R	R		R	R							R		R
	MOLT-16
	P12-ICHIKAWA																																										R	R	R	R	R	R	S
	PF-382	R	R	R	R	R	R	S	R	R	R	R	R	R	R	R	S	S	R	R	S	S		R	R	R	R	S	R	R	R	R	R	R	R	R	R	S	R	R	S	R	R	R	R	R	R	R	S
	RPMI-8402		S	R	R	R	R	S	R	R	R	R	R	R	R	R	R	R	R	R	S	S	R	R	S	R	R	R	R	R	R	S	R	R	R	R	R	R	S	R	R	R	R	S	R	R	R	R	S
	SUP-T1	R	R	R	S	R	R	R	R	R	R	S	R	R	R	R	R	R	S	R	R	R	R	R	R	R	R	R	R	R	R	R	R	R	R	R	R	S	R	R	R	R	R	R	R	R	R	R	R
	DEL	R	S	R	R	R	R	S	R	R	R	R	S	S	R	R	R	R	R	S	R	R	R	R	R	R	R	S	S	R	R	R	R	S	R	R	R	R	R	R	R	R	R	R	R	R	R	R	S
	EHEB	R	R	R	R		R		R		R	R	R	R	R	R	R	R	R	R	R	S	R	R	R	R	R	R		R	R	R	R				R		R		R		R	R	R	R	R	R	R
	EJM	R	R	R	R	R	R	R	R	R	R	R	R	R	R	R	R	R	R	R	R	R	R	R	R	R	R	R	R	R	R	R	R	R	R	R	R	R	R	R	R	R	R	R	R	R	R	R	R
	H9	R		R	R	R	R	R	R	R	S	R	R	R	R	R	R	R	R	R	R	R	R	S	R	R	R	R	S	R	R	R	S	S	R	R	R	S	R	R	R	R	R	R	R	R	R	R	R
	JVM-2	R	R	R	R	R	R	R	R	R	R	R	R	R	R	R	R	S	R	R	R	R	R	R	R	R	R	R	R	R	R	R	R	R	R	R	R	R	R	R	R	R	R	R	R	R	R	R	R
	JVM-3	R	R	R	R	R	R	R	R	R	R	R	R	R	R	R	R	R	R	R	R	R	R	R	R	R	R	R	R	R	R	R	R	R	R	R	R	R	R	R	R	R	R	R	R	R	R	R	R
	SR	R	S	S	R	R	R	S	R	R	S	R	S	S	R	R	S	R	R	S	R	S	R	R	R	R	R	R	R	R	R	R	R	R	R	R	R	R	S	R	R	S	S	R	R	S	R	R	S
	WIL2-NS	R		R	R	R	R	S	R	S	R	R	R	R	R	R	R		R	R	R	S	R	R	R	R	R	S	S	R	R	R	S	S	R	R	R	R	R	S	R	R	R	R	S	R	R	S	S
	WSU-NHL	R	R	R	R	R	R	R	R	R	R	R	R	R	R	R	R	R	R	R	R	R	R	R	R	R	R	R	R	R	R	R	R	R	S	R	R	R	R	R	R	R	R	R	R	R	R	R	R
	YT	R	R	R	R	R	R	R	R	R	R	R	R	R	R	R	R	R	S	R	R	R	R	R	R	R	R	R	R	R	R	R	R	R	R	R	R	S	R	R	R	R	R	R	R	R	R	R	R
	ARH-77	R	R	R	R	R	R	S	R	R	R	R	R	R	R	R	R	S	R	R	R	S	R	R	R	R	R	R	R	R	R	R	R	R	R	R	R	R	R	R	R	R	R	R	R	R	R	R	R
	IM-9	R	R	R	R	R	R	R	R	R	R	R	R	R	R	R	R	R	R	R	R	R	R	R	R	R	R	R	R	R	R	R	R	R	R	R	R	R	R	R	R	R	R	R	R	R	R	S	R
	KMS-12-BM		R	R	R	R	R	R		R	R	R	R	R	R	R	R	R	R	R	R	R	R	R	R	R	R	R	R	R	R	R		R	R	R		S		S		R	R	R	R	R	R	R	R
	L-363	R	R	R	R	R	R	S	R	R	R	R	R	R	R	R	R	R	R	R	R	R	R	R	R	S	S	R	R	S	R	R	R	R	R	R	R	R	R	R	R	R	R	R	R	R	R	R	R
	LP-1	R	R	R	R	R	R	R	R	R	R	R	R	R	R	R	R	R	R	R	R	S	R	R	R	R	R	R	R	R	R	R	R	R	R	R	R	R	R	S	R	R	R	R	R	R	R	R	R
	MM1S
	MOLP-8	R	S	R	R	R	R	R	S	R	R	R	R	S	R	R	R	R	R	S	R	R	R	R	R	S	S	S	R	S	S	R	R	S	R	R	R	S	S	R	S	R	R	R	R	R	R	R	R
	NCI-H929
	OPM-2	R	S	R	R	S	R	R	R	R	R	R	S	R	R	R	R	R	R	R	R	R	R	R	R	S	R	R	R	S	R	R	R	R	S	R	R	S	R	R	R	R	R	R	R	R	R	R	R
	RPMI-8226		S	R	R	R	R	S	R	R	R	R	R	R	R	R	S	R	R	R	S	R	R	R	R	R	R	R	R	S	R	R	R	R	S	R	R	R	R	R	R	R	R	R	R	R	R	R	S
	SK-MM-2	R	R	R	R	R	R	R	R	R	R	R	R	R	R	R	R	R	R	R	R	R	R	R	R	S	R	R	R	R	R	R	R	R	R	R	R	S	R	R	R	R	R	R	R	R	R	R	R
	U-266
	ALL-SIL	R	R	S	S	R	R	R	S	S	S	S	R	S	S	R	R	S	S	R	R	S	S	S	S	R	S	R	R	R	R	R	S	S	R	R	R	R	R	S	R	S	R	R	R	R	S	R	S
	DND-41	R	R	R	R	R	R	R	R	R	R	R	R	R	R	R	R	R	R	R	R	R	R	R	R	R	R	R	R	R	R	R	R	R	R	R	R	S	R	R	R	R	R	R	R	R	R	R	R
	HH	R	S	R	R	R	R	R	R	R	R	R	R	R	R	R	R	R	R	R	R	S	R	R	R	R	R	R	R	R	R	R	R	R	R	R	R	R	R	R	R	R	R	R	R	R	R	R	R
	Jurkat
	CS1																																										R	R	R	R	R	R	R
	SJSA-1	R	R	R	R	R	R	R	S	R	R	R	R	R	R	R	R	R	R	R	R	R	R	R	R	S	R	R	S	R	R	R	R	R	R	R	R	R	R	R	R	S	R	R	R	R	R	R	R
	CAL-78																																										R	R	R	R	R	R	R
	CHSA8926																																										R	R	R	R	R	R	R
	H-EMC-SS		R	R	R	R	R	R	R	R	R	R	R	R	R	R	R	R	R	R	R	R	S	R	R	R	R	R	R	R	R	R	R	R	R	R	R	R	R	R	R	R	R	R	R	R	R	R	R
	CADO-ES1
	ES1		R	R	S	R	R	R	R	R	R	R	R	R	R	R	R	R	R	R	R	R	R	R	R	R	R	R	R	R	R	R	R	R	R	R	R	R	R	R	R	R	S	S	S	S	R	S	R
	ES3	R	R	R	R	R	R	R	R	R	R	S	R	R	R	R	R	R	S	R	R	R	R	R	R	R	R	R	R	R	R	R	R	R	S	R	R	R	R	R	R	R	R	R	R	S	R	R	R
	ES4	S	S	R	R	R	R	R	R	R	R	R	R	R	R	R	R	S	R	R	R	R	R	S	R	S	R	R	S		S	R	R	R	R	R	R	R	R	R	S	R	S	R	S	S	R	R	R
	ES5	R	R	R	R	R	R	R	R	R	R	R	R	R	R	R	R	R	R	R	R	R	R	R	R	R	R	R	R	R	R	R	R	R	R	R	R	R	R	R	R	R	R	R	R	R	R	R	R
	ES7	R	R	R	R	R	R	R	R	R	R	R	R	R	R	R	R	R	S	R	R	R	R	R	R	R	R	R	R	R	R	R	R	R	R	S	R	R	R	R	R	R	R	R	R	S	R	S	R
	ES8	R	R	R	R	R	R	R	R	R	S	R	R	S	R	R	R	R	R	R	R	S	R	S	S	R	S	R	S	R	R	R	R	R	R	R	S	R	R	R	R	S	R	S	R	S	S	R	R
	EW-1	R	S	R	R		R	R	R	R	R	R	S	R	R	R	R	R	R	R	R	R	R	R	R	S	S	R	S	S	R	R	R	R	R	S	R	S	R	R	R	R	R	R	R	R	R	S	R
	EW-11	R	R	R	R	R	R	R	R	R	R	R	R	R	R	R	R	R	R	R	R	R	R	R	R	R	R	R	R	R	R	R	R	R	R	R	R	R	R	R	R	R	R	R	R	R	R	R	R
	EW-12	R	R	R	R	R	R	R	R	R	R	R	R	R	R	R	R	R	R	R	R	R	R	R	R	R	R	R	R	R	R	R	R	R	R	R	R	R	R	R	R	R
	EW-13	R	R	R	R	R	R	R	R	R	R	R	R	R	R	R	R	R	R	R	R	R	R	R	R	R	R	R	R	R	R	R	R	R	R	R	R	R	R	R	R	R	S	S	S	R	R	S	R
	EW-16	S		R	S	R	R	R	R	R	S	R	S	R	S	R	R	S	R	R	R	S	R	S	R	S	S	R	R	S	R	R	R	R	R	R	R	R	R	R	R	R	S	S	S	S	R	R	R
	EW-18	R	R	R	R	R	R	R	R	R	R	S	R	R	R	R	R	R	R	R	R	R	R	R	R	R	R	R	R	R	R	R	R	R	R	R	R	R	R	R	R	R	R	R	R	R	R	R	R
	EW-22		R		S	R			R	R		S	R	R	R														R				R	R	R	R	R					R
	EW-24	S	R	R	R	R	R	R	R	R	R	R	R	R	S	R	R	R	R	R	R	R	R	S	R	R	R	R	R	R	R	R	R	R	R	R	R	R	R	R	S	R	R	R	R	R	R	R	R
	EW-3	R	R	R	R	R	R	R	R	R	R	R	R	R	R	R	R	R	R	R	R	R	R	R	R	R	R	R	R	R	R	R	R	R	R	R	R	R	R	R	R	R	R	R	R	R	R	R	R
	EW-7																																										R	S	S	S	R	R	R
	SK-ES-1	R	R	R	R	R	R	R	R	R	S	R	R	R	R	R	R	R	R	R	R	R	R	R	R	S	S	R	S	R	R	R	R	R	R	R	R	R	R	R	R	R	R	R	R	S	R	R	R
	SK-PN-DW	R	S	R	R	R	R	R	R	R	S	R	R	R	R	R	R	R	R	R	R	R	R	R	R	R	R	R	R	R	R	R	R	R	R	R	R	R	R	R	R	R	R	R	S	R	R	S	R
	TC-71	R	R	R	R	R	R	R	R	R	R	R	R	R	R	R	R	R	R	R	R	R	R	R	R	R	R	R	R	R	R	R	R	R	R	R	R	R	R	R	R	R	R	R	R	R	R	R	R
	CAL-72																																										R	R	R	R	R	R	R
	G-292 Clone A141B1																																										R	R	R	R	R	R	S
	HOS																																										R	S	S	R	R	R	R
	HuO-3N1																																										R	R	R	R	R	R	R
	HuO9																																										R	R	R	R	R	R	R
	MG-63																																										R	R	S	R	R	R	R
	NOS-1	S	S	S	S	R	R	R	S	S	R	S	S	R	S	R	R	S	S	S	S	S	S	R	R	S	S	R	R		R	R	S	R	R	R	R	S	R	R	R	R	R	R	R	R	R	R	S
	NY																																										R	R	R	R	R	R	R
	Saos-2																																										R	R	R	R	R	S	R
	U-2-OS																																										R	R	R	R	R	R	R
	AU565																																										R	R	R	R	R	S	R
	BT-20																																										R	R	R	R	R	R	R
	BT-474	R	R	R	R	R	R	R	R	R	R	R	R	R	R	R	R	R	R	R	R	R	R	S	R	R	R	R	R	R	R	R	R	R	R	R	R	R	R	R	S	R	R	R	R	R	R	R	R
	BT-483																																										R	R	R	R	R	R	R
	BT-549
	CAL-120																																										R	R	R	R	R	S	R
	CAL-148		R	R	R	R	R	R	R	R	R	R	R	R	R	R	R	R	R	R	R	R	R	R	R	R	R	R	R	R	S	R	R	R	R	R	R	R	R	R	R	R	R	R	R	R	R	R	R
	CAL-51																																										R	R	R	S	R	S	R
	CAL-85-1																																										R	R	R	R	R	S	R
	CAMA-1																																										R	R	R	R	R	R	S
	COLO-824	R	R	R	R	R	R	R	R	R	R	R	R	R	R	R	R	R	R	R	R	R	R	R	R	R	R	R	R	R	R	R	R	R	R	R	R	R	R	R	R	R	R	R	R	R	R	R	R
	DU-4475	R	R	R	R	R	R	R	S	R	R	R	R	R	R	R	R	R	R	R	R	R	R	R	R	R	R	R	R	R	R	R	R	R	R	R	R	R	R	R	R	R	S	S	R	S	R	S	S
	EFM-19																																										R	R	R	R	R	R	R
	EFM-192A																																										R	R	R	R	R	R	R
	EVSA-T	R	R	R	R	R	R	S	R	R	R	R	R	R	R	R	R	R	R	R	R	S	R	R	R	R	R	R	R	S	R	R	R	R	R	S	R	R	R	R	R	R	R	R	R	R	R	R	R
	HCC1143																																										R	R	R	R	R	R	R
	HCC1187	R	R	R	R	R	R	R	R	R	R	R	R	R	R	R	R	R	R	R	R	R	R	R	R	R	R	R	R	R	R	R	R	R	R	R	R	R	R	R	R	R	R	R	R	R	R	R	R
	HCC1395																																										R	R	R	R	R	R	R
	HCC1419																																										R	R	R	R	R	R	R
	HCC1428																																										R	R	R	R	R	R	R
	HCC1500		R		R	R			R	R		R	R	R	R														R				R	R	R	R	R					R	R	R	R	R	R	R	R
	HCC1569																																										R	R	R	R	R	R	R
	HCC1599	R	R	R	R	R	R	R	R	R	S	R	R	R	R	R	S	R	R	R	R	R	R	R	R	R	R	R	R	R	R	R	R	R	R	S	R	R	R	R	R	R	R	R	R	R	R	R	R
	HCC1806																																										R	R	R	R	R	S	R
	HCC1937																																										R	R	R	R	R	R	R
	HCC1954																																										R	R	R	R	R	R	R
	HCC202																																										R		R	R			R
	HCC2157	S	R	R	R	R	R	R	R	R	R	R	R	R	R	R	R	R	R	R	R	R	R	R	R	R	R	R	R	R	R	R	R	R	S	R	R	R	R	R	S	R	R	R	R	R	R	S	R
	HCC2218	R	R	R	R	R	R	R	R	R	R	R	R	R	R	R	R	R	R	R	R	S	R	R	R	R	R	R	R	R	R	R	R	R	R	R	R	R	R	R	S	R	R	R	R	R	R	R	R
	HCC38																																										R	R	R	R	R	R	R
	HCC70																																										R	R		R	R	R	R
	HDQ-P1																																										R	R	R	R	R	R	R
	Hs-578-T																																										R	R	R	R	R	R	R
	MCF7																																										S	R	R	S	R	R	R
	MDA-MB-157																																										R	R	R	R	R	R	R
	MDA-MB-231																																										R	R	R	R	R	R	R
	MDA-MB-330																																										R	R	R	R	R	R	R
	MDA-MB-361																																										R	R	R	R	R	R	R
	MDA-MB-415																																										R	R	R	R	R	R	R
	MDA-MB-436																																										R	R	R	R	R	R	R
	MDA-MB-453																																										R	R	R	R	R	R	R
	MDA-MB-468																																										R	R	R	R	R	R	R
	MFM-223	R	R	R	R	R	R	R	R	R	R	R	R	R	R	R	R	R	R	R	R	R	R	R	R	R	R	R	R	R	R	R	R	R	R	R	R	R	R	R	R	R	R	R	R	R	R	R	R
	MRK-nu-1	R	S	R	S	R	S	R	R	R	S	R	R	R	R	S	R	R	S	R	S	S	R	R	R	R	R	R	R	S	R	R	R	S	R	S	R	R	S	R	R	S	R	R	R	R	R	R	S
	OCUB-M	R	S	R	R	S	S	R	R	R	S	R	R	R	R	R	S	R	R	R	R	S	R	S	R	R	R	R	R	S	S	R	R	R	R	R	S	R	R	R	S	R	S	S	R	R	S	R	R
	T47D																																										R	R	R	R	R	R	R
	UACC-812	R	R		R	R		R	R	R		S	R	R	R														R				R	R	R	R	R	R	R	R	S	R	R	R	R	R	R	R	R
	UACC-893																																										R	R	R	R	R	R	R
	ZR-75-30
	EGI-1																																										R	R	R	R	R	R	R
	ETK-1	S	S	S	S	R	S	R	R	R	R	R	R	R	R	R	R	S	S	S	S	S	S	S	R	S	S	R	S		R	R	R	R	R	R	R	R	R	R	S	R	R	R	R	R	R	R	R
	HuCCT1																																										R	R	R	R	R	R	R
	TGBC1TKB	R	S	R	R	R	R	R	R	R	R	R	R	R	R	R	R	S	S	S	R	S	R	S	R	R	R	R	R		R	R	R	R	R	R	R	R	R	R	S	R	R	R	R	R	R	R	R
	TGBC24TKB		S	R	R		R				R	S	R	R	S	R	R	S	R	R	R	S	S	R	R	S	R	R			R	R											R	R	R	R	R	R	R
	HUTU-80	R		R	R	R	S	S	R	R	S	R	R	S	R	R	R	S	R	R	S	S	S	S	R	S	S	R	R	S	R	R	R	R	S	R	R	R	R	R	R	R	S	S	S	S	S	R	R
	C2BBe1	R	R	R	R	R	R	R	R	R	R	R	R	R	S	R	R	S	R	R	R	S	R	R	R	R	R	R	R	R	R	R	R	R	R	S	R	R	R	R	R	R	R	R	R	R	R	R	R
	CaR-1																																										R	R	R	R	R	R	R
	CCK-81																																										R	R	R	R	R	S	R
	CL-11	R	R	R	R	R	R	R	R	R	R	R	R	R	R	R	R	R	R	R	R	R	R	R	R	R	R	R	R	R	R	R	R	R	R	R	R	R	R	R	R	R	R	R	R	R	R	R	R
	CL-40
	COLO-205																																										R	R	R	S	S	R	R
	COLO-320-HSR	R	R	R	R	R	R	R	R	R	R	R	S	R	R	R	R	R	R	R	R	R	R	R	R	S	R	R	S	R	R	R	R	R	R	R	R	R	S	R	R	R	R	R	R	R	R	R	R
	COLO-678																																										R	R	R	R	R	R	R
	CW-2	R	R	R	R	R	R	R	R	R	R	R	R	R	R	R	R	R	R	R	R	R	R	R	R	R	R	R	R	R	R	R	R	R	R	R	R	R	R	R	R	R	R	R	R	R	R	R	R
	GP5d																																										R	R	R	R	R	R	R
	HCC2998	R				R		R	S	R																			R				R	R	R	R	S	R	R	R	R	R	R	R	R	R	R	R	R
	HCC-56																																										R	R	R	R	R	S	R
	HCT-116																																										R	R	R	R	S	R	R
	HCT-15																																										R	R	R	R	R	S	R
	HT-115																																										R	R	R	R	R	R	R
	HT-29																																										R	R	R	R	R	R	R
	HT55																																										R	R	R	R	R	S	R
	KM12	R	R	S	S	R	R	R	R	S	S	R	R	S	R	R	R	R	R	R	R	R	R	R	S	S	S	R	S	R	R	R	R	R	R	R	R	R	R	R	R	R	R	R	R	R	R	R	R
	LoVo																																										R	R	R	R	R	R	R
	LS-1034	R	R	R	R	R	R	R	R	R	R	R	R	R	R	R	R	R	R	R	R	R	R	R	R	S	R	R	R	R	R	R	R	R	R	R	R	R	R	R	R	R	R	R	R	R	R	R	R
	LS-123	S	R	R	R	R	R	R	R	R	R	R	R	R	R	R	R	S	R	R	R	S	R	R	R	R	R	R	R	R	R	R	R	R	R	R	R	R	R	R	R	R	R	R	R	R	R	R	R
	LS-180																																										R	R	R	R	R	R	S
	LS-411N	R		R	R	R	R	R	S	R	R	R	R	R	R	R	R	R	S	R	R	R	R	R	S	S	S	R	S	R	S	S	R	R	R	S	R	R	R	R	R	R	R	R	R	R	R	R	R
	LS-513	S	R	R	R	R	R	S	R	R	R	R	R	R	R	R	R	R	R	R	R	R	R	R	R	R	R	R	R	R	R	R	R	R	R	R	R	R	R	R	S	R	R	R	R	R	R	R	R
	MDST8	R	R	R	R	R	R	R	R	R	R	R	R	R	R	R	R	R	R	R	R	R	R	R	R	R	R	R	R	R	R	R	R	R	R	R	R	R	R	R	R	R	R	R	R	R	R	R	R
	NCI-H630																																											R			R	R
	NCI-H716	R	R	R	R	R	R	R	R	R	R	R	R	R	R	R	R	R	R	R	R	R	R	R	R	R	R	R	R	R	R	R	R	R	R	R	R	R	R	R	R	R	R	R	R	R	R	R	R
	NCI-H747	S	R	R	R	R	R	R	S	R	R	R	R	R	S	R	R	S	S	R	S	S	R	R	R	R	S	R	R	R	S	R	R	R	R	R	S	R	R	R	S	R	R	R	R	R	R	R	R
	RCM-1																																										R	R	R	R	R	R	R
	RKO	R		R	R	R	S	R	S	R	S	R	R	R	R	R	R	S	R	R	R	S	R	R	S	R	S	R	R	S	R	R	R	S	R	R	R	R	R	R	R	R	R	R	S	R	S	R	R
	SK-CO-1																																										R	R	R	R	R	R	S
	SNU-1040
	SNU-175
	SNU-407
	SNU-61
	SNU-81
	SNU-C1	R	S	R	R	R	R	R	R	R	R	R	S	R	R	R	R	R	R	R	R	R	R	R	R	R	R	R	R	R	R	R	R	R	R	R	R	R	R	R	R	R	R	R	R	R	R	R	R
	SNU-C2B		R	R	R		R				R	R	R	R	R	R	R	R	R	R	R	S	R	S	S	R	R	R		R	R	R											R	R	R	R	R	R	R
	SNU-C5
	SW1116
	SW1417																																										R	R	R	R	R	R	R
	SW1463																																										R	R	R	R	R	R	R
	SW48																																										R	R	R	R	R	R	S
	SW837																																										R	R	R	R	R	R	R
	SW948																																										R	R	R	R	R	R	R
	T84																																										R	R	R	R	R	R	R
	C3A																																										R	R	R	R	R	S	R
	Hep 3B2_1-7																																										R	R	R	R	R	R	R
	HLE																																										R	R	R	R	R	R	R
	huH-1																																										R	R	R	R	R	R	R
	HuH-7																																										R	R	R	R	R	R	R
	JHH-1																																										R	R	R	R	R	R	R
	JHH-6																																										R	R	R	R	R	S	R
	JHH-7																																										R	S	R	R	R	R	R
	SK-HEP-1																																										R	R	R	R	R	R	R
	SNU-182																																										R	R	R	R	R	R	R
	SNU-387																																										R	R	R	R	R	R	R
	SNU-398																																										R	R	R	R	S	R	R
	SNU-423																																										R	R	R	R	R	R	R
	SNU-449																																										R	R	R	R	R	R	R
	SNU-475																																										R	R	R	R	R	R	R
	23132-87																																										R	R	R	R	R	R	R
	AGS																																										S	R	R	R	R	R	R
	ECC10																																										R	R	R	R	R	R	R
	ECC12	S				R		R	R	R																			S				R	R	R	R	R	R	R	R	S	R		R			S	R
	FU97																																										R	R	R	R	R	R	R
	GCIY	S	R	R	R	R	R	R	R	R	R	R	R	R	S	R	R	S	R	R	R	S	S	R	R	S	R	R	R	S	R	R	R	S	R	S	R	R	S	R	S	R	R	R	R	R	R	R	R
	GT3TKB	R	R	R	R	R	S	R	R	R	R	R	R	R	R	S	R	R	S	R	R	R	R	R	S	R	R	R	R	R	R	R	R	R	R	R	R	R	R	R	S	R	R	R	R	R	S	R	R
	HGC-27																																										S	S	R	R	S	R	R
	Hs746T																																											R			R	R
	HSC-39	R	R	R	R	R	R	R	R	R	R	R	R	R	R	R	R	R	R	R	R	R	S	R	R	R	R	R	R	R	R	R	R	R	R	R	R	R	R	R	R	R	R	R	R	R	R	S	R
	IM-95																																										R	R	R	R	R	R	R
	KATOIII
	MKN1																																										S	R	R	R	R	R	R
	MKN28																																										R	R	R	R	R	S	R
	MKN45																																										R	R	R	R	S	R	S
	MKN7
	NCI-N87
	NCI-SNU-1	S	R	R	R	R	R	R	S	R	R	S	R	R	R	R	R	R	R	R	R	R	R	R	R	R	R	R	R	R	R	R	R	R	R	R	R	R	R	R	R	R	R	R	R	R	R	R	R
	NCI-SNU-16	R	R	R	R	R	R	R	R	R	S	R	R	R	R	R	R	R	R	R	R	R	S	R	R	R	R	R	R	R	R	R	R	R	S	R	R	R	S	R	R	R	R	R	R	R	R	R	R
	NCI-SNU-5	R	R	R	S	R	R	R	R	R	R	R	R	S	R	R	R	R	R	R	R	R	R	R	R	R	R	R	R	R	R	R	R	R	R	R	R	R	R	R	R	R	R	R	R	R	R	R	R
	NUGC-3																																										R	R	R	S	R		R
	NUGC-4																																										R	R	R	R	R	R	R
	OCUM-1																																										R	R	R	R	R	R	R
	RERF-GC-1B																																										R	R	R	R	R	R	R
	RF-48	R	R	R	R	R	R	R	R	R	R	R	R	R	R		R	R	R	R	R	S	R	R	R	R	R	R	R	R	R	R	R	R	R	R	R	R	R	R	R	R	R	R	R	R	R	R	R
	SCH	R		R		R	R	R	R	R	R					R	R	R	R	R	R	R	R	R	R	R	R	R	R	R	R	R	R	R	R	R	R	R	R	R	R	R	R	R	R	R	R	R	R
	SK-GT-2
	TGBC11TKB																																										R	R	R	R	R	R	R
	SW13																																										R	R		R	R	R	R
	769-P																																										R	R	S	S	R	R	R
	786-0																																										S	R	S	R	R	S	R
	A498		R	R	S	R	R	R		R	R	S	R	R	R	R	R	S	S	R	R	R	S	R	R	R	R	R	R	R	R	R		R	R	S		R		R		R	R	R	R	R	R	R	R
	A704		R	R	R		R				R	R	R	R	S	R	R	S	R	R	R	S	S	R	R	R	R	R		R	R	R											R	R	R	R	R	R	R
	ACHN																																										R	R	S	R	R	R	R
	BB65-RCC			R	R	R	R	R	R	S	R	R	R	R	R	R	R	S	R	R	R	S	S	R	R	R	R	R	R	R	R	R	R	R	R	R	S	R	S	R	R	R	R	R	S	R	R	R	R
	BFTC-909																																										R	R	R	R	R	R	R
	CAKI-1																																										R	R	R	R	R	R	R
	CAL-54																																										R	R	R	R	R	R	R
	G-401																																										R	R	R	R	R	R	R
	HA7-RCC	R		R	R	R	R	R	R	R	R	R	R	R	S	R	R	S	R	R	R	S	R	R	R	R	R	R	R	S	R	R	R	R	R	R	R	R	R	R	R	R	R	R	R	R	R	R	R
	KMRC-1																																										R	R	R	R	R	R	R
	KMRC-20																																										R	R		R	R	R
	LB1047-RCC	S	S	S	S	R	R	R	R	R	R	R	R	R	S	R	R	S	R	S	R	S	S	R	R	R	R	R	R		R	R	R	R	R	R	R	R	R	R	S	R	R	R	R	S	R	R	S
	LB2241-RCC	S	R	R	S	R	R	R	R	R	R	S	R	R	R	R	R	S	S	R	R	R	R	R	R	R	R	S	R	R	R	R	R	R	R	R	R	R	R	S	S	R	R	R	S	R	R	R	R
	LB996-RCC	S		R	R	R	R	R	R	R	R	R	R	R	S	R	R	S	R	R	R	S	S	S	R	R	R	R	R	S	R	R	R	R	R	S	R	R	R	R	S	R	R	R	R	S	R	R	R
	NCC010
	NCC021
	OS-RC-2	S		R	R	R	R	S	R	R	R	R	R	R	S	R	R	S	R	R	R	S	S	R	R	R	R	R	S	S	R	R	R	R	R	S	S	R	R	R	S	R	R	R	R	R	R	R	R
	RCC10RGB	R		R	R	R	R	R	R	R	R	R	R	R	R	R	R	R	R	R	R	R	S	R	R	R	R	R	R	R	R	R	R	R	R	S	R	R	R	R	R	R	R	R	R	R	R	R	R
	RCC-AB
	RCC-ER
	RCC-FG2
	RCC-JW
	RCC-MF
	RXF393	R		R	R	R	R	R	R	R	R	R	R	R	S	R	R	S	R	S	R	S	S	R	R	R	R	R	R	R	R	R	R	R	R	S	R	R	R	R	R	S	R	R	R	R	R	R	R
	SN12C																																										R	R	R	R	R	R	R
	TK10	S	R	R	R	R	R	R	R	R	R	R	R	R	S	R	R	S	R	R	R	S	S	R	R	R	R	R	R	R	R	R	R	R	R	R	R	R	R	R	S	R	R	R	R	R	R	R	R
	U031																																										R	R	R	R	R	S	R
	VMRC-RCZ																																										R	R	R	R	R	R	R
	201T																																										R	R	R	S	R	R	R
	A549
	ABC-1																																										R	R	R	R	R	R	R
	Calu-3																																										R	R	R	R	R	R	R
	Calu-6	R	R	R	R	R	R	R	S	R	R	R	R	R	R	R	R	R	R	R	R	R	R	R	R	R	R	R	R	R	R	R	R	R	R	R	R	R	R	R	R	R	R	R	R	R	R	R	R
	COR-L105																																										R	R	R	R	R	R	R
	EKVX	S	R	R	R	R	R	R	R	R	R	R	R	R	R	R	R	R	R	R	R	R	R	R	R	R	R	R	R	R	R	R	R	R	R	R	R	R	R	R	S	R	R	R	R	R	R	R	R
	EMC-BAC-1
	EMC-BAC-2
	H3255																																										R	R	R	R	R	R	R
	HCC-44																																										R	R	R	R	S	R	S
	HCC-78																																										R	R	R	R	R	R	R
	HCC-827																																										R	R	R	R	R	R	R
	LC-2-ad	S	S	S	R	R	S	R	R	R	S	R	S	S	R	R	R	S	S	S	S	S	S	S	S	S	S	S	R	S	S	S	R	R	R	R	R	R	R	R	S	R	S	R	S	S	S	R	R
	LXF-289	R	R	R	S	S	S	R	R	R	S	R	R	R	S	R	R	S	R	R	R	S	S	R	S	R	R	R	R	R	R	R	R	R	R	S	S	R	R	R	S	R	R	R	R	R	R	R	R
	NCI-H1355	S	S	R	R	R	R	R	R	R	R	R	R	R	R	R	R	S	R	R	R	R	S	R	R	S	R	R	R	S	S	R	R	R	R	R	R	R	R	R	R	R	R	R	S	R	R	R	R
	NCI-H1395	R	R	R	S	R	R	R	R	R	R	S	R	R	R	R	R	R	R	R	R	R	R	R	R	R	R	R	R	R	R	R	R	R	R	R	R	R	R	R	R	R	R	R	R	R	R	R	R
	NCI-H1435																																										R	R	R	R	R	R	S
	NCI-H1563																																										R	R	R	R	R	R	R
	NCI-H1568																																										R	R	R	R	R	R	R
	NCI-H1573																																										R	R	R	R	R	R	R
	NCI-H1623																																										R	R	R	R	R	R	R
	NCI-H1648	S	R	R	R	R	R	R	S	R	R	R	S	R	S	R	R	S	S	R	R	S	S	S	S	S	R	R	R	R	R	R	R	R	R	R	R	R	R	R	S	R	R	R	R	R	R	R	R
	NCI-H1650
	NCI-H1651																																										R	R	R	S	R	R	R
	NCI-H1666		R	R	S	R	R	R	R	R	R	R	R	R	R	R	R	R	R	R	R	R	R	R	R	R	R	R	R	R	R	R	R	R	R	R	R	R	R	R	R	R	R	R	R	R	R	R	S
	NCI-H1693																																										R	R	R	R	R	R	R
	NCI-H1703																																										R	R	R	R	R	R	R
	NCI-H1734																																										R	R	R	R	R	R	R
	NCI-H1755																																										R	R	R	R	R	R	R
	NCI-H1781																																										R	R	R	S	R	R	R
	NCI-H1792																																										R	R	R	R	R	R	R
	NCI-H1793																																										R	R	R	R	R	R	R
	NCI-H1838	R	R	R	R	R	R	R	R	R	R	R	R	R	R	R	R	R	R	R	R	R	R	R	R	R	R	R	R	R	R	R	R	R	R	R	R	R	R	R	R	R	R	R	R	R	R	R	R
	NCI-H1944																																										R	R	R	R	R	R	R
	NCI-H1975		R	R	R	R	R	R	R	R	R	R	S	R	S	R	R	S	R	R	R	S	S	S	R	S	S	R	R	R	R	R	S	R	R	R	S	R	R	R	R	S	R	R	R	R	R	R	R
	NCI-H1993																																										R	R	R	R	R	R	R
	NCI-H2009																																										R	R	R	R	R	S	R
	NCI-H2023																																										R	R	R	R	R	R	S
	NCI-H2030																																										R	S	R	R	R	R	R
	NCI-H2085																																										R	R	R	R	R	R	R
	NCI-H2087																																										R	R	R	R	R	R	R
	NCI-H2122																																										R	R	S	S	R	R	S
	NCI-H2228																																										S	R	S	S	R	R	R
	NCI-H2291																																										R	R	R	R	R	R	R
	NCI-H23	R	R	R	R	R	R	R	R	R	R	R	R	R	R	R	R	R	R	R	R	R	R	R	R	R	R	R	R	R	R	R	R	R	R	R	R	R	R	R	R	R	R	R	R	R	R	R	R
	NCI-H2342																																										R	R	R	R	R	R	R
	NCI-H2347																																										R	R	R	R	R	R	R
	NCI-H2405																																										R	R	R	R	R	R	R
	NCI-H292																																										R	R	R	R	R	R	R
	NCI-H3122																																										R	R	R	R	S	R	R
	NCI-H322M	S	R	R	R	R	R	R	R	R	R	R	R	R	R	R	R	R	R	R	R	R	R	R	R	R	R	R	R	R	R	R	R	R	R	R	R	R	R	R	R	R	R	R	R	R	R	R	R
	NCI-H358																																										R	R	R	R	R	R	R
	NCI-H441																																										R	R	R	S	R	R	R
	NCI-H522																																										R	R	R	R	S	S	R
	NCI-H596																																										R	R	R	R	R	R	R
	NCI-H650																																										R	R	R	R	R	R	R
	NCI-H838																																										R	R	R	R	R	R	R
	PC-14																																										R	R	R	R	R	R	R
	RERF-LC-KJ																																										R	R	R	R	R	R	R
	RERF-LC-MS																																										R	R	R	R	R	S	R
	SK-LU-1																																										S	R	S	S	R	R	R
	SW1573																																										R	R	R	R	R	R	R
	NCI-H720	R	S	R	S	R	R	R	R	R	R	R	R	R	R	R	R	R	S	R	R	S	R	R	R	R	R	R	R	R	R	R	R	R	R	R	R	R	R	S	R	R	R	R	R	R	R	R	R
	NCI-H727																																										R	R	R	R	R	R	R
	NCI-H835
	UMC-11																																										R	R	R	R	R	R	R
	COR-L23																																										R	R	R	R	R	R	R
	HOP-92																																										R	R	R	R	R	R	R
	IA-LM			R	R		R				R	R	R	R	R	R	R	R	R	R	R	R	R	R	R	R	R	R		R	R	R											R	R	R	R	R	R	R
	LCLC-103H																																										R	R	R	R	S	R	R
	LCLC-97TM1																																										S	R	R	R	S	R	R
	LU-65	R	R	R	R	R	R	R	R	R	R	R	R	R	R	R	R	R	R	R	R	R	R	R	R	R	R	R	R	R	R	R	R	R	R	R	R	R	R	R	R	R	R	R	R	R	R	R	R
	LU-99A																																										R	R	R	R	R	R	R
	NCI-H1155		R	R	R	R	R	R	R	R	R	R	R	R	R	R	R	R	R	R	R	R	R	R	R	R	R	R	R	R	R	R	R	R	R	R	R	R	R	R	R	R	R	R	R	R	R	R	S
	NCI-H1299		R		R	R			R	R		R	R	R	R														R				R	R	R	R	R					R	R	R	R	R	R	R	R
	NCI-H1581	R	R	R	R	R	R	R	R	R	R	R	R	R	R	R	R	R	R	R	R	R	R	R	R	R	R	R	R	R	R	R	R	R	R	R	R	R	R	R	R	R	R	R	R	R	R	R	R
	NCI-H1915																																										R	R	R	R	R	R	R
	NCI-H661																																										R	R	R	R	R	R	R
	NCI-H810																																										S	R	R	R	R	R	R
	A427																																										S	S	R	R	R	R	R
	BEN																																										R	R	R	R	R	R	R
	CAL-12T																																										R	R	R	R	R	R	R
	ChaGo-K-1																																										R	R	R	R	R	R	R
	HCC-366
	NCI-H1770	R	R	R	S	R	R	R	R	R	R	S	R	R	R	R	R	R	R	R	R	R	R	R	R	R	R	R	R	R	R	R	R	R	R	R	R	S	R	R	R	R	R	R	R	R	R	R	R
	NCI-H2110																																										S	R	R	S	R	R	R
	NCI-H2135	R	R	R	R	R	R	R	S	R	R	R	R	R	R	R	R	R	R	R	R	R	R	R	R	R	R	R	R	R	R	R	R	R	R	R	R	R	R	R	R	R	R	R	R	R	R	R	R
	NCI-H2172																																										R	R	R	R	R	R	R
	NCI-H2444																																										R	R	R	R	R	R	R
	NCI-H647																																										R	R	R	R	R	R	R
	EBC-1																																										R	R	R	R	R	R	R
	EPLC-272H																																										R	R	R	R	R	R	R
	HARA																																										R	R	R	R	R	R	R
	HCC-15																																										R	R	R	R	R	R	R
	KNS-62
	LC-1-sq																																										R	R	R	R	R	R	R
	LK-2																																										R	R	R	R	R	S	R
	LOU-NH91																																										R	R	R	R	R	R	R
	NCI-H1869	S	R	R	R	R	R	R	R	R	R	R	R	R	R	R	R	S	R	R	R	R	R	R	R	R	R	R	R	R	R	R	R	R	R	R	R	R	R	R	S	R	R	R	R	R	R	R	R
	NCI-H2170																																										R	R	R	S	R	R	R
	NCI-H226	R	R	R	R	R	R	R	R	R	R	R	R	R	R	R	R	R	R	R	R	R	R	R	R	R	R	R	R	R	R	R	R	R	R	R	R	R	R	R	R	R	R	R	R	R	R	R	R
	NCI-H520																																										R	R	R	R	S	R	R
	RERF-LC-Sq1																																										R	R	R	R	R	S	R
	SK-MES-1																																										R	R	R	R	R	R	R
	SW900																																										R	R	R	R	R	R	R
	COR-L321
	COLO-668	R	R	R	R	R	R	R	R	R	R	R	R	R	R	R	R	R	R	R	R	R	R	R	R	R	R	R	R	R	R	R	R	R	R	R	R	R	R	R	S	R	R	R	R	S	R	R	R
	COR-L279		R	R	R	R	R	R	R	R	R	R	R	R	R	R	R	R	S	R	R	R	R	R	R	R	R	R	R	R	R	R	R	R	R	R	R	R	S	R	R	R	R	R	R	S	R	R	R
	COR-L303
	COR-L311
	COR-L32
	COR-L88	R	R	R	R	R	R	R	R	R	R	R	R	R	R	R	R	R	R	R	R	R	R	R	R	R	R	R	R	R	R	R	S	R	R	R	R	R	R	R	R	R	R	R	R	R	R	R	R
	CPC-N	S	R	R	R	R	R		R	R	R	R	R	R	R	R	R	R	R	R	R	R	R	R	R	R	R	R	R	R	R	R	R	R	R	S	R	R	R	R	R	R	R	R	R	R	R	R	R
	DMS-114	R	R	R	R	R	R	R	R	R	R	R	R	R	R	R	R	R	R	R	R	R	R	R	R	R	R	R	R	R	R	R	R	R	R	R	R	R	R	R	R	R	R	R	R	R	R	R	R
	DMS-273																																										R	R	R	R	R	R	R
	DMS-53																																										R	R	R	R	R	R	R
	IST-SL1	R	R	R	R	R	R	R	R	R	R	R	R	R	R	R	R	R	R	R	R	R	R	R	R	R	R	R	R	R	R	R	R	R	R	R	R	R	R	R	R	R	R	R	R	R	R	R	R
	IST-SL2	R	S	R	R	R	R	S	R	R	S	R	R	R	S	R	R	S	R	S	R	S	S	R	R	R	R	R	R	R	R	R	R	R	R	R	R	R	R	R	R	S	R	R	R	R	R	R	R
	LB647-SCLC	R	R	R	R	R	R	R	R	R	S	R	R	R	R	R	R	R	R	R	R	S	R	R	R	R	R	R	R	R	R	R	R	R	S	R	R	R	R	R	R	R	R	R	R	R	R	R	R
	LU-134-A	R	R	R	R	R	R	R	R	R	R	R	R	R	R	R	R	R	R	R	R	R	R	R	R	R	R	R	R	R	R	R	R	R	R	R	R	R	R	R	R	R	R	R	R	R	R	R	R
	LU-135																																										S	S	R	S	R	R	S
	LU-139	R	R	R	R	R	R	R	R	R	R	R	R	R	R	R	R	R	R	R	R	R	R	R	R	R	R	R	R	R	R	R	R	R	R	R	R	R	R	R	R	R	R	R	R	R	R	R	R
	LU-165	R	R	R	R	R	R	R	R	R	R	R	R	R	R	R	R	R	R	R	R	R	R	R	R	R	R	R	R	R	R	R	R	R	R	R	R	R	R	R	R	R	R	R	R	R	R	R	R
	MS-1	R	R	R	R	R	R	R	R	R	R	R	R	R	R	R	R	R	R	R	R	S	R	R	R	R	R	R	R	R	R	R	R	R	R	R	R	R	R	R	R	R	R	R	R	R	R	R	R
	NCI-H1048																																										R	R	R	R	R	R	R
	NCI-H1092	R	R	R	R	R	R	R	R	R	R	R	R	R	R	R	R	R	R	R	R	R	R	R	R	R	R	R	R	R	R	R	R	R	R	R	R	R	R	R	R	R	R	R	R	R	R	R	R
	NCI-H1105
	NCI-H1341
	NCI-H1417	R	R	R	R	R	R	R	R	R	R	R	R	R	R	R	R	R	R	R	R	R	R	R	R	R	R	R	R	R	R	R	S	R	S	R	R	R	R	R	R	R	R	R	R	R	R	R	R
	NCI-H1436		R	R	R	R	R	R	R	S	R	S	R	R	S	R	R	R	R	R	R	S	R	R	R	R	R	R	R	R	R	R	R	R	R	R	R	R	R	R	R	R	R	R	R	R	R	R	R
	NCI-H146
	NCI-H1688																																										R	R	R	R	R	R	R
	NCI-H1694	R	R	R	R	R	R	R	R	R	R	R	R	R	R	R	R	R	R	R	R	R	R	R	R	R	R	R	R	R	R	R	R	R	R	R	R	R	R	R	R	R	R	R	R	R	R	R	R
	NCI-H1836	R	R	R	R	R	R	R	R	R	R	R	R	R	R	R	R	R	R	R	R	R	R	R	R	R	R	R	R	R	R	R	R	R	R	R	R	R	R	R	R	R	R	R	R	R	R	R	R
	NCI-H187	R	R	R	R	R	R	R	R	R	R	R	R	R	R	R	R	R	R	R	R	R	R	R	R	R	R	R	R	R	R	R	R	R	R	R	R	R	R	R	R	R	R	R	R	R	R	R	R
	NCI-H1876	R	R	R	R	R	R	R	R	R	R	R	R	R	R	R	R	R	R	R	R	R	R	R	R	R	R	R	R	R	R	R	R	R	R	R	R	R	R	R	R	R	R	R	R	R	R	R	R
	NCI-H196																																										R	R	R	R	R	R	R
	NCI-H1963	R	R	R	R	R	R	R	R	R	R	R	R	R	R	R	R	R	R	R	R	R	R	R	S	R	R	R	R	R	R	R	R	R	R	R	R	R	R	R	R	S	R	R	R	R	R	R	R
	NCI-H2029																																										R	R	R	R	R	R	R
	NCI-H2066
	NCI-H209	R	R	R	R	R	R	R	R	R	R	R	R	R	R	R	R	R	R	R	R	R	R	R	R	R	R	R	R	R	R	R	R	R	R	R	R	R	R	R	R	R	R	R	R	S	R	R	R
	NCI-H211	R	R	R	R	R	R	R	R	R	S	R	R	R	R	R	R	R	R	R	R	S	R	R	R	R	R	R	R	R	R	R	R	R	S	R	R	R	R	R	R	R	R	R	R	R	R	R	R
	NCI-H2141	R	R	R	R	R	R	R	R	R	R	R	R	R	R	R	R	R	R	R	R	R	R	R	R	R	R	R	R	R	R	R	R	R	R	R	R	R	R	R	R	R	R	R	R	R	R	R	R
	NCI-H2196	R	R	R	R	R	R	R	R	R	R	R	R	R	R	R	R	R	R	R	R	R	R	R	R	R	R	R	R	R	R	R	R	R	R	R	R	R	R	R	R	R	R	R	R	R	R	R	R
	NCI-H2227	R				R		R	R	R																			R				R	R	R	R	R	R	R	R	R	R	R	R	R	R	R	R	R
	NCI-H250																																	R
	NCI-H345	R	R	R	R	R	R	R	R	R	R	R	R	R	R	R	R	R	R	R	R	R	R	R	R	R	R	R	R	R	R	R	R	R	R	R	R	R	R	R	R	R	R	R	R	R	R	R	R
	NCI-H378																																	R	R
	NCI-H446	R	R	R	R	R	R	R	R	R	R	R	R	R	R	R	R	R	R	R	R	S	R	R	R	R	R	R	R	R	R	R	R	R	S	R	R	R	R	R	R	R	R	R	R	R	R	R	R
	NCI-H510A	R	R	R	R	R	R	R	R	R	S	R	R	R	R	R	R	R	R	R	R	S	R	R	R	R	R	R	R	R	R	R	R	R	R	R	R	R	R	S	R	R	R	R	R	R	R	R	R
	NCI-H524	R	R	R	R	R	R	R	R	R	S	S	R	R	R	R	R	R	R	R	R	R	R	R	R	R	R	R	R	R	R	R	R	S	R	R	R	R	R	R	R	R	R	R	R	R	R	R	R
	NCI-H526	R	R	R	R	R	R	R	R	R	R	R	R	R	R	R	R	R	R	R	R	R	R	R	R	R	R	R	R	R	R	R	R	R	R	R	R	R	R	R	R	R	R	R	R	R	R	R	R
	NCI-H64	R	R	R	R	R	R	R	R	R	R	R	R	R	R	R	R	R	R	R	R	R	R	R	R	R	R	R	R	R	R	R	R	R	R	R	R	R	R	R	R	R	R	R	R	R	R	S	S
	NCI-H69	R	R	R	R	R	R	R	R	R	R	R	R	R	R	R	R	R	R	R	R	R	R	R	R	R	R	R	R	R	R	R	R	R	R	R	R	R	R	R	R	R	R	R	R	R	R	R	R
	NCI-H748	R	R	R	R	R	R	R	R	R	R	R	R	R	R	R	R	R	R	R	R	R	R	R	R	R	R	R	R	R	R	R	S	R	R	R	R	R	R	R	R	R	R	R	R	R	R	R	R
	NCI-H82	R	R	R	R	R	R	R	R	R	R	R	R	R	R	R	R	R	R	R	R	R	R	R	R	R	R	R	R	R	R	R	R	R	R	R	R	R	R	R	R	R	R	R	R	R	R	R	R
	NCI-H841																																										R	R	R	R	R	R	R
	NCI-H847	R	R	R	R	R	R	R	R	R	S	R	R	R	R	R	R	R	R	R	R	R	R	R	R	R	R	R	R	R	R	R	R	R	S	R	R	R	R	R	R	R	R	R	R	R	R	R	R
	SBC-1		R	R	R	R	R	R	R	R	S	R	R	R	R	R	R	S	S	R	R	R	R	S	R	R	R	R	R	R	R	R	R	R	R	R	R	R	R	R	R	R	R	R	R	R	R	R	R
	SBC-3																																										S	S	R	R	R	R	R
	SBC-5																																										R	R	S	S	R	R	R
	H2369																																										R	R	R	R	R	S	R
	H2373																																										R	R	R	R	R	S	R
	H2461																																										R	R	R	R	R	R	R
	H2591																																										R	R	R	R	R	R	R
	H2595																																										R	R	R	R	R	R	R
	H2722																																										R	R	R	R	R	R	R
	H2731																																										R	R	R	R	R	R	R
	H2795																																										R	R	R	R	R	R	R
	H2803																																										R	R	R	R	R	R	R
	H2804																																										R	R	R	R	R	R	R
	H2810
	H2818																																										R	R	R	R	R	R	R
	H2869																																										R	R	R	R	R	R	R
	H290																																										R	R	R	R	R	R	R
	H513																																										R	R	R	R	R	S	R
	IST-MES1	R	R	R	R	R	R	S	R	R	R	R	R	R	R	R	R	S	R	R	R	S	S	R	R	R	R	R	R	R	R	R	R	R	R	R	R	R	R	R	S	R	R	R	R	R	R	R	R
	MPP-89	S	R	R	R	R	R	R	R	R	R	S	R	R	R	R	R	S	R	R	R	S	S	R	R	R	R	R	R	R	R	R	R	R	R	S	R	S	R	R	R	S	R	R	R	R	R	R	R
	MSTO-211H		R	R	R	R	R	R	R	R	R	R	R	R	R	R	R	R	R	R	R	R	R	R	R	R	R	R	R	R	R	R	R	R	R	R	R	R	R	R	R	R	R	R	R	R	R	R	R
	NCI-H2052																																										R	R	R	R	R	R	R
	NCI-H2452																																										R	R	R	R	R	R	R
	NCI-H28																																										R	R	R	R	R	R	R
	42-MG-BA																																										R	R	R	R	R	R	R
	8-MG-BA	R	R	R	R	R	R	S	R	R	R	R	R	R	R	R	R	S	R	R	R	S	R	R	R	R	R	R	R	R	R	R	R	R	R	R	S	R	R	R	R	R	R	S	R	R	S	R	R
	A172																																										R	R	R	R	R	R	R
	AM-38	R	R	R	R	R	R	R	R	R	R	R	R	R	R	R	R	R	R	R	R	R	R	R	R	R	R	R	R	R	R	R	R	R	R	R	R	R	R	R	R	R	R	R	R	R	R	R	R
	Becker	S	S	R	S	R	R	R	R	R	R	R	R	S	R	R	R	S	R	R	R	S	S	R	R	R	R	R	R	R	R	R	R	R	R	S	R	R	S	S	R	R	R	R	R	R	R	R	R
	CAS-1	R	R	R	R	S	R	R	R	R	R	R	R	R	R	R	R	S	R	R	R	R	S	R		R	R	R	R	R	R	R	R	R	R	S	R	R	R	R	R	S	R	R	R	R	R	R	R
	CCF-STTG1																																										R	R		R	R	S	S
	D-247MG	R	R	R	R	S	R	S	R	R	R	R	R	R	R	R	R	R	R	R	R	R	R	R	R	R	R	R	R	R	R	R	R	R	R	S	S	S	R	R	R	S		R			R	R
	D-263MG	R	R	R	R	R	R	R	R	R	R	R	R	R	R	R	R	S	R	R	R	R	S	R	R	R	R	R	R	R	R	R	R	R	R	R	R	R	R	R	R	S	R	R	R	R	R	R	R
	D-336MG	R	R	R	R	R	R	R	R	R	R	R	R	R	S	R	R	S	S	R	R	S	S	S	R	S	R	R	R	R	R	R	R	R	R		R	S	R	R	R	S		R			R	R
	D-392MG	R				R		R	S	R																			R				R	R	R	S	R	R	R	R	R	S	R	R	R	R	R	R	R
	D-502MG	S	R	R	R	R	R	R	R	R	R	R	R	R	R	R	R	R	R	R	R	R	R	R	R	R	R	R	R	R	R	R	R	R	R	R	R	R	R	R	S	R	R	R	R	R	R	R	R
	D-542MG	R				S		R	R	R																			R				R	R	R	S	S	S	R	R	R	R	R	R	R	R	R	R	R
	D-566MG
	DBTRG-05MG																																										R	R	R	R	R	R	R
	DK-MG																																										R	R	R	R	R	R	R
	GAMG																																										R	R	R	R	R	R	R
	GB-1	R		S	R	R	R	R	R	R	R	R	R	R	S	R	R	S	R	R	R	S	S	R	R	S	R	R	R	R	R	R	R	R	R	R	R	R	R	R	R	R	R	R	R	R	R	R	R
	GI-1	R		R	S	R	S	S	R	R	R	R	R	S	S	R	R	S	S	R	S	S	R	S	S	R	R	S	R	R	R	S	R	R	R	R	R	R	S	R	S	S	R	R	R	R	R	R	R
	GMS-10																																										R	R	R	R	R	R	R
	H4																																										R	R	R	S	R	R	R
	Hs683																																										R	R	R	R	R	R	R
	KALS-1	R	S	R	R	R	S	R	R	R	R	R	R	R	S	R	R	S	R	R	R	S	R	R	R	R	R	R	R		R	R	R	R	R	S	R	R	R	R	R	R	R	R	R	R	R	R	R
	KINGS-1	R	S	R	S	R	R	R	R	R	R	R	R	S	R	R	R	S	R	R	R	S	S	R	R	R	R	R	R	R	R	R	R	R	R	R	R	R	R	R	R	R	R	R	R	R	R	R	R
	KNS-42	R	R	R	R	S	R	R	R	R	R	R	R	R	R	R	R	R	R	R	R	R	R	R	R	R	R	R	R	R	R	R	R	R	R	S	S	R	R	R	R	R	R	R	R	R	R	R	R
	KNS-81-FD	R	R	R	R	R	R	R	R	R	R	R	R	R	R	R	R	R	R	R	R	R	R	R	R	R	R	R	R	R	R	R	R	R	R	R	R	R	R	R	R	R	R	R	R	R	R	R	R
	KS-1	S	S	R	R	S	R	S	S	R	S	R	S	S	S	R	R	S	R	S	R	S	S	S	R	S	S	S	R	R	S	R	R	R	S	S	S	R	R	R	S	S	S	R	R	R	S	R	R
	LN-18																																										R	R	R	R	R	S	R
	LN-229																																										R	R	R	R	R	S	R
	LN-405																																										R	R	R	R	R		R
	LNZTA3WT4																																										R	R	R	R	R	R	R
	M059J																																										R	R	R	R	R	S	R
	MOG-G-CCM																																										R	R	R	R	R	S	R
	MOG-G-UVW																																										R	R	R	R	R		R
	NMC-G1	S		R	R	R	R	R	R	R	R	R	R	R	R	R	R	S	R	R	R	S	R	R	R	R	R	R	R	R	R	R	R	R	R	R	R	R	R	R	S	R	R	R	R	R	R	R	R
	no-10	R		R	R	S	R	S	R	R	R	R	R	R	R	R	R	S		S	R	S	R	S	R	R	R	R	R	R	R	R	R	S	S	S	S	R	R	R	R	S	R	R	R	R	R	R	R
	no-11	R	S	R	R	R	R	S	R	R	R	R	R	R	R	R	R	S	R	R	R	R	R	R	R	R	R	R	R	S	R	R		R	R	R	R	R	R	R	R	R	R	R	R	R	R	R	R
	SF126	R		R	R	R	R	R	R	S	R	R	R	R	S	R	R	S	S	R	R	S	S	R	R	R	R	R	R	R	R	R	R	R	R	S	S	R	R	R	R	R	R	R	R	R	R	R	R
	SF268	R	R	R	R	R	R	R	R	R	R	R	R	R	R	R	R	S	R	R	R	S	S	S	R	R	R	R	S	R	R	R	R	R	R	R	R	R	R	R	R	R	R	R	R	R	R	R	R
	SF295																																										R	R	R	S	R	R	R
	SF539	R	S	R	S	R	R	S	R	R	R	R	S	S	R	R	R	R	R	R	R	R	R	R	R	R	R	R	S	R	R	R	S	S	R	R	R	R	R	R	R	S	R	R	R	R	R	R	R
	SK-MG-1
	SNB75	R		R	R	R	R	R	R	R	R	R	R	R	R	R	R	S	R	S	R	S	S	R	R	R	R	R	R	R	R	R	R	R	R	S	R	R	R	R	R	R	R	R	R	R	R	R	R
	SW1088																																										R	R	R	R	R	R	R
	SW1783																																										R	R	S	R	R	R	R
	T98G																																										R	R	R	R	R	R	R
	U-118-MG																																										R	R	R	R	R	R	R
	U251																																										R	R	R	R	R	R	R
	U-87-MG	R	R	R	R	R	R	R	R	R	R	R	R	R	R	R	R	R	R	R	R	R	R	R	R	R	R	R	R	R	R	R	R	R	R	R	R	R	R	R	R	R	R	R	R	R	R	R	R
	YH-13
	YKG-1																																										R	R	R	R	R	S	R
	D-283MED	R	R	R	R	R	R	R	R	R	R	R	R	R	R	R	R	R	R	R	R	R	R	R	R	R	R	R	R	R	R	R	R	R	R	R	R	R	R	R	R	R	R	R	R	R	R	R	R
	Daoy																																										S	R	S	R	R	R	R
	ONS-76	R	R	R	R	S	R	R	S	R	S	R	R	R	R	R	R	S	R	R	R	R	R	R	R	R	R	R	R	R	R	R	R	R	R	R	S	R	R	R	R	R	R	R	R	R	R	R	R
	PFSK-1																																										R	R	R	R	R	R	R
	BE2-M17	R	R	R	R	R	R	R	R	R	R	R	R	R	R	R	R	R	R	R	R	R	R	R	R	R	R	R	R	R	R	R	R	R	R	R	R	R	R	R	R	R	R	R	R	R	R	R	R
	CHP-126	R	R	R	R	R	R	R	R	R	R	R	R	R	R	R	R	R	R	R	R	R	R	R	R	R	R	R	R	R	R	R	R	R	R	R	R	R	R	R	R	R	R	R	R	R	R	R	R
	CHP-134
	CHP-212																																										R	R	R	S	R	R	R
	GI-ME-N	R	R	R	R	R	R	R	S	R	R	R	R	R	R	R	R	S	R	R	R	S	S	R	R	R	S	R	S	R	R	R	R	R	R	S	R	S	R	R	R	S	R	R	R	R	R	R	R
	GOTO	R	R	R	R	R	R	R	R	R	R	R	R	R	R	R	R	R	R	R	R	S	R	R	R	R	R	R	R	R	R	R	R	R	R	R	R	R	R	R	R	R	R	R	R	R	R	R	R
	IMR-5	R	R	R	S	R	R	R	R	R	S	S	R	R	R	R	R	R	R	R	R	S	R	R	R	R	R	R	R	R	R	R	R	R	R	R	R	R	R	R	R	R	R	R	R	S	R	R	S
	KELLY	R	R	R	R	R	R	R	R	R	R	R	R	R	R	R	R	R	R	R	R	R	R	R	R	R	R	R	R	R	R	R	R	R	R	R	R	R	R	R	R	R	R	R		R	R	R	R
	KP-N-YN	S	R	R	S	R	R	R	R	R	R	R	R	R	R	R	R	R	R	R	R	R	R	R	R	R	R	R	R	R	R	R	R	R	R	R	R	R	R	R	R	R	R	R	R	R	R	R	R
	LAN-6	R	R	R	R	R	R	R	S	R	R	R	S	R	R	R	R	R	R	R	R	R	R	R	R	S	R	R	R	R	R	R	R	R	R	R	R	R	R	R	R	R	R	R	R	R	R	R	R
	MHH-NB-11	R	R	R	R	R	R	R	R	R	R	R	R	R	R	R	R	R	R	R	R	R	R	R	R	R	R	R	R	R	R	R	R	R	R	R	R	R	R	R	R	S	R	R	R	R	R	R	R
	NB(TU)1-10	R	R	R	R	R	R	R	S	R	R	R	S	R	R	R	R	R	R	R	R	R	R	R	R	S	R	R	R	R	R	R	R	R	R	R	R	R	R	R	R	R	R	R	R	R	R	R	R
	NB1		R	R	R	R	R	R	R	R	R	R	S	S	R	R	R	R	R	R	R	R	R	R	R	R	R	R	R	R	R	R	R	R	S	R	R	R	S	R	R	R	R	R	R	R	R	R	R
	NB10	S	R	R	S	R	R	R	R	R	R	S	R	R	R	R	R	R	R	R	R	R	R	R	R	R	R	R	R	R	R	R	R	S	S	R	R	R	R	R	R	S	R	R	R	R	R	R	R
	NB12	R				R		R	R	R																			R				R	R	R	R	R	R	R	R	R	R	R	R	R	R	R	R	R
	NB13	S	S	R	R	R	R	R	R	R	S	R	R	R	R	R	R	R	R	R	R	R	R	R	R	R	R	S	R	R	R	R	R	S	S	R	R	R	R	R	R	R	R	R	R	R	R	R	S
	NB14	R	R	R	S	R	R	R	S	S	R	R	R	S	R	R	R	R	R	R	R	R	R	R	R	R	R	R	R	R	R	R	R	R	R	R	R	R	R	R	R	R	R	R	R	R	R	R	R
	NB17	S	R	R	R	R	R	R	R	R	R	R	R	R	R	R	R	S	R	R	R	R	R	R	R	R	R	S	R	R	R	R	R	S	R	R	R	R	R	R	R	S		R			R	S
	NB5	S	R	R	R	R	R	R	R	R	R	R	R	R	S	R	R	S	R	R	R	S	R	R	R	R	R	R	R	R	R	R	R	R	R	R	R	R	R	R	S	R	R	R	R	R	R	R	R
	NB6	R	R	R	R	R	R	R	R	R	S	R	R	R	R	R	R	R	R	R	R	R	S	R	R	R	R	R	R	R	R	R	R	R	R	R	R	R	R	R	R	S	R	R	R	R	R	S	R
	NB69	R	R	R	R	R	R	R	S	R	R	R	S	R	S	R	R	S	R	R	R	S	R	R	R	S	S	R	R	R	R	R	R	R	R	R	R	R	R	R	R	R	R	S	R	R	R	R	R
	NB7	R	R	R	R	R	R	R	R	R	R	R	R	R	R	R	R	R	R	R	R	R	R	R	R	R	R	R	R	R	R	R	R	R	R	R	R	R	R	R	R	R	R	R	R	R	R	R	R
	NH-12	R	R	R	R	R	R	R	R	R	R	R	R	R	R	R	R	R	R	R	R	R	R	R	R	R	R	R	R	R	R	R	R	R	R	R	R	R	R	R	R	R	R	R	R	R	R	R	R
	SIMA	R	R	R	R	R	R	R	R	R	R	R	R	R	R	R	R	R	R	R	R	S	R	R	R	R	R	R	R	R	R	R	R	R	R	R	R	R	R	R	R	R	R	R	R	R	R	R	R
	SK-N-AS																																										R	R	R	R	R	R	R
	SK-N-DZ	R	R	R	R	R	R	R	R	R	R	R	R	R	S	R	R	R	R	R	R	R	R	R	R	R	R	R	R	R	R	R	R	R	R	R	R	R	R	R	R	R	R	R	R	R	R	R	R
	SK-N-FI		R	R	R	R	R	R	R	R	R	R	R	R	R	R	R	R	R	R	R	R	R	R	R	R	R	R	R	R	R	R	R	R	R	R	R	R	R	R	R	R	R	R	R	R	R	R	R
	SK-N-SH																																										R	R	R	R	R	R	R
	TGW		R	R	R	R	R	R	R	R	R	R	R	R	R	R	R	R	R	R	R	S	R	R	R	R	R	R	R	R	R	R	R	R	R	R	R	R	R	R	R	R	R	R	R	R	R	R	R
	AsPC-1																																										R	R	R	R	R		R
	BxPC-3																																										R	R	R	R	R	R	R
	CAPAN-1																																										R	R	R	R	R	R	R
	Capan-2																																										R	R	R	R	R	R	R
	CFPAC-1																																										R	R	R	R	R	R	R
	DAN-G																																										R	R	R	R	R	R	R
	HPAC																																										R	R	R	R	R	R	R
	HPAF-II																																										R	R	R	R	R	R	R
	Hs766T																																										R	R	R	R	R	R	R
	HuP-T3																																										R	R	R	R	R	R	R
	HuP-T4																																										R	R	R	R	R	R	R
	KP-1N																																										R	R	R	R	R	R	R
	KP-3																																										R	R	R	R	R	R	R
	KP-4																																										R	R	R	R	R	R	R
	MIA-PaCa-2																																										R	R	R	R	R	R	R
	MZ1-PC	R	R	R	R	R	S	R	S	R	R	R	S	R	S	R	R	S	S	R	R	S	S	S	S	R	S	R	R	R	S	R	R	R	R	R	R	R	R	R	R	R	R	R	R	R	R	S	R
	PANC-02-03																																										R	R	R	R	R	R	R
	PANC-03-27																																										R	R	R	R	R	R	R
	PANC-04-03																																										R	R	R	R	R	R	R
	PANC-08-13																																										R	R	R	R	R	R	R
	PANC-10-05																																										R	R	R	R	R	R	R
	PA-TU-8902																																										R	R	R	R	R	R	R
	PA-TU-8988T																																										R	R	R	R	R	R	R
	PL18																																										R	R	R	R	R	R	R
	PL4																																										R	R	R	R	R		R
	PSN1	R		R	S	R	S	R	S	R	S	R	S	S	R	R	S	S	R	S	R	S	R	R	S	S	S	R	S	R	S	S	R	R	R	R	R	R	R	R	R	R	S	R	S	S	R	R	R
	QGP-1
	SU8686																																										R	R	R	R	R	S	R
	SUIT-2																																										R	R	R	R	R	R	R
	SW1990																																										R	R	R	R	R	R	R
	YAPC																																										R	R	R	R	R	R	R
	451Lu																																										R	R	R	R	R	R	R
	A101D	R		R	S	S	R	R	S	R	R	R	R	R	R	R	S	S	R	S	R	S	R	R	R	R	R	R	R	R	R	R	R	R	R	S	S	R	R	R	R	R	R	R	R	R	R	R	R
	A2058																																										R	R	R	R	R	R	R
	A375																																										S	R	S	R	R	R	S
	C32																																										R	R	R	R	R	R	R
	CHL-1																																										R	R	R	R	R	R	R
	COLO-679																																										S	S	R	R	S	R	R
	COLO-792																																										R	R	R	R	R	R	R
	COLO-800	R	R	R	R	R	R	R	R	R	R	R	R	R	R	R	R	R	R	R	R	R	R	R	R	R	R	R	R	R	R	R	R	R	R	R	R	R	R	R	R	R	R	R	R	R	R	S	R
	COLO-829	R	R	R	R	R	R	S	S	R	R	R	R	R	R	R	R	S	R	R	R	R	S	R	R	R	R	R	S	R	R	R	R	R	R	S	R	R	R	R	R	R	R	R	R	R	S	R	R
	CP50-MEL-B																																										R	R	R	R	R	R	R
	CP66-MEL	R	R	R	R	S	R	R	S	R	R	R	R	R	R	R	R	S	R	R	R	R	R	R	R	R	R	R	R	R	R	R	R	R	R	R	R	R	R	R	R	R	R	R	R	R	R	R	R
	G-361																																										R	R	R	R	R	R
	GAK		R	R	R	R	R	R		R	R	R	R	R	R	R	R	R	R	R	R	R	R	R	R	R	R	R	R	R	R	R		R	R	S		R		R		R	R	R	R	R	R	R	R
	G-MEL																																										R	R	R	R	R	S	S
	HMV-II																																										S	R	R	R	R	S	R
	Hs940-T																																										R	R	R	R	R	R	R
	HT-144	R		R	S	S	R	R	S	R	S	R	R	R	R	S	S	S	S	S	S	S	R	R	R	R	S	R	R	S	R	R	R	R	R	R	S	R	R	R	R	R	S	S	R	R	S	R	R
	IGR-1																																										R	R	R	R	S	R	R
	IGR-37																																										R	R	R	R	R	R	R
	IPC-298																																										R	R	R	R	R	R	R
	IST-MEL1	R		R	R	R	R	R	S	R	R	R	R	R	R	R	R	S	R	R	R	S	R	R	R	R	R	R	S	R	R	R	R	R	R	S	R	R	R	R	S	R	R	R	S	S	R	R	R
	LB2518-MEL	R	R	R	R	S	R	R	S	S	R	R	R	R	R	R	R	S	R	R	R	R	S	R	R	R	R	R	R	R	R	R	R	R	R	R	R	R	R	R	R	S	R	R	R	R	R	R	R
	LB373-MEL-D	R	R	R	R	R	R	R	R	R	R	R	R	R	R	R	R	R	R	R	R	R	R	R	R	R	R	R	R	R	R	R	R	R	R	R	R	R	R	R	R	R	R	R	R	R	R	R	R
	LOXIMVI	R	R	R	R	R	R	S	R	R	R	R	R	R	R	R	R	S	R	R	R	S	R	R	R	R	R	R	R	R	R	R	R	R	R	R	R	R	R	R	R	R	R	R	R	R	R	R	R
	M14																																										R	R	R	R	R	R	R
	MEL-HO
	MEL-JUSO																																										S	R	S	R	R	R	R
	Mewo																																										R	R	R	R	R	S	R
	MMAC-SF	R	R	R	R	S	R	R	S	R	R	R	R	R	R	R	R	R	R	R	R	S	R	R	R	S	R	R	R	R	R	R	R	R	R	R	S	R	R	R	R	R	R	R	R	R	R	R	R
	MZ2-MEL	R	R	R	R	R	R	R	S	R	R	R	R	R	R	R	R	S	R	R	R	R	R	R	R	R	R	R	R	R	R	R	R	R	R	R	S	R	R	R	R	R	R	R	R	R	R	R	R
	MZ7-mel	R	R	R	R	R	R	R	S	R	R	R	R	R	R	R	R	S	R	R	R	R	R	R	R	R	R	R	S	R	R	R	R	R	R	R	R	R	R	R	R	R	R	R	R	R	R	R	R
	RPMI-7951																																										R	R	R	R	R	R	R
	RVH-421																																										R	R	R	R	R	R	R
	SH-4	R	S	R	R	S	R	R	S	S	R	R	R	R	R	R	R	S	R	R	R	S	S	R	R	R	S	R	R	R	R	R	R	R	R	R	S	S	R	R	R	R	R	R	R	R	R	S	R
	SK-MEL-1	R	R	R	R	R	R	R	S	R	R	R	R	R	R	R	R	R	R	R	R	R	R	R	R	R	R	R	R	R	R	R	R	R	R	R	R	R	R	R	R	R	R	R	R	R	R	R	R
	SK-MEL-2	R	R	R	R	R	R	R	R	R	R	R	R	R	R	R	R	R	R	R	R	R	R	R	R	R	R	R	R	R	R	R	R	R	R	R	R	R	R	R	R	R	R	R	R	R	R	R	R
	SK-MEL-24																																										R	R	R	R	R	S	R
	SK-MEL-28																																										R	R	R	R	R	R	R
	SK-MEL-3																																										R	R	R	R	R	S	S
	SK-MEL-30																																										R	R	R	R	R	S	R
	SK-MEL-31
	SK-MEL-5
	UACC-257	R	R	R	R	S	R	R	S	R	R	R	R	R	R	R	R	R	R	R	R	R	R	R	R	R	R	R	S	R	R	R	R	R	R	S	R	R	R	R	R	R	R	R	R	R	R	R	R
	UACC-62																																										R	R	R	R	R	R	R
	WM-115																																										R	R	R	R	R	S	R
	WM1552C																																										R	R	S	R	R	R	R
	WM278																																										R	R	R	R	R	S	R
	WM35																																										R	R	R	R	R	R	R
	WM793B																																										S	R	R	R	R	R	R
	A388	S		R	R	S	R	R	R	R	S	R	R	R	R	R	R	S	R	R	R	S	R	S	R	R	R	R	R		S	R	R	R	R	R	S	R	R	R	S	R	R	R	R	R	R	R	R
	A431																																										R	R	S	S	R	R	R
	DJM-1	S	R	R	R	R	R	R	R	R	R	R	R	R	R	R	R	R	R	R	R	R	R	S	R	R	R	R	R	R	R	R	R	R	R	R	R	R	R	R	S	R	R	R	R	R	R	R	R
	HT-1080																																										S	S	R	R	R	R	R
	SW684	R	R	R	R	R	R	R	R	R	R	R	R	R	R	R	R	S	R	R	R	R	S	R	R	R	R	R	R	R	R	R	R	R	R	S	R	R	R	R	R	R	R	R	R	R	R	R	R
	A204																																										S	S	R	R	R	S	R
	A673																																										R	R	R	R	R	S	R
	KYM-1		S		S				R	R		R	R	R	R														R				R									S	R	R	S	R	R	R	R
	RD																																										R	R	R	R	R	R	R
	RH-1	R	R	R	R	R	R	R	R	R	R	R	R	R	R	R	R	R	R	R	R	R	R	R	R	R	R	R	R	R	R	R	R	R	R	R	R	R	R	R	R	R	S	S	R	R	R	R	R
	RH-18
	RH-41																																										R	R	R	R	R	R	R
	SJRH30																																										R	R	R	R	R	R	R
	TE-441-T	R	R	R	S	R	R	R	R	R	R	S	R	R	R	R	R	R	R	R	R	S	R	R	R	R	R	R	R	R	R	R	R	R	R	R	R	R	R	S	R	R	R	R	R	R	R	R	R
	G-402																																										R	R	R	R	R	R	R
	GCT																																										R	R	R	R	R	R	R
	MFH-ino	R		R	R	R	S	R	R	R	S	R	S	R	S	S	R	S	R	R	R	S	S	S	R	S	S	R	R	R	R	R	R	R	R	R	S	R	R	R	R	S	S	R	R	R	R	R	R
	SK-LMS-1	R	S	R	S	R	R	R	R	R	R	R	R	S	R	R	R	R	R	R	R	S	R	R	R	R	R	S	R	S	R	R	R	R	R	R	R	R	R	R	S	R	R	R	S	R	S	S	R
	SK-UT-1			R	R	S	R	R	R	R	S	R	R	R	R	R	R	R	S	R	R	R	R	R	R	R	R	R	R	R	S	R	R	S	R	S	S	R	S	R	S	R	S	S	S	R	S	R	R
	SW872	R	S	R	R	R	R	R	S	R	R	R	R	R	S	R	R	S	S	S	R	S	S	R	R	R	R	R	R	S	R	R	R	R	R	S	R	R	R	R	R	S	R	R	R	S	R	R	R
	SW982			R	R		R				S	R	S	R	S	R	R	S	R	S	R	S	S	R	R	R	S	R		R	R	R											S	S	S	R	R	R	R
	VA-ES-BJ	R	S	R	S	R	S	R	R	R	S	R	R	R	R	R	R	S	R	R	R	R	S	R	R	R	R	R	R		R	R	R	R	R	R	R	R	R	R	R	R	R	R	R	R	R	R	R
	8305C																																										R	R	R	R	R	R	R
	8505C																																										R	R	R	R	R	R	R
	ASH-3																																										R	R	R	R	R	R	S
	BCPAP																																										R	R	R	R	R	R	R
	BHT-101																																										R	R	R	R	R	R	R
	CAL-62																																										R	R	R	R	R	S	R
	CGTH-W-1	R	R	S	R	R	R	R	S	S	R	S	R	R	R	R	R	S	R	R	R	R	R	R	R	R	R	R	R	R	R	R	R	R	R	R	R	R	R	R	R	R	R	S	R	R	S	R	R
	FTC-133																																										R	R	R	R	R	R	R
	HTC-C3																																										R	R	R	R	R	R	R
	IHH-4																																										S	S	S	S	R	R	S
	K5	R	R	R	R	R	R	R	S	R	R	R	R	R	R	R	R	S	R	R	R	S	R	R	R	R	R	R	R	R	R	R	R	R	R	R	R	R	R	R	R	R	R	R	R	R	R	R	R
	ML-1																																										R	R	R	R	R	R	R
	RO82-W-1																																										R	R	R	R	R	R	R
	TT																																										R	R	R	R	R	R	R
	TT2609-C02																																										R	R	R	S	R	S	S
	5637																																										R	R	R	R	R	R	R
	639-V																																										S	R	R	S	R	S	R
	647-V																																										R	R	R	R	R	R	R
	BFTC-905																																										S	R	S	R	R	R	S
	CAL-29																																										R	R	R	R	R	R	R
	DSH1	R	R	R	R	S	R	R	R	R		R	R	R	R	R	S	S	R	R	R	R	R	S	R	R	R	R	S	R	R	R	R	R	R	R	S	R	R	R	S	R	R	R	R	R	R	R	R
	HT-1197																																										R	R	R	R	R	R	R
	HT-1376																																										R	R	R	R	R	R	R
	J82																																										R	R	R	S	R	R	R
	KU-19-19																																										R	R	R	R	R	R	S
	LB831-BLC	R	R	R	R	R	R	R	R	R	R	R	R	R	R	R	R	S	R	R	R	S	S	S	R	R	S	R	R	R	R	R	R	R	R	R	R	R	S	R	R	R	R	R	R	R	R	R	R
	RT-112																																										R	R	R	R	R	R	R
	RT4																																										R	R	R	R	R	R	R
	SW1710																																										S	R	S	R	R	R	R
	SW780																																										R	R	R	R	R	R	S
	T-24																																										R	R	R	R	R	R	R
	TCCSUP																																										R	R	R	R	R	R	R
	UM-UC-3																																										R	R	R	R	R	R	R
	VM-CUB-1																																										R	R	R	R	R	R	R
	C-33-A																																										R	R	R	R	R	R	R
	C-4-I																																										R	R	R	R	R	S	R
	CAL-39																																										R	R	R	R	R	R	R
	Ca-Ski																																										R	R	R	R	R	R	R
	DoTc2-4510																																										R	R	R	R	R	R	R
	HeLa																																										R	R	R	R	R	R	R
	HT-3																																										R	R	R	S	R	S	S
	ME-180																																										R	R	R	R	R	R	R
	MS751																																										R	R	R	R	R	R	R
	SiHa																																										R	R	R	R	R	R	R
	SISO																																										R	R	R	S	R	R	R
	SKG-IIIa																																										R	R	R	R	R	R	R
	SW756																																										R	R	R	R	R	S	R
	TC-YIK		R			R							R	R																				R	R	R	R
	AN3-CA																																										R	R	R	R	R	S	R
	COLO-684	R	R	R	R	R	R	R	R	R	R	R	R	R	R	R	R	R	R	R	R	R	R	R	R	R	R	R	R	R	S	R	R	R	R	R	R	R	R	R	R	R	R	R	R	R	R	R	R
	EN																																										R	R	R	R	R	R	R
	ESS-1																																										S	R	R	R	R	R	R
	HEC-1																																										R	R	R	R	R	R	R
	KLE		R	R	R		R				R	R	R	R	R	R	S	S	R	R	R	S	S	R	R	R	R	R			R	R											R	R	R	R	R	R	R
	MFE-280																																										R	R	R	R	R	R	R
	MFE-296																																										R	R	R	R	R	R	R
	MFE-319																																										R	R	R	R	R	S	R
	SNG-M																																										S	R	S	R	S	R	R
	A2780																																										R	R	R	R	R	R	R
	Caov-4																																										R	R	R	R	R	R	R
	EFO-21																																										R	R	R	R	R	R	R
	EFO-27																																										R	R	R	R	R	R	R
	ES-2	R	R	R	R	R	R	R	R	R	R	R	R	R	R	R	R	R	R	R	R	R	R	R	R	R	R	R	R	R	R	R	R	R	R	R	R	R	R	R	R	R	R	R	R	R	R	R	R
	FU-OV-1																																										R	R	R	R	R	R	R
	IGROV-1
	JHOS-2
	JHOS-3
	JHOS-4
	KGN	R		R	R	R	R	R	R	R	S	R	R	R	S	R	R	S	R	S	R	S	S	R	R	R	R	R	R	S	R	R	R	S	R	S	R	S	R	R	R	S	S	R	S	R	R	R	R
	KURAMOCHI	R	R	R	R	R	R	R	R	R	R	R	R	R	R	R	R	S	R	R	R	S	S	R	R	R	R	R	R	R	R	R	R	R	R	R	R	R	R	R	R	R	R	R	R	R	R	R	R
	OAW-28																																										R	R	R	R	R	R	R
	OAW-42																																										R	R	R	R	R	S	R
	OC-314
	OV-17R
	OV-56
	OV-7
	OV-90																																										R	R	R	R	R	S	R
	OVCA420
	OVCAR-3																																										R	R	R	R	R	R	R
	OVCAR-4	S	S	R	R	R	R	R	R	R	R	R	R	R	R	R	R	S	R	R	R	S	R	R	R	R	R	R	R	R	R	R	R	R	S	R	R	R	R	R	R	R	R	R	R	R	S	R	R
	OVCAR-5																																										R	R	R	R	R	R	R
	OVCAR-8																																										R	R	R	R	R	R	R
	OVISE																																										R	R	R	R	R	R	R
	OVK-18
	OVKATE																																										R	R	R	R	R	R	R
	OVMIU																																										R	R	R	R	R	S	R
	OVTOKO																																										R	R	R	R	R	R	R
	PA-1																																										S	S	R	R	R	R	S
	PEO1
	RKN																																										R	R	R	R	R	R	R
	RMG-I																																										R	R	R	R	R	S	R
	SK-OV-3																																										R	R	R	R	R	R	R
	SW626																																										R	R	R	R	R	R	R
	TOV-112D																																										S	R	S	R	S	R	S
	TOV-21G																																										R	R	R	R	R	R	R
	TYK-nu																																										R	R	R	R	R	R	R
	UWB1.289
	22RV1																																										R	R	R	R	R	R	R
	BPH-1																																										R	R	R	R	R	R	R
	DU-145																																										R	R	R	S	R	R	R
	LNCaP-Clone-FGC	R	R	R	R	R	R	R	R	R	R	R	R	R	R	R	R	R	R	R	R	R	R	R	R	R	R	R	R	R	R	R	R	R	R	R	R	R	R	R	R	R	R	R	R	R	R	R	R
	PC-3																																										R	R	R	R	R	R	S
	PWR-1E
	VCaP	R	R	R	R	R	R	R	R	R	R	R	S	R	R	R	R	R	R	R	R	R	R	R	R	S	R	R	R	R	R	R	R	R	R	R	R	R	R	R	R	R	R	R	R	R	R	R	R
	NCCIT
	NEC8	R	R	R	R	S	R	R	R	R	R	R	R	R	R	R	R	R	S	R	R	S	R	R	R	R	R	R	S	R	R	R	S	R	R	R	R	R	R	S	R	R	R	R	R	R	R	R	R
	NTERA-2 cl.D1	R	S	R	R	S	S	S	R	R	S	S	S	R	R	R	R	S	R	R	R	S	S	S	R	S	S	R	R		S	R	S	R	R	R	S	R	R	R	S	R	S	S	R	S	S	R	R
	JAR		R	R	R	R	R	R	R	R	R	R	R	R	R	R	R	R	R	R	R	R	R	R	R	R	R	R	R	R	R	R	R	R	R	R	R	R	R	R	R	R	R	R	R	R	R	R	R
	JEG-3																																										R	R	R	R	R	S	R
	SW954	S	R	R	R	R	S	R	R	R	S	R	R	R	R	R	R	S	R	R	R	S	S	S	R	R	R	R	R	R	R	R	R	R	R	R	R	R	R	R	S	R	S	R	R	R	R	S	R
	SW962	S	R	R	R	R	R	R	R	R	R	R	R	R	R	R	R	S	R	R	R	R	S	S	R	R	R	R	R	R	R	R	R	R	R	R	R	R	R	R	S	R	R	R	R	R	R	R	R
	MES-SA																																										R	R	R	R	R	R	R
	SKN																																										R	R	R	R	R	R	R
	DMS-79	R	R	R	R	R	R	R	R	R	R	R	R	R	R	R	R	R	R	R	R	R	R	R	R	R	R	R	R	R	R	R	R	R	R	R	R	R	R	R	R	R	R	R	R	R	R	R	R
	CMK	R	R	R	R	R	R	S	R	R	R	R	S	S	R	R	R	R	R	R	R	R	R	R	R	R	R	R	S	S	R	R	R	R	R	R	R	R	R	R	R	S	R	R	R	R	R	S	R
	NB-4	R	R	R	R	R	R	S	S	R	S	R	R	R	R	R	R	R	R	R	R	S	R	R	S	R	R	R	R	R	R	S	S	R	R	R	R	R	R	R	R	R	R	S	R	S	S	R	S
	MHH-CALL-4
	BC-3	R	R	R	R	R	R	R	R	R	R	R	R	R	R	R	R	R	R	R	R	R	R	S	R	R	R	R	R	R	R	R	R	R	R	R	R	R	R	R	R	R	R	R	R	R	R	R	R
	HT	R	R	R	R	R	R	R	R	R	R	R	R	R	R	R	R	R	R	R	R	R	R	R	R	R	R	R	R	R	R	R	R	R	R	R	R	R	R	R	R	R	R	R	R	R	R	R	R
	JM1	R	R	R	R	R	R	R	R	R	R	R	R	R	R	R	R	R	R	R	R	R	R	R	R	R	R	R	R	R	R	R	R	S	R	R	R	R	R	R	R	R	R	S	S	R	R	S	R
	BONNA-12
	ES6	S		S	S	S	R	R	R	R	R	R	R	R	R	R	S	S		S	R	S	S	R	R	S	S	R	R	S	R	S	R	R	R	S	S	R	R	R	R	S	R	R	R	R	R	R	R
	MHH-ES-1																																										R	R	R	S	R	R	R
	DIFI
	NCI-H508
	SNU-283
	SW620																																										R	R	R	S	R	R	R
	JHH-2																																										R	R	R	R	R	S	R
	JHH-4																																										R	R	R	R	R	R	R
	RCC-JF
	SW156																																										R	R	R	R	R	R	R
	HOP-62	R		R	R	R	R	R	R	S	R	R	R	R	S	R	R	S	R	R	R	S	S	R	R	R	R	R	R		R	R	R	R	R	R	R	R	R	R	R	R	R	R	R	S	S	R	R
	NCI-H1437																																										R	R	R	R	R	S	R
	PC-3 [JPC-3]																																										R	R	R	R	R	R	R
	NCI-H740
	COR-L95	R	R	R	R	R	R	R	R	R	R	R	R	R	R	R	R	R	R	R	R	R	R	R	R	R	R	R	R	R	R	R	R	R	R	R	R	R	R	R	R	R	R	R	R	R	R	R	R
	HCC-33	R	R	R	R	R	R	R	R	R	R	R	R	R	R	R	R	R	R	R	R	R	R	R	R	R	R	R	R	R	R	R	R	R	R	R	R	R	R	R	R	R	R	R	R	R	R	R	R
	NCI-H128	R	R	R	R	R	R	R	R	R	R	R	R	R	R	R	R	R	R	R	R	R	R	R	R	R	R	R	R	R	R	R	R	R	R	R	R	R	R	R	R	R
	NCI-H1304		R	R	R	R	R	R	R	R	R	R	R	R	R	R	R	R	R	R	R	R	R	R	R	R	R	R	R	R	R	R	R	R	R	R	R	R	R	R	R	R	R	R	R	R	R	R	R
	NCI-H2081	R	R	R	R	R	R	R	R	R	R	R	R	R	R	R	R	R	R	R	R	R	R	R	R	R	R	R	R	R	R	R	R	R	R	R	R	R	R	R	R	R	R	R	R	R	R	R	R
	NCI-H2171	R	R	R	S	R	R	R	R	R	R	S	R	R	R	R	R	R	R	R	R	R	R	R	R	R	R	R	R	R	R	R	R	R	R	R	R	R	R	R	R	S	R	R	R	R	R	R	R
	SHP-77	R	R	R	R	R	R	R	R	R	R	S	R	R	R	R	R	R	R	R	R	S	R	R	R	R	R	R	R	R	R	R	R	R	R	R	R	R	R	R	R	R	R	R	R	R	R	R	R
	SW1271																																										R	R	R	R	R	R	R
	D-423MG
	KP-N-RT-BM-1		R	R	R		R				R	S	R	S	R	R	R	R	R	R	R	R	R	R	R	R	R	R		R	R	R
	KP-N-YS	R	R	R	R	R	R	R	R	R	R	R	R	R	R	R	R	R	R	R	R	S	R	R	R	R	R	R	R	R	R	R	R	R	R	R	R	R	R	R	R	R	R	R	R	R	R	R	R
	MC-IXC																																										R	S	R	S	R	S	S
	COLO-783																																										R	R	R	R	R	R	R
	CP67-MEL			R	R		R				R	R	R	R	R	R	S	S	R	R	R	R	R	R	R	R	R	R			R	R
	Hs633T																																										R	S	S	R	R	R	S
	KMH-2																																										R	R	R	R	S	R	R
	OMC-1	R	R	R	R	R	R	R	R	R	R	R	R	R	R	R	R	R	R	R	R	R	R	R	R	R	R	R	R	R	R	R	R	R	R	R	R	R	R	R	R	R	R	R	R	R	R	R	R
	RL95-2	S	S	R	R	R	S	R	R	R	S	R	R	S	S	R	R	S	S	R	S	S	S	S	R	R	R	R	R	S	S	R	R	R	R	R	R	R	R	R	S	R		R			R	R
	Caov-3																																										R	R	R	R	R	R	R
	DOV13
	Hey
	NCI-H660
	JHU-029																																										S	R	R	R	R	R	R
	SCC90																																										R	R	R	R	R	R	R
	MOLM-16
	OCI-LY7
	KMS-11
	CHSA0011																																										R	R	R	R	R	R	R
	CHSA0108																																										R	R	R	R	R	R	R
	JIMT-1																																										R	R	R	R	R	R	R
	CL-34
	VMRC-LCD
	K2																																										R	R	R	R	R	R	R
	STS-0421																																										R	R	R	R	R	R	R
	MY-M12	R	S	R	R	R	R	S	S	R	S	S	R	S	S	R	S	S	R	R	R	S	S	R	S		R	R	R	S	R	S	R	R	R	R	R	R	R	R	R	S	R	R	R	R	R	R	R
	TALL-1		R	R	R	R	R	R	R	R	R	R	R	R	R	R	R	R	R	R	R	S	R	R	R	R	R	R	R	R	R	R	R	R	R	R	R	R	R	R	R	R	R	R	R	R	R	R	R
	NK-92MI	R	R	R	S	R	R	R	R	R	R	R	R	R	R	R	R	S	R	R	R	S	S	R	R	S	R	R	R	R	R	R	R	S	R	S	R	R	R	R	R	R	R	R	R	R	R	S	R
	MDA-MB-175-VII																																										R	R	R	R	R	S	R
	YMB-1-E
	VMRC-RCW																																										R	R	R	R	R	R	R
	NCI-H460																																										S	S	R	S	R	R	R
	RERF-LC-FM
	D-245MG
	Hs939-T																																										R	R	R	R	R	R	R
	VMRC-MELG																																										R	R	R	R	R	R	R
	OVCA433
	TMK-1																																										R	R	R	R	R	R	R
	KP-2																																										R	R	R	R	R	R	R
	KO52
	SC-1
	U-CH2
[truncated: 217 more columns]

## Sheet: TableS5D-binarySpeed
	TableS5D - Binarized SPEED pathway activity scores across cell lines included in the drug screening, refers to figure 5
	Cell line	Active Pathway											Inactive Pathway
		H2O2	IL-1	JAK-STAT	MAPK only	MAPK-PI3K	TLR	PI3K only	TGFB	TNFa	VEGF	Wnt	H2O2	IL-1	JAK-STAT	MAPK only	MAPK-PI3K	TLR	PI3K only	TGFB	TNFa	VEGF	Wnt
	201T	0	0	0	0	0	0	0	0	0	0	0	0	0	0	0	0	0	0	0	0	0	0
	22RV1	0	0	0	0	0	0	0	0	0	0	0	0	0	0	0	0	0	0	0	0	1	0
	23132-87	0	0	0	0	0	0	0	0	0	0	0	0	1	0	0	0	0	0	0	0	0	0
	42-MG-BA	1	0	0	0	0	0	0	1	0	0	0	0	0	0	0	0	0	1	0	0	0	0
	451Lu	0	0	0	0	0	0	0	0	0	0	0	0	0	0	0	0	0	0	0	0	0	0
	5637	0	0	0	0	0	0	0	0	0	0	0	0	0	0	0	0	0	0	0	0	0	0
	639-V	0	0	0	0	0	0	0	0	0	0	1	0	0	0	0	0	0	0	0	0	0	0
	647-V	0	0	0	1	0	0	1	0	0	0	1	0	0	0	0	0	0	0	0	0	0	0
	697	0	0	0	0	0	0	0	0	0	0	0	0	0	0	1	0	0	0	0	0	0	0
	769-P	0	0	0	1	0	0	0	0	0	0	0	0	0	0	0	0	0	0	0	0	0	0
	786-0	0	0	0	0	0	0	0	0	0	0	0	0	0	0	0	0	0	0	0	0	0	0
	8-MG-BA	0	0	0	0	0	0	0	0	0	0	0	0	0	0	0	0	0	0	0	0	0	0
	8305C	0	0	0	0	0	0	0	0	0	0	0	0	0	0	0	0	0	0	0	0	0	0
	8505C	0	0	0	0	0	0	0	0	0	0	0	0	0	0	0	0	0	0	0	0	0	0
	A101D	0	0	0	0	0	0	0	0	0	0	0	0	0	0	0	0	0	0	0	0	0	0
	A172	0	0	0	0	0	0	0	0	0	0	0	0	0	1	0	0	0	0	0	0	0	0
	A204	0	0	0	0	0	0	0	1	0	0	0	0	0	0	0	0	0	0	0	0	0	0
	A2058	0	0	0	0	0	0	0	0	0	1	0	0	0	0	0	0	0	0	0	0	0	0
	A253	0	0	0	0	0	0	0	0	0	0	0	0	0	0	0	0	0	0	0	0	0	0
	A2780	0	0	0	0	0	0	0	0	0	0	0	0	0	0	0	0	0	0	0	0	0	0
	A3-KAW	0	0	0	0	0	0	0	0	0	0	1	0	0	0	0	0	0	0	0	0	0	0
	A375	0	0	0	0	0	0	0	1	0	1	0	0	0	0	0	0	0	0	0	0	0	0
	A388	0	0	0	0	0	0	0	0	0	0	0	0	0	0	0	0	0	0	0	0	0	1
	A4-Fuk	0	0	0	0	0	0	0	0	0	0	0	0	0	0	0	0	0	0	0	0	0	0
	A427	0	0	0	0	0	0	0	0	0	0	0	0	0	0	0	0	0	0	0	0	0	0
	A431	0	0	0	0	0	0	1	0	0	0	0	0	0	0	0	0	0	0	0	0	0	0
	A498	0	0	0	0	0	0	0	0	0	0	0	0	0	1	0	0	0	0	0	0	0	0
	A549	0	0	0	0	0	0	0	0	0	0	0	0	0	1	0	0	0	0	0	0	0	0
	A673	0	0	0	0	0	0	0	0	0	0	1	0	0	0	0	0	0	0	0	0	0	0
	A704	0	0	0	0	1	0	0	0	0	1	0	0	0	0	0	0	0	0	0	0	0	0
	ABC-1	0	0	0	0	0	0	0	0	0	0	1	0	0	0	0	0	0	0	0	0	0	0
	ACHN	0	0	0	0	0	0	0	0	0	0	0	0	0	0	0	0	0	0	0	0	0	0
	AGS	0	0	0	0	0	0	1	0	0	0	0	0	0	0	0	0	0	0	0	0	0	0
	ALL-PO	0	0	0	0	0	0	0	0	0	0	0	1	0	0	0	0	0	0	0	0	0	0
	ALL-SIL	0	0	0	0	0	0	0	0	0	0	0	0	1	0	0	0	0	0	0	0	0	0
	AM-38	0	0	0	0	0	0	0	0	0	0	0	0	0	0	0	0	0	0	0	0	0	0
	AMO-1	0	0	0	0	0	0	0	0	0	0	0	0	0	0	0	0	0	0	0	0	0	0
	AN3-CA	0	0	0	0	0	0	0	0	0	0	0	0	0	0	0	0	0	0	0	0	0	0
	ARH-77	0	0	1	0	0	1	0	0	0	0	0	0	0	0	0	1	0	0	0	0	0	0
	ASH-3	0	0	0	0	0	0	0	0	0	0	0	0	0	0	0	0	0	1	0	0	0	0
	AsPC-1	0	1	0	0	0	0	0	0	0	0	0	0	0	0	0	0	0	0	0	0	0	1
	ATN-1	0	0	0	0	0	0	0	0	0	0	0	0	0	0	0	0	0	0	0	0	0	0
	AU565	0	0	0	0	0	0	0	0	0	0	0	0	0	0	0	0	0	0	0	0	0	0
	BALL-1	0	0	0	0	0	0	0	0	0	0	1	0	0	0	1	0	0	0	0	0	0	0
	BB30-HNC	0	0	0	0	0	0	0	0	0	0	0	0	0	0	0	0	0	0	0	0	0	1
	BB49-HNC	0	0	0	0	0	0	0	0	1	0	0	0	0	0	0	0	0	1	0	0	0	0
	BB65-RCC	0	0	0	0	0	0	0	0	0	0	0	0	0	0	0	0	0	0	0	0	0	0
	BC-1	0	0	0	0	0	0	0	0	0	0	0	0	0	0	0	0	0	0	0	0	0	0
	BCPAP	0	1	0	0	0	0	0	0	0	0	0	0	0	0	0	0	0	0	0	0	0	0
	BE-13	0	0	0	0	0	0	0	0	0	0	0	0	0	0	0	1	0	0	0	0	0	0
	BE2-M17	0	0	0	0	0	0	0	0	0	0	0	0	0	0	0	0	1	0	0	0	0	0
	Becker	1	0	0	0	0	0	0	0	0	0	0	0	0	0	0	0	0	0	0	0	0	0
	BEN	0	0	0	0	0	0	0	0	0	0	0	0	0	0	0	0	0	0	0	0	0	0
	BFTC-905	0	0	0	0	0	0	0	0	0	0	0	0	0	0	0	0	0	0	0	0	0	0
	BFTC-909	0	0	0	0	0	0	0	0	0	0	0	0	0	0	0	0	0	0	0	0	0	0
	BHT-101	0	0	0	0	0	0	0	0	0	0	0	0	0	0	0	0	0	0	0	0	0	0
	BHY	0	0	0	0	1	0	0	0	0	0	0	0	0	0	0	0	0	0	0	0	1	0
	BICR10	0	0	0	0	0	0	0	0	0	0	0	0	0	1	0	0	0	0	0	0	0	0
	BICR22	0	0	0	0	0	0	0	0	0	0	0	0	0	0	0	0	0	0	0	0	0	0
	BICR31	0	0	0	0	0	0	0	0	1	0	0	0	0	0	0	0	0	0	0	0	0	0
	BICR78	0	0	0	0	0	0	1	0	0	0	0	0	0	0	0	0	0	0	0	0	0	0
	BL-41	0	0	0	0	0	0	0	0	0	0	0	0	0	0	0	0	0	0	0	0	0	0
	BPH-1	0	0	0	0	0	0	0	0	0	0	0	0	0	0	0	0	0	0	0	0	0	0
	BT-20	0	0	0	0	0	0	0	0	0	0	0	0	0	0	0	0	1	0	0	0	0	1
	BT-474	0	0	0	0	0	0	0	0	0	0	0	1	0	0	0	0	0	0	0	0	0	0
	BT-483	0	0	0	0	0	0	0	0	0	0	0	1	0	0	0	0	0	0	0	0	0	0
	BT-549	0	0	0	0	0	0	0	0	0	0	0	0	0	0	0	0	0	0	0	0	0	0
	BV-173	0	0	0	0	0	0	0	0	0	0	0	0	0	0	0	0	0	0	0	0	0	0
	BxPC-3	0	0	0	0	0	0	0	0	0	0	0	0	0	0	0	0	0	0	0	0	0	0
	C-33-A	0	0	0	0	0	0	0	0	0	0	0	0	0	0	0	0	0	0	0	0	0	0
	C-4-I	0	0	0	0	0	0	0	0	0	0	0	0	0	0	0	0	0	0	0	0	0	0
	C2BBe1	0	0	0	0	0	0	0	0	0	0	0	0	0	0	0	0	0	0	0	0	0	0
	C32	0	0	0	0	0	0	0	0	0	1	0	0	0	0	0	0	0	0	0	0	0	0
	C3A	0	0	0	0	0	0	0	0	0	0	0	0	0	0	1	0	0	0	0	0	0	0
	Ca-Ski	0	0	0	0	0	0	1	0	0	0	1	0	0	0	0	0	0	0	0	0	0	0
	CA46	0	0	0	0	0	0	0	0	0	0	0	0	0	0	0	0	0	0	0	0	0	0
	Ca9-22	0	0	0	0	0	0	0	0	0	0	0	0	0	0	0	0	0	0	0	0	0	0
	CADO-ES1	0	0	0	0	0	0	0	0	0	0	0	0	0	0	0	0	0	0	0	0	0	0
	CAKI-1	0	0	0	1	0	0	0	0	0	0	0	0	0	1	0	0	0	0	0	0	0	0
	CAL-120	1	1	0	0	0	0	0	0	0	0	0	0	0	0	0	0	0	0	0	0	0	0
	CAL-12T	0	0	0	0	1	0	0	0	0	0	0	0	0	0	0	0	0	0	1	0	0	0
	CAL-148	0	0	0	0	0	0	0	0	0	0	0	0	1	0	0	0	0	0	1	0	0	0
	CAL-27	0	0	0	0	0	0	0	0	0	0	0	0	0	0	0	0	0	0	0	0	0	0
	CAL-29	0	0	0	0	1	0	0	0	0	0	0	0	0	0	0	0	0	0	1	0	0	0
	CAL-33	0	0	0	0	0	0	0	0	1	0	0	0	0	0	0	0	0	0	0	0	0	0
	CAL-39	0	0	0	0	0	0	0	0	1	0	0	0	0	0	0	0	0	0	0	0	0	0
	CAL-51	0	0	0	1	0	0	0	0	0	0	0	0	0	0	0	0	0	0	0	0	0	0
	CAL-54	0	0	0	0	0	0	0	0	0	0	0	0	0	0	0	0	0	0	0	0	0	0
	CAL-62	0	0	0	0	0	0	0	0	0	0	0	0	0	0	0	0	0	0	1	0	0	0
	CAL-72	0	0	0	0	0	0	0	1	0	0	0	0	0	0	0	0	0	0	0	0	0	0
	CAL-78	0	0	0	0	0	0	0	0	0	0	0	0	0	0	0	0	0	0	0	0	0	0
	CAL-85-1	0	0	0	0	0	0	0	0	0	0	0	0	0	0	0	0	0	0	0	0	0	0
	Calu-3	0	0	0	0	0	0	0	0	0	0	0	0	0	0	0	0	0	0	0	0	0	0
	Calu-6	0	0	0	0	0	0	0	0	0	0	0	0	0	0	0	0	0	0	0	0	0	0
	CAMA-1	0	0	0	0	0	0	0	0	0	0	0	0	0	0	0	0	0	0	0	0	0	0
	Caov-4	0	0	0	0	0	0	0	0	0	0	0	0	0	0	0	0	0	0	0	0	0	0
	CAPAN-1	0	0	0	0	0	0	0	0	0	0	0	0	0	0	0	0	0	0	0	0	0	0
	Capan-2	0	0	0	0	0	0	1	0	0	0	0	0	0	0	0	0	0	0	0	0	0	0
	CaR-1	0	0	0	1	0	0	0	0	1	0	0	0	0	0	0	0	0	0	0	0	0	0
	CAS-1	1	0	0	0	0	0	0	1	0	0	0	0	0	0	0	0	0	0	0	0	0	0
	CCF-STTG1	1	0	0	0	0	0	0	1	0	1	0	0	0	0	0	0	0	0	0	0	0	0
	CCK-81	0	0	0	0	0	0	1	0	0	0	0	1	1	0	0	0	0	0	0	0	1	0
	CCRF-CEM	0	0	1	0	0	0	0	0	0	0	0	1	1	0	0	0	0	0	0	0	0	0
	CESS	0	0	0	0	0	1	0	0	1	0	0	0	0	0	1	0	0	1	0	0	0	1
	CFPAC-1	0	0	0	0	1	0	0	0	0	0	0	0	0	0	0	0	0	0	0	0	0	0
	CGTH-W-1	0	0	0	0	0	0	0	1	0	0	0	0	0	0	0	0	0	0	0	0	0	0
	ChaGo-K-1	0	0	0	0	0	0	0	0	0	0	0	0	0	0	0	0	0	0	0	0	0	0
	CHL-1	0	0	0	0	0	0	0	0	0	0	0	0	0	0	0	0	0	0	0	0	0	0
	CHP-126	0	0	0	0	0	0	0	0	0	0	0	0	0	0	0	0	0	0	0	1	0	0
	CHP-134	0	0	0	0	0	0	0	0	0	0	0	0	1	0	0	0	1	0	0	0	0	0
	CHP-212	0	0	0	0	0	0	0	0	0	0	0	0	0	0	0	0	0	0	0	0	0	0
	CHSA0011	1	1	0	0	0	0	0	1	0	0	0	0	0	0	0	0	0	0	0	0	0	0
	CHSA0108	0	1	0	0	0	0	0	0	0	0	0	0	0	1	0	0	0	0	0	0	0	0
	CHSA8926	1	0	0	0	0	0	0	1	0	0	0	0	0	0	0	0	0	0	0	0	0	0
	CL-11	0	0	0	0	0	0	0	0	0	0	0	0	0	0	0	0	0	0	0	0	0	0
	CL-34	0	0	0	0	0	0	0	0	0	0	0	0	0	0	0	0	0	0	0	0	1	0
	CL-40	0	0	0	0	0	0	0	0	0	0	0	0	0	0	0	0	0	0	0	0	0	0
	CMK	0	1	1	0	0	0	0	0	0	0	0	0	0	0	0	0	0	0	0	0	0	0
	CML-T1	0	0	1	0	0	0	0	0	0	0	0	0	0	0	0	0	0	0	0	0	0	0
	COLO-205	0	0	0	0	0	0	0	0	0	0	0	0	0	0	0	0	0	0	0	0	0	0
	COLO-320-HSR	0	0	0	0	0	0	0	0	0	0	0	0	0	0	0	0	0	0	0	0	0	0
	COLO-668	0	0	0	0	0	0	0	0	0	0	0	0	0	0	0	0	0	0	0	0	0	0
	COLO-678	0	0	0	0	0	0	0	0	0	0	0	0	0	0	0	0	0	0	0	0	0	0
	COLO-679	0	0	0	0	0	0	0	0	0	0	0	0	0	0	0	0	0	0	0	0	0	0
	COLO-680N	0	0	0	0	0	0	0	0	0	0	0	0	0	0	0	0	0	0	0	0	0	0
	COLO-684	0	0	0	0	0	0	0	0	0	0	0	0	0	0	0	0	0	0	0	0	0	0
	COLO-783	0	0	0	0	0	0	0	0	0	0	0	0	0	0	0	0	0	0	0	0	0	0
	COLO-792	0	0	0	0	0	0	0	0	0	0	0	0	0	0	0	0	0	0	0	0	0	0
	COLO-800	0	0	0	0	0	0	0	0	0	1	0	0	0	0	0	0	0	0	0	0	0	1
	COLO-824	0	0	0	0	0	0	0	0	0	0	0	0	0	0	0	0	0	0	0	0	0	0
	COLO-829	0	0	0	0	0	0	0	0	0	0	0	0	0	0	0	0	0	0	0	0	0	0
	COR-L105	0	0	0	0	0	0	0	0	0	0	0	0	0	0	0	0	0	0	0	0	0	0
	COR-L23	0	0	0	0	0	0	0	0	0	0	0	0	0	0	0	0	0	0	0	0	0	0
	COR-L279	0	0	0	0	0	0	0	0	0	0	0	0	0	0	0	0	0	0	0	1	0	0
	COR-L303	0	0	0	0	0	0	0	0	0	0	0	0	0	0	0	0	0	0	0	1	0	0
	COR-L311	0	0	0	0	0	0	0	0	0	0	0	0	0	0	0	0	0	0	0	1	0	0
	COR-L32	0	0	0	0	0	0	0	0	0	0	0	0	0	0	0	0	0	0	0	0	0	0
	COR-L321	0	0	0	0	0	0	0	0	0	0	0	0	0	0	0	0	0	0	0	0	0	0
	COR-L88	0	0	0	0	0	0	0	0	0	0	0	0	0	0	0	0	0	0	0	1	0	0
	COR-L95	0	0	0	0	0	0	0	0	0	0	0	0	0	0	0	0	0	0	0	0	0	0
	CP50-MEL-B	0	0	0	0	0	0	0	0	0	1	0	0	0	0	0	0	0	0	1	0	0	0
	CP66-MEL	0	0	0	0	0	0	0	0	0	0	0	0	0	0	0	0	0	0	0	0	0	0
	CPC-N	0	0	0	0	0	0	0	0	0	0	0	0	0	0	0	1	0	0	0	0	0	0
	CRO-AP2	0	0	0	0	0	0	0	0	0	0	0	0	0	0	0	0	0	0	0	0	0	0
	CS1	0	0	0	0	0	0	0	0	0	0	0	0	0	0	0	0	0	0	0	0	0	0
	CTB-1	0	0	0	0	0	0	0	0	0	0	0	0	0	0	0	0	0	0	0	0	0	0
	CTV-1	0	0	1	0	0	0	0	0	0	0	0	0	0	0	0	0	0	0	0	0	0	0
	CW-2	0	0	0	0	0	0	0	0	0	0	0	0	0	0	0	0	0	0	0	0	0	0
	D-247MG	0	0	0	0	0	0	0	0	0	0	0	0	0	0	0	0	0	0	0	0	0	0
	D-263MG	1	0	0	0	0	0	0	1	0	0	0	0	0	0	0	0	0	0	0	0	0	0
	D-283MED	0	0	0	0	0	0	0	0	0	0	0	0	0	0	0	0	1	0	0	0	0	0
	D-336MG	0	0	0	0	0	0	0	1	0	0	0	0	0	0	0	0	0	0	0	0	0	0
	D-392MG	0	0	0	0	0	0	0	1	0	0	0	0	0	1	0	0	0	0	0	0	0	0
	D-423MG	0	0	0	0	0	0	0	0	0	0	0	0	0	0	0	0	0	0	0	0	0	0
	D-502MG	0	0	0	0	0	0	0	0	0	0	0	0	0	0	0	0	0	0	0	0	0	0
	D-542MG	0	0	0	0	0	0	0	0	0	0	0	0	0	0	0	0	0	0	0	0	0	0
	D-566MG	0	0	0	0	0	0	0	0	0	0	0	0	0	0	0	0	0	0	0	0	0	0
	DAN-G	0	0	0	0	0	0	0	0	0	1	0	0	0	0	0	0	0	0	0	0	0	0
	Daoy	0	0	0	0	0	0	0	1	0	0	0	0	0	0	0	0	0	0	0	0	0	0
	Daudi	0	0	1	0	0	1	0	0	0	0	0	1	0	0	0	0	0	0	0	0	0	0
	DB	0	0	0	0	0	0	0	0	0	0	0	0	0	0	0	1	0	0	0	0	0	0
	DBTRG-05MG	0	0	0	1	0	0	0	0	0	0	0	0	0	0	0	0	0	0	0	0	0	0
	DEL	0	0	0	0	0	0	0	0	0	0	0	0	0	0	0	0	0	0	0	0	1	0
	Detroit562	0	0	0	0	0	0	0	0	0	0	0	0	0	0	0	0	0	0	0	0	0	0
	DG-75	0	0	0	0	0	0	0	0	0	0	0	0	0	0	1	1	0	0	0	0	0	0
	DIFI	0	0	0	0	0	0	0	0	0	0	0	0	0	0	0	0	0	0	0	0	1	0
	DJM-1	0	0	0	0	0	0	0	0	0	0	0	0	0	0	0	0	0	0	0	0	0	0
	DK-MG	1	0	0	0	0	0	0	1	0	0	0	0	0	1	0	0	0	1	0	0	0	0
	DMS-114	0	0	0	0	0	0	0	0	0	0	0	0	0	0	0	0	0	0	0	1	0	0
	DMS-273	0	0	0	0	0	0	0	0	0	0	1	0	0	0	0	0	0	0	0	0	0	0
	DMS-53	0	0	0	0	0	0	0	0	0	0	0	0	0	0	0	0	0	0	0	0	0	0
	DMS-79	0	0	0	0	0	0	0	0	0	0	0	1	0	0	0	0	0	0	0	0	0	0
	DND-41	0	0	1	0	0	0	0	0	0	0	1	1	1	0	0	0	0	0	0	0	0	0
	DOHH-2	0	0	0	0	0	1	0	0	0	0	0	0	0	0	0	0	0	0	0	0	0	0
	DOK	0	0	0	0	0	0	0	0	0	0	0	0	0	0	0	0	0	0	0	0	0	1
	DoTc2-4510	0	0	0	0	0	0	0	0	0	0	0	0	0	0	0	0	0	0	0	0	0	0
	DOV13	0	0	0	0	1	0	0	0	0	0	0	0	0	1	0	0	0	0	0	0	0	0
	DSH1	0	0	0	0	0	0	0	0	0	0	0	0	0	0	0	0	0	0	0	0	0	0
	DU-145	0	0	0	0	0	0	0	0	0	0	0	0	0	0	0	0	0	0	0	0	0	0
	DU-4475	0	0	0	0	0	0	0	0	0	0	0	0	0	0	0	0	0	0	0	0	0	0
	EB-3	0	0	0	0	0	0	0	0	0	0	0	0	0	0	0	0	0	1	0	0	0	0
	EB2	0	0	0	0	0	1	0	0	0	0	0	0	0	0	1	0	0	1	0	0	0	0
	EBC-1	0	0	0	0	0	0	0	0	0	0	0	0	0	0	0	0	0	0	0	0	0	0
	EC-GI-10	0	0	0	0	0	0	0	0	0	0	0	0	0	0	0	0	0	0	1	0	0	0
	ECC10	0	0	0	0	0	0	0	0	0	0	0	0	0	0	0	1	1	0	0	0	0	0
	ECC12	0	0	0	0	0	0	0	0	0	0	0	0	0	0	0	0	0	1	0	0	0	0
	EFM-19	0	0	0	0	0	0	0	0	0	0	0	0	0	0	0	0	0	0	0	0	0	0
	EFM-192A	0	0	0	0	0	0	0	0	0	0	0	0	0	0	0	0	0	0	0	0	0	0
	EFO-21	0	0	0	0	0	0	0	0	0	0	0	0	0	0	0	0	0	0	0	0	0	0
	EFO-27	0	0	0	0	0	0	0	0	0	0	0	0	0	0	0	0	0	0	0	0	0	0
	EGI-1	0	0	0	0	1	0	0	0	0	0	0	0	0	0	0	0	0	0	0	0	0	1
	EHEB	0	0	1	0	0	1	0	0	0	0	0	0	0	0	1	0	0	0	0	0	0	0
	EJM	0	0	0	0	0	0	0	0	0	0	0	0	0	0	0	0	0	0	0	0	0	0
	EKVX	0	0	0	0	0	0	0	0	0	0	0	0	0	0	0	0	0	0	0	0	0	0
	EM-2	0	0	0	0	0	0	0	0	0	0	0	0	0	0	0	0	0	0	0	0	0	0
	EMC-BAC-1	0	0	0	0	0	0	0	0	0	0	0	0	0	0	0	0	0	0	0	0	0	0
	EMC-BAC-2	0	0	0	0	0	0	0	0	0	0	0	0	0	0	0	0	0	0	0	0	0	0
	EN	0	0	0	0	0	0	0	0	0	0	0	0	0	0	0	0	0	0	0	0	0	0
	EoL-1-cell	0	0	0	0	0	0	0	0	0	0	0	0	0	0	0	0	0	0	0	0	0	0
	EPLC-272H	0	0	0	0	0	0	0	0	0	0	0	0	0	0	0	0	0	0	0	0	0	0
	ES-2	0	0	0	0	0	0	0	0	0	0	0	0	0	0	0	0	0	0	0	0	0	0
	ES1	0	0	0	0	0	0	0	0	0	0	0	0	0	0	0	0	0	0	1	0	0	0
	ES3	0	0	0	0	0	0	0	0	0	0	0	0	0	0	0	0	0	0	0	0	0	0
	ES4	0	0	0	0	0	0	0	0	0	0	0	0	0	0	0	0	0	0	0	0	0	0
	ES5	0	0	0	0	0	0	0	0	0	0	0	0	0	0	0	0	0	0	1	0	0	0
	ES6	0	0	0	0	0	0	0	0	0	0	1	0	0	0	0	0	1	0	0	0	0	0
	ES7	0	0	0	0	0	0	0	0	0	0	0	0	0	0	1	0	0	0	0	0	0	0
	ES8	0	0	0	0	0	0	0	0	0	0	0	0	0	0	1	0	0	0	0	0	0	0
	ESO26	0	0	0	0	0	0	0	0	0	0	0	0	0	0	0	0	0	0	0	0	0	0
	ESO51	0	0	0	0	1	0	0	0	0	0	0	0	0	0	0	0	0	0	0	0	0	0
	ESS-1	0	0	0	0	0	0	0	0	0	0	0	0	0	0	0	0	0	0	0	0	0	0
	ETK-1	0	0	0	0	0	0	1	0	0	0	0	0	0	0	0	0	0	0	0	0	0	0
	EVSA-T	0	0	0	0	0	0	0	0	0	0	0	1	0	0	0	0	0	0	0	0	0	0
	EW-1	0	0	0	0	0	0	0	0	0	0	0	0	0	0	1	0	0	0	0	0	0	0
	EW-11	0	0	0	0	0	0	0	0	0	0	0	0	0	0	0	0	0	0	0	0	0	0
	EW-12	0	0	0	0	0	0	0	0	0	0	0	0	0	0	0	0	0	0	0	0	0	0
	EW-13	0	0	0	0	0	0	0	0	0	0	0	0	0	0	0	0	0	0	0	0	0	0
	EW-16	0	0	0	0	0	0	0	0	0	0	0	0	0	0	0	0	0	0	0	0	0	0
	EW-18	0	0	0	0	0	0	0	0	0	0	0	0	0	0	0	0	0	0	0	1	0	0
	EW-22	0	0	0	0	0	0	0	1	0	0	1	0	0	0	0	0	0	0	0	0	0	0
	EW-24	0	0	0	0	0	0	0	0	0	0	1	0	0	0	0	0	0	0	0	0	0	0
	EW-3	0	0	0	0	0	0	0	0	0	0	0	0	0	0	0	1	0	0	0	0	0	0
	EW-7	0	0	0	0	0	0	0	0	0	0	0	0	0	0	1	0	0	0	1	0	0	0
	FADU	0	0	0	0	0	0	1	0	0	0	0	0	0	0	0	0	0	0	0	0	0	0
	Farage	0	0	0	0	0	1	0	0	0	0	0	0	0	0	1	1	0	0	0	0	0	0
	FLO-1	0	0	0	0	0	0	0	0	0	0	0	0	0	0	0	0	0	0	0	0	0	0
	FTC-133	0	0	0	0	0	0	0	0	0	0	0	0	0	0	0	0	0	0	0	0	0	0
	FU-OV-1	0	0	0	0	0	0	0	0	0	0	0	0	0	0	0	0	0	0	0	0	0	0
	FU97	0	0	0	0	0	0	0	0	0	0	0	0	0	0	0	0	0	0	0	0	0	0
	G-292 Clone A141B1	1	0	0	0	0	0	0	1	0	0	0	0	0	1	0	0	0	0	0	0	0	0
	G-361	0	0	0	0	0	0	0	0	0	0	0	0	0	0	0	0	0	0	0	0	0	0
	G-401	0	0	0	0	0	0	0	0	0	0	0	0	0	0	0	0	0	0	0	0	0	0
	G-402	0	0	0	0	0	0	0	0	0	0	0	0	0	0	0	0	1	0	0	0	0	0
	G-MEL	0	0	0	0	0	0	0	0	0	0	0	0	0	0	0	0	0	0	0	0	0	0
	GA-10	0	0	0	0	0	1	0	0	0	0	0	0	0	0	0	0	0	0	0	0	0	0
	GAK	0	0	0	0	0	0	0	0	0	0	0	0	0	0	0	0	0	0	0	0	0	1
	GAMG	1	1	0	0	0	0	0	0	1	0	0	0	0	0	0	0	0	0	0	0	0	0
	GB-1	0	0	0	0	0	0	0	0	0	0	0	0	0	0	0	0	0	0	0	0	0	0
	GCIY	0	0	0	0	0	0	0	0	0	0	0	0	0	0	0	0	0	0	0	0	0	0
	GCT	0	0	0	0	0	0	0	0	1	0	0	0	0	0	0	0	0	0	0	0	0	0
	GDM-1	0	0	0	0	0	0	0	0	0	0	0	0	0	0	0	0	0	0	0	0	0	0
	GI-1	0	0	0	0	0	0	0	1	0	0	0	0	0	0	0	0	1	0	0	0	0	0
	GI-ME-N	0	0	0	0	0	0	0	0	0	0	0	0	0	0	0	0	1	0	0	0	0	0
	GMS-10	0	0	0	0	0	0	0	0	0	0	0	0	0	0	0	0	0	0	0	0	0	0
	GOTO	0	0	0	0	0	0	0	0	0	0	0	0	0	0	0	0	1	0	0	0	0	0
	GP5d	0	0	0	0	0	0	0	0	0	0	0	0	0	0	0	0	0	0	0	0	0	0
	GR-ST	0	0	0	0	0	0	0	0	0	0	0	0	0	0	0	1	0	0	0	0	0	0
	GRANTA-519	0	0	0	0	0	1	0	0	0	0	0	0	0	0	0	0	0	0	0	0	0	0
	GT3TKB	0	0	0	0	0	0	0	0	0	0	0	0	0	0	0	0	0	0	0	0	0	0
	H-EMC-SS	0	0	0	0	0	0	0	0	0	0	0	0	0	0	0	0	0	0	0	1	0	0
	H2369	1	1	0	0	0	0	0	0	0	0	0	0	0	0	0	0	0	1	0	0	0	0
	H2373	1	0	0	0	0	0	0	1	0	0	0	0	0	0	0	0	0	0	0	0	0	0
	H2461	1	1	0	0	0	0	0	0	0	1	0	0	0	0	0	0	0	0	0	0	0	0
	H2591	0	0	0	0	0	0	0	0	0	0	0	0	0	0	0	0	0	0	0	0	0	0
	H2595	0	0	0	0	0	0	0	0	0	0	0	0	0	0	0	0	0	0	0	0	0	0
	H2722	1	0	0	0	0	0	0	1	0	0	0	0	0	0	0	0	0	0	0	0	0	0
	H2731	0	0	0	0	0	0	0	1	0	0	0	0	0	0	0	0	0	0	0	0	0	0
	H2795	0	0	0	0	0	0	0	0	0	0	0	0	0	0	0	0	0	0	0	0	0	0
	H2803	0	0	0	0	0	0	0	0	0	0	0	0	0	0	0	0	0	0	0	0	0	0
	H2804	0	0	0	0	0	0	0	0	0	0	0	0	0	0	0	0	0	0	0	0	0	0
	H2810	0	0	0	0	1	0	0	0	0	0	0	0	0	0	0	0	0	0	0	0	0	0
	H2818	1	0	0	0	0	0	0	1	0	0	0	0	0	0	0	0	0	0	0	0	0	0
	H2869	0	0	0	0	0	0	0	0	0	1	0	0	0	1	0	0	0	0	0	0	0	0
	H290	0	1	0	0	0	0	0	0	0	1	0	0	0	0	0	0	0	0	0	0	0	0
	H3118	0	0	0	0	0	0	0	0	0	0	0	0	0	0	0	0	0	0	0	0	0	0
	H3255	0	0	0	0	0	0	0	0	0	0	0	0	0	0	0	0	0	0	0	0	0	0
	H4	0	0	0	0	0	0	0	0	0	0	0	0	0	0	0	0	0	0	0	0	0	0
	H513	0	0	0	0	0	0	1	0	0	0	0	0	0	0	0	0	0	0	0	0	0	0
	H9	0	0	1	0	0	1	0	0	0	0	0	1	1	0	0	0	0	0	0	0	0	0
	HA7-RCC	0	0	0	1	0	0	0	0	0	0	0	0	0	0	0	0	0	0	0	0	0	0
	HAL-01	0	0	0	0	0	0	0	0	0	0	0	0	0	0	0	1	0	0	0	0	0	0
	HARA	0	0	0	0	0	0	0	0	0	0	0	0	1	0	0	0	0	0	0	0	0	0
	HC-1	0	0	0	0	0	1	0	0	0	0	0	0	0	0	0	0	0	0	0	0	0	0
	HCC-15	0	0	0	0	0	0	0	0	1	0	0	0	0	0	0	0	0	0	0	0	0	0
	HCC-366	0	0	0	0	0	0	0	0	1	0	0	0	0	0	0	0	0	0	0	0	0	0
	HCC-44	0	0	0	0	0	0	0	0	0	0	0	0	0	0	0	0	0	0	0	0	0	0
	HCC-56	0	0	0	0	0	0	0	0	0	0	0	0	0	0	0	0	0	0	0	0	0	0
	HCC-78	0	0	0	0	0	0	0	0	0	0	0	0	0	0	0	0	0	0	0	0	0	0
	HCC-827	0	0	0	0	0	0	0	0	0	0	0	0	0	0	0	0	0	0	1	0	0	1
	HCC1143	0	0	0	0	0	0	0	0	0	0	0	0	0	0	0	0	0	0	0	0	0	0
	HCC1187	0	0	0	0	0	0	0	0	0	0	0	0	0	0	0	0	0	0	0	0	0	0
	HCC1395	0	0	0	0	0	0	0	0	0	0	0	0	0	0	0	0	0	0	0	0	0	0
	HCC1419	0	0	0	0	0	0	0	0	0	0	0	0	0	0	0	0	0	0	0	0	0	0
	HCC1428	0	0	0	0	0	0	0	0	0	0	0	0	0	0	0	0	0	0	0	0	1	0
	HCC1500	0	0	0	0	0	0	0	0	0	0	0	0	0	0	0	0	0	0	0	0	0	0
	HCC1569	0	0	0	0	0	0	0	0	0	0	0	0	0	0	0	0	0	0	0	0	0	0
	HCC1599	0	0	0	0	0	0	0	0	0	0	0	0	0	0	0	0	0	0	0	0	0	0
	HCC1806	0	0	0	0	0	0	0	0	0	0	0	0	0	0	0	0	0	0	0	0	0	0
	HCC1937	0	0	0	0	0	0	0	0	0	0	0	0	0	0	0	0	0	0	0	0	1	0
	HCC1954	0	0	0	0	0	0	1	0	0	0	0	0	0	0	0	0	0	0	0	0	0	0
	HCC202	0	0	0	0	0	0	0	0	0	0	0	0	0	0	0	0	1	0	0	0	1	0
	HCC2157	0	0	0	0	0	0	0	0	0	0	0	0	0	0	0	0	0	0	0	0	0	0
	HCC2218	0	0	0	0	0	0	0	0	0	0	0	1	0	0	0	0	0	0	1	0	0	0
	HCC2998	0	0	0	0	0	0	0	0	0	0	0	0	1	0	0	0	0	0	0	0	0	0
	HCC38	0	0	0	0	0	0	0	0	0	0	0	0	0	1	0	0	0	0	0	0	0	0
	HCC70	0	0	0	0	0	0	0	0	0	0	0	0	0	0	0	0	0	0	0	0	0	0
	HCE-4	0	0	0	0	0	0	0	0	0	0	0	0	0	0	0	0	0	0	0	0	0	0
	HCT-116	0	0	0	0	0	0	0	0	0	0	0	0	0	0	0	0	0	0	0	0	0	0
	HCT-15	0	0	0	0	0	0	0	0	0	0	0	0	0	0	0	0	0	0	0	0	0	0
	HD-MY-Z	0	1	0	0	0	0	0	0	0	0	0	0	0	0	0	0	0	0	0	0	0	0
	HDLM-2	0	0	0	0	0	1	0	0	0	0	0	0	0	0	0	0	0	0	0	0	0	0
	HDQ-P1	0	0	0	0	0	0	0	0	0	0	0	0	0	0	0	0	0	0	0	0	0	1
	HEC-1	0	0	0	0	0	0	1	0	0	0	0	0	0	0	0	0	0	0	0	0	0	0
	HEL	0	0	1	0	0	0	0	0	0	0	0	0	0	0	0	0	0	0	0	0	0	0
	HeLa	0	0	0	0	0	0	0	0	0	0	0	0	0	0	0	0	0	0	0	0	0	0
	Hep 3B2_1-7	0	0	0	0	0	0	0	0	0	1	1	0	0	0	1	0	0	0	1	0	0	0
	Hey	0	0	0	0	0	0	0	0	0	1	0	0	0	0	0	0	0	0	0	0	0	0
	HGC-27	0	0	0	0	0	0	0	0	0	0	0	0	0	0	0	0	0	0	0	0	0	0
	HH	0	0	0	0	0	0	0	0	0	0	0	0	0	0	1	0	0	0	0	0	0	0
	HL-60	0	0	1	0	0	0	0	0	0	0	0	0	0	0	0	0	0	0	0	0	0	0
	HLE	0	0	0	0	0	0	0	0	0	0	0	0	0	0	0	0	0	0	0	0	0	0
	HMV-II	0	0	0	0	0	0	0	0	0	1	0	0	0	0	0	0	0	0	0	0	0	1
	HN	0	0	0	0	0	0	0	0	0	0	0	0	0	0	0	0	0	0	0	0	0	1
	HO-1-N-1	0	1	0	0	0	0	0	0	1	0	0	0	0	0	0	0	0	0	0	0	0	1
	HO-1-u-1	0	0	0	1	0	0	0	0	0	0	0	0	0	0	0	0	0	0	0	0	0	0
	HOP-62	0	0	0	0	0	0	0	0	0	0	0	0	0	0	0	0	0	1	0	0	0	0
	HOP-92	0	1	0	0	0	0	0	0	0	0	0	0	0	0	0	0	0	0	0	0	0	0
	HOS	0	0	0	0	0	0	0	0	0	0	1	0	0	0	0	0	0	0	0	0	0	0
	HPAC	0	0	0	0	1	0	0	0	0	0	0	0	0	0	0	0	0	0	0	0	0	0
	HPAF-II	0	0	0	0	0	0	0	0	0	0	0	0	0	0	0	0	0	0	0	0	0	0
	Hs-445	0	0	0	0	0	1	0	0	0	0	0	0	0	0	0	0	0	0	0	0	0	0
	Hs-578-T	1	0	0	0	0	0	0	0	0	0	0	0	0	0	0	0	0	1	0	0	0	0
	Hs633T	0	0	0	0	0	0	0	1	0	1	0	0	0	0	0	0	0	0	0	0	0	0
	Hs683	0	0	0	0	0	0	0	0	1	0	0	0	0	0	0	0	0	1	0	0	0	0
	Hs746T	0	0	0	0	0	0	0	0	0	0	0	0	0	0	0	0	0	1	0	0	0	1
	Hs766T	0	1	0	0	0	0	0	0	0	1	0	0	0	0	0	0	0	0	0	0	0	0
	Hs940-T	1	0	0	0	0	0	0	0	1	0	0	0	0	0	0	0	0	1	0	0	0	0
	HSC-2	0	0	0	0	0	0	0	0	0	0	0	0	0	0	0	0	0	0	0	0	0	0
	HSC-3	0	0	0	0	1	0	0	0	0	0	0	0	0	0	0	0	0	0	0	0	0	1
	HSC-39	0	0	0	0	0	0	0	0	0	0	0	0	1	0	0	0	0	0	0	0	1	0
	HSC-4	0	0	0	0	0	0	0	0	0	0	0	0	0	0	0	0	0	0	0	0	0	0
	HT-1080	0	0	0	0	0	0	0	0	0	0	0	0	0	0	0	0	0	0	0	0	0	0
	HT-115	0	0	0	0	0	0	0	0	0	0	0	0	0	0	0	0	0	0	0	0	1	0
	HT-1197	0	0	0	0	0	0	0	0	0	0	0	0	0	0	0	0	0	0	0	0	0	0
	HT-1376	0	0	0	0	0	0	0	0	0	0	0	0	0	0	0	0	0	0	0	0	0	0
	HT-144	0	0	0	0	0	0	0	1	0	0	0	0	0	0	0	0	0	0	0	0	0	0
	HT-29	0	0	0	0	0	0	0	0	0	0	0	0	0	0	0	0	0	0	0	0	0	0
	HT-3	0	0	0	1	0	0	0	0	0	0	0	0	0	0	0	0	0	0	0	0	0	0
	HT55	0	0	0	0	0	0	0	0	0	0	0	0	0	0	0	0	0	0	0	0	1	0
	HTC-C3	0	0	0	0	0	0	0	0	0	0	0	0	0	0	0	0	0	0	0	0	0	1
	HuCCT1	0	0	0	0	0	0	0	0	0	0	0	0	0	0	0	0	0	0	0	0	0	0
	huH-1	0	0	0	0	0	0	0	0	0	0	0	0	0	0	0	0	0	0	0	0	0	0
	HuH-7	0	0	0	0	0	0	0	0	0	0	0	0	0	0	0	0	0	0	0	0	0	0
	HuO-3N1	1	0	0	0	0	0	0	1	0	0	0	0	0	0	0	0	0	1	0	0	0	0
	HuO9	0	0	0	0	0	0	0	1	0	0	0	0	0	0	0	0	0	0	0	0	0	0
	HuP-T3	0	0	0	0	0	0	0	0	0	0	0	0	0	0	0	0	0	0	0	0	0	0
	HuP-T4	0	0	0	0	0	0	0	0	0	0	0	0	0	0	0	0	0	0	0	0	0	0
	HUTU-80	0	0	0	0	0	0	0	0	0	0	0	0	0	0	1	0	0	0	0	0	0	0
	IA-LM	0	0	0	0	0	0	0	0	0	0	0	0	0	0	0	0	0	0	0	0	0	0
	IGR-1	0	0	0	0	0	0	0	0	0	0	0	0	0	0	0	0	0	0	0	0	0	0
	IGR-37	0	0	0	0	0	0	0	0	0	0	0	0	0	0	0	0	0	0	0	0	0	0
	IGROV-1	0	0	0	0	0	0	0	0	0	0	0	0	0	0	0	0	0	0	0	0	0	0
	IHH-4	0	0	0	0	0	0	0	0	0	0	0	0	0	0	0	0	0	0	0	0	0	0
	IM-9	0	0	0	0	0	1	0	0	0	0	0	0	0	0	0	1	0	0	0	0	0	0
	IM-95	0	0	0	0	0	0	0	0	0	0	0	0	1	0	0	0	0	0	0	0	0	0
	IMR-5	0	0	0	0	0	0	0	0	0	0	0	0	0	0	0	0	1	0	0	1	0	0
	IPC-298	0	0	0	0	0	0	0	0	0	0	0	0	0	0	0	0	0	0	0	0	0	0
	IST-MEL1	0	0	0	0	0	0	0	1	0	1	0	0	0	0	0	0	0	0	0	0	0	0
	IST-MES1	0	0	0	0	0	0	0	0	0	0	0	0	0	0	0	0	0	0	0	0	0	0
	IST-SL1	0	0	0	0	0	0	0	0	0	0	0	0	0	0	0	0	1	0	0	0	0	0
	IST-SL2	0	0	0	0	0	0	0	0	0	0	0	0	0	0	0	0	0	0	0	0	0	0
	J82	0	0	0	0	0	0	0	0	0	0	0	0	0	0	0	0	0	0	0	0	0	0
	JAR	0	0	0	0	0	0	0	0	0	0	0	0	0	0	0	0	1	0	0	0	0	0
	JEG-3	0	0	0	0	0	0	0	0	0	0	0	0	0	0	0	0	0	0	0	0	0	0
	JEKO-1	0	0	0	0	0	0	0	0	0	0	0	0	0	0	0	0	0	0	0	0	0	0
	JHH-1	0	0	0	0	0	0	0	0	0	0	0	0	0	0	0	0	0	0	0	0	0	0
	JHH-2	0	0	0	0	1	0	0	0	0	0	0	0	0	0	0	0	0	0	0	0	0	0
	JHH-4	0	0	0	0	0	0	0	0	0	0	0	0	0	0	0	0	0	0	0	0	0	0
	JHH-6	0	0	0	0	0	0	0	0	0	0	0	0	0	0	0	0	0	0	0	0	0	0
	JHH-7	0	0	0	0	0	0	0	0	0	0	0	0	0	0	0	0	0	0	0	0	0	0
	JHOS-2	0	0	0	0	1	0	0	0	0	0	0	0	0	1	0	0	0	0	0	0	0	0
	JHOS-3	0	0	0	0	0	0	0	0	0	0	0	0	0	0	0	0	0	0	0	0	0	0
	JHOS-4	0	0	0	0	0	0	0	0	0	0	0	0	0	0	0	0	0	0	1	0	0	0
	JHU-011	0	0	0	0	0	0	0	0	0	0	0	0	0	0	0	0	0	0	0	0	0	1
	JHU-022	0	1	0	0	0	0	1	0	0	0	0	0	0	0	0	0	0	0	0	0	0	0
	JHU-029	0	0	0	0	0	0	0	0	0	0	0	0	0	0	0	0	0	0	0	0	0	0
	JIMT-1	0	0	0	0	0	0	0	0	0	0	0	0	0	0	0	0	0	0	0	0	0	0
	JiyoyeP-2003	0	0	1	0	0	1	0	0	0	0	0	0	0	0	0	0	0	0	0	0	0	0
	JJN-3	0	0	0	0	0	0	0	0	0	0	0	0	0	0	0	0	0	0	0	0	0	0
	JM1	0	0	0	0	0	0	0	0	0	0	0	0	0	0	0	0	0	0	0	0	0	0
	JSC-1	0	0	0	0	0	0	0	0	0	0	0	0	0	0	0	0	0	0	0	0	0	0
	Jurkat	0	0	1	0	0	0	0	0	0	0	0	0	0	0	0	0	0	0	0	0	0	0
	JURL-MK1	0	0	0	0	0	0	0	0	0	0	0	0	0	0	0	0	0	0	0	0	0	0
	JVM-2	0	0	0	0	0	1	0	0	0	0	0	0	0	0	0	0	0	0	0	0	0	0
	JVM-3	0	0	0	0	0	1	0	0	0	0	0	0	0	0	0	0	0	0	0	0	0	0
	K-562	0	0	0	0	0	0	0	0	0	0	0	0	0	0	0	0	0	0	0	0	0	0
	K2	0	0	0	0	0	0	0	0	0	1	0	0	0	0	0	0	0	0	0	0	0	0
	K5	0	0	0	0	0	0	0	0	0	0	0	0	0	0	0	0	0	0	0	0	0	0
	KALS-1	0	0	0	0	0	0	0	1	0	0	0	0	0	1	0	0	0	0	0	0	0	0
	KARPAS-1106P	0	0	0	0	0	1	0	0	0	0	0	0	0	0	0	0	0	0	0	0	0	0
	KARPAS-231	0	0	0	0	0	0	0	0	0	0	0	0	0	0	0	1	0	0	0	0	0	0
	KARPAS-299	0	0	0	0	0	0	0	0	0	0	0	0	0	0	0	0	0	0	1	0	0	0
	KARPAS-422	0	0	0	0	0	0	0	0	0	0	0	0	1	0	0	1	0	0	0	0	0	0
	KARPAS-45	0	0	1	0	0	0	0	0	0	0	0	0	0	0	0	0	0	0	0	0	0	0
	KARPAS-620	0	0	0	0	0	0	0	0	0	0	1	0	0	0	0	0	0	0	0	0	0	0
	KASUMI-1	0	0	0	0	0	0	0	0	0	0	0	0	0	0	0	0	0	0	0	0	0	0
	KATOIII	0	0	0	0	0	0	1	0	0	0	0	0	0	0	0	0	0	0	0	0	0	0
	KCL-22	0	0	1	0	0	0	0	0	0	0	0	0	0	0	0	0	0	0	0	0	0	0
	KE-37	0	0	1	0	0	0	0	0	0	0	0	0	0	0	0	0	0	0	0	0	0	0
	KELLY	0	0	0	0	0	0	0	0	0	0	0	0	0	0	0	0	1	0	0	1	0	0
	KG-1	0	0	0	0	0	0	0	0	0	0	0	0	0	0	0	0	0	0	0	0	0	0
	KGN	1	0	0	0	0	0	0	0	0	0	0	0	0	1	0	0	0	0	0	0	0	0
	KINGS-1	0	0	0	0	0	0	0	1	0	0	0	0	0	0	0	0	0	0	0	0	0	0
	KLE	0	0	0	0	0	0	0	0	0	0	0	0	0	0	0	0	0	0	0	0	0	0
	KM-H2	0	0	0	0	0	1	0	0	0	0	0	0	0	0	0	0	0	0	0	0	0	0
	KM12	0	0	0	0	0	0	0	0	0	0	0	0	0	0	0	0	0	0	0	0	0	0
	KMOE-2	0	0	1	0	0	0	0	0	0	0	0	1	0	0	0	0	0	0	0	0	0	0
	KMRC-1	1	0	0	0	0	0	0	1	1	0	0	0	0	0	0	0	0	0	0	0	0	1
	KMRC-20	0	0	0	1	0	0	0	0	0	0	0	0	0	0	0	0	0	0	0	0	0	0
	KMS-11	0	0	0	0	0	0	0	0	0	0	1	0	0	0	0	0	0	0	0	0	0	0
	KMS-12-BM	0	0	0	0	0	0	0	0	0	0	0	0	1	0	0	0	0	0	0	0	0	0
	KNS-42	0	0	0	0	0	0	0	0	0	1	0	0	0	0	0	0	0	0	0	0	0	0
	KNS-62	0	0	0	0	0	0	0	0	0	0	0	0	0	0	0	0	0	0	0	0	0	0
	KNS-81-FD	0	0	0	0	0	0	0	1	0	0	0	0	0	0	0	0	0	0	0	0	0	0
	KON	0	0	0	0	0	0	0	0	0	0	0	0	0	0	0	0	0	0	0	0	0	0
	KOPN-8	0	0	0	0	0	0	0	0	0	0	0	0	0	0	0	0	0	0	0	0	0	0
	KOSC-2	0	0	0	0	0	0	0	0	0	0	0	0	0	0	0	0	0	0	0	0	0	0
	KP-1N	0	0	0	0	0	0	0	0	0	0	0	0	0	0	0	0	0	0	0	0	0	0
	KP-2	0	0	0	0	0	0	0	0	0	0	0	0	0	0	0	0	0	0	0	0	1	1
	KP-3	0	0	0	0	0	0	0	0	0	0	0	0	0	0	0	0	0	0	0	0	0	0
	KP-4	0	0	0	0	0	0	0	0	0	0	0	0	0	0	0	0	0	0	0	0	0	0
	KP-N-YN	0	0	0	0	0	0	0	0	0	0	0	0	0	0	0	0	0	0	0	0	0	0
	KS-1	0	0	0	0	0	0	0	0	0	0	0	0	0	0	0	0	0	0	0	0	0	0
	KU-19-19	0	0	0	0	1	0	0	0	0	0	0	0	0	0	0	0	0	0	0	0	0	0
	KU812	0	0	0	0	0	0	0	0	0	0	0	0	0	0	0	0	0	0	0	0	0	0
	KURAMOCHI	0	0	0	0	0	0	0	0	0	0	0	0	0	0	0	0	0	0	0	0	0	0
	KY821	0	0	0	0	0	0	0	0	0	0	0	1	1	0	0	0	0	0	0	0	0	0
	KYAE-1	0	0	0	0	0	0	0	0	0	0	0	0	0	0	0	0	0	0	0	0	0	1
	KYM-1	0	0	0	0	0	0	0	0	0	0	0	0	0	0	1	0	0	1	0	0	0	1
	KYSE-140	0	0	0	0	0	0	0	0	0	0	0	0	0	0	0	0	0	0	0	0	0	0
	KYSE-150	0	0	0	0	0	0	0	0	0	0	0	0	0	0	0	0	0	0	0	0	0	0
	KYSE-180	0	0	0	0	0	0	0	0	0	0	0	0	0	0	0	0	0	0	0	0	0	0
	KYSE-220	0	0	0	0	0	0	0	0	0	0	0	0	0	0	0	0	0	0	0	0	0	0
	KYSE-270	0	0	0	0	0	0	0	0	0	0	0	0	0	0	0	0	0	0	0	0	0	0
	KYSE-410	0	0	0	0	0	0	0	0	0	0	0	0	0	0	0	0	0	0	0	0	0	0
	KYSE-450	0	0	0	0	0	0	1	0	0	0	0	0	0	0	0	0	0	0	0	0	0	0
	KYSE-50	0	0	0	0	0	0	0	0	0	0	0	0	0	0	0	0	0	0	0	0	0	0
	KYSE-510	0	0	0	0	0	0	1	0	0	0	1	0	0	0	0	0	0	0	0	0	0	0
	KYSE-520	0	0	0	0	0	0	0	0	0	0	0	0	0	0	0	0	0	0	0	0	0	0
	KYSE-70	0	0	0	0	0	0	0	0	0	0	1	0	0	0	0	0	0	0	0	0	0	0
	L-1236	0	0	0	0	0	1	0	0	0	0	0	0	0	0	0	0	0	0	0	0	0	0
	L-363	0	0	0	0	0	0	0	0	0	0	0	0	0	0	0	0	0	0	0	0	0	0
	L-428	0	0	0	0	0	1	0	0	0	0	0	0	0	0	0	0	0	0	0	0	0	0
	L-540	0	0	0	0	0	1	0	0	0	0	0	0	0	0	0	0	0	0	0	0	0	0
	LAMA-84	0	0	1	0	0	0	0	0	0	0	0	0	0	0	0	0	0	0	0	0	0	0
	LAN-6	0	0	0	0	0	0	0	0	0	0	0	0	0	0	0	0	0	0	0	1	0	0
	LB1047-RCC	0	0	0	0	0	0	0	0	1	0	0	0	0	0	0	0	0	0	0	0	0	0
	LB2241-RCC	0	0	0	0	0	0	0	0	0	1	0	0	0	0	0	0	0	0	0	0	0	1
	LB2518-MEL	0	0	0	0	0	0	0	0	0	1	0	0	0	0	0	0	0	0	0	0	0	0
	LB373-MEL-D	0	0	0	0	0	0	0	0	0	0	0	0	0	0	0	0	0	0	0	0	0	0
	LB647-SCLC	0	0	0	0	0	0	0	0	0	0	0	0	0	0	0	0	0	0	0	1	0	0
	LB771-HNC	0	0	0	0	0	0	0	0	0	0	0	0	0	0	0	0	0	0	0	0	0	0
	LB831-BLC	0	0	0	0	0	0	0	0	0	0	0	0	0	1	0	0	0	0	1	0	0	0
	LB996-RCC	0	0	0	0	0	0	0	0	0	0	0	0	0	0	0	0	0	0	0	0	0	0
	LC-1-sq	0	0	0	0	0	0	0	0	0	0	0	0	0	0	0	0	0	0	0	0	0	0
	LC-2-ad	0	0	0	1	0	0	0	0	0	0	0	0	0	0	0	0	0	0	0	0	0	0
	LC4-1	0	0	0	0	0	0	0	0	0	0	0	0	0	0	0	0	0	0	0	0	0	0
	LCLC-103H	0	0	0	0	0	0	0	0	0	0	0	0	0	0	0	0	0	0	0	0	0	0
	LCLC-97TM1	0	0	0	0	0	0	0	0	0	0	0	0	0	0	0	0	0	0	0	0	0	0
	LK-2	0	0	0	0	0	0	1	0	0	0	0	0	0	0	0	0	0	0	0	0	0	0
	LN-18	0	0	0	0	0	0	0	0	0	0	0	0	0	0	0	0	0	0	0	0	0	0
	LN-229	0	0	0	0	0	0	0	0	0	0	0	0	0	0	0	0	0	0	0	0	0	0
	LN-405	0	0	0	0	0	0	0	1	0	1	0	0	0	1	0	0	0	0	0	0	0	0
	LNCaP-Clone-FGC	0	0	0	0	0	0	0	0	0	0	0	0	0	0	0	0	0	0	0	0	0	0
	LNZTA3WT4	0	0	0	0	0	0	0	0	0	0	0	0	0	0	0	0	0	0	0	0	0	0
	LOU-NH91	0	0	0	0	0	0	0	0	0	0	0	0	0	0	0	0	0	0	1	0	0	0
	LOUCY	0	0	0	0	0	0	0	0	0	0	0	0	0	0	0	0	0	0	0	0	0	0
	LoVo	0	0	0	0	0	0	0	0	0	0	0	0	0	0	0	0	0	0	0	0	1	0
	LOXIMVI	0	0	0	0	0	0	0	0	0	0	0	0	0	1	0	0	0	0	1	0	0	0
	LP-1	0	0	0	0	0	0	0	0	0	0	0	0	0	0	0	0	0	0	0	0	0	0
	LS-1034	0	0	0	0	0	0	0	0	0	0	0	0	0	0	0	0	0	0	0	0	0	0
	LS-123	0	0	0	0	0	0	0	0	0	0	0	0	0	0	0	0	0	0	0	0	0	0
	LS-180	0	0	0	0	0	0	0	0	0	0	0	0	0	0	0	0	0	0	0	0	0	0
	LS-411N	0	0	0	0	0	0	0	0	0	0	0	0	0	0	0	0	0	0	0	0	0	0
	LS-513	0	0	0	0	0	0	1	0	0	0	0	0	0	0	0	0	0	0	0	0	0	0
	LU-134-A	0	0	0	0	0	0	0	1	0	0	0	0	0	0	0	0	0	0	0	0	0	0
	LU-135	0	0	0	0	0	0	0	0	0	0	0	0	0	0	0	0	0	0	0	0	0	0
	LU-139	0	0	0	0	0	0	0	0	0	0	0	0	0	0	0	0	0	0	0	1	0	0
	LU-165	0	0	0	0	0	0	0	0	0	0	0	0	0	0	0	1	1	0	0	0	0	0
	LU-65	0	0	0	1	0	0	0	0	0	0	0	0	0	0	0	0	0	0	0	0	0	0
	LU-99A	0	1	0	0	0	0	0	0	0	0	0	0	0	0	0	0	0	0	0	0	0	0
	LXF-289	0	0	0	0	0	0	0	0	0	0	0	0	0	0	0	0	0	0	0	0	0	0
	M059J	0	0	0	1	0	0	0	0	0	0	0	0	0	0	0	0	0	0	0	0	0	0
	M14	0	0	0	0	0	0	0	0	0	0	0	0	0	0	0	0	0	0	0	0	0	0
	MC-CAR	0	0	0	0	0	1	0	0	0	0	0	0	0	0	0	0	0	0	0	0	0	0
	MC116	0	0	0	0	0	0	0	0	0	0	0	0	0	0	0	0	0	0	0	0	0	0
	MCF7	0	0	0	0	0	0	0	0	0	0	0	0	0	0	0	0	0	0	0	0	0	0
	MDA-MB-157	0	0	0	0	0	0	0	0	0	1	0	0	0	0	0	0	0	0	0	0	0	0
	MDA-MB-231	0	0	0	0	0	0	0	0	0	0	0	0	0	0	0	0	0	0	0	0	0	0
	MDA-MB-330	0	0	0	0	0	0	0	0	0	0	0	0	0	0	0	0	0	0	0	0	1	0
	MDA-MB-361	0	0	0	0	0	0	0	0	0	0	0	0	0	0	0	0	0	0	0	0	0	0
	MDA-MB-415	0	0	0	0	0	0	1	0	0	0	0	0	0	0	0	0	0	0	0	0	1	0
	MDA-MB-436	0	0	0	0	0	0	0	0	0	0	0	0	0	0	0	0	0	0	0	0	0	0
	MDA-MB-453	0	0	0	0	0	0	0	0	0	0	0	0	0	0	0	0	0	0	0	0	0	0
	MDA-MB-468	0	0	0	0	0	0	1	0	0	0	0	0	0	0	0	0	0	0	0	0	0	0
	MDST8	0	0	0	0	0	0	0	0	0	0	0	0	0	0	0	0	0	0	0	0	0	0
	ME-1	0	0	0	0	0	0	0	0	0	0	0	0	0	0	0	0	0	0	0	0	0	0
	ME-180	0	0	0	0	0	0	0	0	0	0	0	0	0	0	0	0	0	0	0	0	0	0
	MEG-01	0	0	1	0	0	0	0	0	0	0	0	0	0	0	0	0	0	0	0	0	0	0
	MEL-HO	0	0	0	0	0	0	0	0	0	0	0	0	0	0	0	0	0	0	0	0	0	0
	MEL-JUSO	0	1	0	0	0	0	0	0	0	0	0	0	0	0	0	0	0	0	0	0	0	0
	MES-SA	0	0	0	0	0	0	0	0	0	0	0	0	0	0	0	0	0	0	0	0	0	0
	Mewo	0	0	0	0	0	0	0	0	0	0	0	0	0	0	0	0	0	0	0	0	0	0
	MFE-280	0	0	0	0	0	0	0	0	0	0	0	0	0	0	0	0	1	0	0	0	0	0
	MFE-296	0	0	0	0	0	0	0	0	0	0	0	0	0	0	0	0	0	0	0	0	0	0
	MFE-319	0	0	0	0	0	0	0	1	0	0	0	0	0	0	0	0	0	0	0	0	0	0
	MFH-ino	1	0	0	0	0	0	0	0	0	0	0	0	0	0	0	0	0	0	0	0	0	0
	MFM-223	0	0	0	0	0	0	0	0	0	0	0	0	0	0	0	0	0	0	0	0	0	0
	MG-63	0	0	0	0	0	0	0	0	0	1	0	0	0	0	0	0	0	0	0	0	0	0
	MHH-CALL-2	0	0	0	0	0	0	0	0	0	0	0	0	0	0	0	0	0	0	0	0	0	0
	MHH-NB-11	0	0	0	0	0	0	0	1	0	0	0	0	0	0	0	0	1	0	0	0	0	0
	MHH-PREB-1	0	0	0	0	0	0	0	0	0	0	1	0	0	0	0	0	0	0	0	0	0	0
	MIA-PaCa-2	0	0	0	0	0	0	0	0	0	0	0	0	0	0	0	0	1	0	0	0	0	0
	MKN1	0	0	0	0	0	0	0	0	0	0	0	0	0	0	0	0	0	0	0	0	0	0
	MKN28	0	0	0	0	0	0	0	0	0	0	0	0	0	0	0	0	0	0	0	0	0	0
	MKN45	0	0	0	0	0	0	0	0	0	0	0	0	0	0	0	0	0	0	0	0	0	0
	MKN7	0	0	0	0	0	0	0	0	0	0	0	0	0	0	0	0	0	0	0	0	0	0
	ML-1	0	1	0	0	0	0	0	0	0	0	0	0	0	0	0	0	0	0	0	0	0	0
	ML-2	0	0	1	0	0	0	0	0	0	0	0	1	0	0	0	0	0	0	0	0	0	0
	MLMA	0	0	0	0	0	1	0	0	0	0	0	0	0	0	1	0	0	0	0	0	0	0
	MM1S	0	0	0	0	0	1	0	0	0	0	1	0	0	0	0	0	0	0	0	0	0	0
	MMAC-SF	0	0	0	0	0	0	0	0	0	0	0	0	0	0	0	0	0	0	0	0	0	0
	MN-60	0	0	1	0	0	0	0	0	0	0	0	1	0	0	0	0	0	0	0	0	0	0
	Mo-T	0	0	0	0	0	1	0	0	1	0	0	0	0	0	0	0	0	0	0	0	0	0
	MOG-G-CCM	1	0	0	0	0	0	0	1	0	0	0	0	0	0	0	0	0	0	0	0	0	0
	MOG-G-UVW	0	1	0	0	0	0	0	0	0	0	0	0	0	0	0	0	0	0	0	0	0	0
	MOLM-13	0	0	1	0	0	0	0	0	0	0	0	1	0	0	0	0	0	0	0	0	0	0
	MOLM-16	0	0	0	0	0	0	0	0	0	1	0	0	0	0	0	0	0	0	0	0	0	0
	MOLP-8	0	0	0	0	0	0	0	0	0	0	0	0	1	0	0	0	0	0	0	0	0	0
	MOLT-13	0	0	1	0	0	0	0	0	0	0	0	0	0	0	0	0	0	0	0	0	0	0
	MOLT-16	0	0	1	0	0	0	0	0	0	0	0	0	0	0	0	0	0	0	0	0	0	0
	MOLT-4	0	0	0	0	0	0	0	0	0	0	0	1	1	0	0	1	0	0	0	0	0	0
	MONO-MAC-6	0	0	1	0	0	1	0	0	0	0	0	0	0	0	0	0	0	0	0	0	0	0
	MPP-89	1	0	0	0	0	0	0	1	0	0	0	0	0	0	0	0	0	0	0	0	0	0
	MRK-nu-1	0	0	0	0	0	0	1	0	0	0	0	1	0	1	0	0	0	0	0	0	0	0
	MS-1	0	0	0	0	0	0	0	0	0	0	0	0	0	0	0	1	0	0	0	1	0	0
	MS751	0	0	0	0	0	0	0	0	0	0	0	0	0	0	0	0	0	0	1	0	0	0
	MSTO-211H	0	0	0	0	0	0	0	0	0	0	0	0	0	0	0	0	0	0	0	0	0	0
	MV-4-11	0	0	0	0	0	0	0	0	0	0	0	0	0	0	0	0	0	0	0	0	0	0
	MZ1-PC	0	0	0	0	0	0	0	0	0	0	0	0	0	0	0	0	0	0	0	0	0	1
	MZ2-MEL	0	0	0	0	0	0	0	0	0	0	0	0	0	0	0	0	0	0	0	0	0	0
	MZ7-mel	0	0	0	0	0	0	0	0	0	0	0	0	0	0	0	0	0	0	0	0	0	0
	NALM-6	0	0	0	0	0	0	0	0	0	0	0	0	0	0	0	0	0	0	0	0	0	0
	NAMALWA	0	0	1	0	0	0	0	0	0	0	0	0	0	0	0	0	0	0	0	0	0	0
	NB-4	0	0	1	0	0	0	0	0	0	0	0	0	0	0	0	0	0	0	0	0	0	0
	NB(TU)1-10	0	0	0	0	0	0	0	0	0	0	0	0	0	0	0	0	0	0	0	1	0	0
	NB1	0	0	0	0	0	0	0	0	0	0	0	0	0	0	0	0	0	0	0	0	0	0
	NB10	0	0	0	0	0	0	0	0	0	0	0	0	0	0	0	0	1	0	0	0	0	0
	NB12	0	0	0	0	0	0	0	0	0	0	0	0	1	0	0	0	1	0	0	0	0	0
	NB13	0	0	0	0	0	0	0	0	0	0	0	0	0	0	0	1	0	0	0	1	0	0
	NB14	0	0	0	0	0	0	0	0	0	0	1	0	0	0	0	0	1	0	0	1	0	0
	NB17	0	0	0	0	0	0	0	0	0	0	0	0	0	0	0	0	0	0	0	1	0	0
	NB5	0	0	0	0	0	0	0	0	0	0	0	0	0	0	0	0	1	0	0	0	0	0
	NB6	0	0	0	0	0	0	0	0	0	0	0	0	0	0	0	0	0	0	0	1	0	0
	NB69	0	0	0	0	0	0	0	0	0	1	0	0	0	0	0	0	1	0	0	0	0	0
	NB7	0	0	0	0	0	0	0	0	0	0	0	0	0	0	0	0	0	0	0	0	0	0
	NCC010	0	0	0	1	0	0	0	0	0	0	0	0	0	0	0	0	0	0	0	0	0	0
	NCC021	0	0	0	0	0	0	0	0	0	0	0	0	0	0	0	0	0	0	0	0	0	0
	NCCIT	0	0	0	0	0	0	0	0	0	0	0	0	0	0	0	0	0	0	0	0	0	0
	NCI-H1048	0	0	0	0	0	0	0	0	0	0	0	0	0	0	0	0	0	0	0	0	0	0
	NCI-H1092	0	0	0	0	0	0	0	0	0	0	0	0	0	0	0	1	1	0	0	0	0	0
	NCI-H1105	0	0	0	0	0	0	0	0	0	0	0	1	1	0	0	1	0	0	0	1	0	1
	NCI-H1155	0	0	0	0	0	0	0	0	0	0	0	0	0	0	0	0	1	0	0	0	0	0
	NCI-H1299	0	0	0	0	0	0	0	0	0	0	0	0	0	0	0	0	0	0	0	0	0	0
	NCI-H1304	0	0	0	0	0	0	0	0	0	0	0	1	1	0	0	0	0	0	0	0	0	0
	NCI-H1341	0	0	0	0	0	0	0	0	0	0	0	0	0	0	0	0	1	0	0	0	0	0
	NCI-H1355	0	0	0	0	0	0	0	0	0	0	0	0	0	0	0	0	0	0	0	0	0	0
	NCI-H1395	0	0	0	1	0	0	0	0	0	0	0	0	0	0	0	0	0	0	0	0	0	0
	NCI-H1417	0	0	0	0	0	0	0	0	0	0	0	0	0	0	0	0	1	0	0	0	0	0
	NCI-H1435	0	0	0	0	0	0	1	0	0	0	0	0	0	0	0	0	1	0	0	0	1	0
	NCI-H1436	0	0	0	0	0	0	0	0	0	0	0	0	0	0	0	0	0	0	0	1	0	0
	NCI-H146	0	0	0	0	0	0	0	0	0	0	0	0	0	0	0	0	0	0	0	1	0	0
	NCI-H1563	0	0	0	0	0	0	0	0	0	1	0	0	0	0	0	0	0	0	0	0	0	0
	NCI-H1568	0	0	0	0	0	0	1	0	0	0	0	0	0	0	0	0	0	0	0	0	0	0
	NCI-H1573	0	0	0	0	0	0	0	0	0	0	0	0	0	0	0	0	0	0	0	0	0	0
	NCI-H1581	0	0	0	0	0	0	0	0	0	0	0	0	0	0	0	0	0	0	0	0	0	0
	NCI-H1623	0	0	0	0	0	0	0	0	0	0	0	0	0	0	0	0	0	0	0	0	0	0
	NCI-H1648	0	0	0	0	0	0	0	0	0	0	0	0	0	0	0	0	0	0	0	0	0	0
	NCI-H1650	0	0	0	0	0	0	0	0	0	0	0	0	0	0	0	0	0	0	0	0	0	0
	NCI-H1651	0	0	0	0	0	0	0	0	0	0	0	0	0	0	0	0	0	0	0	0	0	0
	NCI-H1666	0	0	0	0	0	0	0	0	0	0	0	0	0	0	0	0	0	0	0	0	0	0
	NCI-H1688	0	0	0	0	0	0	0	0	0	0	0	0	0	0	0	0	0	0	0	0	0	0
	NCI-H1693	0	1	0	0	0	0	0	0	0	0	0	0	0	0	0	0	0	0	0	0	0	0
	NCI-H1694	0	0	0	0	0	0	0	0	0	0	0	0	1	0	1	1	1	0	0	1	0	0
	NCI-H1703	0	0	0	0	0	0	0	0	0	0	0	0	0	0	0	0	0	0	0	0	0	0
	NCI-H1734	0	0	0	0	0	0	0	0	0	0	0	0	0	0	0	0	0	0	0	0	0	0
	NCI-H1755	0	0	0	0	0	0	0	0	0	0	0	0	0	0	0	0	0	0	0	0	0	0
	NCI-H1770	0	0	0	0	0	0	0	0	0	0	0	0	1	0	0	1	0	0	0	1	0	0
	NCI-H1781	0	0	0	0	0	0	0	0	0	0	0	0	0	0	0	0	0	0	0	0	0	0
	NCI-H1792	0	0	0	0	0	0	0	0	0	0	0	0	0	0	0	0	0	0	0	0	0	0
	NCI-H1793	0	0	0	0	0	0	0	0	0	0	1	0	0	0	0	0	0	0	0	0	0	0
	NCI-H1836	0	0	0	0	0	0	0	0	0	0	0	0	0	0	0	0	0	0	0	0	0	0
	NCI-H1838	0	0	0	0	0	0	0	0	0	0	0	0	0	0	0	0	0	0	0	0	0	0
	NCI-H1869	0	0	0	0	0	0	0	0	0	0	0	0	0	0	0	0	0	0	0	0	0	0
	NCI-H187	0	0	0	0	0	0	0	0	0	0	0	0	0	0	0	0	0	0	0	0	0	0
	NCI-H1876	0	0	0	0	0	0	0	0	0	0	0	0	0	0	0	0	0	0	0	0	0	0
	NCI-H1915	0	0	0	0	0	0	0	0	0	0	0	0	0	0	0	0	0	0	0	0	0	0
	NCI-H1944	0	0	0	0	0	0	0	0	0	0	0	0	0	0	0	0	0	0	0	0	0	0
	NCI-H196	0	0	0	0	0	0	0	0	0	0	0	0	0	0	0	0	0	0	0	0	0	0
	NCI-H1963	0	0	0	0	0	0	0	0	0	0	0	0	1	0	0	1	1	0	0	1	0	0
	NCI-H1975	0	0	0	0	0	0	0	0	0	0	0	0	0	0	0	0	0	0	1	0	0	0
	NCI-H1993	0	0	0	0	0	0	0	0	0	0	0	0	0	0	0	0	0	0	0	0	0	0
	NCI-H2009	0	0	0	0	0	0	0	0	0	0	0	0	0	0	0	0	0	0	0	0	0	0
	NCI-H2023	0	0	0	0	0	0	0	0	0	0	0	0	0	0	0	0	0	0	0	0	0	0
	NCI-H2029	0	0	0	0	0	0	0	0	0	0	0	0	0	0	0	0	0	0	0	0	0	0
	NCI-H2030	0	0	0	0	0	0	0	0	0	0	0	0	0	0	0	0	0	0	0	0	0	0
	NCI-H2052	1	0	0	0	0	0	0	1	1	0	0	0	0	0	0	0	0	0	0	0	0	0
	NCI-H2066	0	0	0	0	0	0	0	0	0	0	0	0	0	0	0	0	0	0	0	0	0	0
	NCI-H2085	0	0	0	0	0	0	0	0	0	0	0	0	0	0	0	0	1	0	0	0	0	0
	NCI-H2087	0	0	0	0	0	0	1	0	0	0	0	0	0	0	0	0	0	0	0	0	0	0
	NCI-H209	0	0	0	0	0	0	0	0	0	0	0	1	0	0	0	1	1	0	0	1	0	0
	NCI-H211	0	0	0	0	0	0	0	0	0	0	0	0	0	0	0	0	0	0	0	0	0	0
	NCI-H2110	0	0	0	0	0	0	0	0	0	0	0	0	0	0	0	0	0	0	0	0	0	0
	NCI-H2122	0	0	0	0	0	0	1	0	0	0	0	0	0	0	0	0	0	0	0	0	0	0
	NCI-H2135	0	0	0	0	0	0	0	0	0	0	0	0	0	0	0	0	0	0	0	0	0	0
	NCI-H2141	0	0	0	0	0	0	0	0	0	0	0	0	0	0	0	0	0	0	0	0	0	0
	NCI-H2170	0	0	0	1	0	0	0	0	0	0	1	0	0	0	0	0	1	0	0	0	0	0
	NCI-H2172	0	1	0	0	0	0	0	0	0	0	0	0	0	0	0	0	0	0	0	0	0	0
	NCI-H2196	0	0	0	0	0	0	0	0	0	0	0	0	0	0	0	0	0	0	0	0	0	0
	NCI-H2227	0	0	0	0	0	0	0	0	0	0	0	0	1	0	0	0	0	0	0	1	0	0
	NCI-H2228	0	0	0	0	0	0	0	0	0	0	0	0	0	0	0	0	0	0	0	0	0	0
	NCI-H226	0	0	0	1	1	0	0	0	0	0	0	0	0	0	0	0	0	0	0	0	0	0
	NCI-H2291	0	0	0	0	1	0	0	0	0	0	0	0	0	0	0	0	0	0	0	0	0	0
	NCI-H23	0	0	0	0	1	0	0	0	0	0	0	0	0	0	0	0	0	0	0	0	0	0
	NCI-H2342	0	0	0	0	0	0	0	0	0	0	0	0	0	0	0	0	0	0	0	0	1	0
	NCI-H2347	0	0	0	1	1	0	0	0	0	0	0	0	0	0	0	0	0	0	0	0	1	0
	NCI-H2405	0	0	0	0	0	0	0	0	0	0	0	0	0	0	0	0	0	0	0	0	0	0
	NCI-H2444	0	0	0	0	1	0	0	0	0	0	0	0	0	0	0	0	0	0	0	0	0	0
	NCI-H2452	1	0	0	0	0	0	0	0	0	0	0	0	0	0	0	0	0	0	0	0	0	0
	NCI-H250	0	0	0	0	0	0	0	0	0	0	0	0	0	0	0	0	0	1	0	0	0	0
	NCI-H28	0	0	0	0	0	0	0	0	0	0	0	0	0	0	0	0	0	0	0	0	0	0
	NCI-H292	0	0	0	0	0	0	0	0	0	0	0	0	0	0	0	0	0	0	0	0	0	0
	NCI-H3122	0	0	0	0	0	0	0	0	0	0	0	0	0	0	0	0	0	0	0	0	0	0
	NCI-H322M	0	0	0	0	0	0	0	0	0	0	0	0	0	0	0	0	0	0	0	0	0	1
	NCI-H345	0	0	0	0	0	0	0	0	0	0	0	0	0	0	0	0	0	0	0	0	0	0
	NCI-H358	0	0	0	0	0	0	0	0	0	0	0	0	0	0	0	0	0	0	1	0	0	0
	NCI-H378	0	0	0	0	0	0	0	0	0	0	0	0	0	0	0	1	1	0	0	1	0	0
	NCI-H441	0	0	0	0	1	0	0	0	0	0	0	0	0	0	0	0	0	0	0	0	0	0
	NCI-H446	0	0	0	0	0	0	0	0	0	0	1	0	0	0	0	0	0	0	0	0	0	0
	NCI-H510A	0	0	0	0	0	0	0	0	0	0	0	0	0	0	0	0	0	0	0	0	0	0
	NCI-H520	0	1	0	0	0	0	0	0	0	0	1	0	0	0	0	0	0	0	0	0	0	0
	NCI-H522	0	0	0	0	0	0	0	0	0	0	0	0	0	0	0	0	1	0	0	1	0	0
	NCI-H524	0	0	0	0	0	0	0	0	0	0	0	0	0	0	0	0	1	0	0	1	0	0
	NCI-H526	0	0	0	0	0	0	0	0	0	0	0	0	0	0	0	0	0	0	0	1	0	0
	NCI-H596	0	0	0	0	0	0	0	0	1	0	0	0	0	0	0	0	0	0	0	0	0	0
	NCI-H630	0	0	0	0	0	0	1	0	0	0	0	0	0	0	0	0	0	0	1	0	1	0
	NCI-H64	0	0	0	0	0	0	0	0	0	0	0	1	1	0	0	1	0	0	0	1	1	0
	NCI-H647	0	0	0	0	0	0	0	0	0	0	0	0	0	0	0	0	0	0	0	0	0	0
	NCI-H650	0	1	0	0	0	0	0	0	0	0	0	0	0	0	0	0	0	0	0	0	0	0
	NCI-H661	0	0	0	0	0	0	0	0	0	0	0	0	0	0	0	0	0	0	0	0	0	0
	NCI-H69	0	0	0	0	0	0	0	0	0	0	0	1	1	0	0	0	1	0	0	0	0	0
	NCI-H716	0	0	0	0	0	0	0	0	0	0	0	0	1	0	0	0	0	0	0	0	0	0
	NCI-H720	0	0	0	0	0	0	0	0	0	0	1	0	0	0	0	0	1	0	0	0	0	0
	NCI-H727	0	0	0	0	0	0	0	0	0	0	0	0	0	0	0	0	0	0	0	0	0	0
	NCI-H747	0	0	0	0	0	0	0	0	0	0	0	0	0	0	0	0	0	0	1	0	0	1
	NCI-H748	0	0	0	0	0	0	0	0	0	0	0	0	0	0	0	0	1	0	0	0	0	0
	NCI-H810	0	0	0	0	0	0	0	0	0	0	0	0	0	0	0	0	0	0	0	0	0	0
	NCI-H82	0	0	0	0	0	0	0	0	0	0	0	0	1	0	0	1	0	0	0	1	0	0
	NCI-H835	0	0	0	0	0	0	0	0	0	0	0	0	0	0	0	0	0	0	0	0	0	0
	NCI-H838	0	0	0	0	0	0	0	0	0	0	0	0	0	0	0	0	0	0	0	0	0	0
	NCI-H841	0	0	0	0	0	0	0	0	0	0	0	0	0	0	0	0	0	0	0	0	0	0
	NCI-H847	0	0	0	0	0	0	0	0	0	0	1	0	1	0	0	0	0	0	0	1	0	0
	NCI-H929	0	0	0	0	0	0	0	0	0	0	0	1	0	0	0	0	0	0	0	0	0	0
	NCI-N87	0	0	0	1	0	0	0	0	0	0	0	0	0	0	0	0	0	0	0	0	1	0
	NCI-SNU-1	0	0	0	0	0	0	0	0	0	0	0	0	0	0	0	0	0	0	0	0	0	0
	NCI-SNU-16	0	0	0	0	0	0	0	0	0	0	0	0	1	0	0	0	0	0	0	0	0	0
	NCI-SNU-5	0	0	0	0	0	0	0	0	0	0	0	0	0	0	0	0	0	0	0	0	0	0
	NEC8	0	1	0	0	0	0	0	0	0	0	0	0	0	0	0	0	0	0	0	0	0	0
	NH-12	0	0	0	0	0	0	0	0	0	0	0	0	0	0	0	0	0	0	0	0	0	0
	NKM-1	0	0	0	0	0	0	0	0	0	0	0	0	0	0	0	0	0	0	0	0	0	0
	NMC-G1	1	0	0	0	0	0	0	1	0	0	0	0	0	0	0	0	0	0	0	0	0	0
	no-10	0	0	0	0	0	0	0	0	0	0	0	0	0	0	0	0	0	0	0	0	0	0
	no-11	0	0	0	0	0	0	0	0	0	0	0	0	0	1	0	0	0	0	0	0	0	0
	NOMO-1	0	0	1	0	0	0	0	0	0	0	0	0	0	0	0	0	0	0	0	0	0	0
	NOS-1	0	0	0	0	0	0	0	0	0	0	0	0	0	0	0	0	0	0	0	0	0	0
	NTERA-2 cl.D1	0	0	0	0	0	0	0	0	0	0	0	0	0	0	0	0	1	0	0	0	0	0
	NU-DUL-1	0	0	0	0	0	0	0	0	0	0	1	0	0	0	0	0	0	0	0	0	0	0
	NUGC-3	0	0	0	0	0	0	0	0	0	0	0	0	0	0	0	0	0	0	0	0	0	0
	NUGC-4	0	0	0	0	0	0	0	0	0	0	0	0	0	0	0	0	0	0	0	0	0	0
	NY	0	0	0	0	0	0	0	0	0	0	0	0	0	0	0	0	0	0	0	0	0	0
	OACM5-1	0	0	0	0	0	0	0	0	0	0	0	0	0	0	0	0	1	0	0	0	0	0
	OACp4C	0	0	0	0	0	0	0	0	0	0	0	0	0	0	0	0	0	0	0	0	0	0
	OAW-28	0	0	0	0	0	0	0	0	0	0	0	0	0	0	0	0	0	0	0	0	0	0
	OAW-42	0	0	0	0	0	0	0	0	0	0	0	0	0	0	0	0	0	0	0	0	0	0
	OC-314	0	0	0	0	0	0	0	0	0	0	0	0	0	0	0	0	0	0	0	0	0	0
	OCI-AML2	0	0	1	0	0	0	0	0	0	0	0	0	0	0	0	0	0	0	0	0	0	0
	OCI-AML3	0	0	1	0	0	0	0	0	0	0	0	0	0	0	0	0	0	0	0	0	0	0
	OCI-AML5	0	0	0	0	0	0	0	0	0	0	0	0	0	0	0	0	0	0	0	0	0	0
	OCI-LY-19	0	0	0	0	0	0	0	0	0	0	0	0	0	0	0	0	0	0	0	0	0	0
	OCI-LY7	0	0	0	0	0	0	0	0	0	0	0	0	0	0	1	0	0	0	0	0	0	0
	OCI-M1	0	0	0	0	0	0	0	0	0	0	0	0	0	0	0	0	0	0	0	0	0	0
	OCUB-M	0	0	0	0	0	0	1	0	0	0	0	0	0	0	0	0	1	0	0	0	0	0
	OCUM-1	0	0	0	0	0	0	0	0	0	0	0	0	0	0	0	0	0	0	0	0	0	1
	OE19	0	0	0	0	0	0	0	0	0	0	0	0	1	0	0	0	0	0	0	0	0	0
	OE21	0	0	0	0	0	0	0	0	0	0	0	0	0	0	0	0	0	0	0	0	0	0
	OE33	0	0	0	0	0	0	1	0	0	0	0	0	0	0	0	0	0	0	0	0	0	0
	ONS-76	0	1	0	0	0	0	0	0	0	0	0	0	0	0	0	0	0	0	0	0	0	0
	OPM-2	0	0	0	0	0	0	0	0	0	0	0	0	0	0	0	0	0	0	0	0	0	0
	OS-RC-2	0	0	0	0	0	0	0	0	0	0	0	0	0	0	0	0	0	0	0	0	0	0
	OSC-19	0	1	0	0	0	0	0	0	1	0	0	0	0	0	0	0	0	0	0	0	0	0
	OSC-20	0	0	0	0	0	0	0	0	0	0	0	0	0	0	0	0	0	0	0	0	0	0
	OV-17R	0	0	0	0	0	0	0	0	0	0	0	0	0	0	0	0	0	0	0	0	0	0
	OV-56	0	0	0	0	0	0	0	0	1	0	0	0	0	0	0	0	0	0	0	0	0	0
	OV-7	0	0	0	0	1	0	0	0	0	0	0	0	0	1	0	0	0	0	0	0	0	0
	OV-90	0	0	0	1	0	0	0	0	0	0	0	0	0	0	0	0	0	0	0	0	0	0
	OVCA420	0	0	0	1	0	0	0	0	0	0	0	0	0	0	0	0	0	0	0	0	0	0
	OVCAR-3	0	0	0	0	0	0	0	0	0	0	1	0	0	0	0	0	0	0	0	0	0	0
	OVCAR-4	0	0	0	0	0	0	1	0	0	0	0	0	0	0	0	0	0	0	0	0	0	0
	OVCAR-5	0	0	0	0	0	0	0	0	0	0	0	0	0	0	0	0	0	0	0	0	0	0
	OVCAR-8	0	0	0	0	0	0	0	0	0	0	0	0	0	0	0	0	0	0	0	0	0	0
	OVISE	0	0	0	0	0	0	0	0	0	0	0	0	0	0	0	0	0	0	0	0	0	0
	OVK-18	0	0	0	0	0	0	0	0	0	0	0	0	0	0	0	0	0	0	0	0	0	0
	OVKATE	0	0	0	0	0	0	0	0	0	0	0	0	0	0	0	0	0	0	0	0	1	1
	OVMIU	0	0	0	0	0	0	1	0	0	0	0	0	0	0	0	0	0	0	0	0	0	0
	OVTOKO	0	0	0	0	1	0	0	0	0	0	0	0	0	0	0	0	0	0	1	0	0	0
	P12-ICHIKAWA	0	0	0	0	0	0	0	0	0	0	0	0	0	0	0	0	0	0	0	0	0	0
	P30-OHK	0	0	0	0	0	0	0	0	0	0	0	0	0	0	0	0	0	0	0	0	0	0
	P31-FUJ	0	0	1	0	0	0	0	0	0	0	1	0	1	0	0	0	0	0	0	0	0	0
	P32-ISH	0	0	0	0	0	0	0	0	0	0	0	1	0	0	0	1	0	0	0	0	0	0
	PA-1	0	0	0	0	0	0	0	0	0	0	0	0	0	0	0	0	0	0	0	0	0	0
	PA-TU-8902	0	0	0	0	0	0	0	0	0	0	0	0	0	0	0	0	0	0	0	0	0	0
	PA-TU-8988T	0	0	0	0	0	0	0	0	0	0	0	0	0	0	0	0	0	0	0	0	0	0
	PANC-02-03	0	0	0	0	0	0	0	0	0	0	0	0	0	0	0	0	0	0	0	0	0	0
	PANC-03-27	0	1	0	0	1	0	0	0	0	0	0	0	0	0	0	0	0	0	1	0	0	0
	PANC-04-03	0	0	0	0	0	0	0	0	0	0	0	0	0	0	0	0	0	0	1	0	0	0
	PANC-08-13	0	0	0	0	1	1	0	0	0	0	0	0	0	0	0	0	0	0	0	0	0	0
	PANC-10-05	0	0	0	0	0	0	0	0	0	0	0	0	0	0	0	0	0	0	1	0	0	0
	PC-14	0	0	0	0	0	0	1	0	0	0	0	0	0	0	0	0	0	0	0	0	0	0
	PC-3	0	0	0	0	0	0	1	0	0	0	0	0	0	0	0	0	0	0	0	0	0	0
	PC-3 [JPC-3]	0	0	0	0	0	0	0	0	0	0	0	0	0	0	0	0	0	0	0	0	0	0
	PCI-15A	0	0	0	0	0	0	0	0	0	0	0	0	0	0	0	0	0	0	0	0	0	0
	PCI-30	0	0	0	0	0	0	0	0	0	0	0	0	0	0	0	0	0	0	0	0	0	0
	PCI-38	0	0	0	1	0	0	0	0	0	0	0	0	0	0	0	0	0	0	0	0	0	0
	PCI-4B	0	0	0	0	1	0	0	0	0	0	0	0	0	0	0	0	0	0	0	0	0	0
	PCI-6A	0	0	0	0	0	0	0	0	0	0	0	0	0	0	0	0	0	0	0	0	0	0
	PE/CA-PJ15	0	0	0	0	0	0	1	0	0	0	0	0	0	0	0	0	0	0	0	0	0	0
	PEO1	0	0	0	0	0	0	0	0	0	0	0	0	0	0	0	0	0	0	0	0	0	0
	PF-382	0	0	0	0	0	0	0	0	0	0	0	0	0	0	0	1	0	0	0	0	0	1
	PFSK-1	0	0	0	0	0	0	0	0	0	0	1	0	0	0	0	0	0	0	0	0	0	0
	PL-21	0	0	1	0	0	0	0	0	0	0	0	0	1	0	0	0	0	0	0	0	0	0
	PL18	0	0	0	0	0	0	0	0	0	0	0	0	0	0	0	0	0	0	0	0	0	0
	PL4	0	0	0	0	0	0	0	0	0	0	0	0	0	0	0	0	0	0	0	0	0	0
	PSN1	0	0	0	0	0	0	0	0	0	0	0	0	0	0	0	0	0	0	0	0	0	0
	PWR-1E	0	0	0	0	0	0	0	0	0	0	0	0	0	0	0	0	0	0	0	0	0	0
	QGP-1	0	0	0	0	0	0	0	0	0	0	0	0	0	0	0	0	0	0	0	0	0	0
	QIMR-WIL	0	0	0	0	0	1	0	0	0	0	0	0	0	0	0	0	0	0	0	0	0	0
	Raji	0	0	0	0	0	0	0	0	0	0	0	0	0	0	0	1	0	0	0	0	1	0
	Ramos-2G6-4C10	0	0	0	0	0	0	0	0	0	0	0	0	0	0	0	0	0	0	0	0	0	0
	RC-K8	0	0	0	0	0	1	0	0	0	0	0	0	0	0	0	0	0	0	0	0	0	0
	RCC-AB	0	0	0	0	0	0	0	0	0	0	0	0	0	0	0	0	0	0	0	0	0	0
	RCC-ER	0	0	0	0	0	0	0	0	0	0	0	0	0	1	0	0	0	0	0	0	0	0
	RCC-FG2	0	0	0	0	0	0	0	0	0	0	0	0	0	0	0	0	0	0	1	0	0	0
	RCC-JF	0	0	0	0	0	0	0	0	0	0	0	0	0	0	0	0	0	0	0	0	0	0
	RCC-JW	0	0	0	0	0	0	0	0	0	0	0	0	0	0	0	0	0	0	0	0	0	0
	RCC-MF	0	0	0	0	0	0	0	0	0	0	0	0	0	1	0	0	0	1	0	0	0	0
	RCC10RGB	0	0	0	0	0	0	0	0	0	0	0	0	0	0	0	0	0	0	0	0	0	0
	RCH-ACV	0	0	0	0	0	0	0	0	0	0	0	0	0	0	0	0	0	0	0	0	0	0
	RCM-1	0	0	0	0	0	0	0	0	0	0	0	0	0	0	0	0	0	0	0	0	0	0
	RD	0	0	0	0	0	0	0	0	0	0	0	0	0	0	0	0	0	0	0	0	0	0
	REH	0	0	0	0	0	0	0	0	0	0	0	0	0	0	0	0	0	0	0	0	0	0
	RERF-GC-1B	0	0	0	0	0	0	0	0	0	0	0	0	0	0	0	0	1	0	0	0	0	0
	RERF-LC-KJ	0	0	0	0	0	0	1	0	0	0	0	0	0	0	0	0	0	0	1	0	0	0
	RERF-LC-MS	0	0	0	0	0	0	0	0	0	0	0	0	0	0	0	0	0	0	0	0	0	0
	RERF-LC-Sq1	0	0	0	0	0	0	0	0	0	0	0	0	0	0	0	0	0	0	0	0	0	0
	RF-48	0	0	0	0	0	1	0	0	0	0	0	0	0	0	0	0	0	0	0	0	0	0
	RH-1	0	0	0	0	0	0	0	0	0	0	0	0	0	0	0	0	0	0	0	0	0	0
	RH-18	0	0	0	0	0	0	0	0	0	0	0	0	0	0	0	0	0	0	0	0	0	0
	RH-41	0	0	0	0	0	0	0	0	0	0	0	0	0	0	0	0	0	1	0	0	0	0
	RKN	0	0	0	0	0	0	0	0	0	0	0	0	0	0	0	0	0	0	0	0	0	0
	RKO	0	0	0	0	0	0	0	0	0	0	0	0	0	0	0	0	0	0	0	0	0	0
	RL	0	0	0	0	0	0	0	0	0	0	0	0	0	0	1	0	0	0	0	0	0	0
	RL95-2	0	0	0	0	0	0	0	0	0	0	0	0	0	0	0	0	0	0	0	0	0	0
	RMG-I	0	0	0	0	0	0	0	0	0	0	0	0	0	0	0	0	0	0	0	0	0	0
	RO82-W-1	1	0	0	0	0	0	0	0	0	0	0	0	0	0	0	0	0	0	0	0	0	0
	ROS-50	0	0	1	0	0	0	0	0	0	0	0	1	0	0	0	0	0	0	0	0	0	0
	RPMI-2650	0	0	0	0	0	0	0	0	0	0	0	0	0	0	0	0	0	0	0	0	0	0
	RPMI-6666	0	0	0	0	0	1	0	0	0	0	0	0	0	0	1	0	0	0	0	0	0	0
	RPMI-7951	1	0	0	0	0	0	0	1	1	0	0	0	0	0	0	0	0	1	0	0	0	0
	RPMI-8226	0	0	1	0	0	0	0	0	0	0	0	0	0	0	0	0	0	0	0	0	0	0
	RPMI-8402	0	0	1	0	0	0	0	0	0	0	0	0	0	0	1	0	0	0	0	0	0	0
	RPMI-8866	0	0	0	0	0	1	0	0	0	0	0	0	0	0	0	0	0	0	0	0	0	0
	RS4-11	0	0	0	0	0	0	0	0	0	0	0	0	0	0	0	0	0	0	0	0	0	0
	RT-112	0	0	0	0	0	0	0	0	0	0	0	0	0	0	0	0	0	0	0	0	0	0
	RT4	0	0	0	0	0	0	0	0	0	0	0	0	0	0	0	0	0	0	1	0	0	0
	RVH-421	0	0	0	0	0	0	0	0	0	0	0	0	0	0	0	0	0	0	0	0	0	1
	RXF393	0	0	0	0	0	0	0	0	0	0	0	0	0	0	0	0	0	0	0	0	0	0
	Saos-2	0	0	0	0	0	0	0	1	0	0	0	0	0	0	0	0	0	0	0	0	0	0
	SAS	0	0	0	0	0	0	0	0	0	0	0	0	0	0	0	0	0	0	0	0	0	0
	SAT	0	0	0	0	0	0	0	0	0	0	0	0	0	0	0	0	0	0	0	0	0	0
	SBC-1	0	0	0	0	0	0	0	0	0	0	0	0	1	0	0	0	0	0	0	0	0	0
	SBC-3	0	0	0	0	0	0	0	0	0	0	0	0	0	0	0	0	0	0	0	0	0	0
	SBC-5	0	0	0	0	0	0	0	0	0	0	0	0	0	0	0	0	0	0	0	1	0	0
	SCC-15	0	0	0	0	0	0	0	0	1	0	0	0	0	0	0	0	0	0	0	0	0	1
	SCC-25	0	0	0	0	0	0	0	0	1	0	0	0	0	0	0	0	0	0	0	0	0	1
	SCC-3	0	0	0	0	0	0	0	0	0	0	0	0	0	0	0	0	0	0	0	0	0	0
	SCC-4	0	0	0	0	0	0	0	0	0	0	1	0	0	0	0	0	0	0	0	0	0	0
	SCC-9	0	0	0	0	0	0	0	0	1	0	0	0	0	0	0	0	0	0	0	0	0	1
	SCC90	0	0	0	0	0	0	0	0	0	0	0	0	0	0	0	0	0	0	0	0	0	0
	SCH	0	0	0	0	0	0	0	0	0	0	0	0	0	0	0	0	0	0	0	0	0	0
	SF126	1	1	0	0	0	0	0	0	0	0	0	0	0	0	0	0	0	1	0	0	0	0
	SF268	0	0	0	0	0	0	0	0	0	0	0	0	0	0	0	0	0	0	0	0	0	0
	SF295	1	0	0	0	0	0	0	0	0	1	0	0	0	0	0	0	0	0	0	0	0	0
	SF539	0	0	0	0	0	0	0	1	0	0	0	0	0	0	0	0	0	1	0	0	0	0
	SH-4	0	0	0	0	0	0	0	0	0	0	0	0	0	0	0	0	0	0	1	0	0	0
	SHP-77	0	0	0	0	0	0	0	0	0	0	0	0	0	0	0	0	0	0	0	0	0	0
	SIG-M5	0	0	1	0	0	0	0	0	0	0	0	0	0	0	0	0	0	0	0	0	0	0
	SiHa	0	0	0	1	0	0	0	0	0	0	0	0	0	1	0	0	0	0	0	0	0	0
	SIMA	0	0	0	0	0	0	0	0	0	0	0	0	0	0	0	0	1	0	0	0	0	0
	SISO	0	0	0	0	0	0	0	0	1	0	0	0	0	0	0	0	0	0	0	0	0	0
	SJRH30	0	0	0	0	0	0	0	0	0	0	0	0	0	0	0	0	0	0	0	0	0	0
	SJSA-1	1	1	0	0	0	0	0	0	0	0	0	0	0	1	0	0	0	0	0	0	0	0
	SK-CO-1	0	0	0	0	0	0	0	0	0	0	0	0	0	0	0	0	0	0	0	0	0	0
	SK-ES-1	0	0	0	0	0	0	0	0	0	0	0	0	0	0	0	0	0	0	0	1	0	0
	SK-GT-2	0	0	0	0	0	0	0	0	0	0	0	0	0	0	0	0	0	0	0	0	0	0
	SK-GT-4	0	0	0	0	0	0	0	0	0	0	0	0	0	0	0	0	0	0	0	0	0	0
	SK-HEP-1	0	0	0	0	0	0	0	0	1	0	0	0	0	0	0	0	0	0	0	0	0	0
	SK-LMS-1	0	0	0	0	1	0	0	1	0	0	0	0	0	0	0	0	0	1	0	0	0	0
	SK-LU-1	0	0	0	1	0	0	0	0	0	0	0	0	0	0	0	0	0	0	0	0	0	0
	SK-MEL-1	0	0	0	0	0	0	0	0	0	0	0	0	0	0	0	0	0	0	0	0	0	0
	SK-MEL-2	0	0	0	0	0	0	0	0	0	0	0	0	0	0	0	0	0	0	0	0	0	0
	SK-MEL-24	0	0	0	1	0	0	0	0	0	1	0	0	0	0	0	0	0	0	1	0	0	0
	SK-MEL-28	0	0	0	0	0	0	0	0	0	0	0	0	0	0	0	0	0	0	0	0	0	0
	SK-MEL-3	0	0	0	0	0	0	0	0	0	0	0	0	0	0	0	0	0	0	0	0	0	0
	SK-MEL-30	0	0	0	0	0	0	0	0	0	0	0	0	0	0	0	0	0	0	0	0	0	0
	SK-MEL-31	0	0	0	1	0	0	0	0	0	1	0	0	0	0	0	0	0	0	0	0	0	0
	SK-MEL-5	0	0	0	0	0	0	0	0	0	0	0	0	0	0	0	0	0	0	1	0	0	0
	SK-MES-1	0	0	0	0	1	0	0	0	0	0	0	0	0	1	0	0	0	0	0	0	0	0
	SK-MG-1	0	0	0	1	0	0	0	0	0	0	0	0	0	0	0	0	0	0	0	0	0	0
	SK-MM-2	0	0	0	0	0	0	0	0	0	0	0	0	0	0	0	0	0	0	0	0	1	0
	SK-N-AS	0	0	0	0	0	0	0	0	0	0	0	0	0	0	0	0	1	0	0	0	0	0
	SK-N-DZ	0	0	0	0	0	0	0	0	0	0	0	0	0	0	0	0	1	0	0	1	0	0
	SK-N-FI	0	0	0	0	0	0	0	0	0	0	0	0	0	0	0	0	0	0	0	0	0	0
	SK-N-SH	0	0	0	0	0	0	0	0	0	0	0	0	0	0	0	0	1	0	0	0	0	0
	SK-OV-3	0	0	0	0	0	0	0	0	0	0	0	0	0	0	0	0	0	0	0	0	0	0
	SK-PN-DW	0	0	0	0	0	0	0	0	0	0	1	0	0	0	1	0	0	0	0	0	0	0
	SK-UT-1	0	0	0	0	0	0	0	0	0	0	0	0	0	0	0	0	0	0	0	0	0	0
	SKG-IIIa	0	0	0	0	0	0	0	0	0	0	0	0	0	0	0	0	0	0	0	0	0	0
	SKM-1	0	0	1	0	0	0	0	0	0	0	0	0	0	0	0	0	0	0	0	0	0	0
	SKN	0	0	0	0	0	0	0	0	0	0	0	0	0	1	0	0	0	0	0	0	0	0
	SKN-3	0	0	0	0	0	0	0	0	0	0	0	0	0	0	0	0	0	0	0	0	0	0
	SLVL	0	0	1	0	0	1	0	0	0	0	0	0	0	0	0	0	0	0	0	0	0	0
	SN12C	0	0	0	0	0	0	0	0	0	0	0	0	0	0	0	0	0	0	0	0	0	0
	SNB75	1	0	0	0	0	0	0	1	0	0	0	0	0	0	0	0	0	0	0	0	0	0
	SNG-M	0	0	0	0	0	0	0	0	0	0	0	0	0	0	0	0	0	0	0	0	0	0
	SNU-1040	0	0	0	0	0	0	0	0	0	0	0	0	0	0	0	0	0	0	0	0	0	0
	SNU-175	0	0	0	0	0	0	1	0	0	0	0	0	1	0	0	0	0	0	0	0	0	0
	SNU-182	0	1	0	0	0	0	0	0	0	1	0	0	0	0	0	0	0	0	0	0	0	0
	SNU-387	0	0	0	0	0	0	0	0	0	0	0	0	0	0	0	0	0	0	0	0	0	0
	SNU-398	0	0	0	0	0	0	0	0	0	0	0	0	0	0	0	0	0	0	0	0	0	0
	SNU-407	0	0	0	0	0	0	0	0	0	0	0	0	0	0	0	0	0	0	0	0	0	0
	SNU-423	0	1	0	0	0	0	0	0	0	0	0	0	0	0	0	0	0	0	0	0	0	0
	SNU-449	0	0	0	0	0	0	0	0	0	0	0	0	0	0	0	0	1	0	0	0	0	0
	SNU-475	0	0	0	0	0	0	0	0	0	0	0	0	0	0	0	0	0	0	0	0	0	0
	SNU-61	0	0	0	0	0	0	0	0	0	0	0	0	0	0	0	0	0	0	0	0	1	0
	SNU-81	0	0	0	0	0	0	0	0	0	0	0	0	0	0	0	0	0	0	0	0	1	0
	SNU-C1	0	0	0	0	0	0	1	0	0	0	0	0	0	0	0	0	0	0	1	0	1	0
	SNU-C2B	0	0	0	1	0	0	0	0	0	0	0	0	0	1	0	0	0	0	0	0	0	0
	SNU-C5	0	0	0	0	1	0	0	0	0	0	0	0	0	0	0	0	0	0	0	0	0	0
	SR	0	0	0	0	0	0	0	0	0	0	0	0	0	0	0	0	0	0	0	0	0	0
	ST486	0	0	0	0	0	0	0	0	0	0	1	0	0	0	0	0	0	0	0	0	0	0
	STS-0421	0	0	0	0	0	0	0	0	0	0	0	0	0	0	0	0	0	0	0	0	0	0
	SU-DHL-1	0	0	0	0	0	0	0	0	0	0	0	0	0	0	0	0	0	0	0	0	0	0
	SU-DHL-10	0	0	0	0	0	0	0	0	0	0	0	1	0	0	0	0	0	0	0	0	0	0
	SU-DHL-16	0	0	0	0	0	0	0	0	0	0	0	0	0	0	0	0	0	0	0	0	0	0
	SU-DHL-4	0	0	0	0	0	0	0	0	0	0	0	0	0	0	0	0	0	0	0	0	0	0
	SU-DHL-5	0	0	0	0	0	0	0	0	0	0	1	0	0	0	1	0	0	0	0	0	0	0
	SU-DHL-6	0	0	0	0	0	0	0	0	0	0	0	0	0	0	1	1	0	0	0	0	0	0
	SU-DHL-8	0	0	0	0	0	0	0	0	0	0	0	0	0	0	0	1	0	0	0	0	0	0
	SU8686	0	0	0	0	0	0	0	0	0	0	0	0	0	0	0	0	0	0	0	0	0	0
	SUIT-2	0	0	0	0	0	0	0	0	0	0	0	0	0	0	0	0	0	0	0	0	0	0
	SUP-B15	0	0	0	0	0	0	0	0	0	0	0	0	0	0	0	0	0	1	0	0	0	0
	SUP-B8	0	0	0	0	0	0	0	0	0	0	0	0	0	0	0	0	0	0	0	0	0	0
	SUP-HD1	0	0	0	0	0	1	0	0	0	0	0	0	1	0	0	0	0	0	0	0	0	0
	SUP-M2	0	0	0	0	0	0	0	0	0	0	0	0	0	0	0	0	0	0	1	0	0	1
	SUP-T1	0	0	0	0	0	0	0	0	0	0	0	0	0	0	1	0	0	0	0	0	0	0
	SW1088	1	0	0	0	0	0	0	0	0	0	0	0	0	0	0	0	0	0	0	0	0	0
	SW1116	0	0	0	0	0	0	0	0	0	0	0	0	0	0	0	0	0	0	0	0	0	1
	SW1271	0	0	0	0	0	0	0	0	0	0	0	0	0	0	0	0	0	0	0	0	0	0
	SW13	0	0	0	0	0	0	0	0	0	0	0	0	0	0	1	0	0	0	0	0	0	0
	SW1417	0	0	0	1	0	0	0	0	0	0	0	0	0	0	0	0	0	0	0	0	1	1
	SW1463	0	0	0	0	0	0	0	0	0	0	0	0	0	0	0	0	0	0	0	0	1	0
	SW156	0	0	0	0	0	0	0	0	0	0	0	0	0	0	0	0	0	0	0	0	0	0
	SW1573	0	0	0	0	0	0	0	0	0	0	0	0	0	1	0	0	0	0	0	0	0	0
	SW1710	0	0	0	0	0	0	0	0	0	0	0	0	0	0	0	0	0	0	0	0	0	0
	SW1783	1	0	0	0	0	0	0	1	1	0	0	0	0	0	0	0	0	0	0	0	0	0
	SW1990	0	0	0	0	0	0	0	0	0	0	0	0	0	0	0	0	0	0	0	0	0	0
	SW48	0	0	0	0	0	0	0	0	0	0	0	0	0	0	0	0	0	0	0	0	1	0
	SW620	0	0	0	0	0	0	0	0	0	0	0	0	0	0	0	0	0	0	0	0	0	0
	SW626	0	0	0	0	0	0	0	0	0	0	0	0	0	0	0	0	0	0	0	0	0	0
	SW684	0	0	0	1	0	0	0	0	0	0	0	0	0	0	0	0	0	0	0	0	0	0
	SW756	0	0	0	0	0	0	0	0	0	0	0	0	0	0	0	0	0	0	0	0	0	0
	SW780	0	0	0	0	0	0	0	0	0	0	0	0	0	0	0	0	0	0	0	0	0	0
	SW837	0	0	0	0	0	0	0	0	0	0	0	0	0	0	0	0	0	0	0	0	0	0
	SW872	0	0	0	0	0	0	0	0	0	0	0	0	0	0	0	0	0	0	0	0	0	0
	SW900	0	0	0	0	0	0	0	0	0	0	0	0	0	0	0	0	0	0	1	0	0	0
	SW948	0	0	0	0	0	0	0	0	0	0	0	0	0	0	0	0	0	0	0	0	1	0
	SW954	0	0	0	0	1	0	0	0	0	0	0	0	0	0	0	0	0	0	0	0	0	0
	SW962	1	0	0	0	0	0	0	1	0	0	0	0	0	0	0	0	0	0	0	0	0	0
	SW982	0	1	0	0	0	0	0	0	0	1	0	0	0	0	0	0	0	1	0	0	0	0
	T-24	0	0	0	0	1	0	0	0	0	0	0	0	0	0	0	0	0	0	0	0	0	0
	T-T	0	0	0	0	0	0	0	0	0	0	0	0	0	0	0	0	0	0	0	0	0	0
	T47D	0	0	0	0	0	0	0	0	0	0	0	0	0	0	0	0	0	0	0	0	0	0
	T84	0	0	0	0	0	0	0	0	0	0	0	0	1	0	0	0	0	0	0	0	1	0
	T98G	0	1	0	0	0	0	0	0	0	1	0	0	0	0	0	0	0	0	0	0	0	0
	TC-71	0	0	0	0	0	0	0	0	0	0	0	0	0	0	0	0	0	0	0	0	0	0
	TC-YIK	0	0	0	0	0	0	0	0	0	0	0	0	0	0	0	0	0	0	0	1	0	0
	TCCSUP	0	0	0	0	0	0	0	0	0	0	0	0	0	0	0	0	0	0	0	0	0	0
	TE-1	0	0	0	0	0	0	0	0	0	0	0	0	0	0	0	0	0	0	0	0	0	0
	TE-10	0	0	0	0	0	0	0	0	0	0	0	0	0	0	0	0	0	0	0	0	0	0
	TE-11	0	0	0	0	0	0	0	0	0	0	0	0	0	0	0	0	0	0	0	0	0	0
	TE-12	0	0	0	0	0	0	0	0	0	0	0	0	0	0	0	0	0	0	0	0	0	0
	TE-15	0	0	0	0	0	0	0	0	0	0	0	0	0	0	0	0	0	0	0	0	1	1
	TE-4	0	0	0	0	0	0	0	0	0	0	0	0	0	0	0	0	0	0	0	0	0	0
	TE-441-T	0	0	0	0	0	0	0	0	0	0	1	0	0	0	0	0	0	0	0	0	0	0
	TE-5	0	0	0	0	0	0	0	0	0	0	0	0	0	0	0	0	0	0	0	0	0	0
	TE-6	0	0	0	1	0	0	0	0	0	0	1	0	0	0	0	0	0	0	0	0	0	0
	TE-8	0	0	0	0	0	0	0	0	0	0	0	0	0	0	0	0	0	0	0	0	0	0
	TE-9	0	0	0	0	0	0	0	0	0	0	0	0	0	0	0	0	0	0	0	0	0	0
	TGBC11TKB	0	0	0	1	0	0	0	0	0	0	0	0	0	0	0	0	0	0	0	0	0	0
	TGBC1TKB	0	0	0	0	0	0	1	0	0	0	0	0	0	0	0	0	0	0	0	0	0	0
	TGBC24TKB	0	0	0	1	0	0	0	0	0	0	1	0	0	0	0	0	0	0	0	0	0	0
	TGW	0	0	0	0	0	0	0	0	0	0	0	0	0	0	0	0	0	0	0	1	0	0
	THP-1	0	0	1	0	0	0	0	0	0	0	0	0	0	0	0	0	0	0	0	0	0	0
	TK	0	0	0	0	0	0	0	0	0	0	0	0	0	0	0	0	0	0	0	0	0	0
	TK10	0	0	0	1	0	0	0	0	0	0	0	0	0	0	0	0	0	0	1	0	0	0
	TOV-112D	0	0	0	0	0	0	0	0	0	0	0	0	0	0	0	0	0	0	0	0	0	0
	TOV-21G	0	0	0	0	0	0	0	0	0	0	0	0	0	0	0	0	0	0	0	0	0	0
	TT	0	0	0	0	0	0	0	0	0	0	0	0	0	0	0	0	0	0	0	0	0	0
	TT2609-C02	0	0	0	0	0	0	0	0	0	0	0	0	0	0	0	0	0	0	0	0	0	0
	TUR	0	0	0	0	0	0	0	0	0	0	0	0	0	0	0	0	0	0	0	0	0	0
	TYK-nu	0	0	0	0	0	0	0	0	0	1	0	0	0	0	0	0	0	0	0	0	0	0
	U-118-MG	1	0	0	0	0	0	0	1	0	0	0	0	0	0	0	0	0	1	0	0	0	0
	U-2-OS	0	0	0	0	0	0	0	0	0	0	0	0	0	0	0	0	0	0	0	0	0	0
	U-266	0	0	0	0	0	0	0	0	0	0	0	0	0	0	0	0	0	0	0	0	0	0
	U-698-M	0	0	1	0	0	0	0	0	0	0	0	1	0	0	0	0	0	0	0	0	0	0
	U-87-MG	0	0	0	0	0	0	0	0	0	0	0	0	0	1	0	0	0	1	0	0	0	0
	U031	0	0	0	0	0	0	0	0	0	0	0	0	0	0	0	0	0	0	1	0	0	0
	U251	0	0	0	0	0	0	0	0	0	0	0	0	0	0	0	0	0	0	0	0	0	0
	UACC-257	0	0	0	0	0	0	0	0	0	1	0	0	0	0	0	0	0	0	0	0	0	0
	UACC-62	0	0	0	0	0	0	0	0	0	0	0	0	0	0	0	0	0	0	0	0	0	0
	UACC-812	0	0	0	0	0	0	0	0	0	0	0	0	0	1	0	0	0	0	0	0	0	0
	UACC-893	0	0	0	0	0	0	0	0	0	0	0	0	0	0	0	0	0	0	0	0	0	0
	UM-UC-3	0	0	0	0	0	0	0	0	0	0	0	0	0	0	0	0	0	0	0	0	0	0
	UMC-11	0	0	0	0	0	0	0	0	0	0	1	0	1	0	0	0	0	0	0	0	0	0
	UWB1.289	0	0	0	0	0	0	0	0	0	0	0	0	0	0	0	0	0	0	0	0	0	0
	VA-ES-BJ	0	0	0	0	0	0	0	0	0	0	0	0	0	0	0	0	0	0	0	0	0	0
	VAL	0	0	0	0	0	0	0	0	0	0	0	0	0	0	1	1	0	1	0	0	0	0
	VCaP	0	0	0	0	0	0	0	0	0	0	0	1	0	0	0	0	1	0	0	0	0	0
	VM-CUB-1	0	0	0	0	0	0	0	0	0	0	0	0	0	0	0	0	0	0	0	0	0	0
	VMRC-LCD	0	0	0	0	0	0	0	0	0	0	1	0	0	0	0	0	0	0	0	0	0	0
	VMRC-RCZ	0	0	0	0	0	0	0	0	0	0	0	0	0	0	0	0	0	0	0	0	0	0
	WIL2-NS	0	0	0	0	0	1	0	0	0	0	0	0	0	0	1	0	0	0	0	0	0	0
	WM-115	1	0	0	0	0	0	0	1	0	0	0	0	0	0	0	0	0	1	0	0	0	1
	WM1552C	0	0	0	0	0	0	0	0	0	0	0	0	0	0	0	0	0	0	0	0	0	0
	WM278	0	0	0	0	0	0	0	0	0	1	0	0	0	0	0	0	0	0	0	0	0	1
	WM35	0	0	0	0	0	0	0	0	0	0	0	0	0	0	0	0	0	0	0	0	0	0
	WM793B	0	0	0	0	0	0	0	0	0	1	0	0	0	0	0	0	0	0	0	0	0	0
	WSU-DLCL2	0	0	0	0	0	0	0	0	0	0	0	0	0	0	0	1	0	0	0	0	0	0
	WSU-NHL	0	0	0	0	0	0	0	0	0	0	1	0	0	0	0	0	0	0	0	0	0	0
	YAPC	0	0	0	0	0	0	0	0	0	0	0	0	0	0	0	0	0	0	0	0	0	0
	YH-13	1	0	0	0	0	0	0	1	0	0	0	0	0	0	0	0	0	0	0	0	0	0
	YKG-1	0	0	0	0	0	0	0	0	0	0	0	0	0	0	0	0	0	0	0	0	0	0
	YT	0	0	0	0	0	0	0	0	0	0	0	0	0	0	0	0	0	0	0	0	0	0
	ZR-75-30	0	0	0	0	0	0	0	0	0	0	0	0	0	0	0	0	0	0	0	0	0	0

## Sheet: Table-S5E LOBICO models
				TableS5E - Complete list LOBICO models, related to Figure 5
					Table containing information for each of the 1,112 LOBICO models. Specifically, (from left to right in the table), information about the cancer type, the drugs, model performance statistics of the inferred logic models, and aggregated feature importance scores for the CFEs in the inferred logic models. The first column contains a link to webpages containing the visualization of the LOBICO results…
		Link to visualization manual	Link to all LOBICO models as a single pdf file
	Page in Supplementary Data X	Model WebPage	Cancer Type	Drug	Putative target	Drug class	# IC50s measured	# Sensitive cell lines	Single model	Best CV model	CV Error	Std. of CV Error	CV Error single model	std. of CV Error single model	Improvement wrt single model	P-value	Q-value	CV F-statistic	CV continuous F-statistic	ID	LINK to GDSC1000 web-resource portal page	ABCB1	ABL2	ACACA	ACVR1B	ACVR2A	ADCY1	AFF4	AHCTF1	AHNAK	AKAP9	AKT1	ALK	AMOT	ANK3	APAF1	APC	AQR	ARAP3	ARFGAP3	ARFGEF1	ARFGEF2	ARHGAP26	ARHGAP29	ARHGEF6	ARID1A	ARID1B	ARID2	ARID4A
http://www.ebi.ac.uk/~iorio/GDSC1000/DATA/LOBICO/MODELS/PANCAN/LOBICO_SD1%201.jpeg	1	WebPage	PANCAN	Erlotinib	EGFR	EGFR signaling	362	64	d3p14.2	¬d16q23.1 & d2q32.1 | ¬d(BMPR1A,FAS,PTEN) & d3p14.2	0.44716	0.026718	0.46219	0.029495	0.015035	0.084525	0.026801	0.315	0.354	1	http://www.cancerrxgene.org/gdsc1000//Data/LOBICO/model_jpgs/PANCAN/LM_1.jpeg	0.003544	0.0038569	0.0038841	0.0015243	0.0036634	0.0019167	0.0021032	0.0067699	0.0018955	0.0050239	0	0	0	0.0044981	0	0.011646	0	0.0048854	0.0042024	0.0053472	0	0	0	0	0.0095632	0	0.0039158	0.0057851
http://www.ebi.ac.uk/~iorio/GDSC1000/DATA/LOBICO/MODELS/PANCAN/LOBICO_SD1%202.jpeg	2	WebPage	PANCAN	Rapamycin	MTOR	TOR signaling	354	68	PI3K_only-UP	¬d(LARP4B) & d(SYNCRIP,ZNF292) & ¬d(RPL22) & ¬d17p13.2	0.42035	0.034179	0.45836	0.040844	0.038005	0.013673	0.0073169	0.342	0.49	3	http://www.cancerrxgene.org/gdsc1000//Data/LOBICO/model_jpgs/PANCAN/LM_2.jpeg	0.0036505	0.0036814	0	0	0.0046729	0	0	0.0030984	0	0.0051719	0	0.0024804	0	0.0053144	0.00048332	0.0082495	0	0.0052765	0.0031251	0	0.0063779	0	0.0022259	0	0	0	0	0.0045916
http://www.ebi.ac.uk/~iorio/GDSC1000/DATA/LOBICO/MODELS/PANCAN/LOBICO_SD1%203.jpeg	3	WebPage	PANCAN	Sunitinib	PDGFRA, PDGFRB, KDR, KIT, FLT3	RTK signaling	388	26	FLT3	¬d(ARID1B,MAP3K4,MLLT4) & ¬d(RPL22) & dXp22.32 & dXq21.33	0.39035	0.01792	0.50844	0.0018928	0.1181	0.044626	0.017345	0.161	0.544	5	http://www.cancerrxgene.org/gdsc1000//Data/LOBICO/model_jpgs/PANCAN/LM_3.jpeg	0.0026404	0.002576	0.00081449	0.0015372	0.0033414	0.020359	0	0.0012893	0.0011243	0	0	0.0042882	0	0.00097466	0.0016017	0.0020613	0	0.0021879	0.00459	0.0016369	0	0	0.0012782	0	0.007537	0.0017366	0	0.0030295
http://www.ebi.ac.uk/~iorio/GDSC1000/DATA/LOBICO/MODELS/PANCAN/LOBICO_SD1%204.jpeg	4	WebPage	PANCAN	PHA-665752	MET	RTK signaling	396	61	TGFB-UP	¬d(SDHD) & ¬d(POT1) & ¬d(SRGAP3) & dXq22.3	0.4654	0.052512	0.49994	0.010531	0.034541	0.21563	0.045889	0.215	0.47	6	http://www.cancerrxgene.org/gdsc1000//Data/LOBICO/model_jpgs/PANCAN/LM_4.jpeg	0.0023126	0	0	0	0	0	0	0	0	0	0	0	0	0.0041574	0	0	0	0	0	0	0	0	0	0	0.037794	0	0	0
http://www.ebi.ac.uk/~iorio/GDSC1000/DATA/LOBICO/MODELS/PANCAN/LOBICO_SD1%205.jpeg	5	WebPage	PANCAN	MG-132	Proteasome	other	390	27	a(MET)	a(CHD9,CYLD) | a(RHEB) | d(ARID1B,MAP3K4,MLLT4) | VEGF-UP	0.4329	0.029458	0.47858	0.025782	0.045684	0.091803	0.027957	0.25	0.493	9	http://www.cancerrxgene.org/gdsc1000//Data/LOBICO/model_jpgs/PANCAN/LM_5.jpeg	0.018769	0.00079851	0.00079851	0	0.0014826	0	0.00079851	0.00079851	0.035258	0.00079851	0	0.0028658	0	0.0023195	0	0.0069516	0	0.0032965	0	0.00079851	0	0	0.00096322	0	0.0066034	0.0032987	0	0.0067095
http://www.ebi.ac.uk/~iorio/GDSC1000/DATA/LOBICO/MODELS/PANCAN/LOBICO_SD1%206.jpeg	6	WebPage	PANCAN	Paclitaxel	Microtubules	cytoskeleton	389	26	d18q21.31	d18q22.1 & ¬dXq22.3	0.21618	0.0019547	0.41178	0.057411	0.1956	6.7169e-07	2.3444e-06	0.304	0.759	11	http://www.cancerrxgene.org/gdsc1000//Data/LOBICO/model_jpgs/PANCAN/LM_6.jpeg	0.00027492	0	0.0018929	0	0.0018927	0.00047879	0.00064857	0.0039381	0.0055218	0.0049282	0	0.0026922	0	0.0038159	0	0.0066438	0	0.0040494	0.0040797	0.0038064	0.0037545	0	0.00237	0	0.0034237	0.0036478	0	0.0076118
http://www.ebi.ac.uk/~iorio/GDSC1000/DATA/LOBICO/MODELS/PANCAN/LOBICO_SD1%207.jpeg	7	WebPage	PANCAN	Cyclopamine	SMO	other	386	60	CREBBP	¬d(CHD3,GPS2,TP53) & dXq28 & ¬d(PABPC3,SACS,ZMYM2)	0.38829	0.011068	0.46286	0.0038689	0.074567	0.002199	0.0018774	0.273	0.54	17	http://www.cancerrxgene.org/gdsc1000//Data/LOBICO/model_jpgs/PANCAN/LM_7.jpeg	0.001488	0	0	0	0.0028949	0.0015345	0	0.0022788	0	0.0054494	0	0.0057638	0	0.0039494	0	0.0037614	0.00099501	0.002031	0.0035539	0.0029434	0.0029434	0	0.0013583	0	0.0085243	0.0029434	0	0.0057623
http://www.ebi.ac.uk/~iorio/GDSC1000/DATA/LOBICO/MODELS/PANCAN/LOBICO_SD1%208.jpeg	8	WebPage	PANCAN	AZ628	BRAF	ERK MAPK signaling	393	64	BRAF	BRAF | KRAS | NRAS | JAK-STAT-UP	0.24402	0.020336	0.31759	0	0.07357	4.3324e-09	2.7821e-08	0.481	0.715	29	http://www.cancerrxgene.org/gdsc1000//Data/LOBICO/model_jpgs/PANCAN/LM_8.jpeg	0	0	0	0	0.00285	0	0.0031056	0.0051997	0	0.0066296	0	0	0	0	0	0	0.0082265	0	0.00067042	0	0	0	0	0.0083241	0.0076006	0	0	0
http://www.ebi.ac.uk/~iorio/GDSC1000/DATA/LOBICO/MODELS/PANCAN/LOBICO_SD1%209.jpeg	9	WebPage	PANCAN	Sorafenib	PDGFRA, PDGFRB, KDR, KIT, FLT3	RTK signaling	393	31	d12p12.3	FLT3 | d12p12.3	0.44572	0.037342	0.48374	0.029703	0.03802	0.07495	0.024995	0.128	0.331	30	http://www.cancerrxgene.org/gdsc1000//Data/LOBICO/model_jpgs/PANCAN/LM_9.jpeg	0.0026426	0.0028663	0	0	0.0043433	0.010807	0	0.0030989	0.0025091	0	0	0.0038537	0	0.0039972	0.002365	0	0	0.0024264	0	0	0	0	0	0	0.0091601	0	0	0
http://www.ebi.ac.uk/~iorio/GDSC1000/DATA/LOBICO/MODELS/PANCAN/LOBICO_SD1%2010.jpeg	10	WebPage	PANCAN	VX-680	AURKA, AURKB, AURKC, FLT3, ABL1, JAK2	mitosis	383	82	MLL2	¬d(POT1) & ¬d4q22.1 & dXq28 & ¬d(PABPC3,SACS,ZMYM2)	0.45791	0.0077869	0.48319	0.0083881	0.025276	0.098735	0.029166	0.274	0.433	32	http://www.cancerrxgene.org/gdsc1000//Data/LOBICO/model_jpgs/PANCAN/LM_10.jpeg	0	0.0031962	0	0	0.0057987	0	0.01325	0	0.0028858	0.003826	0	0	0	0.0056383	0.0052093	0	0	0.0076527	0.006139	0	0.0053631	0	0	0	0.030291	0	0	0
http://www.ebi.ac.uk/~iorio/GDSC1000/DATA/LOBICO/MODELS/PANCAN/LOBICO_SD1%2011.jpeg	11	WebPage	PANCAN	Imatinib	ABL, KIT, PDGFR	ABL signaling	396	48	BCR-ABL	BCR-ABL	0.38602	0.045561	0.38602	0.045561	0	8.091e-07	2.3444e-06	0.151	0.425	34	http://www.cancerrxgene.org/gdsc1000//Data/LOBICO/model_jpgs/PANCAN/LM_11.jpeg	0.0018673	0.0013662	0.0017447	0	0.0026133	0.0021249	0	0.0017447	0.00228	0.0017447	0	0.001433	0	0.0024274	9.1606e-05	0.0025791	0	1.495e-06	0	0	0	0	0	0	0.0039362	0	0	0
http://www.ebi.ac.uk/~iorio/GDSC1000/DATA/LOBICO/MODELS/PANCAN/LOBICO_SD1%2012.jpeg	12	WebPage	PANCAN	NVP-TAE684	ALK	RTK signaling	395	37	d12q24.32	d16q23.1 & ¬d(ERCC3) & ¬d(PABPC3,SACS,ZMYM2) & ¬TLR-UP	0.45139	0.051058	0.5272	0.0066776	0.075816	0.18071	0.041252	0.19	0.496	35	http://www.cancerrxgene.org/gdsc1000//Data/LOBICO/model_jpgs/PANCAN/LM_12.jpeg	0.001206	0.0032656	0.0011594	0.00039976	0.005227	0.0007575	0.0018662	0.00078767	0.00039976	0.0021741	0	0.00070687	0	0.0037368	0.0032676	0.010039	0.0016564	0.002565	0.00077743	0.00070483	0.0033312	0	0.0040263	0	0.0093333	0	0.0046814	0.0045997
http://www.ebi.ac.uk/~iorio/GDSC1000/DATA/LOBICO/MODELS/PANCAN/LOBICO_SD1%2013.jpeg	13	WebPage	PANCAN	Crizotinib	MET, ALK	RTK signaling	395	51	d(CHD9,CNOT1,CYLD,MMP2,NUP93)	¬d(SDHD) & ¬d(ARID1B,MAP3K4,MLLT4) & ¬d17p13.1 & dXq21.33	0.44585	0.026606	0.54732	0.022149	0.10147	0.11005	0.030725	0.232	0.346	37	http://www.cancerrxgene.org/gdsc1000//Data/LOBICO/model_jpgs/PANCAN/LM_13.jpeg	0.0021723	0.0017791	0	0	0.0036514	0.019715	0	0	0	0.0015618	0	0	0	0	0.023159	0	0	0.0023529	0.0044119	0	0	0	0	0	0.0082985	0	0.0047282	0.0036192
http://www.ebi.ac.uk/~iorio/GDSC1000/DATA/LOBICO/MODELS/PANCAN/LOBICO_SD1%2014.jpeg	14	WebPage	PANCAN	AZD-0530	SRC, ABL1	ABL signaling	396	63	NOTCH1	d(BNC2,CDKN2A,JAK2,PSIP1) & ¬d(SYNCRIP,ZNF292) & dXp11.3	0.37773	0.016085	0.48038	0.010665	0.10265	0.000474	0.0005427	0.259	0.542	38	http://www.cancerrxgene.org/gdsc1000//Data/LOBICO/model_jpgs/PANCAN/LM_14.jpeg	0.0027039	0.0013631	0	0	0.0042429	0.00037189	0.0085664	0.0027666	0	0	0	0.00072563	0	0.0033066	0	0.0024623	0	0.0027743	0.0031071	0.001667	0	0	0.016119	0	0.0082989	0	0	0
http://www.ebi.ac.uk/~iorio/GDSC1000/DATA/LOBICO/MODELS/PANCAN/LOBICO_SD1%2015.jpeg	15	WebPage	PANCAN	S-Trityl-L-cysteine	KIF11	mitosis	387	17	d(GNAQ,NTRK2,PCSK5,TJP2)	¬d3p14.2 & ¬d(CHD3,GPS2,TP53) & dXq28	0.45684	0.054434	0.52439	0.0028135	0.067557	0.23071	0.047341	0.112	0.416	41	http://www.cancerrxgene.org/gdsc1000//Data/LOBICO/model_jpgs/PANCAN/LM_15.jpeg	0.0017406	0.00362	0.00079709	0	0.0034448	0.0010344	6.1833e-05	0.0025617	0.0011008	0.0042797	0	0.0033286	0	0.0028542	0.0015228	0.0051617	0.0023447	0.0029968	0.0039943	0.0032067	0.0030778	0	0.0013828	0	0.0075892	0.0031359	0.0023557	0.0035711
http://www.ebi.ac.uk/~iorio/GDSC1000/DATA/LOBICO/MODELS/PANCAN/LOBICO_SD1%2016.jpeg	16	WebPage	PANCAN	Z-LLNle-CHO	g-secretase	other	388	28	FN1	¬a(ACTB,CARD11,PMS2,RAC1) & a(AKAP9) | d16q23.1 & d(BNC2,CDKN2A,JAK2,PSIP1)	0.43427	0.028669	0.51393	0.0014453	0.079663	0.08916	0.027264	0.136	0.338	45	http://www.cancerrxgene.org/gdsc1000//Data/LOBICO/model_jpgs/PANCAN/LM_16.jpeg	0.0010203	0.0027616	0.00028198	0.00094698	0.0029534	0.001617	0.00091818	0.00075714	0.008839	0.00057086	0	0.0027489	0	0.0061427	0.0033531	0.0030374	0	0	0.0029744	0.003202	0.0059354	0	0	0	0.0075526	0.00045986	0.0050087	0.0048334
http://www.ebi.ac.uk/~iorio/GDSC1000/DATA/LOBICO/MODELS/PANCAN/LOBICO_SD1%2017.jpeg	17	WebPage	PANCAN	Dasatinib	ABL, SRC, KIT, PDGFR	ABL signaling	385	130	BCR-ABL	BCR-ABL | d(SMAD4),d18q21.2 | d(ERCC3) | H2O2-UP	0.45316	0.02655	0.52109	0.017852	0.067929	0.034069	0.014501	0.295	0.317	51	http://www.cancerrxgene.org/gdsc1000//Data/LOBICO/model_jpgs/PANCAN/LM_17.jpeg	0	0	0.0016273	0	0	0	0	0	0.022318	0	0	0	0	0.004123	0	0	0	0.0083948	0	0	0	0	0	0	0	0.0083948	0	0.010714
http://www.ebi.ac.uk/~iorio/GDSC1000/DATA/LOBICO/MODELS/PANCAN/LOBICO_SD1%2018.jpeg	18	WebPage	PANCAN	GNF-2	ABL [T315I]	ABL signaling	386	50	BCR-ABL	BCR-ABL	0.36631	0.033051	0.36631	0.033051	0	3.0642e-06	6.0342e-06	0.145	0.46	52	http://www.cancerrxgene.org/gdsc1000//Data/LOBICO/model_jpgs/PANCAN/LM_18.jpeg	0.0032117	0	0	0	0.0021535	0	0.041158	0.0024307	0.0043252	0.026564	0	0.0071048	0	0.0037058	0.0017274	0.0039022	0	0	0.001981	0.017735	0	0	0.041453	0	0.0031404	0	0.0015021	0.032568
http://www.ebi.ac.uk/~iorio/GDSC1000/DATA/LOBICO/MODELS/PANCAN/LOBICO_SD1%2019.jpeg	19	WebPage	PANCAN	CGP-60474	CDK1,CDK2,CDK5,CDK7,CDK9	cell cycle	388	31	d(BMPR1A,FAS,PTEN)	d(BNC2,CDKN2A,JAK2,PSIP1) & d(SYNCRIP,ZNF292)	0.4047	0.033102	0.5032	0.012626	0.098505	0.056347	0.020412	0.132	0.44	53	http://www.cancerrxgene.org/gdsc1000//Data/LOBICO/model_jpgs/PANCAN/LM_19.jpeg	0.0011712	0.0045278	0.00036191	0	0.0020817	0	0	0.0047267	0	0.0027328	0	0.0029123	0	0.010426	0	0.0047411	0	0.005583	0.0012577	0.0047267	0.0027328	0	0.0032071	0	0.0092672	0.0052152	0.0045119	0.0055313
http://www.ebi.ac.uk/~iorio/GDSC1000/DATA/LOBICO/MODELS/PANCAN/LOBICO_SD1%2020.jpeg	20	WebPage	PANCAN	CGP-082996	CDK4	cell cycle	388	29	d18q22.1	d18q22.1 & ¬dXp11.3	0.46979	0.027201	0.53534	0.0066558	0.065551	0.10649	0.030364	0.0488	0.197	54	http://www.cancerrxgene.org/gdsc1000//Data/LOBICO/model_jpgs/PANCAN/LM_20.jpeg	0.0023682	0	0.0012901	0	0.0031059	0.0029824	0	0	0.0027076	0.0023368	0	0.0044676	0	0.0030483	0	0.0032044	0	0.0023421	0.0013494	0	0.0029838	0	0	0	0.0050379	0	0.0037363	0
http://www.ebi.ac.uk/~iorio/GDSC1000/DATA/LOBICO/MODELS/PANCAN/LOBICO_SD1%2021.jpeg	21	WebPage	PANCAN	A-770041	SRC family	other	389	160	d(APC)	BCR-ABL | CREBBP | NF2 | NOTCH1	0.49886	0.027165	0.5189	0.0051395	0.020039	0.47649	0.074622	0.276	0.321	55	http://www.cancerrxgene.org/gdsc1000//Data/LOBICO/model_jpgs/PANCAN/LM_21.jpeg	0	0	0	0	0	0	0	0	0.022287	0	0	0	0	0	0	0.01111	0	0	0	0	0	0	0	0	0.0088972	0	0	0
http://www.ebi.ac.uk/~iorio/GDSC1000/DATA/LOBICO/MODELS/PANCAN/LOBICO_SD1%2022.jpeg	22	WebPage	PANCAN	WH-4-023	SRC family, ABL	ABL signaling	386	84	BCR-ABL	BCR-ABL | CREBBP | NF2 | NOTCH1	0.45162	0.01603	0.48031	0.0058199	0.028687	0.040491	0.016176	0.222	0.32	56	http://www.cancerrxgene.org/gdsc1000//Data/LOBICO/model_jpgs/PANCAN/LM_22.jpeg	0.0025513	0.0011228	0.0020769	0	0.0042254	0	0.0011228	0.0028345	0.020563	0.0029791	0	0.0014643	0	0.0032906	0.0012752	0.0048147	0	0.0033096	0.0033096	0.0011381	0.0032239	0	0	0	0.010414	0.0038047	0	0
http://www.ebi.ac.uk/~iorio/GDSC1000/DATA/LOBICO/MODELS/PANCAN/LOBICO_SD1%2023.jpeg	23	WebPage	PANCAN	WZ-1-84	BMX	other	388	53	d21q11.2	d18q22.1 & ¬dXq22.3 | PIK3CA & ¬d16q23.1	0.4684	0.017396	0.51486	0.0077807	0.046467	0.17638	0.040805	0.231	0.257	59	http://www.cancerrxgene.org/gdsc1000//Data/LOBICO/model_jpgs/PANCAN/LM_23.jpeg	0.0023383	0.0023448	0.0021345	0	0.0041511	0.00076631	0.0015288	0.0035541	0.0026159	0	0	0.0018386	0	0.0032468	0	0.0062252	0	0.0027906	0.0035788	0.0035788	0.0030074	0	0.0015293	0	0.0041184	0.0036862	0.006849	0.0052531
http://www.ebi.ac.uk/~iorio/GDSC1000/DATA/LOBICO/MODELS/PANCAN/LOBICO_SD1%2024.jpeg	24	WebPage	PANCAN	BI-2536	PLK1, PLK2, PLK3	mitosis	387	30	d(SMAD4),d18q21.2	TP53 & d(BNC2,CDKN2A,JAK2,PSIP1) & ¬dXq22.3	0.38228	0.042048	0.50856	0.032284	0.12628	0.014108	0.0074953	0.168	0.484	60	http://www.cancerrxgene.org/gdsc1000//Data/LOBICO/model_jpgs/PANCAN/LM_24.jpeg	0.0013739	0.0048812	0.01064	0.0021299	0.025418	0	0.0058954	0.0097774	0.0017642	0.031424	0	0.0043787	0	0.0029094	0	0.0077748	0	0	0	0.0037713	0	0	0.0025138	0	0.0027771	0.0024713	0.0016037	0.0064476
http://www.ebi.ac.uk/~iorio/GDSC1000/DATA/LOBICO/MODELS/PANCAN/LOBICO_SD1%2025.jpeg	25	WebPage	PANCAN	BMS-536924	IGF1R	IGFR signaling	389	51	d21q11.2	KRAS | d21q11.2 | d(ARFGAP3)	0.45575	0.012307	0.5136	0.014323	0.057855	0.09438	0.028456	0.18	0.342	62	http://www.cancerrxgene.org/gdsc1000//Data/LOBICO/model_jpgs/PANCAN/LM_25.jpeg	0.0017614	0.0037612	0	0	0.0011658	0	0.0016011	0.0038452	0.0003154	0.0021485	0	0.0028311	0	0.0014053	0.00076432	0.03849	0	0.0032328	0	0	0.0027267	0	0.0048077	0	0	0	0.0018314	0.0043244
http://www.ebi.ac.uk/~iorio/GDSC1000/DATA/LOBICO/MODELS/PANCAN/LOBICO_SD1%2026.jpeg	26	WebPage	PANCAN	BMS-509744	ITK	other	389	39	d(SMAD4),d18q21.2	¬MLL2 & ¬d(CHD9,CNOT1,CYLD,MMP2,NUP93) & d(SYNCRIP,ZNF292) & ¬TNFa-DOWN	0.40881	0.049073	0.52092	0.0063866	0.11212	0.033757	0.014452	0.255	0.552	63	http://www.cancerrxgene.org/gdsc1000//Data/LOBICO/model_jpgs/PANCAN/LM_26.jpeg	0.0022053	0.0014174	0	0	0.0024844	0	0	0.0035852	0	0.002706	0	0.0037724	0	0.016546	0.0011628	0.004388	0	0.0036233	0.0019006	0.0046371	0.0022467	0	0.0050645	0	0.0071836	0.0024627	0.004369	0.0053239
http://www.ebi.ac.uk/~iorio/GDSC1000/DATA/LOBICO/MODELS/PANCAN/LOBICO_SD1%2027.jpeg	27	WebPage	PANCAN	CMK	RSK	ERK MAPK signaling	388	25	MAPK_only-DOWN	¬d(FAT1,IRF2) & ¬d(CHD3,GPS2,TP53) & dXq28 & ¬d(ERCC3)	0.34009	0.078599	0.46821	0.019815	0.12812	0.007308	0.0046709	0.193	0.675	64	http://www.cancerrxgene.org/gdsc1000//Data/LOBICO/model_jpgs/PANCAN/LM_27.jpeg	0.0014329	0.0023985	0	0	0.0036254	0.0016297	0.00076082	0.0017691	0.00049725	0	0	0.0031397	0	0.0039994	0.00033453	0.0038782	0	0.0012445	0.0047861	0.002915	0	0	0	0	0.0027834	0.002915	0.0018921	0.0031403
http://www.ebi.ac.uk/~iorio/GDSC1000/DATA/LOBICO/MODELS/PANCAN/LOBICO_SD1%2028.jpeg	28	WebPage	PANCAN	Pyrimethamine	Dihydrofolate reductase (DHFR)	DNA replication	391	36	MAPK_only-DOWN	GATA3 | MECOM | d4q22.1 | MAPK_only-DOWN	0.42308	0.032211	0.52114	0.0062204	0.098059	0.026792	0.012028	0.189	0.461	71	http://www.cancerrxgene.org/gdsc1000//Data/LOBICO/model_jpgs/PANCAN/LM_28.jpeg	0.002948	0.0021058	0.0013893	0.047558	0.00083797	0	0.00144	0.0081311	0.034275	0.0027378	0	0	0	0	0	0.054083	0	0.0017549	0.0032275	0	0	0	0.0011086	0	0.030627	0.0054947	0	0.0065622
http://www.ebi.ac.uk/~iorio/GDSC1000/DATA/LOBICO/MODELS/PANCAN/LOBICO_SD1%2029.jpeg	29	WebPage	PANCAN	JW-7-52-1	MTOR	TOR signaling	374	32	a8q24.13	d22q11.1 | d(ING1,IRS2,TFDP1) | PI3K_only-UP	0.46522	0.034649	0.52373	0.016686	0.058511	0.18463	0.041825	0.189	0.269	83	http://www.cancerrxgene.org/gdsc1000//Data/LOBICO/model_jpgs/PANCAN/LM_29.jpeg	0.0033665	0.0046457	0.049511	0	0.0027657	0.0010828	0	0.0049759	0.0024519	0.0065346	0	0.004229	0	0.0070984	0	0.0060077	0	0.0045853	0.0014483	0	0	0	0.0027739	0	0.095448	0	0.0020048	0
http://www.ebi.ac.uk/~iorio/GDSC1000/DATA/LOBICO/MODELS/PANCAN/LOBICO_SD1%2030.jpeg	30	WebPage	PANCAN	A-443654	AKT1, AKT2, AKT3	PI3K signaling	388	31	MLL2	¬d(CHD9,CNOT1,CYLD,MMP2,NUP93) & ¬d(FAT1,IRF2) & d(SYNCRIP,ZNF292) & ¬d(RPL22)	0.45952	0.066056	0.49282	0.015527	0.033302	0.1992	0.043653	0.126	0.243	86	http://www.cancerrxgene.org/gdsc1000//Data/LOBICO/model_jpgs/PANCAN/LM_30.jpeg	0.0012839	0.0014532	0.00045885	0.011731	0.0013674	0.00067041	0.00044734	0.0068477	0	0.0069242	0	0	0	0.030605	0.00042307	0.0052033	0	0.0073929	0.0060503	0.006827	0.0057419	0	0.0018415	0	0.051418	0	0.0033611	0.0069712
http://www.ebi.ac.uk/~iorio/GDSC1000/DATA/LOBICO/MODELS/PANCAN/LOBICO_SD1%2031.jpeg	31	WebPage	PANCAN	GW843682X	PLK1	mitosis	389	15	a(KRAS)	d16q23.1 & ¬dXp21.1 | d(BNC2,CDKN2A,JAK2,PSIP1) & JAK-STAT-UP	0.34069	0.085724	0.45778	0.044041	0.11709	0.012031	0.0067822	0.157	0.668	87	http://www.cancerrxgene.org/gdsc1000//Data/LOBICO/model_jpgs/PANCAN/LM_31.jpeg	0.0016248	0.0017712	0.0010296	0	0.0019788	0	0.00037779	0	0.0016047	0.0030397	0	0.0036235	0	0.0017075	0.0017395	0.0027315	0.0024762	0.0029831	0.0036718	0.0021837	0.0010403	0	0.001047	0	0.0042909	0.0019119	0.0012808	0.0042652
http://www.ebi.ac.uk/~iorio/GDSC1000/DATA/LOBICO/MODELS/PANCAN/LOBICO_SD1%2032.jpeg	32	WebPage	PANCAN	MS-275	HDAC	chromain histone acetylation	391	25	d(EXT2)	MLL-AFF1 | d(STK11) | d(EXT2) | d4q22.1	0.46334	0.064544	0.48292	0.027046	0.019574	0.20689	0.044609	0.109	0.25	88	http://www.cancerrxgene.org/gdsc1000//Data/LOBICO/model_jpgs/PANCAN/LM_32.jpeg	0	0	0	0	0	0	0	0	0.0022973	0	0	0	0	0	0	0	0	0	0	0	0	0	0	0	0	0	0.0034539	0
http://www.ebi.ac.uk/~iorio/GDSC1000/DATA/LOBICO/MODELS/PANCAN/LOBICO_SD1%2033.jpeg	33	WebPage	PANCAN	Parthenolide	NFKB1	other	392	39	MLL2	MLL2 & ¬a(CCT5,TERT,TRIO)	0.39893	0.047975	0.41857	0.047777	0.019645	0.005506	0.0036964	0.278	0.261	89	http://www.cancerrxgene.org/gdsc1000//Data/LOBICO/model_jpgs/PANCAN/LM_33.jpeg	0	0	0	0.0016708	0.00011644	0.00012636	0	0.0043403	0.0027454	0.0028867	0	0.0016498	0	0.0038273	0.00054252	0	0	0.0051517	0.0042449	0.0031241	0.0031791	0	0.0011472	0	0	0.0053489	0.0016498	0.0026544
http://www.ebi.ac.uk/~iorio/GDSC1000/DATA/LOBICO/MODELS/PANCAN/LOBICO_SD1%2034.jpeg	34	WebPage	PANCAN	KIN001-135	IKKE	other	392	38	a(DHX9)	¬d18q22.1 & ¬d(CASP1),d11q22.3 & ¬d(CHD9,CNOT1,CYLD,MMP2,NUP93) & dXp21.1	0.48179	0.014752	0.50798	0.015422	0.026188	0.32503	0.057411	0.157	0.33	91	http://www.cancerrxgene.org/gdsc1000//Data/LOBICO/model_jpgs/PANCAN/LM_34.jpeg	0.003938	0.00089732	0	0	0.0049758	0	0	0.00094872	0.0030027	0	0	0	0	0.0029562	0.0031616	0.00074481	0	0.00094872	0	0	0	0	0	0	0.0088899	0	0.0032432	0.0019824
http://www.ebi.ac.uk/~iorio/GDSC1000/DATA/LOBICO/MODELS/PANCAN/LOBICO_SD1%2035.jpeg	35	WebPage	PANCAN	TGX221	PI3Kbeta	PI3K signaling	390	55	PTEN	MGA | PTEN | d8p21.1 | H2O2-UP	0.43702	0.045522	0.49493	0.023015	0.057913	0.073525	0.024624	0.228	0.268	94	http://www.cancerrxgene.org/gdsc1000//Data/LOBICO/model_jpgs/PANCAN/LM_35.jpeg	0.0026528	0.0021116	0.0041638	0	0.0018206	0.0012511	0.0017985	0.003032	0.002896	0.0037085	0	0.0034907	0	0.0039164	0	0.089843	0.0016675	0.0041712	0.0035548	0.0033961	0.0085098	0	0.0022759	0.0016675	0.00064478	0	0	0.0029007
http://www.ebi.ac.uk/~iorio/GDSC1000/DATA/LOBICO/MODELS/PANCAN/LOBICO_SD1%2036.jpeg	36	WebPage	PANCAN	Bortezomib	Proteasome	other	391	31	d(ARID1B,MAP3K4,MLLT4)	a(CHD9,CYLD) | d(ARID1B,MAP3K4,MLLT4)	0.43975	0.04399	0.4407	0.034956	0.00094818	0.11914	0.032465	0.13	0.333	104	http://www.cancerrxgene.org/gdsc1000//Data/LOBICO/model_jpgs/PANCAN/LM_36.jpeg	0.014467	0	0	0	0.0013391	0	0	0.0035163	0	0.0025839	0	0.0025824	0	0.00030233	0	0.0037034	0	0.0037833	0	0	0	0	0.0030885	0	0.0022885	0.025776	0.0030273	0.00097864
http://www.ebi.ac.uk/~iorio/GDSC1000/DATA/LOBICO/MODELS/PANCAN/LOBICO_SD1%2037.jpeg	37	WebPage	PANCAN	XMD8-85	MAP2K5 (ERK5)	other	387	36	MAPK_only-DOWN	ARFGEF1 | d(EXT2) | MAPK_only-DOWN	0.4485	0.063908	0.47775	0.016522	0.029253	0.10954	0.030642	0.156	0.36	106	http://www.cancerrxgene.org/gdsc1000//Data/LOBICO/model_jpgs/PANCAN/LM_37.jpeg	0.00093512	0	0	0	0.001914	0.00087228	0	0.0012142	0.00068876	0.0043968	0	0	0	0	0	0.0075745	0	0.0025416	0.0043968	0.0661	0.0043968	0	0	0	0.0098816	0.0043968	0.0058068	0.0059924
http://www.ebi.ac.uk/~iorio/GDSC1000/DATA/LOBICO/MODELS/PANCAN/LOBICO_SD1%2038.jpeg	38	WebPage	PANCAN	Roscovitine	CDKs	cell cycle	387	35	d(PCDH18)	¬d(CACNA1D,WNT5A),d3p21.1 & ¬d(CHD3,GPS2,TP53) & dXq28	0.47927	0.031933	0.53487	0.014771	0.055608	0.30471	0.05522	0.133	0.222	110	http://www.cancerrxgene.org/gdsc1000//Data/LOBICO/model_jpgs/PANCAN/LM_38.jpeg	0.001795	0.0020159	0.0013348	0.0014789	0.0021453	0.00024978	0.00056607	0.0033289	0.0018797	0.0029268	0	0.0030775	0	0.024683	0	0.00024175	0.0016679	0.0032854	0.0022369	0.0031636	0.00097756	0	0.0027985	0.0016682	0.014456	0	0.0024804	0.0033313
http://www.ebi.ac.uk/~iorio/GDSC1000/DATA/LOBICO/MODELS/PANCAN/LOBICO_SD1%2039.jpeg	39	WebPage	PANCAN	Salubrinal	GADD34-PP1C	other	388	28	MLL2	¬d(FAT1,IRF2) & ¬d(SRGAP3) & dXq28	0.43347	0.071617	0.52628	0.0079284	0.092812	0.10816	0.030509	0.177	0.555	111	http://www.cancerrxgene.org/gdsc1000//Data/LOBICO/model_jpgs/PANCAN/LM_39.jpeg	0.00098796	0.012121	0.00019397	0	0.0036871	0.0010593	0	0.0010327	0.0016973	0	0	0.0032047	0	0.002454	0.0021721	0.0024066	0.013641	0.0017119	0.003331	0	0	0	0.0022696	0	0.0079185	0	0.0010289	0.0039241
http://www.ebi.ac.uk/~iorio/GDSC1000/DATA/LOBICO/MODELS/PANCAN/LOBICO_SD1%2040.jpeg	40	WebPage	PANCAN	Lapatinib	ERBB2, EGFR	EGFR signaling	387	61	d(SMAD4),d18q21.2	NF2 | d(SMAD4),d18q21.2 | d(APC) | a(CDK12,ERBB2,MED24)	0.376	0.040881	0.49706	0.034881	0.12106	0.002464	0.0020686	0.344	0.42	119	http://www.cancerrxgene.org/gdsc1000//Data/LOBICO/model_jpgs/PANCAN/LM_40.jpeg	0.0023331	0.0010731	0.001391	0.001039	0.0036546	0.0021256	0.00094462	0.0031807	0.013793	0.0023723	0	0.0018972	0	0.0032	0	0.0082228	0.0013959	0.001202	0.0026929	0.0039515	0.0045048	0	0	0	0.007527	0	0.0063406	0.0038297
http://www.ebi.ac.uk/~iorio/GDSC1000/DATA/LOBICO/MODELS/PANCAN/LOBICO_SD1%2041.jpeg	41	WebPage	PANCAN	GSK269962A	ROCK1, ROCK2	cytoskeleton	392	51	TGFB-UP	¬TP53 & ¬d18q22.1 & ¬d(CASP1),d11q22.3 & ¬d(FAT1,IRF2)	0.35154	0.017668	0.46418	0.022453	0.11265	0.000713	0.00078588	0.275	0.588	127	http://www.cancerrxgene.org/gdsc1000//Data/LOBICO/model_jpgs/PANCAN/LM_41.jpeg	0	0	0.0010289	0	0.0030004	0	0.0022373	0	0.0013862	0	0	0.0010711	0	0	0.0046148	0	0	0.003428	0.0032606	0	0	0	0.005511	0	0.0083956	0.003428	0.0039515	0.0038555
http://www.ebi.ac.uk/~iorio/GDSC1000/DATA/LOBICO/MODELS/PANCAN/LOBICO_SD1%2042.jpeg	42	WebPage	PANCAN	Doxorubicin	DNA intercalating	DNA replication	854	62	EWSR1-FLI1	d18q22.1 & ¬d16q23.1	0.44227	0.011093	0.52588	0.0081148	0.083617	0.044914	0.017411	0.12	0.393	133	http://www.cancerrxgene.org/gdsc1000//Data/LOBICO/model_jpgs/PANCAN/LM_42.jpeg	0.0038816	0.00095745	0.0016384	0	0.0020827	0.00082635	0.0021312	0.0019841	0.00057547	0.003345	0.0014448	0.0027675	0	0.0034116	0.00039745	0.0055706	0.00080833	0.0015502	0.002675	0.0024531	0.001141	0	0.002127	0	0.0061894	0.0028845	0	0.0036148
http://www.ebi.ac.uk/~iorio/GDSC1000/DATA/LOBICO/MODELS/PANCAN/LOBICO_SD1%2043.jpeg	43	WebPage	PANCAN	Etoposide	TOP2	DNA replication	864	53	MLL2	¬TP53 & ¬d(CHD9,CNOT1,CYLD,MMP2,NUP93) & ¬d3p14.2 & ¬H2O2-UP	0.4614	0.022057	0.51225	0.017119	0.050849	0.15215	0.038152	0.0978	0.309	134	http://www.cancerrxgene.org/gdsc1000//Data/LOBICO/model_jpgs/PANCAN/LM_43.jpeg	0	0.0015864	0.0011059	0.00087839	0.0032832	0.00049221	0.0015746	0.002108	0.00074514	0.0024723	0.0064803	0.00069386	0	0.0033871	0.00070499	0.0033446	0.00026792	0.0027228	0.0020435	0.0019296	0.0019802	0	0.0031799	0	0.0094985	0.0025228	0.0025777	0.0037694
http://www.ebi.ac.uk/~iorio/GDSC1000/DATA/LOBICO/MODELS/PANCAN/LOBICO_SD1%2044.jpeg	44	WebPage	PANCAN	Gemcitabine	DNA replication	DNA replication	849	55	MAPK_only-DOWN	d16q23.1 & ¬d4q22.1 & ¬d(ARID1B,MAP3K4,MLLT4) & ¬d21q11.2	0.44388	0.03144	0.50151	0.016074	0.057639	0.050604	0.018984	0.12	0.379	135	http://www.cancerrxgene.org/gdsc1000//Data/LOBICO/model_jpgs/PANCAN/LM_44.jpeg	0.00132	0.00052404	0.0015125	0	0.0028616	0	0.0015069	0.0013372	0.0008084	0.035347	0.0081976	0.00078318	0	0.0025493	0.00078069	0.0064131	0	0.0011611	0	0.0028441	0.0019667	0	0	0.00080881	0.04542	0	0.0041729	0.002999
http://www.ebi.ac.uk/~iorio/GDSC1000/DATA/LOBICO/MODELS/PANCAN/LOBICO_SD1%2045.jpeg	45	WebPage	PANCAN	Mitomycin C	DNA crosslinker	DNA replication	855	68	MAPK_only-UP	¬d18q22.1 & ¬d8p23.3 & d(BNC2,CDKN2A,JAK2,PSIP1) & ¬d(SYNCRIP,ZNF292)	0.49031	0.039416	0.51458	0.012968	0.024275	0.35945	0.061517	0.133	0.259	136	http://www.cancerrxgene.org/gdsc1000//Data/LOBICO/model_jpgs/PANCAN/LM_45.jpeg	0.0020336	0.00027103	0.0011074	0	0.0047237	0	0.00087171	0.00060798	0.0004199	0.001166	0	0.0012256	0	0.0011891	0.00068693	0.0042764	0	0	0	0.0011357	0	0	0	0	0.0083795	0	0.002707	0
http://www.ebi.ac.uk/~iorio/GDSC1000/DATA/LOBICO/MODELS/PANCAN/LOBICO_SD1%2046.jpeg	46	WebPage	PANCAN	Vinorelbine	Microtubules	cytoskeleton	864	51	BRAF	d16q23.1 & ¬d(ATRX) & ¬a(ARFGAP1,GNAS)	0.469	0.027695	0.49473	0.01406	0.025733	0.19084	0.042578	0.0663	0.277	140	http://www.cancerrxgene.org/gdsc1000//Data/LOBICO/model_jpgs/PANCAN/LM_46.jpeg	0.0017894	0.00028034	0.0018744	0.00019331	0.0010239	6.3157e-05	0.00020007	0.00084797	0.00098492	0.0028432	0	0.00082173	0	0.0019238	0.0004776	0.0092195	0.00026508	0.00042858	0.0012109	0.002221	0.0017418	0	0.00080046	0.0011263	0.0098458	0.0037788	0.0030554	0
http://www.ebi.ac.uk/~iorio/GDSC1000/DATA/LOBICO/MODELS/PANCAN/LOBICO_SD1%2047.jpeg	47	WebPage	PANCAN	NSC-87877	PTPN6 (SHP-1), PTPN11 (SHP-2)	other	859	103	a(IL7R)	TP53 & d16q23.1 & ¬d(ERCC3) & ¬d2q37.3	0.50774	0.011943	0.52718	0.016284	0.019437	0.59983	0.085762	0.138	0.198	147	http://www.cancerrxgene.org/gdsc1000//Data/LOBICO/model_jpgs/PANCAN/LM_47.jpeg	0	0	0	0	0	0.00021748	0	0	0	0.031812	0	0	0	0	0	0	0	0	0	0	0	0	0	0	0.0099604	0	0	0
http://www.ebi.ac.uk/~iorio/GDSC1000/DATA/LOBICO/MODELS/PANCAN/LOBICO_SD1%2048.jpeg	48	WebPage	PANCAN	Bicalutamide	ANDR (androgen receptor)	other	853	78	d1q43	HLA-A | NRAS | d4q13.3 | d1q43	0.4835	0.026523	0.51722	0.0079015	0.03372	0.28313	0.053067	0.121	0.367	150	http://www.cancerrxgene.org/gdsc1000//Data/LOBICO/model_jpgs/PANCAN/LM_48.jpeg	0.0013691	0	0.0005077	0.0015326	0.00049631	0.00049631	0.001783	0.0024699	0.0021153	0.0035451	0.022017	0.0014589	0	0.0031754	0.00067632	0.0083499	0.0011472	0	0.0014148	0.0050443	0.002799	0	0.0020741	0	0.0078166	0.0041904	0.0028612	0
http://www.ebi.ac.uk/~iorio/GDSC1000/DATA/LOBICO/MODELS/PANCAN/LOBICO_SD1%2049.jpeg	49	WebPage	PANCAN	QS11	ARFGAP	other	854	64	d(CHD9,CNOT1,CYLD,MMP2,NUP93)	MLL2 & ¬d8p23.3 | ¬d(BNC2,CDKN2A,JAK2,PSIP1) & dXp11.3	0.46102	0.048761	0.47095	0.018958	0.0099306	0.1147	0.031487	0.143	0.461	151	http://www.cancerrxgene.org/gdsc1000//Data/LOBICO/model_jpgs/PANCAN/LM_49.jpeg	0.00178	0.0001156	0.00050393	0.001777	0.0037507	0.00047279	0.00066804	0.0014955	0.00060527	0.00085787	0	0	0	0.0022137	0	0.018532	0	0.00084855	0.00076851	0.0012458	0	0	0	0	0.0049499	0	0	0
http://www.ebi.ac.uk/~iorio/GDSC1000/DATA/LOBICO/MODELS/PANCAN/LOBICO_SD1%2050.jpeg	50	WebPage	PANCAN	CP466722	ATM	Genome integrity	903	84	JAK-STAT-UP	¬d(SRGAP3) & dXq28	0.3468	0.0083561	0.44824	0.027939	0.10144	1.3e-05	2.4001e-05	0.236	0.596	152	http://www.cancerrxgene.org/gdsc1000//Data/LOBICO/model_jpgs/PANCAN/LM_50.jpeg	0.00072896	0.0011158	0.00079124	0.00036351	0.0036682	0	0.0015414	0.0010846	0.00088291	0.0025651	0	0.0012786	0.00020617	0.0042543	0	0.0041347	0.0015317	0.00049335	0.0017021	0.0030773	0.0011776	0.0010191	0.0015215	0	0.013651	0.0021977	0.0029075	0
http://www.ebi.ac.uk/~iorio/GDSC1000/DATA/LOBICO/MODELS/PANCAN/LOBICO_SD1%2051.jpeg	51	WebPage	PANCAN	Midostaurin	KIT	RTK signaling	864	74	TGFB-UP	¬d(FAT1,IRF2) & dXq22.3	0.41	0.018412	0.51343	0.0078168	0.10344	0.007831	0.0049009	0.153	0.49	153	http://www.cancerrxgene.org/gdsc1000//Data/LOBICO/model_jpgs/PANCAN/LM_51.jpeg	0.00173	0.00098663	0.00083035	0.00026826	0.0033922	0.0082338	0.00088035	0.0012381	0.00093176	0.0022252	0.0015218	0	0	0.0042671	0.00067473	0.001816	0	0.00042768	0.00075494	0.00087708	0.00078748	0.00033022	0.00024314	0	0.0072863	0.00030465	0.0019587	0.00098318
http://www.ebi.ac.uk/~iorio/GDSC1000/DATA/LOBICO/MODELS/PANCAN/LOBICO_SD1%2052.jpeg	52	WebPage	PANCAN	CHIR-99021	GSK3B	WNT signaling	861	134	BRAF	BRAF | NRAS | d14q23.1 | TGFB-UP	0.42468	0.017945	0.44401	0.023166	0.01933	0.001792	0.0016041	0.26	0.476	154	http://www.cancerrxgene.org/gdsc1000//Data/LOBICO/model_jpgs/PANCAN/LM_52.jpeg	0	0.00037427	0	0	0	0.0002996	0.00046574	0	0	0	0	0	0	0	0	0	0	0	0	0	0	0	0	0	0	0.00097225	0	0
http://www.ebi.ac.uk/~iorio/GDSC1000/DATA/LOBICO/MODELS/PANCAN/LOBICO_SD1%2053.jpeg	53	WebPage	PANCAN	AP-24534	ABL	ABL signaling	863	86	JAK-STAT-UP	¬d3p14.2 & dXq22.3	0.34354	0.023653	0.44959	0.0080652	0.10604	1.6e-05	2.8133e-05	0.232	0.627	155	http://www.cancerrxgene.org/gdsc1000//Data/LOBICO/model_jpgs/PANCAN/LM_53.jpeg	0.0020341	0.0020494	0.00082045	0	0.00088311	0.0035141	0.0014911	0.001498	0.0022949	0	0.00056486	0.0017144	0	0.003051	0	0.0038044	0.00088512	0.0012544	0.0020075	0.0012274	0	0.0012274	0.00099566	0	0.0072579	0.0014863	0.001548	0
http://www.ebi.ac.uk/~iorio/GDSC1000/DATA/LOBICO/MODELS/PANCAN/LOBICO_SD1%2054.jpeg	54	WebPage	PANCAN	AZD6482	PI3Kbeta	PI3K signaling	859	91	PTEN	PTEN | d(APC)	0.38321	0.033283	0.48038	0.021426	0.097171	0.00011	0.00015322	0.219	0.514	156	http://www.cancerrxgene.org/gdsc1000//Data/LOBICO/model_jpgs/PANCAN/LM_54.jpeg	0.0015193	0	0.00080468	0.0020262	0.001235	0.00073674	0.00075133	0.0058553	0.0018531	0.016686	0	0.00079838	0	0.0051069	0.00089892	0.0060818	0.0014634	0.00094596	0.0019647	0.0020902	0.0012256	0	0.0015655	0.0079325	0.0072298	0.0014659	0.0031158	0.020875
http://www.ebi.ac.uk/~iorio/GDSC1000/DATA/LOBICO/MODELS/PANCAN/LOBICO_SD1%2055.jpeg	55	WebPage	PANCAN	JNK-9L	JNK	JNK and p38 signaling	863	69	d20p12.1	d16q23.1 & d(BNC2,CDKN2A,JAK2,PSIP1)	0.45607	0.023637	0.46294	0.023216	0.0068692	0.084983	0.026801	0.118	0.378	157	http://www.cancerrxgene.org/gdsc1000//Data/LOBICO/model_jpgs/PANCAN/LM_55.jpeg	0.00061224	0.00046419	0.0016691	0	0.00080022	0	0.00097677	0.00050629	0.00066301	0.00013868	0	0.00087412	0	0.00047587	0	0.0015527	0.00087853	0.00031695	0.00025938	0	0.0025194	0	0	0.0012253	0.012776	0	0.0017514	0
http://www.ebi.ac.uk/~iorio/GDSC1000/DATA/LOBICO/MODELS/PANCAN/LOBICO_SD1%2056.jpeg	56	WebPage	PANCAN	PF-562271	FAK	cytoskeleton	847	70	BRAF	BRAF | FLT3	0.40719	0.052158	0.46344	0.01943	0.05625	0.005063	0.0035853	0.147	0.435	158	http://www.cancerrxgene.org/gdsc1000//Data/LOBICO/model_jpgs/PANCAN/LM_56.jpeg	0.00029798	0.00074772	0.00070567	0.0011398	0.0017685	0	0.00025264	0.0016453	0.0010383	0.0009902	0.00062869	0.0011398	0	0.0018145	0.0016355	0.00052339	0	0	0.001677	0.0020087	0	0	0.0015289	0	0.0049983	0	0.002415	0.0022662
http://www.ebi.ac.uk/~iorio/GDSC1000/DATA/LOBICO/MODELS/PANCAN/LOBICO_SD1%2057.jpeg	57	WebPage	PANCAN	HG-6-64-1	BRAFV600E, TAK, MAP4K5	ERK MAPK signaling	859	68	d(CHD3,GPS2,TP53)	¬KRAS & ¬d3p14.2 & dXp21.1 & ¬d21q11.2	0.38033	0.028063	0.48949	0.013703	0.10916	0.001184	0.0011816	0.182	0.493	159	http://www.cancerrxgene.org/gdsc1000//Data/LOBICO/model_jpgs/PANCAN/LM_57.jpeg	0.0015664	0.0015628	0.00090759	0.00025199	0.0016006	0.00049629	0.0018006	0.0010034	0.0013401	0.0019912	0.00077447	0.0016951	0	0.0030626	0.0004363	0.0030062	0.00086851	0.00096451	0.0022032	0.001593	0.0011092	0.0011493	0	0	0.0046869	0.0017309	0	0
http://www.ebi.ac.uk/~iorio/GDSC1000/DATA/LOBICO/MODELS/PANCAN/LOBICO_SD1%2058.jpeg	58	WebPage	PANCAN	JQ1	BRD4	chromatin other	863	54	d(MED17)	FN1 | d(MED17) | d2q37.3 | JAK-STAT-UP	0.46602	0.041532	0.48687	0.021401	0.020855	0.1656	0.03973	0.137	0.458	163	http://www.cancerrxgene.org/gdsc1000//Data/LOBICO/model_jpgs/PANCAN/LM_58.jpeg	0.00045802	0	0	0	0.0054993	0	0	0	0.003184	0	0	0	0	0.0024174	0	0.0036801	0	0.0028502	0.0020902	0.0028299	0.0025979	0	0	0	0.0063084	0.0041232	0.0027853	0
http://www.ebi.ac.uk/~iorio/GDSC1000/DATA/LOBICO/MODELS/PANCAN/LOBICO_SD1%2059.jpeg	59	WebPage	PANCAN	JQ12	HDAC	chromain histone acetylation	857	83	d(MED17)	¬TP53 & dXq28 | d(MED17) & ¬dXp21.1	0.44089	0.029399	0.5249	0.0096558	0.084016	0.02988	0.013134	0.207	0.422	164	http://www.cancerrxgene.org/gdsc1000//Data/LOBICO/model_jpgs/PANCAN/LM_59.jpeg	0.00087957	0.00048569	0.0019632	0	0	0	0	0.00048102	0	0.0035339	0	0	0	0.0054878	0	0.0035721	0	0	0	0	0	0	0	0	0.013583	0	0.0048262	0
http://www.ebi.ac.uk/~iorio/GDSC1000/DATA/LOBICO/MODELS/PANCAN/LOBICO_SD1%2060.jpeg	60	WebPage	PANCAN	DMOG	Prolyl-4-Hydroxylase	other	860	74	d(PCDH18)	¬d(LARP4B) & dXq21.33 & ¬d20p12.1 & ¬d(PABPC3,SACS,ZMYM2)	0.45461	0.015233	0.5178	0.009327	0.063195	0.078777	0.025572	0.13	0.308	165	http://www.cancerrxgene.org/gdsc1000//Data/LOBICO/model_jpgs/PANCAN/LM_60.jpeg	0.0015659	0.00064318	0.0010276	0	0.0041392	0	0	0	0	0	0	0	0	0.00050021	0	0.0048507	0	0	0	0	0	0	0	0	0.0006225	0	0	0
http://www.ebi.ac.uk/~iorio/GDSC1000/DATA/LOBICO/MODELS/PANCAN/LOBICO_SD1%2061.jpeg	61	WebPage	PANCAN	FTI-277	Farnesyl transferase (FNTA)	other	863	104	d(ERCC3)	d(ERCC3) & ¬d(RB1)	0.47043	0.014033	0.48199	0.014978	0.011554	0.13793	0.035552	0.179	0.314	166	http://www.cancerrxgene.org/gdsc1000//Data/LOBICO/model_jpgs/PANCAN/LM_61.jpeg	0	0.0011017	0	0.012995	0.0016344	0	0	0	0	0	0	0	0	0.00023885	0	0.019148	0	0	0	0	0	0	0	0	0.0082594	0	0.037853	0
http://www.ebi.ac.uk/~iorio/GDSC1000/DATA/LOBICO/MODELS/PANCAN/LOBICO_SD1%2062.jpeg	62	WebPage	PANCAN	OSU-03012	PDPK1 (PDK1)	PI3K signaling	853	80	EP300	a(MYC) & dXp11.3 | SACS & ¬d8p23.3	0.44987	0.029409	0.47059	0.010322	0.020716	0.022315	0.010297	0.14	0.323	167	http://www.cancerrxgene.org/gdsc1000//Data/LOBICO/model_jpgs/PANCAN/LM_62.jpeg	0.0011924	0	0.00064073	0	0.0014221	0.00012798	0.00053132	0	0.0011697	0.021951	0	0.0005559	0	0.0038051	0.00012227	0	0.00088985	0.0021726	0.0025724	0	0	0	0	0.00039514	0.017812	0	0	0
http://www.ebi.ac.uk/~iorio/GDSC1000/DATA/LOBICO/MODELS/PANCAN/LOBICO_SD1%2063.jpeg	63	WebPage	PANCAN	Shikonin	unknown	other	860	82	BRAF	¬TP53 & ¬d(MED17) & d(BNC2,CDKN2A,JAK2,PSIP1)	0.48288	0.022782	0.52518	0.011941	0.042302	0.26543	0.050894	0.133	0.263	170	http://www.cancerrxgene.org/gdsc1000//Data/LOBICO/model_jpgs/PANCAN/LM_63.jpeg	0	0.0011397	0.0018594	0	0.003887	0	0.0028586	9.0645e-05	0.0013129	0	0.0012527	0.00034724	0	0.022879	0.0013614	0.0043159	0	0	0	9.1157e-05	0	0	0.00031247	0	0.0036775	0	0.00025419	0
http://www.ebi.ac.uk/~iorio/GDSC1000/DATA/LOBICO/MODELS/PANCAN/LOBICO_SD1%2064.jpeg	64	WebPage	PANCAN	AKT inhibitor VIII	AKT1, AKT2, AKT3	PI3K signaling	860	85	PIK3CA	FGFR2 | PIK3CA | a(EGFR)	0.42971	0.02718	0.47945	0.017318	0.049737	0.010781	0.0062079	0.168	0.468	171	http://www.cancerrxgene.org/gdsc1000//Data/LOBICO/model_jpgs/PANCAN/LM_64.jpeg	0.0012156	0.00079185	0.0009121	0.0052016	0	0	0.002124	0.001277	0.01209	0.0033569	0	0.00024526	0	0.0072861	0.00013571	0	1.5329e-05	0.00049051	0.00095593	0.0032819	0.0003533	0.0010323	0	0.00075359	0.043465	0.003802	0.0014156	0.0025713
http://www.ebi.ac.uk/~iorio/GDSC1000/DATA/LOBICO/MODELS/PANCAN/LOBICO_SD1%2065.jpeg	65	WebPage	PANCAN	Embelin	XIAP	apoptosis regulation	855	61	BRAF	¬d(SYNCRIP,ZNF292) & VEGF-UP | ¬d(FAT1,IRF2) & dXq28	0.46441	0.012409	0.48653	0.026357	0.022122	0.15863	0.038919	0.162	0.388	172	http://www.cancerrxgene.org/gdsc1000//Data/LOBICO/model_jpgs/PANCAN/LM_65.jpeg	0.0021788	0.00030072	5.3588e-05	0.00035131	0.0018718	0.0004827	0.0020168	0.0024002	0.0012429	0.0008929	0.00032153	0.0095428	0	0.0024032	0.00083192	0.004311	0.0014772	0.00061133	0.0012559	0.0015865	0.00066917	0.0014742	0.00052783	0	0.0040848	0	0.0014953	0
http://www.ebi.ac.uk/~iorio/GDSC1000/DATA/LOBICO/MODELS/PANCAN/LOBICO_SD1%2066.jpeg	66	WebPage	PANCAN	FH535	unknown	other	851	79	BRAF	BRAF | CTNNB1 | d11q24.2 | a(RHEB)	0.4692	0.014482	0.5018	0.0080115	0.032598	0.16839	0.039921	0.146	0.35	173	http://www.cancerrxgene.org/gdsc1000//Data/LOBICO/model_jpgs/PANCAN/LM_66.jpeg	0.0022534	0.00037301	0.00075753	0	0.0013792	0	0.00022103	0.00040723	0.0011111	0.0024018	0.0012454	0.0012979	0	0.00094302	0	0.00087869	0.00046887	6.1635e-05	0.00014803	0.0013713	0	0	0	0	0	0.024124	0.0019301	0
http://www.ebi.ac.uk/~iorio/GDSC1000/DATA/LOBICO/MODELS/PANCAN/LOBICO_SD1%2067.jpeg	67	WebPage	PANCAN	PAC-1	CASP3 agonist	apoptosis regulation	842	61	JAK-STAT-UP	¬d(FAT1,IRF2) & ¬d(ARID1B,MAP3K4,MLLT4) & dXq28	0.38032	0.036385	0.45595	0.0096019	0.075627	0.000435	0.00050194	0.218	0.551	175	http://www.cancerrxgene.org/gdsc1000//Data/LOBICO/model_jpgs/PANCAN/LM_67.jpeg	0.002072	0.0025132	0.00102	0.00032338	0.0032439	0.00072385	0.0011549	0.001819	0.0010131	0.0015433	0.00098758	0.0012159	0	0.0046617	0	0.0043222	0.00081409	0.005626	0.0012704	0.0030523	0.00080713	0.00074276	0.00056659	0.0014257	0.0030766	0.0017761	0.001297	0.0012278
http://www.ebi.ac.uk/~iorio/GDSC1000/DATA/LOBICO/MODELS/PANCAN/LOBICO_SD1%2068.jpeg	68	WebPage	PANCAN	IPA-3	PAK1, PAK2, PAK3	cytoskeleton	853	49	JAK-STAT-UP	a(PIP5K1A,SETDB1) | JAK-STAT-UP | TLR-UP | Wnt-UP	0.44728	0.02641	0.48351	0.02437	0.036228	0.062087	0.021627	0.132	0.232	176	http://www.cancerrxgene.org/gdsc1000//Data/LOBICO/model_jpgs/PANCAN/LM_68.jpeg	0.001942	0.0040776	0	0.0013535	0.00064943	0	0.00072423	0	0.00045622	0.0010684	0.020785	0.02064	0	0	0.00034357	0.0070012	0.00062218	0	0.00099571	0.0024184	0.0027369	0	0.00018	0	0.0060298	0.0030987	0.0038577	0.024564
http://www.ebi.ac.uk/~iorio/GDSC1000/DATA/LOBICO/MODELS/PANCAN/LOBICO_SD1%2069.jpeg	69	WebPage	PANCAN	GSK-650394	SGK3	other	845	73	a(MYC)	CTNNB1 | FLT3 | XRN1 | a(MYC)	0.41591	0.024326	0.50517	0.018959	0.08926	0.007516	0.004744	0.22	0.503	177	http://www.cancerrxgene.org/gdsc1000//Data/LOBICO/model_jpgs/PANCAN/LM_69.jpeg	0.0011219	0.0021772	0.00219	0	0.00059384	0.022997	0.025047	0	0	0	0.00010522	0.0020328	0	0.005962	0	0.013665	0.00062758	0	0	0.0010377	0	0	0	0	0.0010323	0	0.0015067	0.002245
http://www.ebi.ac.uk/~iorio/GDSC1000/DATA/LOBICO/MODELS/PANCAN/LOBICO_SD1%2070.jpeg	70	WebPage	PANCAN	BAY 61-3606	SYK	other	851	69	FLT3	¬TP53 & ¬d(LARP4B) & ¬d3p14.2 & ¬a(ARFGAP1,GNAS)	0.36144	0.017233	0.50537	0.0047923	0.14393	0.000272	0.0003305	0.198	0.555	178	http://www.cancerrxgene.org/gdsc1000//Data/LOBICO/model_jpgs/PANCAN/LM_70.jpeg	0	0.0015488	0.00065121	0	0.0021802	0	0.0012209	0.001026	0.00044232	0	0.010214	0.00073665	0	0	8.4095e-05	0.0035809	0	0.0017576	0.0029232	0.0017576	0.0017576	0	0	0	0.0063937	0	0.030891	0
http://www.ebi.ac.uk/~iorio/GDSC1000/DATA/LOBICO/MODELS/PANCAN/LOBICO_SD1%2071.jpeg	71	WebPage	PANCAN	5-Fluorouracil	DNA antimetabolite	DNA replication	894	92	JAK-STAT-UP	d19q13.43 | JAK-STAT-UP | TLR-UP	0.3824	0.0072207	0.40851	0	0.026114	1.3772e-06	3.0353e-06	0.255	0.43	179	http://www.cancerrxgene.org/gdsc1000//Data/LOBICO/model_jpgs/PANCAN/LM_71.jpeg	0.0016617	0	0	0	0	0	0	0	0	0	0	0	0	0	0	0.0057338	0	0	0	0	0	0	0	0	0.010237	0	0	0
http://www.ebi.ac.uk/~iorio/GDSC1000/DATA/LOBICO/MODELS/PANCAN/LOBICO_SD1%2072.jpeg	72	WebPage	PANCAN	Thapsigargin	sarco-endoplasmic reticulum Ca2+-ATPases	other	840	57	a(MYC)	dXp11.3 & ¬dXq28	0.4395	0.033822	0.48143	0.046256	0.041925	0.03143	0.013734	0.113	0.389	180	http://www.cancerrxgene.org/gdsc1000//Data/LOBICO/model_jpgs/PANCAN/LM_72.jpeg	0.0074495	0.0013292	0.0020183	0	0.00079153	0	0.0011489	0.00040419	0.00096107	0	0.00099396	0.00080505	0	0.0010838	0.00032284	0.0074976	0	0	0.00028765	0.0016421	0	0	0.00085859	0	0.021517	0	0	0.0098008
http://www.ebi.ac.uk/~iorio/GDSC1000/DATA/LOBICO/MODELS/PANCAN/LOBICO_SD1%2073.jpeg	73	WebPage	PANCAN	Obatoclax Mesylate	BCL2, BCL2L1, MCL1	apoptosis regulation	847	65	BRAF	BRAF | a(CCND1,CTTN)	0.41209	0.014688	0.4205	0.024133	0.0084026	0.001929	0.0016959	0.187	0.47	182	http://www.cancerrxgene.org/gdsc1000//Data/LOBICO/model_jpgs/PANCAN/LM_73.jpeg	0	0	0	0	0	0	0	0	0	0.024139	0	0.012934	0	0	0	0	0	0	0	0	0	0	0	0	0	0	0	0
http://www.ebi.ac.uk/~iorio/GDSC1000/DATA/LOBICO/MODELS/PANCAN/LOBICO_SD1%2074.jpeg	74	WebPage	PANCAN	BMS-754807	IGF1R	IGFR signaling	850	114	KRAS	EWSR1-FLI1 | KRAS | NFE2L2	0.38237	0.0076799	0.4617	0.010984	0.079328	2.3641e-06	4.7832e-06	0.3	0.502	184	http://www.cancerrxgene.org/gdsc1000//Data/LOBICO/model_jpgs/PANCAN/LM_74.jpeg	0	0	0	0	0	0.0069177	0	0	0	0	0	0.019684	0	0	0	0.023013	0.0078416	0	0	0	0	0	0	0	0	0	0.009857	0
http://www.ebi.ac.uk/~iorio/GDSC1000/DATA/LOBICO/MODELS/PANCAN/LOBICO_SD1%2075.jpeg	75	WebPage	PANCAN	OSI-906	IGF1R	IGFR signaling	850	122	EWSR1-FLI1	EWSR1-FLI1 | KRAS | NOTCH1 | a(MYCN)	0.37216	0.011418	0.45098	0.018696	0.078826	1.7227e-06	3.6348e-06	0.354	0.547	185	http://www.cancerrxgene.org/gdsc1000//Data/LOBICO/model_jpgs/PANCAN/LM_75.jpeg	0	0	0	0	0	0	0	0	0	0	0	0.015714	0	0	0	0.020938	0	0	0	0	0	0	0	0	0	0	0	0
http://www.ebi.ac.uk/~iorio/GDSC1000/DATA/LOBICO/MODELS/PANCAN/LOBICO_SD1%2076.jpeg	76	WebPage	PANCAN	Bexarotene	Retinioic acid X family agonist	other	842	69	TET2	TET2	0.41094	0.050094	0.41094	0.050094	0	0.000923	0.00098075	0.0471	0.15	186	http://www.cancerrxgene.org/gdsc1000//Data/LOBICO/model_jpgs/PANCAN/LM_76.jpeg	0	0	0	0	0	0	0	0	0	0	0	0	0	0	0	0	0	0	0	0	0	0	0	0	0	0	0	0
http://www.ebi.ac.uk/~iorio/GDSC1000/DATA/LOBICO/MODELS/PANCAN/LOBICO_SD1%2077.jpeg	77	WebPage	PANCAN	Bleomycin	DNA damage	DNA replication	846	74	d8p23.1	¬BRAF & ¬TP53 & ¬d(SYNCRIP,ZNF292)	0.43526	0.012255	0.50717	0.0056699	0.071915	0.019783	0.0095175	0.18	0.399	190	http://www.cancerrxgene.org/gdsc1000//Data/LOBICO/model_jpgs/PANCAN/LM_77.jpeg	0.0024036	0.0015244	0.0021504	0	0.0021747	0	0.0015038	0.00066506	0.00091436	0.00082368	0.0014078	0.0019151	0	0.0016967	0.0007163	0.0039975	0.00066919	0.00094307	0.00051636	0.0018846	0.00021774	0	0.00096116	0.01006	0	0.0025035	0	0.0024255
http://www.ebi.ac.uk/~iorio/GDSC1000/DATA/LOBICO/MODELS/PANCAN/LOBICO_SD1%2078.jpeg	78	WebPage	PANCAN	LFM-A13	BTK	other	853	89	SMARCA4	¬d18q21.31 & dXq28 & ¬d21q11.2	0.50353	0.015495	0.52248	0.014563	0.018949	0.53495	0.079408	0.137	0.25	192	http://www.cancerrxgene.org/gdsc1000//Data/LOBICO/model_jpgs/PANCAN/LM_78.jpeg	0.001051	0	0	0	0.0061293	0	0	0.0030738	0	0	0	0	0	0	0	0.0061989	0	0	0	0.0029593	0	0	0.0013493	0	0.010531	0.0029483	0	0
http://www.ebi.ac.uk/~iorio/GDSC1000/DATA/LOBICO/MODELS/PANCAN/LOBICO_SD1%2079.jpeg	79	WebPage	PANCAN	GW-2580	CSF1R (cFMS)	RTK signaling	902	113	d12p12.3	MLL2 | TET2 | d12p12.3 | a(MACF1)	0.44211	0.024312	0.4849	0.010002	0.04278	0.046829	0.017965	0.199	0.33	193	http://www.cancerrxgene.org/gdsc1000//Data/LOBICO/model_jpgs/PANCAN/LM_79.jpeg	0	0.0014969	0.0010476	0	0.0056903	0.021179	0.002196	0.001732	0.0015273	0.0010474	0.0039399	0.00064001	0	0.0038303	0	0.0020868	0	0	0.0015757	0.0011931	0	0	0.0023938	0	0.013976	0.0027911	0	0.0011379
http://www.ebi.ac.uk/~iorio/GDSC1000/DATA/LOBICO/MODELS/PANCAN/LOBICO_SD1%2080.jpeg	80	WebPage	PANCAN	AUY922	HSP90	other	845	50	a(ARFGAP1,GNAS)	¬d(ARID1B,MAP3K4,MLLT4) & dXp11.3 & ¬d(ERCC3) & ¬d20p12.1	0.50005	0.019845	0.54048	0.011613	0.040436	0.48051	0.074863	0.0865	0.311	194	http://www.cancerrxgene.org/gdsc1000//Data/LOBICO/model_jpgs/PANCAN/LM_80.jpeg	0.0028405	0.00059413	0.00084615	0.00038936	0.0013873	0.00039321	0.00092259	0.00079444	0.00057719	0.028112	0	0.0010668	0	0.0012581	0.0013228	0.0054994	0	0	0.0011871	0	0	0	0.00080653	0	0.0037973	0.001567	0	0.0025173
http://www.ebi.ac.uk/~iorio/GDSC1000/DATA/LOBICO/MODELS/PANCAN/LOBICO_SD1%2081.jpeg	81	WebPage	PANCAN	Phenformin	AAPK1 (AMPK) agonist	metabolism	892	100	MLL2	MLL2	0.45572	0.020885	0.45572	0.020885	0	0.028355	0.012614	0.159	0.221	196	http://www.cancerrxgene.org/gdsc1000//Data/LOBICO/model_jpgs/PANCAN/LM_81.jpeg	0.0019568	0	0.0015676	0	0	3.4742e-05	0	0	0	0	0	0	0	0	0	0	0.0014827	0	0	0	0	0	0.0034497	0	0	0	0	0
http://www.ebi.ac.uk/~iorio/GDSC1000/DATA/LOBICO/MODELS/PANCAN/LOBICO_SD1%2082.jpeg	82	WebPage	PANCAN	Bryostatin 1	PRKC	other	850	101	BRAF	¬TP53 & d(ATRX) | a(AHR,HDAC9) & ¬d(BNC2,CDKN2A,JAK2,PSIP1)	0.49588	0.009031	0.50338	0.0080949	0.0074992	0.40896	0.066816	0.168	0.235	197	http://www.cancerrxgene.org/gdsc1000//Data/LOBICO/model_jpgs/PANCAN/LM_82.jpeg	0	0.00076619	0	0	0	0	0	0.0036412	0	0	0	0	0	0.0032462	0	0.0098432	0	0	0	0.0035823	0	0	0	0	0.0035503	0	0	0
http://www.ebi.ac.uk/~iorio/GDSC1000/DATA/LOBICO/MODELS/PANCAN/LOBICO_SD1%2083.jpeg	83	WebPage	PANCAN	Pazopanib	VEGFR, PDGFRA, PDGFRB, KIT	RTK signaling	851	93	TGFB-UP	FGFR2 | TGFB-UP	0.45851	0.03201	0.46755	0.031392	0.0090386	0.026138	0.01177	0.194	0.289	199	http://www.cancerrxgene.org/gdsc1000//Data/LOBICO/model_jpgs/PANCAN/LM_83.jpeg	0	0	0.00059215	0	0.0050182	0	0	0	0	0	0	0	0	0	0	0.0039094	0	0	0	0	0	0	0	0	0.010514	0.020199	0.033807	0
http://www.ebi.ac.uk/~iorio/GDSC1000/DATA/LOBICO/MODELS/PANCAN/LOBICO_SD1%2084.jpeg	84	WebPage	PANCAN	LAQ824	HDAC	chromain histone acetylation	855	84	JAK-STAT-UP	MLL-AFF1 | d(CHD3,GPS2,TP53) | JAK-STAT-UP | MAPK_only-DOWN	0.44215	0.029046	0.48142	0.020374	0.039265	0.01551	0.0080097	0.215	0.4	200	http://www.cancerrxgene.org/gdsc1000//Data/LOBICO/model_jpgs/PANCAN/LM_84.jpeg	0.00093242	0	0.0015381	0	0.0017776	0	0.0002996	0.00024173	0.00048041	0.00029258	0	0.00049243	0	0.00086658	0.00096679	0.00020348	0.0005252	0	0.00040817	0	0	0	0	0	0	0	0	0
http://www.ebi.ac.uk/~iorio/GDSC1000/DATA/LOBICO/MODELS/PANCAN/LOBICO_SD1%2085.jpeg	85	WebPage	PANCAN	Epothilone B	Microtubules	cytoskeleton	854	58	a(MYC)	a(MYC) & d(BNC2,CDKN2A,JAK2,PSIP1)	0.32206	0.028844	0.3496	0.018942	0.027543	1.9418e-06	4.0393e-06	0.2	0.524	201	http://www.cancerrxgene.org/gdsc1000//Data/LOBICO/model_jpgs/PANCAN/LM_85.jpeg	0	0	0	0	0	0	0	0	0	0	0	0	0	0	0	0	0	0	0	0	0	0	0	0	0	0	0	0
http://www.ebi.ac.uk/~iorio/GDSC1000/DATA/LOBICO/MODELS/PANCAN/LOBICO_SD1%2086.jpeg	86	WebPage	PANCAN	GSK-1904529A	IGF1R	IGFR signaling	854	107	a(RAD21)	TP53 & ¬d(SYNCRIP,ZNF292) & ¬d3p14.2 & ¬dXq21.33	0.42998	0.045493	0.48154	0.014944	0.051563	0.013368	0.0071797	0.161	0.336	202	http://www.cancerrxgene.org/gdsc1000//Data/LOBICO/model_jpgs/PANCAN/LM_86.jpeg	0	0	0	0.0014532	0	0	0	0	0	0	0	0	0	0	0	0	0	0	0	0	0	0	0	0	0.039806	0	0.037528	0
http://www.ebi.ac.uk/~iorio/GDSC1000/DATA/LOBICO/MODELS/PANCAN/LOBICO_SD1%2087.jpeg	87	WebPage	PANCAN	BMS-345541	IKBKB	other	903	119	JAK-STAT-UP	TET2 | JAK-STAT-UP | IL-1-DOWN | MAPK_only-DOWN	0.32863	0.0023098	0.38551	0	0.05688	1e-06	2.3444e-06	0.342	0.55	203	http://www.cancerrxgene.org/gdsc1000//Data/LOBICO/model_jpgs/PANCAN/LM_87.jpeg	0	0.0015959	0	0	0	0	0	0	0	0	0	0	0	0	0	0	0	0	0	0	0	0	0	0	0	0	0	0
http://www.ebi.ac.uk/~iorio/GDSC1000/DATA/LOBICO/MODELS/PANCAN/LOBICO_SD1%2088.jpeg	88	WebPage	PANCAN	Tipifarnib	Farnesyl-transferase (FNTA)	other	852	99	MLL2	¬TP53 & ¬d8p23.3 & ¬a3q26.1 & ¬d(RPL22)	0.43459	0.014054	0.52297	0.0046812	0.088382	0.016422	0.0083033	0.183	0.456	204	http://www.cancerrxgene.org/gdsc1000//Data/LOBICO/model_jpgs/PANCAN/LM_88.jpeg	0	0.0012193	0.0023904	0	0	0	0.02254	0	0	0	0	0	0	0	0	0	0	0	0	0.0031074	0	0	0	0	0	0	0.037163	0
http://www.ebi.ac.uk/~iorio/GDSC1000/DATA/LOBICO/MODELS/PANCAN/LOBICO_SD1%2089.jpeg	89	WebPage	PANCAN	BMS-708163	g-secretase	other	902	121	JAK-STAT-UP	NCOR1 | JAK-STAT-UP | IL-1-DOWN | MAPK_only-DOWN	0.33429	0.014661	0.37502	0	0.040735	1e-06	2.3444e-06	0.291	0.555	205	http://www.cancerrxgene.org/gdsc1000//Data/LOBICO/model_jpgs/PANCAN/LM_89.jpeg	0.00079058	0	0	0	0.00084054	0.0018774	0.00027005	0	0	0	0	0	0	0	0	0.011474	0.00028008	0	5.4567e-05	0	0	0	0.00027082	0.0045818	0.0015981	0	0	0.0009913
http://www.ebi.ac.uk/~iorio/GDSC1000/DATA/LOBICO/MODELS/PANCAN/LOBICO_SD1%2090.jpeg	90	WebPage	PANCAN	Ruxolitinib	JAK1, JAK2, TYK2	other	902	121	JAK-STAT-UP	d(APC) | JAK-STAT-UP | TLR-UP	0.40601	0.013523	0.42839	0.026371	0.022373	0.000752	0.00082272	0.204	0.358	206	http://www.cancerrxgene.org/gdsc1000//Data/LOBICO/model_jpgs/PANCAN/LM_90.jpeg	0.0022607	0	0	0	0.00082503	0.0050638	0	0	0	0	0	0	0	0	0	0	0	0	0	0	0	0	0	0	0.0016366	0	0	0.00014936
http://www.ebi.ac.uk/~iorio/GDSC1000/DATA/LOBICO/MODELS/PANCAN/LOBICO_SD1%2091.jpeg	91	WebPage	PANCAN	AS601245	JNK	JNK and p38 signaling	851	76	d21q11.2	ACACA | CTNND1 | a(CLTC,PPM1D) | d21q11.2	0.43428	0.043082	0.46303	0.038983	0.028749	0.022078	0.010287	0.14	0.403	207	http://www.cancerrxgene.org/gdsc1000//Data/LOBICO/model_jpgs/PANCAN/LM_91.jpeg	0.0019131	0.000681	0.015325	0	0.00076187	0.00025252	0.0011644	0.0006316	0.0025054	0.031338	0	0.0009353	0	0.00095567	0.00087266	0.0017137	0.0012615	0	0.0020498	0.0024449	0	0	0	0	0.0084163	0.0016829	0.03812	0
http://www.ebi.ac.uk/~iorio/GDSC1000/DATA/LOBICO/MODELS/PANCAN/LOBICO_SD1%2092.jpeg	92	WebPage	PANCAN	SB-715992	KIF11	mitosis	902	32	d(BMPR1A,FAS,PTEN)	d(BMPR1A,FAS,PTEN) & ¬d(FAT1,IRF2) | PTEN & d(BNC2,CDKN2A,JAK2,PSIP1)	0.47701	0.030645	0.5258	0.019254	0.048792	0.26618	0.050924	0.0676	0.284	208	http://www.cancerrxgene.org/gdsc1000//Data/LOBICO/model_jpgs/PANCAN/LM_92.jpeg	0.0019501	0.00094297	0.00043752	0.00088662	0.002663	0.0006118	0.012958	0.00068273	0.0011158	0.0022107	0.00098682	0.000322	0.00059014	0.018867	0.00068726	0.0036486	0.0044062	0.00041541	0.0022166	0.0012515	0.0010978	0.001237	0.0021557	0	0.0080863	0.0010548	0.0037182	0.0011572
http://www.ebi.ac.uk/~iorio/GDSC1000/DATA/LOBICO/MODELS/PANCAN/LOBICO_SD1%2093.jpeg	93	WebPage	PANCAN	TL-2-105	CRAF	ERK MAPK signaling	904	125	JAK-STAT-UP	¬d3p14.2 & dXq28	0.40076	0.029114	0.45582	0.024098	0.055055	0.00018	0.00023246	0.314	0.501	211	http://www.cancerrxgene.org/gdsc1000//Data/LOBICO/model_jpgs/PANCAN/LM_93.jpeg	0.001687	0	0.0010474	0	0.00039477	0	0.0012612	0.0011579	0	0.0034855	0	0.0022682	0	0	0	0	0	0	0	0	0	0	0.00059404	0	0.00101	0	0	0
http://www.ebi.ac.uk/~iorio/GDSC1000/DATA/LOBICO/MODELS/PANCAN/LOBICO_SD1%2094.jpeg	94	WebPage	PANCAN	AT-7519	CDK9	cell cycle	899	57	JAK-STAT-UP	a(INPP4A) | JAK-STAT-UP | MAPK_only-DOWN	0.38744	0.0033525	0.45031	0.016986	0.062863	0.000908	0.0009718	0.216	0.423	219	http://www.cancerrxgene.org/gdsc1000//Data/LOBICO/model_jpgs/PANCAN/LM_94.jpeg	0.0002066	0.00020393	0	0	0.00033263	0	8.4072e-05	0.001339	0.0011471	0	0	0.00014557	0	0.011466	0.0011967	0.0015606	0.00027276	0	0.00087709	0	0	0	0.00058509	0	0.0025625	0	0	0
http://www.ebi.ac.uk/~iorio/GDSC1000/DATA/LOBICO/MODELS/PANCAN/LOBICO_SD1%2095.jpeg	95	WebPage	PANCAN	TAK-715	p38a	JNK and p38 signaling	904	68	JAK-STAT-UP	EGFR | NOTCH1 | NRAS | MAPK_only-DOWN	0.39584	0.021676	0.48614	0.0096269	0.090294	0.001293	0.0012321	0.183	0.381	221	http://www.cancerrxgene.org/gdsc1000//Data/LOBICO/model_jpgs/PANCAN/LM_95.jpeg	0.0016656	0.00054817	0.0011763	0.0007425	0.00041491	0	0.0013286	0.00058958	0.00095334	0.0012258	0.00020743	0.0012766	0.00089456	0.0091843	5.6957e-05	0.0018347	0.0010808	0.00022141	0.00092404	0.0003262	0.0013057	4.9394e-05	0.00076161	0	0.0028712	0.0021092	0.0048532	0.0012778
http://www.ebi.ac.uk/~iorio/GDSC1000/DATA/LOBICO/MODELS/PANCAN/LOBICO_SD1%2096.jpeg	96	WebPage	PANCAN	BX-912	PDPK1 (PDK1)	PI3K signaling	901	119	JAK-STAT-UP	TP53BP1 & ¬d20p12.1 | ¬d3p14.2 & dXq28	0.42096	0.03627	0.44893	0.022818	0.027963	0.000967	0.00099876	0.258	0.477	222	http://www.cancerrxgene.org/gdsc1000//Data/LOBICO/model_jpgs/PANCAN/LM_96.jpeg	0.0024394	0.00062037	0.0013272	0	0.00082507	0	0	0.00069546	0.0013094	0.0013235	0	0.0012037	0.0013235	0	0	0.0018195	0	0	0	0	0	0	0	0	0.0010668	0	0	0
http://www.ebi.ac.uk/~iorio/GDSC1000/DATA/LOBICO/MODELS/PANCAN/LOBICO_SD1%2097.jpeg	97	WebPage	PANCAN	ZSTK474	PI3K	PI3K signaling	902	102	MAPK_only-DOWN	ASXL1 | MLL2 | JAK-STAT-UP | MAPK_only-DOWN	0.34002	0.01027	0.40894	0.020703	0.068924	1.7704e-11	1.8677e-10	0.32	0.578	223	http://www.cancerrxgene.org/gdsc1000//Data/LOBICO/model_jpgs/PANCAN/LM_97.jpeg	0.0010329	0.00019679	0	0	0	0	0	0.0010329	0.0010329	0	0	0	0	0	0	0	0.0003382	0.0011208	0.001568	0	0	0	0	0	0	0	0	0.022328
http://www.ebi.ac.uk/~iorio/GDSC1000/DATA/LOBICO/MODELS/PANCAN/LOBICO_SD1%2098.jpeg	98	WebPage	PANCAN	AS605240	PI3Kgamma	PI3K signaling	898	113	NRAS	BRAF | NRAS | JAK-STAT-UP	0.26844	0.018649	0.40252	0.022264	0.13407	1.9758e-11	1.9454e-10	0.376	0.696	224	http://www.cancerrxgene.org/gdsc1000//Data/LOBICO/model_jpgs/PANCAN/LM_98.jpeg	0	0	0.00047476	0	0	0	0.00046064	0.0016162	0.00058104	0	0.0011045	0.00043923	0.00067002	0	0	0.025659	0	0	0.0041509	0.00048113	0	0	0	0	0.0045153	0	0	0
http://www.ebi.ac.uk/~iorio/GDSC1000/DATA/LOBICO/MODELS/PANCAN/LOBICO_SD1%2099.jpeg	99	WebPage	PANCAN	Genentech Cpd 10	AURKA, AURKB	mitosis	903	99	JAK-STAT-UP	JAK-STAT-UP | MAPK_only-DOWN	0.37019	0.0091942	0.44985	0.026223	0.079665	1e-06	2.3444e-06	0.288	0.435	225	http://www.cancerrxgene.org/gdsc1000//Data/LOBICO/model_jpgs/PANCAN/LM_99.jpeg	0.00098735	0	0.001323	0.00099426	0.0011661	0.00074028	0.00045646	0	0	0	0	0.00015168	0	0	0	0.0082355	0	0	0.00093966	0	0	0	0	0	0.00089712	0	0	0.00052838
http://www.ebi.ac.uk/~iorio/GDSC1000/DATA/LOBICO/MODELS/PANCAN/LOBICO_SD1%20100.jpeg	100	WebPage	PANCAN	GSK1070916	AURKB	mitosis	875	154	JAK-STAT-UP	MLL2 | JAK-STAT-UP | MAPK_only-DOWN | TNFa-DOWN	0.36892	0.011725	0.46661	0.015919	0.097683	1.201e-08	7.3908e-08	0.361	0.508	226	http://www.cancerrxgene.org/gdsc1000//Data/LOBICO/model_jpgs/PANCAN/LM_100.jpeg	0.00094057	0	0	0	0.00064972	0	9.9849e-05	0	0	0.0026428	0	0	0	0	0	0	0	0.00055784	0	0	0	0	0	0	0.0017716	0	0	0
http://www.ebi.ac.uk/~iorio/GDSC1000/DATA/LOBICO/MODELS/PANCAN/LOBICO_SD1%20101.jpeg	101	WebPage	PANCAN	KIN001-102	AKT1	PI3K signaling	902	103	MAPK_only-DOWN	JAK-STAT-UP | MAPK_only-DOWN	0.34243	0.017546	0.43864	0.013667	0.096212	1e-06	2.3444e-06	0.368	0.525	228	http://www.cancerrxgene.org/gdsc1000//Data/LOBICO/model_jpgs/PANCAN/LM_101.jpeg	0.00058473	0	0	0	0	0	0	0	0	0	0	0	0	0	0	0	0	0	0	0	0	0	0	0.0030472	0.00127	0	0	0
http://www.ebi.ac.uk/~iorio/GDSC1000/DATA/LOBICO/MODELS/PANCAN/LOBICO_SD1%20102.jpeg	102	WebPage	PANCAN	LY317615	PRKCB (PKCbeta)	other	901	98	MLL2	¬d18q22.1 & ¬d16q23.1 & d(BNC2,CDKN2A,JAK2,PSIP1) & ¬d(SYNCRIP,ZNF292)	0.47562	0.021451	0.50365	0.013779	0.028024	0.16901	0.040004	0.125	0.292	229	http://www.cancerrxgene.org/gdsc1000//Data/LOBICO/model_jpgs/PANCAN/LM_102.jpeg	0	0.0008514	0	0	0	0	0	0	0	0	0	0	0	0	0	0.0035053	0	0	0	0	0	0	0	0	0	0	0	0
http://www.ebi.ac.uk/~iorio/GDSC1000/DATA/LOBICO/MODELS/PANCAN/LOBICO_SD1%20103.jpeg	103	WebPage	PANCAN	GSK429286A	ROCK2	cytoskeleton	903	119	JAK-STAT-UP	d19q13.43 | d14q24.1 | JAK-STAT-UP | MAPK_PI3K-DOWN	0.42339	0.029389	0.43682	0.021836	0.013439	0.000935	0.0009864	0.291	0.399	230	http://www.cancerrxgene.org/gdsc1000//Data/LOBICO/model_jpgs/PANCAN/LM_103.jpeg	0	0	0	0	0	0	0	0	0	0	0	0	0	0.022456	0	0	0	0	0	0	0	0	0	0	0.0018949	0	0	0
http://www.ebi.ac.uk/~iorio/GDSC1000/DATA/LOBICO/MODELS/PANCAN/LOBICO_SD1%20104.jpeg	104	WebPage	PANCAN	FMK	RSK	ERK MAPK signaling	777	113	JAK-STAT-UP	NRAS | JAK-STAT-UP	0.35207	0.012728	0.36237	2.7756e-17	0.010296	4.6141e-11	4.2593e-10	0.341	0.5	231	http://www.cancerrxgene.org/gdsc1000//Data/LOBICO/model_jpgs/PANCAN/LM_104.jpeg	0.00092153	0	0	0	0.00084626	0	0.0095248	0	0	0	0	0.00023174	0	0	0.00091312	0	0	0	0.00048845	0	0	0	0	0	0.006787	0	0	0
http://www.ebi.ac.uk/~iorio/GDSC1000/DATA/LOBICO/MODELS/PANCAN/LOBICO_SD1%20105.jpeg	105	WebPage	PANCAN	QL-XII-47	BTK, BMX	other	900	52	TNFa-DOWN	¬d(FAT1,IRF2) & dXq21.33	0.39621	0.0056475	0.50812	0.006938	0.11191	0.005825	0.003858	0.142	0.481	235	http://www.cancerrxgene.org/gdsc1000//Data/LOBICO/model_jpgs/PANCAN/LM_105.jpeg	0.0013279	0.00040943	0.0013532	0.00059514	0.0033733	0.00056871	0.0012918	0.0020175	0.0010382	0.0038892	0.00040882	8.7412e-05	0.00087261	0.0040697	0.00023288	0.0079093	0.00095394	0.00012777	9.8487e-05	0.0025635	0.0016848	0.001503	0	0.00027302	0.0063061	0.00066813	0.0034997	0.0021231
http://www.ebi.ac.uk/~iorio/GDSC1000/DATA/LOBICO/MODELS/PANCAN/LOBICO_SD1%20106.jpeg	106	WebPage	PANCAN	CAL-101	PI3Kdelta	PI3K signaling	903	119	MAPK_only-DOWN	ARID4A | JAK-STAT-UP | MAPK_only-DOWN	0.35936	0.016844	0.43759	0.014219	0.078236	1.2433e-09	8.744e-09	0.3	0.522	238	http://www.cancerrxgene.org/gdsc1000//Data/LOBICO/model_jpgs/PANCAN/LM_106.jpeg	0.0012897	0.00029201	0.00067708	0.0011915	0.0016695	0	0.0032726	0.0012573	0.0013004	0.0012217	0.00079924	0.00051422	0.0024616	0	0	0	0	0.002359	0	0	0	0	0	0	0.0046374	0	0	0.033188
http://www.ebi.ac.uk/~iorio/GDSC1000/DATA/LOBICO/MODELS/PANCAN/LOBICO_SD1%20107.jpeg	107	WebPage	PANCAN	UNC0638	G9a(EHMT2), GLP(EHMT1)	chromatin histone methylation	896	57	JAK-STAT-UP	EZH2 | NCOR1 | JAK-STAT-UP | MAPK_only-DOWN	0.42428	0.037922	0.49057	0.020735	0.066287	0.006679	0.0043457	0.222	0.428	245	http://www.cancerrxgene.org/gdsc1000//Data/LOBICO/model_jpgs/PANCAN/LM_107.jpeg	0.0006878	0.0017644	0.0014804	0	0.00064532	0.00028705	0.0004665	0.00052984	0.00048422	0.0023076	0.0017644	0.00057469	0.00084514	0	0.00071979	0	0.00014211	0	0.00046489	0	0	0	0.00011464	0	0.0093714	0	0	0
http://www.ebi.ac.uk/~iorio/GDSC1000/DATA/LOBICO/MODELS/PANCAN/LOBICO_SD1%20108.jpeg	108	WebPage	PANCAN	XL-184	VEGFR, MET, RET, KIT, FLT1, FLT3, FLT4, Tie2,AXL	RTK signaling	900	83	JAK-STAT-UP	¬d3p14.2 & dXq22.3	0.39677	0.053273	0.49675	0.033009	0.099979	0.005497	0.0036964	0.188	0.364	249	http://www.cancerrxgene.org/gdsc1000//Data/LOBICO/model_jpgs/PANCAN/LM_108.jpeg	0.0033699	0.00035904	0.00095328	0	0.0009898	0	0.0013418	0.0012424	0.0012637	0.0017291	0.0010352	0.00086571	0.0014925	0.0016787	0.0010049	0.0037337	0	0	0	0	0	0	0	0	0.0021773	0	0.0027012	0
http://www.ebi.ac.uk/~iorio/GDSC1000/DATA/LOBICO/MODELS/PANCAN/LOBICO_SD1%20109.jpeg	109	WebPage	PANCAN	WZ3105	CLK2, CNSK1E, FLT3, ULK1	other	902	66	JAK-STAT-UP	MYCN | a(MACF1) | JAK-STAT-UP | MAPK_only-DOWN	0.37987	0.019111	0.42995	0.027556	0.050075	0.000272	0.0003305	0.282	0.475	252	http://www.cancerrxgene.org/gdsc1000//Data/LOBICO/model_jpgs/PANCAN/LM_109.jpeg	0.00095927	0.00018567	0.0016531	0	0.0032766	0	0.00060411	0.0010477	6.7982e-06	0.0010505	0.00042098	0	0	0.0003409	0	0.0060061	0.00032314	0.0003425	0.00074017	0	0	0	0	0	0.0066731	0	0.0058285	0
http://www.ebi.ac.uk/~iorio/GDSC1000/DATA/LOBICO/MODELS/PANCAN/LOBICO_SD1%20110.jpeg	110	WebPage	PANCAN	XMD14-99	EPHB3, CAMK1	RTK signaling	902	159	JAK-STAT-UP	CREBBP | JAK-STAT-UP | MAPK_only-DOWN	0.37471	0.0070578	0.42676	0.010943	0.052049	1.5063e-09	1.0113e-08	0.337	0.444	253	http://www.cancerrxgene.org/gdsc1000//Data/LOBICO/model_jpgs/PANCAN/LM_110.jpeg	0.00095158	0	0	0	0	0	0	0	0	0	0	0	0	0	0	0	0	0	0.0052838	0	0	0	0	0	0.00099997	0	0	0
http://www.ebi.ac.uk/~iorio/GDSC1000/DATA/LOBICO/MODELS/PANCAN/LOBICO_SD1%20111.jpeg	111	WebPage	PANCAN	AC220	FLT3	RTK signaling	901	142	JAK-STAT-UP	d(CREBBP) | d12p12.3 | H2O2-DOWN | MAPK_only-DOWN	0.43252	0.019112	0.47422	0.019904	0.041703	0.005302	0.0036711	0.21	0.31	254	http://www.cancerrxgene.org/gdsc1000//Data/LOBICO/model_jpgs/PANCAN/LM_111.jpeg	0	0	0	0	0	0.0006117	0	0	0	0	0	0	0	0	0	0	0	0	0	0	0	0	0	0	0	0	0	0.0096154
http://www.ebi.ac.uk/~iorio/GDSC1000/DATA/LOBICO/MODELS/PANCAN/LOBICO_SD1%20112.jpeg	112	WebPage	PANCAN	CP724714	ERBB2	EGFR signaling	902	109	a(CDK12,ERBB2,MED24)	a(CDK12,ERBB2,MED24)	0.31708	2.7756e-17	0.31708	2.7756e-17	0	5.6986e-12	6.4744e-11	0.219	0.557	255	http://www.cancerrxgene.org/gdsc1000//Data/LOBICO/model_jpgs/PANCAN/LM_112.jpeg	0	0	0	0	0	0	0	0	0	0	0	0	0	0	0	0	0	0	0	0	0	0	0	0	0	0	0	0
http://www.ebi.ac.uk/~iorio/GDSC1000/DATA/LOBICO/MODELS/PANCAN/LOBICO_SD1%20113.jpeg	113	WebPage	PANCAN	JW-7-24-1	LCK	other	902	125	MAPK_only-DOWN	MLL2 | JAK-STAT-UP | MAPK_only-DOWN	0.39058	0.015043	0.44502	0.017344	0.054444	1.6681e-06	3.5707e-06	0.34	0.471	256	http://www.cancerrxgene.org/gdsc1000//Data/LOBICO/model_jpgs/PANCAN/LM_113.jpeg	0.00080144	0.00061931	0	0	0	0	0	0.00080144	0.00080144	0	0	0	0	0	0	0	0	0.00079832	0	0	0	0	0	0	0.014938	0	0	0
http://www.ebi.ac.uk/~iorio/GDSC1000/DATA/LOBICO/MODELS/PANCAN/LOBICO_SD1%20114.jpeg	114	WebPage	PANCAN	NPK76-II-72-1	PLK3	mitosis	900	90	JAK-STAT-UP	MLL2 | JAK-STAT-UP | MAPK_only-DOWN	0.28766	0.0049851	0.4234	0.0049767	0.13574	1e-06	2.3444e-06	0.366	0.643	257	http://www.cancerrxgene.org/gdsc1000//Data/LOBICO/model_jpgs/PANCAN/LM_114.jpeg	0	0	0	0	0	0	0.0096654	0	0	0	0	0	0	0	0	0.0072875	0	0	0	0	0	0	0	0	0.0015183	0	0	0
http://www.ebi.ac.uk/~iorio/GDSC1000/DATA/LOBICO/MODELS/PANCAN/LOBICO_SD1%20115.jpeg	115	WebPage	PANCAN	STF-62247	stimulates autophagy	other	898	155	JAK-STAT-UP	d(CASP1),d11q22.3 | JAK-STAT-UP | MAPK_only-DOWN | MAPK_PI3K-DOWN	0.36573	0.023378	0.43826	0.014613	0.072533	3.2441e-08	1.6522e-07	0.357	0.526	258	http://www.cancerrxgene.org/gdsc1000//Data/LOBICO/model_jpgs/PANCAN/LM_115.jpeg	0	0	0	0	0.00070867	0	0	0	0	0	0	0	0	0.0058399	0	0	0	0	0	0	0	0	0	0	0.0081798	0	0	0
http://www.ebi.ac.uk/~iorio/GDSC1000/DATA/LOBICO/MODELS/PANCAN/LOBICO_SD1%20116.jpeg	116	WebPage	PANCAN	NG-25	MAP3K7 (TAK1)	other	900	94	JAK-STAT-UP	¬KRAS & ¬d3p22.1 & d(ATRX) & ¬d21q11.2	0.30482	0.018627	0.42128	0.023807	0.11647	7.1101e-08	3.2817e-07	0.225	0.607	260	http://www.cancerrxgene.org/gdsc1000//Data/LOBICO/model_jpgs/PANCAN/LM_116.jpeg	0.0021154	0.00030411	0.0014373	0.00044458	0.00050796	0.00080058	0.0015649	0.00069262	0.00053531	0.0020057	0.00029792	0.00085115	0.001545	0.0016876	0.00036899	0.0040127	0.0012395	0.00037742	0.00094843	0.0013274	0.0007664	0.0013495	0.0025511	0	0.0018035	0.0020327	0.0033622	0.033024
http://www.ebi.ac.uk/~iorio/GDSC1000/DATA/LOBICO/MODELS/PANCAN/LOBICO_SD1%20117.jpeg	117	WebPage	PANCAN	TL-1-85	MAP3K7 (TAK1)	other	900	81	JAK-STAT-UP	¬d3p14.2 & dXq22.3 & ¬d21q11.2	0.31504	0.012387	0.42779	0.019914	0.11275	3.0744e-07	1.3355e-06	0.211	0.644	261	http://www.cancerrxgene.org/gdsc1000//Data/LOBICO/model_jpgs/PANCAN/LM_117.jpeg	0.0018288	0.00052176	0.00092724	0.0005399	0.00029302	0	0.0019521	0.00049286	0.0010783	0.0012612	0.00039009	0.0011609	0.0012809	0.0013438	0	0.0028016	0.00014584	0.00036064	0.00092788	0.0009862	0	0.0009862	0.038137	0	0.002931	0	0.0033947	0.025172
http://www.ebi.ac.uk/~iorio/GDSC1000/DATA/LOBICO/MODELS/PANCAN/LOBICO_SD1%20118.jpeg	118	WebPage	PANCAN	VX-11e	ERK	ERK MAPK signaling	900	115	BRAF	BRAF | NRAS | JAK-STAT-UP	0.31253	0.027452	0.36863	0	0.056093	1e-06	2.3444e-06	0.397	0.658	262	http://www.cancerrxgene.org/gdsc1000//Data/LOBICO/model_jpgs/PANCAN/LM_118.jpeg	0	0.0092036	0	0	0	0	0	0	0	0	0.0070879	0	0	0	0	0	0.012746	0	0	0	0	0	0	0	0.0022254	0	0	0
http://www.ebi.ac.uk/~iorio/GDSC1000/DATA/LOBICO/MODELS/PANCAN/LOBICO_SD1%20119.jpeg	119	WebPage	PANCAN	FR-180204	ERK	ERK MAPK signaling	900	117	JAK-STAT-UP	MLL2 & JAK-STAT-UP | ¬d3p14.2 & dXq22.3	0.37872	0.031562	0.38748	5.5511e-17	0.0087559	1.7e-05	2.9539e-05	0.249	0.419	263	http://www.cancerrxgene.org/gdsc1000//Data/LOBICO/model_jpgs/PANCAN/LM_119.jpeg	0.00023573	0.0010255	0.0015597	0	0	0	0	0	0	0	0	0	0	0	0	0	0	0	0	0	0	0	0	0	0.0027472	0	0	0
http://www.ebi.ac.uk/~iorio/GDSC1000/DATA/LOBICO/MODELS/PANCAN/LOBICO_SD1%20120.jpeg	120	WebPage	PANCAN	Tubastatin A	HDAC6	chromain histone acetylation	897	301	JAK-STAT-UP	MLL2 | NRAS | JAK-STAT-UP | MAPK_only-DOWN	0.37638	0.0063381	0.42987	5.5511e-17	0.053491	3.8761e-25	2.8625e-23	0.398	0.485	265	http://www.cancerrxgene.org/gdsc1000//Data/LOBICO/model_jpgs/PANCAN/LM_120.jpeg	0	0	0	0	0	0	0	0	0	0	0	0	0	0	0	0	0	0	0	0	0	0	0	0	0	0	0	0
http://www.ebi.ac.uk/~iorio/GDSC1000/DATA/LOBICO/MODELS/PANCAN/LOBICO_SD1%20121.jpeg	121	WebPage	PANCAN	Zibotentan, ZD4054	Endothelin A Receptor	other	900	97	JAK-STAT-UP	EZH2 | TP53BP1 | JAK-STAT-UP | MAPK_only-DOWN	0.3621	0.032472	0.45479	0.014912	0.092689	1.1343e-06	2.5383e-06	0.287	0.425	266	http://www.cancerrxgene.org/gdsc1000//Data/LOBICO/model_jpgs/PANCAN/LM_121.jpeg	0.001087	0.00032007	0.00029813	0	0.00094247	0	0	0.0011734	0	0.0031372	0.00063953	0.00033468	0.0017217	0	0.00076536	0.012737	0.00037824	0	0	0	0	0	0.0030243	0	0.0060752	0	0.0017217	0
http://www.ebi.ac.uk/~iorio/GDSC1000/DATA/LOBICO/MODELS/PANCAN/LOBICO_SD1%20122.jpeg	122	WebPage	PANCAN	YM155	BIRC5 (Survivin)	apoptosis regulation	869	29	d(PCDH18)	d(FAT1,IRF2) & ¬dXp22.32 | a(CCNE1) & d16q23.1	0.51602	0.014844	0.52456	0.0060123	0.0085355	0.59308	0.085128	0.0694	0.154	268	http://www.cancerrxgene.org/gdsc1000//Data/LOBICO/model_jpgs/PANCAN/LM_122.jpeg	0.00077929	0.00023164	0.00025156	0.000281	0.0018529	0	0.00046279	0.001068	0.00081406	0.0016527	0	0.0008844	0	0.0034018	0	0.015579	0.00055531	0.0009317	0	0.0018207	0.0044211	0	0	0	0.0062172	0.013892	0	0
http://www.ebi.ac.uk/~iorio/GDSC1000/DATA/LOBICO/MODELS/PANCAN/LOBICO_SD1%20123.jpeg	123	WebPage	PANCAN	NSC-207895	MDM4	p53 pathway	895	60	d(ING1,IRS2,TFDP1)	¬KRAS & ¬d18q21.31 & d16q23.1 & ¬d21q11.2	0.50299	0.016572	0.51303	0.015753	0.010039	0.51254	0.077641	0.0936	0.234	269	http://www.cancerrxgene.org/gdsc1000//Data/LOBICO/model_jpgs/PANCAN/LM_123.jpeg	0.00091222	0.0011921	0.0014393	0	0.0043025	0.00097629	0.0021057	0.0017066	0.0010333	0.003386	0.0013406	0.00092794	0	0.0037521	0.0013402	0.0070883	0.00090949	0.00089362	0.001583	0.0030923	0.00089362	0	0.0026647	0	0.0097393	0.0041933	0.0033676	0.0037641
http://www.ebi.ac.uk/~iorio/GDSC1000/DATA/LOBICO/MODELS/PANCAN/LOBICO_SD1%20124.jpeg	124	WebPage	PANCAN	VNLG/124	HDAC, RAR	chromain histone acetylation	897	131	JAK-STAT-UP	CDKN1B | TET2 | JAK-STAT-UP | MAPK_only-DOWN	0.28947	0.01733	0.35538	0	0.065909	1e-06	2.3444e-06	0.389	0.643	271	http://www.cancerrxgene.org/gdsc1000//Data/LOBICO/model_jpgs/PANCAN/LM_124.jpeg	0	0	0	0	0	0	0	0	0	0	0.00018372	0	0	0	0	0.0043712	0	0	0	0	0	0	0	0	0.001486	0	0	0
http://www.ebi.ac.uk/~iorio/GDSC1000/DATA/LOBICO/MODELS/PANCAN/LOBICO_SD1%20125.jpeg	125	WebPage	PANCAN	AR-42	HDAC	chromain histone acetylation	891	80	JAK-STAT-UP	JAK-STAT-UP	0.45132	0.023313	0.45132	0.023313	0	0.004643	0.0033615	0.191	0.271	272	http://www.cancerrxgene.org/gdsc1000//Data/LOBICO/model_jpgs/PANCAN/LM_125.jpeg	0.0015527	0	0	0	0	0	0	0	0	0	0	0	0	0	0	0	0	0	0	0	0	0	0	0	0.0092424	0	0	0
http://www.ebi.ac.uk/~iorio/GDSC1000/DATA/LOBICO/MODELS/PANCAN/LOBICO_SD1%20126.jpeg	126	WebPage	PANCAN	CUDC-101	HDAC, EGFR	chromain histone acetylation	883	78	JAK-STAT-UP	¬d(BNC2,CDKN2A,JAK2,PSIP1) & dXq22.3	0.44199	0.029001	0.48344	0.013078	0.041452	0.019997	0.0095892	0.168	0.332	273	http://www.cancerrxgene.org/gdsc1000//Data/LOBICO/model_jpgs/PANCAN/LM_126.jpeg	0.0028704	0.012477	0.00054375	0.0014092	0.0060964	0.00074488	0.0015943	0.0012197	0.0016282	0.0023578	0.00054073	0.00058384	0.0024149	0.0015927	0.00049152	0.0092776	0.00076109	0.00073909	0	0	0	0	0	0	0.0041467	0	0.0041452	0
http://www.ebi.ac.uk/~iorio/GDSC1000/DATA/LOBICO/MODELS/PANCAN/LOBICO_SD1%20127.jpeg	127	WebPage	PANCAN	PXD101, Belinostat	HDAC	chromain histone acetylation	875	77	MAPK_only-DOWN	¬PTEN & ¬d(BNC2,CDKN2A,JAK2,PSIP1) & ¬d3p14.2 & ¬a(ASXL1)	0.45591	0.016106	0.48172	0.0057507	0.025803	0.096443	0.028952	0.189	0.4	274	http://www.cancerrxgene.org/gdsc1000//Data/LOBICO/model_jpgs/PANCAN/LM_127.jpeg	0.0044205	0	0	0	0.0023383	0	0	0	0	0.0036514	0	0	0.0026713	0.0029672	0	0.0079524	0	0	0	0	0	0	0	0	0.010843	0.003757	0.0052471	0
http://www.ebi.ac.uk/~iorio/GDSC1000/DATA/LOBICO/MODELS/PANCAN/LOBICO_SD1%20128.jpeg	128	WebPage	PANCAN	I-BET-762	BRD2, BRD3, BRD4	chromatin other	898	166	JAK-STAT-UP	MLL2 | JAK-STAT-UP | H2O2-DOWN | MAPK_only-DOWN	0.29813	0.0052499	0.40721	0.014278	0.10908	1e-06	2.3444e-06	0.441	0.637	275	http://www.cancerrxgene.org/gdsc1000//Data/LOBICO/model_jpgs/PANCAN/LM_128.jpeg	0	0	0	0	0	0	0	0	0	0.0023525	0	0	0	0	0	0	0	0.0014807	0	0	0	0	0	0	0	0	0	0
http://www.ebi.ac.uk/~iorio/GDSC1000/DATA/LOBICO/MODELS/PANCAN/LOBICO_SD1%20129.jpeg	129	WebPage	PANCAN	CAY10603	HDAC6	chromain histone acetylation	895	81	JAK-STAT-UP	FN1 | JAK-STAT-UP | MAPK_only-DOWN	0.37225	0.0020721	0.45275	0.0070492	0.080492	9.9706e-07	2.3444e-06	0.288	0.437	276	http://www.cancerrxgene.org/gdsc1000//Data/LOBICO/model_jpgs/PANCAN/LM_129.jpeg	0.0035883	0	0.0015631	0	0.0020945	0	0.00044778	0.00062935	0.0027067	0.0047498	0	0.00043186	0.0025217	0	0.00029441	0.009354	0.0011824	0	0.00068486	0.00032353	0	0	0	0	0.0085845	0	0.0054544	0
http://www.ebi.ac.uk/~iorio/GDSC1000/DATA/LOBICO/MODELS/PANCAN/LOBICO_SD1%20130.jpeg	130	WebPage	PANCAN	ABT-869	VEGFR and PDGFR family	RTK signaling	902	108	JAK-STAT-UP	¬BRAF & ¬TP53 & ¬a(MYC) & ¬d(RPL22)	0.43716	0.021777	0.47841	0.0164	0.041257	0.048985	0.018599	0.176	0.429	277	http://www.cancerrxgene.org/gdsc1000//Data/LOBICO/model_jpgs/PANCAN/LM_130.jpeg	0.0026042	0	0.00021007	0	0.00041664	0	0.0011533	0.0010446	0	0.0020917	0	0.0010276	0.0011778	0.0024363	0	0	0	0.012046	0	0	0	0	0	0	0.0078409	0	0.0017571	0
http://www.ebi.ac.uk/~iorio/GDSC1000/DATA/LOBICO/MODELS/PANCAN/LOBICO_SD1%20131.jpeg	131	WebPage	PANCAN	BIX02189	MAP2K5 (MEK5)	other	900	105	JAK-STAT-UP	MLL2 | JAK-STAT-UP	0.33591	0.029632	0.36336	0	0.027448	2.2892e-08	1.2075e-07	0.346	0.6	279	http://www.cancerrxgene.org/gdsc1000//Data/LOBICO/model_jpgs/PANCAN/LM_131.jpeg	0	0	0	0	0	0	0	0	0	0.003896	0	0	0	0	0	0	0	0	0	0	0	0	0	0	0.0010644	0	0	0
http://www.ebi.ac.uk/~iorio/GDSC1000/DATA/LOBICO/MODELS/PANCAN/LOBICO_SD1%20132.jpeg	132	WebPage	PANCAN	CH5424802	ALK	RTK signaling	899	165	d2q32.1	CREBBP | d17p11.2 | d2q32.1 | H2O2-DOWN	0.47764	0.011942	0.50395	0.0052266	0.026305	0.16814	0.039921	0.235	0.254	281	http://www.cancerrxgene.org/gdsc1000//Data/LOBICO/model_jpgs/PANCAN/LM_132.jpeg	0	0	0	0.0053375	0	0	0	0	0	0	0	0.014501	0	0	0	0	0	0	0	0	0	0	0	0	0	0	0	0
http://www.ebi.ac.uk/~iorio/GDSC1000/DATA/LOBICO/MODELS/PANCAN/LOBICO_SD1%20133.jpeg	133	WebPage	PANCAN	EKB-569	EGFR	EGFR signaling	901	116	JAK-STAT-UP	EGFR | MLL2 | a(CDK12,ERBB2,MED24) | JAK-STAT-UP	0.41392	0.022213	0.46325	0.018312	0.049325	0.000492	0.00055471	0.23	0.399	282	http://www.cancerrxgene.org/gdsc1000//Data/LOBICO/model_jpgs/PANCAN/LM_133.jpeg	0.0013905	0	0	0.0013241	0.0014434	0.00071942	0.00031382	0.0013241	0	0.0011776	0	0	0	0.0033259	0	0.0085971	0.00032362	0	0	0	0	0	0	0	0.0023036	0	0	0.0010889
http://www.ebi.ac.uk/~iorio/GDSC1000/DATA/LOBICO/MODELS/PANCAN/LOBICO_SD1%20134.jpeg	134	WebPage	PANCAN	GSK2126458	PI3K, MTOR	PI3K signaling	902	94	MAPK_only-DOWN	PTPN11 | XPO1 | JAK-STAT-UP | MAPK_only-DOWN	0.41638	0.013236	0.45121	0.01549	0.034828	0.00132	0.0012497	0.265	0.428	283	http://www.cancerrxgene.org/gdsc1000//Data/LOBICO/model_jpgs/PANCAN/LM_134.jpeg	0.0006236	0.00083974	0.0012291	0	0.0014024	0	0.0002266	0.00054082	0.0017313	0.0023613	0.0013026	0.0016027	0	0.0048662	0.00089571	0.0055659	0	0.00033112	0.00033425	0.00062232	0	0	0.00063466	0	0.0095842	0.00033298	0.0024036	0.022966
http://www.ebi.ac.uk/~iorio/GDSC1000/DATA/LOBICO/MODELS/PANCAN/LOBICO_SD1%20135.jpeg	135	WebPage	PANCAN	KIN001-236	TIE2	other	900	128	JAK-STAT-UP	XPO1 | JAK-STAT-UP | MAPK_only-DOWN | MAPK_PI3K-DOWN	0.36701	0.023647	0.44125	0.013045	0.074248	1e-06	2.3444e-06	0.329	0.467	286	http://www.cancerrxgene.org/gdsc1000//Data/LOBICO/model_jpgs/PANCAN/LM_135.jpeg	0.00011878	0	0	0	0.0004878	0	0.00015346	0	0.00083917	0	0	0	0	0.007003	0	0.0079121	0.00020536	0	0.00047987	0	0	0	0	0	0.0036407	0.007063	0	0.00063413
http://www.ebi.ac.uk/~iorio/GDSC1000/DATA/LOBICO/MODELS/PANCAN/LOBICO_SD1%20136.jpeg	136	WebPage	PANCAN	KIN001-244	PDPK1 (PDK1)	PI3K signaling	899	96	JAK-STAT-UP	BCR-ABL | MLL2 | JAK-STAT-UP | MAPK_only-DOWN	0.30651	0.031004	0.43765	0.016921	0.13114	2.0589e-08	1.1263e-07	0.306	0.666	287	http://www.cancerrxgene.org/gdsc1000//Data/LOBICO/model_jpgs/PANCAN/LM_136.jpeg	0.0017319	0.00090735	0.00094988	0.00095093	0.001055	0	0.0012633	0.00062361	0.0019149	0	0	0	0	0.003251	0.00026363	0.0047106	0.00020077	0.0002678	0	0	0	0.0016129	0	0	0.0016364	0	0	0
http://www.ebi.ac.uk/~iorio/GDSC1000/DATA/LOBICO/MODELS/PANCAN/LOBICO_SD1%20137.jpeg	137	WebPage	PANCAN	KIN001-055	JAK3, MNK1	other	900	99	d8p23.1	EGFR | d7q22.3 | d1p35.3 | JAK-STAT-UP	0.50006	0.028472	0.52791	0.0077871	0.027846	0.48045	0.074863	0.129	0.178	288	http://www.cancerrxgene.org/gdsc1000//Data/LOBICO/model_jpgs/PANCAN/LM_137.jpeg	0	0	0	0	0	0	0	0	0	0	0	0	0	0	0	0.0075266	0	0	0	0	0	0	0	0	0	0	0	0
http://www.ebi.ac.uk/~iorio/GDSC1000/DATA/LOBICO/MODELS/PANCAN/LOBICO_SD1%20138.jpeg	138	WebPage	PANCAN	KIN001-260	IKK	other	899	245	JAK-STAT-UP	MLL2 | JAK-STAT-UP | TLR-UP | MAPK_only-DOWN	0.35376	0.019394	0.41896	2.7756e-17	0.065201	1e-06	2.3444e-06	0.404	0.519	290	http://www.cancerrxgene.org/gdsc1000//Data/LOBICO/model_jpgs/PANCAN/LM_138.jpeg	0	0	0	0	0	0	0.0033241	0	0	0	0	0	0	0	0	0.008971	0	0	0.00044357	0	0	0	0	0	0	0	0	0
http://www.ebi.ac.uk/~iorio/GDSC1000/DATA/LOBICO/MODELS/PANCAN/LOBICO_SD1%20139.jpeg	139	WebPage	PANCAN	KIN001-266	MAP3K8 (COT)	other	900	83	JAK-STAT-UP	d(FAT1,IRF2) & d(ATRX)	0.48654	0.018626	0.52128	0.0070706	0.034739	0.28191	0.052906	0.0984	0.179	291	http://www.cancerrxgene.org/gdsc1000//Data/LOBICO/model_jpgs/PANCAN/LM_139.jpeg	0	0.00027559	0.00096901	0	0.00061962	0	0	0.00039664	0	0.00094912	0	0	0	0.0009211	0.00071179	0.004187	0	0.00039664	0	0.0027953	0	0	0.00075016	0	0.052127	0	0	0
http://www.ebi.ac.uk/~iorio/GDSC1000/DATA/LOBICO/MODELS/PANCAN/LOBICO_SD1%20140.jpeg	140	WebPage	PANCAN	Masitinib	KIT	RTK signaling	901	88	JAK-STAT-UP	¬d3p14.2 & dXq28 & ¬d21q11.2	0.33293	0.014599	0.46178	0.01364	0.12886	5.857e-06	1.1234e-05	0.23	0.584	292	http://www.cancerrxgene.org/gdsc1000//Data/LOBICO/model_jpgs/PANCAN/LM_140.jpeg	0.0014008	0.00019934	0.00099441	0	0.00028403	0	0.0010132	0.00030743	0.0005136	0.0013181	0	0.0010997	0.0012637	0.00049047	0.00029122	0.0010513	0.0016105	0.00031754	0.00064612	0.00035232	0	0.00035232	0	0	0.018362	0	0	0
http://www.ebi.ac.uk/~iorio/GDSC1000/DATA/LOBICO/MODELS/PANCAN/LOBICO_SD1%20141.jpeg	141	WebPage	PANCAN	MP470	PDGFR	RTK signaling	896	127	d(RPL22)	¬d18q21.31 & dXq28 & ¬H2O2-UP	0.47856	0.0086717	0.5073	0.007039	0.028735	0.17828	0.041007	0.185	0.341	293	http://www.cancerrxgene.org/gdsc1000//Data/LOBICO/model_jpgs/PANCAN/LM_141.jpeg	0	0	0	0	0	0	0	0	0	0	0	0	0	0	0	0	0	0	0	0	0	0	0	0	0	0	0	0
http://www.ebi.ac.uk/~iorio/GDSC1000/DATA/LOBICO/MODELS/PANCAN/LOBICO_SD1%20142.jpeg	142	WebPage	PANCAN	MPS-1-IN-1	MPS1	mitosis	898	56	TGFB-DOWN	EWSR1-FLI1 | d7q31.1 | a(PIP5K1A,SETDB1) | a(MDM4,PIK3C2B,ZC3H11A)	0.39814	0.03665	0.48329	0.014235	0.085143	0.00708	0.0045663	0.166	0.408	294	http://www.cancerrxgene.org/gdsc1000//Data/LOBICO/model_jpgs/PANCAN/LM_142.jpeg	0	0	0	0	0	0	0	0	0	0	0	0.028361	0	0	0	0	0	0	0	0	0	0	0	0	0	0	0	0
http://www.ebi.ac.uk/~iorio/GDSC1000/DATA/LOBICO/MODELS/PANCAN/LOBICO_SD1%20143.jpeg	143	WebPage	PANCAN	NVP-BHG712	EPHB4	RTK signaling	900	102	JAK-STAT-UP	ASXL1 | MLL2 | JAK-STAT-UP | MAPK_only-DOWN	0.30876	0.020622	0.3686	0	0.059849	4.9637e-13	7.3312e-12	0.352	0.65	295	http://www.cancerrxgene.org/gdsc1000//Data/LOBICO/model_jpgs/PANCAN/LM_143.jpeg	0.0024496	0.00010767	0	0	0.00062409	0	0.0014601	0	0	0	0	0	0	0	0	0	0	0	0	0	0	0	0	0	0.0019154	0	0	0
http://www.ebi.ac.uk/~iorio/GDSC1000/DATA/LOBICO/MODELS/PANCAN/LOBICO_SD1%20144.jpeg	144	WebPage	PANCAN	OSI-930	KIT, VEGFR, PDGFR	RTK signaling	901	108	JAK-STAT-UP	¬d(LARP4B) & ¬d(CACNA1D,WNT5A),d3p21.1 & dXq22.3 & ¬d20p12.1	0.35164	0.016408	0.46044	0.019175	0.1088	5.3033e-06	1.0306e-05	0.3	0.587	298	http://www.cancerrxgene.org/gdsc1000//Data/LOBICO/model_jpgs/PANCAN/LM_144.jpeg	0.00064302	0.00078251	0.00044745	0.00025947	0.0009712	0	0	0	0	0.00049694	0	0.0011779	0	0.0010396	0	0.0042208	0.010411	0.00011188	0	0	0	0	0	0	0	0	0	0
http://www.ebi.ac.uk/~iorio/GDSC1000/DATA/LOBICO/MODELS/PANCAN/LOBICO_SD1%20145.jpeg	145	WebPage	PANCAN	OSI-027	MTORC1/2	TOR signaling	896	61	MLL2	MLL2	0.38429	0	0.38429	0	0	0.000158	0.00021023	0.167	0.451	299	http://www.cancerrxgene.org/gdsc1000//Data/LOBICO/model_jpgs/PANCAN/LM_145.jpeg	0.0020448	0.0015062	0.0024534	0.0013137	0.0064311	0.00084979	0.0027006	0.00445	0.0019161	0.0065105	0.0010525	0.00076271	0	0.0080289	0.0013879	0.01023	0.0012189	0.001746	0.0019071	0.0066106	0.0023019	0	0.0026119	0	0	0.0068559	0.0052531	0.0043869
http://www.ebi.ac.uk/~iorio/GDSC1000/DATA/LOBICO/MODELS/PANCAN/LOBICO_SD1%20146.jpeg	146	WebPage	PANCAN	CX-5461	RNA Pol I	other	898	517	MLL2	MLL2 | a(MYCN) | JAK-STAT-UP | MAPK_only-DOWN	0.37527	0.0027639	0.4408	5.5511e-17	0.065521	1e-06	2.3444e-06	0.412	0.484	300	http://www.cancerrxgene.org/gdsc1000//Data/LOBICO/model_jpgs/PANCAN/LM_146.jpeg	0	0	0	0	0	0	0	0	0	0	0	0	0	0	0	0.0019147	0	0	0	0	0	0	0	0	0	0	0	0
http://www.ebi.ac.uk/~iorio/GDSC1000/DATA/LOBICO/MODELS/PANCAN/LOBICO_SD1%20147.jpeg	147	WebPage	PANCAN	PHA-793887	CDK-pan	cell cycle	902	101	MLL2	MLL2 | TP53BP1 | JAK-STAT-UP | MAPK_only-DOWN	0.34796	0.020572	0.44666	0.0034856	0.098696	4.3461e-13	7.1322e-12	0.324	0.503	301	http://www.cancerrxgene.org/gdsc1000//Data/LOBICO/model_jpgs/PANCAN/LM_147.jpeg	0.00093725	0.00064144	0.0016401	0.001115	0.0040484	0.00063019	0.0026638	0.0033696	0.0015029	0.005017	0.0013066	0.00080231	0	0.0018244	0.0012909	0.0072258	0	0	0.001601	0.0039404	0.001784	0	0.0017771	0	3.5066e-05	0.0061881	0.0038825	0
http://www.ebi.ac.uk/~iorio/GDSC1000/DATA/LOBICO/MODELS/PANCAN/LOBICO_SD1%20148.jpeg	148	WebPage	PANCAN	PI-103	PI3Ka, PRKDC (DNAPK)	PI3K signaling	893	77	MLL2	ASXL1 | MLL2 | PTPN11 | MAPK_only-DOWN	0.40744	0.026556	0.42856	0.016576	0.021115	0.000952	0.00099019	0.18	0.391	302	http://www.cancerrxgene.org/gdsc1000//Data/LOBICO/model_jpgs/PANCAN/LM_148.jpeg	0.0022072	0.001595	0.00046969	0	0.004419	0	0.0011521	0.0025839	0.00084985	0.0040732	0.0013719	0.00056555	0	0.0046344	0	0.0098937	0	0	0.0010688	0.0021883	0	0	0.0011862	0	0	0	0	0
http://www.ebi.ac.uk/~iorio/GDSC1000/DATA/LOBICO/MODELS/PANCAN/LOBICO_SD1%20149.jpeg	149	WebPage	PANCAN	PIK-93	PI4K, PI3K	PI3K signaling	900	149	JAK-STAT-UP	MLL2 | JAK-STAT-UP | MAPK_only-DOWN	0.31315	0.013768	0.4029	0.016275	0.089744	4.8995e-21	2.4121e-19	0.369	0.601	303	http://www.cancerrxgene.org/gdsc1000//Data/LOBICO/model_jpgs/PANCAN/LM_149.jpeg	0.00030831	0.00026537	0	0	0.00047311	0	0.00025441	0	0	0	0	0	0	0	0.00047179	0	0.00017005	0	0.0008173	0	0	0	0.00020105	0	0.00099311	0	0	0.00056352
http://www.ebi.ac.uk/~iorio/GDSC1000/DATA/LOBICO/MODELS/PANCAN/LOBICO_SD1%20150.jpeg	150	WebPage	PANCAN	SB52334	ALK5	RTK signaling	899	110	d(ARID1B,MAP3K4,MLLT4)	BRAF | EWSR1-FLI1 | MLL3 | TLR-DOWN	0.42737	0.011051	0.51032	0.010109	0.082953	0.002887	0.0023558	0.238	0.415	304	http://www.cancerrxgene.org/gdsc1000//Data/LOBICO/model_jpgs/PANCAN/LM_150.jpeg	0	0	0	0	0.00031786	0	0	0	0	0	0	0	0	0	0	0.0073843	0	0	0	0	0	0	0	0	0.004184	0	0	0
http://www.ebi.ac.uk/~iorio/GDSC1000/DATA/LOBICO/MODELS/PANCAN/LOBICO_SD1%20151.jpeg	151	WebPage	PANCAN	TPCA-1	IKK	other	900	112	JAK-STAT-UP	MLL2 | JAK-STAT-UP | TLR-UP	0.32955	0.008026	0.43923	0.0095045	0.10967	5.1479e-08	2.4527e-07	0.372	0.566	305	http://www.cancerrxgene.org/gdsc1000//Data/LOBICO/model_jpgs/PANCAN/LM_151.jpeg	0.0021639	0.00025886	0.0011589	0	0.00052247	0	0.00036099	0.0036704	0.0001624	0	0	0	0	0	0.00068486	0.0037709	0.00048477	0	0.00083732	0.0038678	0	0	0	0	0.00096124	0.005642	0.005537	0.026941
http://www.ebi.ac.uk/~iorio/GDSC1000/DATA/LOBICO/MODELS/PANCAN/LOBICO_SD1%20152.jpeg	152	WebPage	PANCAN	TG101348	JAK2	other	902	113	JAK-STAT-UP	CREBBP & d(CASP1),d11q22.3 | ¬d3p14.2 & dXq28	0.3837	0.025582	0.40028	0	0.01658	2.4e-05	4.0744e-05	0.275	0.481	306	http://www.cancerrxgene.org/gdsc1000//Data/LOBICO/model_jpgs/PANCAN/LM_152.jpeg	0.00062751	0.00039629	0.0010967	0	0	0	0	0	0	0	0	0.00017184	0	0	0	0	0.00017419	0	0.00063546	0	0	0	0	0	0.0016156	0	0	0
http://www.ebi.ac.uk/~iorio/GDSC1000/DATA/LOBICO/MODELS/PANCAN/LOBICO_SD1%20153.jpeg	153	WebPage	PANCAN	XL-880	MET	RTK signaling	897	78	JAK-STAT-UP	¬d3p14.2 & dXq22.3 | ¬ACVR2A & MLL-AFF1	0.40016	0.032957	0.47156	0.018706	0.071407	0.005442	0.0036964	0.187	0.443	308	http://www.cancerrxgene.org/gdsc1000//Data/LOBICO/model_jpgs/PANCAN/LM_153.jpeg	0.003204	0.00089194	0.0009416	0.00055242	0.0022653	0	0.00010014	0.0019429	0.0011879	0	0.0018928	0.00057399	0	0.0072637	0.0010258	0.0051567	0	0	0.0012787	0.00095422	0	0	0.00055136	0	0.0039633	0	0.0044655	0.0014845
http://www.ebi.ac.uk/~iorio/GDSC1000/DATA/LOBICO/MODELS/PANCAN/LOBICO_SD1%20154.jpeg	154	WebPage	PANCAN	Y-39983	ROCK	cytoskeleton	900	358	JAK-STAT-UP	MLL2 | JAK-STAT-UP | MAPK_only-DOWN	0.36811	0	0.4576	0.0031788	0.089488	1.8757e-12	2.3086e-11	0.391	0.474	309	http://www.cancerrxgene.org/gdsc1000//Data/LOBICO/model_jpgs/PANCAN/LM_154.jpeg	0	0	0	7.3594e-05	0.00055986	0	0	0	0	0	0	0	0	0	0	0	0	0	0	0	0	0	0	0	0	0	0	0
http://www.ebi.ac.uk/~iorio/GDSC1000/DATA/LOBICO/MODELS/PANCAN/LOBICO_SD1%20155.jpeg	155	WebPage	PANCAN	YM201636	FYV1	other	900	73	MAPK_only-DOWN	EWSR1-FLI1 | d7p12.1 | Wnt-UP | MAPK_only-DOWN	0.32451	0.01174	0.41997	0.032499	0.095461	1e-06	2.3444e-06	0.295	0.588	310	http://www.cancerrxgene.org/gdsc1000//Data/LOBICO/model_jpgs/PANCAN/LM_155.jpeg	0.00048702	0.00034216	0	0	0	0	0	0.00049136	0.0004726	0	0	0	0	0	0	0	0	0.00047537	0	0	0	0	0	0	0.00165	0	0	0
http://www.ebi.ac.uk/~iorio/GDSC1000/DATA/LOBICO/MODELS/PANCAN/LOBICO_SD1%20156.jpeg	156	WebPage	PANCAN	AV-951	VEGFR	RTK signaling	900	111	ASXL1	¬d3p14.2 & dXq28	0.40667	0.015315	0.4965	0.007757	0.089832	0.001899	0.0016795	0.23	0.473	312	http://www.cancerrxgene.org/gdsc1000//Data/LOBICO/model_jpgs/PANCAN/LM_156.jpeg	0.0024003	0.001577	0.0017138	0	0.00070579	0.0011466	0	0	0	0.0061285	0	0.00015796	0	0.0044771	0	0.0036189	0.0014429	0	0	0	0	0	0	0	0.0086743	0	0	0
http://www.ebi.ac.uk/~iorio/GDSC1000/DATA/LOBICO/MODELS/PANCAN/LOBICO_SD1%20157.jpeg	157	WebPage	PANCAN	GSK690693	AKT	PI3K signaling	900	314	PTEN	PIK3CA | PTEN | JAK-STAT-UP | MAPK_only-DOWN	0.37454	0.0098243	0.46042	0.010014	0.085885	4.6887e-10	3.4625e-09	0.424	0.539	326	http://www.cancerrxgene.org/gdsc1000//Data/LOBICO/model_jpgs/PANCAN/LM_157.jpeg	0	0	0	0	0.0031731	0	0	0	0	0.003854	0	0	0	0	0	0	0	0	0	0.0012877	0	0	0	0	0	0	0	0
http://www.ebi.ac.uk/~iorio/GDSC1000/DATA/LOBICO/MODELS/PANCAN/LOBICO_SD1%20158.jpeg	158	WebPage	PANCAN	SNX-2112	HSP90	other	892	40	JAK-STAT-UP	¬TP53 & ¬a(MYC) & ¬a(IL7R) & ¬d3p14.2	0.28272	0.023577	0.33984	2.7756e-17	0.057128	1.5e-05	2.6692e-05	0.156	0.69	328	http://www.cancerrxgene.org/gdsc1000//Data/LOBICO/model_jpgs/PANCAN/LM_158.jpeg	0.00017747	0.00078757	0.0014364	0	0.00052372	0	0.00012254	0.00052756	0.001063	0.0011892	0.0018521	0.00072756	0	4.3123e-05	0.00033133	0.0021128	0	0.0005822	0.00041213	0.001993	0	0	0.00050224	0	0.0065442	0.0016783	0.0032953	0.002261
http://www.ebi.ac.uk/~iorio/GDSC1000/DATA/LOBICO/MODELS/PANCAN/LOBICO_SD1%20159.jpeg	159	WebPage	PANCAN	QL-XI-92	DDR1	RTK signaling	902	331	JAK-STAT-UP	MLL2 | JAK-STAT-UP | TLR-UP | MAPK_PI3K-DOWN	0.40896	0.0051163	0.4526	0.009701	0.04364	1.1902e-12	1.598e-11	0.34	0.426	329	http://www.cancerrxgene.org/gdsc1000//Data/LOBICO/model_jpgs/PANCAN/LM_159.jpeg	0	0	0	0	0	0	0	0.0029673	0	0	0	0	0	0.0086588	0	0.0073895	0	0	0	0	0	0	0	0	0.00075208	0	0	0
http://www.ebi.ac.uk/~iorio/GDSC1000/DATA/LOBICO/MODELS/PANCAN/LOBICO_SD1%20160.jpeg	160	WebPage	PANCAN	XMD13-2	RIPK	other	901	90	MLL2	MLL2 | JAK-STAT-UP | IL-1-DOWN | MAPK_only-DOWN	0.37919	0.012846	0.42553	0.027468	0.046341	3.3e-05	5.2978e-05	0.287	0.483	330	http://www.cancerrxgene.org/gdsc1000//Data/LOBICO/model_jpgs/PANCAN/LM_160.jpeg	0.001344	0.00129	0.0012492	0.0005388	0	0.00048306	0	0	0	0	0.00094387	0	0	0	0	0.0042369	0	0	0	0	0	0	0	0	0.013279	0	0	0
http://www.ebi.ac.uk/~iorio/GDSC1000/DATA/LOBICO/MODELS/PANCAN/LOBICO_SD1%20161.jpeg	161	WebPage	PANCAN	QL-X-138	MNK2, PRKDC (DNAPK), MTOR, BTK, JAK3	other	889	86	MLL2	MLL2 | MAPK_only-DOWN	0.34303	0	0.39764	2.7756e-17	0.054611	1.2488e-07	5.5892e-07	0.297	0.543	331	http://www.cancerrxgene.org/gdsc1000//Data/LOBICO/model_jpgs/PANCAN/LM_161.jpeg	0.0017305	0.00093233	0.0012355	0.00082177	0.005706	0.00080222	0.0026518	0.0034992	0.0015138	0.0060484	0.0011685	0.00066415	0.00048601	0.0089851	0.0014723	0.010143	0.00074125	0	0.00179	0.0058027	0.0021409	0	0	0	0.0055542	0.0060749	0.0060335	0
http://www.ebi.ac.uk/~iorio/GDSC1000/DATA/LOBICO/MODELS/PANCAN/LOBICO_SD1%20162.jpeg	162	WebPage	PANCAN	XMD15-27	CAMK2B, CLK2, DYRK1A, MAST1, STK39	other	902	132	JAK-STAT-UP	¬BRAF & ¬KRAS & ¬TP53 & ¬d8p23.1	0.44627	0.029196	0.48001	0.013977	0.033744	0.018092	0.0089369	0.2	0.318	332	http://www.cancerrxgene.org/gdsc1000//Data/LOBICO/model_jpgs/PANCAN/LM_162.jpeg	0	0.00084518	0	0	0	0	0	0	0	0	0	0	0	0	0	0	0	0.002931	0	0	0	0	0	0	0.0011273	0	0	0
http://www.ebi.ac.uk/~iorio/GDSC1000/DATA/LOBICO/MODELS/PANCAN/LOBICO_SD1%20163.jpeg	163	WebPage	PANCAN	T0901317	LXR	other	895	115	MLL2	MLL2 | JAK-STAT-UP	0.29902	0	0.37759	0.0353	0.078576	1.774e-08	1.0078e-07	0.333	0.618	333	http://www.cancerrxgene.org/gdsc1000//Data/LOBICO/model_jpgs/PANCAN/LM_163.jpeg	0.0022242	0.001027	0.0010127	0.0014449	0.0010907	0.00059278	0.00476	0.0031283	0.00071366	0.0033606	0.0012005	0.00084054	0	0.0057052	0.00077628	0.0058366	0.00084734	0.0014445	0.00061714	0.0028945	0.0012338	0	0.0011402	0	0.0090442	0.0021459	0	0
http://www.ebi.ac.uk/~iorio/GDSC1000/DATA/LOBICO/MODELS/PANCAN/LOBICO_SD1%20164.jpeg	164	WebPage	PANCAN	EX-527	SIRT1	other	897	101	JAK-STAT-UP	JAK-STAT-UP	0.50199	0.0075816	0.50199	0.0075816	0	0.49754	0.076626	0.0671	0.0565	341	http://www.cancerrxgene.org/gdsc1000//Data/LOBICO/model_jpgs/PANCAN/LM_164.jpeg	0	0	0	0	0.024531	0	0	0	0	0	0	0	0	0	0	0.0039665	0	0	0	0	0	0	0	0	0	0	0	0
http://www.ebi.ac.uk/~iorio/GDSC1000/DATA/LOBICO/MODELS/PANCAN/LOBICO_SD1%20165.jpeg	165	WebPage	PANCAN	THZ-2-49	CDK9	cell cycle	897	37	BRAF	BRAF | CDKN1B | EWSR1-FLI1 | Wnt-UP	0.37716	0.054643	0.47525	0.010985	0.0981	0.005122	0.0035853	0.163	0.418	344	http://www.cancerrxgene.org/gdsc1000//Data/LOBICO/model_jpgs/PANCAN/LM_165.jpeg	0.00035293	0.00064074	0.00082192	0.0005514	0.0007425	0	0.000708	0.00073325	0	0.00073325	0	0.00061932	0	0.0019394	0.00067908	0.0033796	5.7772e-05	0	0.00079554	0.00080492	0.00079554	0	0.0010138	0	0.0092521	0	0	0
http://www.ebi.ac.uk/~iorio/GDSC1000/DATA/LOBICO/MODELS/PANCAN/LOBICO_SD1%20166.jpeg	166	WebPage	PANCAN	KIN001-270	CDK9	cell cycle	900	115	Wnt-UP	XPO1 | JAK-STAT-UP | Wnt-UP | MAPK_PI3K-DOWN	0.41964	0.0057524	0.46211	0.0080772	0.042472	0.000949	0.00099019	0.232	0.374	345	http://www.cancerrxgene.org/gdsc1000//Data/LOBICO/model_jpgs/PANCAN/LM_166.jpeg	0	0	0	0	0	0	0	0	0	0	0.0014861	0	0	0	0	0.012466	0	0	0	0	0	0	0	0	0	0	0	0
http://www.ebi.ac.uk/~iorio/GDSC1000/DATA/LOBICO/MODELS/PANCAN/LOBICO_SD1%20167.jpeg	167	WebPage	PANCAN	THZ-2-102-1	CDK7	cell cycle	883	76	JAK-STAT-UP	EWSR1-X | MLL2 | JAK-STAT-UP | MAPK_only-DOWN	0.34616	0.0084997	0.40242	6.2063e-17	0.056261	1e-06	2.3444e-06	0.33	0.545	346	http://www.cancerrxgene.org/gdsc1000//Data/LOBICO/model_jpgs/PANCAN/LM_167.jpeg	0	0	0	0	0	0	0.0068341	0	0	0	0	0	0	0	0	0	0	0	0	0	0	0	0	0	0	0	0	0
http://www.ebi.ac.uk/~iorio/GDSC1000/DATA/LOBICO/MODELS/PANCAN/LOBICO_SD1%20168.jpeg	168	WebPage	PANCAN	AICAR	AAPK1 (AMPK) agonist	metabolism	824	88	JAK-STAT-UP	NOTCH1 | d(SDHD) | d(GNAQ,NTRK2,PCSK5,TJP2) | JAK-STAT-UP	0.4757	0.02218	0.50639	0.0055721	0.030687	0.17372	0.040662	0.189	0.31	1001	http://www.cancerrxgene.org/gdsc1000//Data/LOBICO/model_jpgs/PANCAN/LM_168.jpeg	0.0022876	0.00040384	0	0	0	0	0	0	0	0	0	0	0	0.0027441	0	0.0066663	0	0	0	0	0	0.0013509	0	0	0.0029048	0	0	0
http://www.ebi.ac.uk/~iorio/GDSC1000/DATA/LOBICO/MODELS/PANCAN/LOBICO_SD1%20169.jpeg	169	WebPage	PANCAN	Camptothecin	TOP1	DNA replication	833	57	MLL2	MLL2 | MAPK_only-DOWN	0.34587	0.042274	0.39464	0.045975	0.048767	5.6e-05	8.6156e-05	0.201	0.611	1003	http://www.cancerrxgene.org/gdsc1000//Data/LOBICO/model_jpgs/PANCAN/LM_169.jpeg	0.0037933	0.001588	0.00030955	0.0025525	0.004926	0.00080861	0.0019975	0.0043389	0.00099697	0.0052383	0.0067167	0.022392	0	0.0063673	0.0010483	0.0060256	0.00061299	0.0021655	0.0017231	0.0040276	0.0013772	0	0.00058486	0	0.0065837	0.006339	0	0
http://www.ebi.ac.uk/~iorio/GDSC1000/DATA/LOBICO/MODELS/PANCAN/LOBICO_SD1%20170.jpeg	170	WebPage	PANCAN	Vinblastine	Microtubules	cytoskeleton	834	63	MLL2	¬d(FAT1,IRF2) & JAK-STAT-UP | ¬TP53 & d16q23.1	0.47857	0.023613	0.50933	0.0041672	0.03076	0.23619	0.047985	0.115	0.338	1004	http://www.cancerrxgene.org/gdsc1000//Data/LOBICO/model_jpgs/PANCAN/LM_170.jpeg	0	0.00088681	0.00088856	0.0010708	0.0036836	0.00046282	0.0010883	0.0013848	0.0018436	0.0025823	0	0	0	0.0048791	0.0011804	0.0058159	0	0	0	0.0052364	0	0	0	0	0.01277	0.0054456	0.0044412	0.0025095
http://www.ebi.ac.uk/~iorio/GDSC1000/DATA/LOBICO/MODELS/PANCAN/LOBICO_SD1%20171.jpeg	171	WebPage	PANCAN	Cisplatin	DNA crosslinker	DNA replication	834	77	TLR-DOWN	¬TP53 & ¬a(MYC) & ¬d16q23.1	0.40369	0.047927	0.47728	0.049002	0.073593	0.004826	0.0034601	0.242	0.549	1005	http://www.cancerrxgene.org/gdsc1000//Data/LOBICO/model_jpgs/PANCAN/LM_171.jpeg	0.0018169	0.00040275	0.0006188	0	0.0026294	0	0.0014094	0.0022409	0.0011079	0.0032697	0.00036284	0.0011088	0	0.0030223	0.00051181	0.0025969	0	0.00080182	0.00080182	0.0017278	0.0013475	0	0.00038811	0.00082667	0.0012905	0.0008383	0.00021071	0.0021906
http://www.ebi.ac.uk/~iorio/GDSC1000/DATA/LOBICO/MODELS/PANCAN/LOBICO_SD1%20172.jpeg	172	WebPage	PANCAN	Cytarabine	DNA synthesis	DNA replication	830	83	MLL2	¬TP53 & ¬d10q26.3 & d(BNC2,CDKN2A,JAK2,PSIP1)	0.38336	0.018288	0.40469	0.021097	0.021331	0.000156	0.00020946	0.241	0.479	1006	http://www.cancerrxgene.org/gdsc1000//Data/LOBICO/model_jpgs/PANCAN/LM_172.jpeg	0.0023351	0.0013948	0.00086655	0.0010393	0.0050175	0.0010625	0.0016348	0.0021406	0.00060655	0.0049281	0.013273	0.00088474	0	0.0031197	0.0011611	0.0041	0.00023419	0.0015652	0.0021708	0.0036246	0.0019091	0	0	0	0.0058744	0.0049042	0.0028696	0.0043427
http://www.ebi.ac.uk/~iorio/GDSC1000/DATA/LOBICO/MODELS/PANCAN/LOBICO_SD1%20173.jpeg	173	WebPage	PANCAN	Docetaxel	Microtubules	cytoskeleton	834	65	a(AHR,HDAC9)	d(FAT1,IRF2) & ¬d17p13.2 & dXp21.1	0.41014	0.024586	0.48616	0.015544	0.076022	0.003177	0.0025364	0.219	0.457	1007	http://www.cancerrxgene.org/gdsc1000//Data/LOBICO/model_jpgs/PANCAN/LM_173.jpeg	0.0039612	0	0.00055525	0.0011825	0.0017705	0	0.0007917	0.001625	0.00083639	0.0018024	0.0045202	0.0025983	0	0.0014323	0.0026788	0.0014806	0.0012398	0.0018369	0.0028292	0.0053864	0.0017116	0	0	0	0.0094155	0.0039007	0.00073434	0.0046335
http://www.ebi.ac.uk/~iorio/GDSC1000/DATA/LOBICO/MODELS/PANCAN/LOBICO_SD1%20174.jpeg	174	WebPage	PANCAN	Methotrexate	Dihydrofolate reductase (DHFR)	DNA replication	833	127	JAK-STAT-UP	MLL2 | JAK-STAT-UP | TLR-UP | MAPK_PI3K-DOWN	0.30915	0.010876	0.39394	0	0.084795	6.6059e-14	1.3938e-12	0.415	0.583	1008	http://www.cancerrxgene.org/gdsc1000//Data/LOBICO/model_jpgs/PANCAN/LM_174.jpeg	0	0	0.0080302	0.0030174	0.0012513	0	0.0028528	0	0	0	0	0	0	2.5791e-05	0.0012718	0	0	2.3557e-05	0.00031643	0	0	0	0	0	0	0	0	0.0013107
http://www.ebi.ac.uk/~iorio/GDSC1000/DATA/LOBICO/MODELS/PANCAN/LOBICO_SD1%20175.jpeg	175	WebPage	PANCAN	ATRA	Retinoic acid and retinoid X receptor agonist	other	824	97	JAK-STAT-UP	¬d3p14.2 & dXq21.33	0.37147	0.025801	0.49588	0.017691	0.12441	0.000329	0.00038874	0.237	0.506	1009	http://www.cancerrxgene.org/gdsc1000//Data/LOBICO/model_jpgs/PANCAN/LM_175.jpeg	0.0028259	0.0009302	0.0016907	0	0.00095185	0	0.00033366	0.00061422	0.00056679	0.0013978	0.00074357	0.0014686	0.0015726	0.0029777	0.00089355	0.0027144	0.00072205	0.00060079	0.00073689	0.0021021	0	0.0011566	0.00037534	0.0010653	0.0078518	0.00038444	0.0016853	0
http://www.ebi.ac.uk/~iorio/GDSC1000/DATA/LOBICO/MODELS/PANCAN/LOBICO_SD1%20176.jpeg	176	WebPage	PANCAN	Gefitinib	EGFR	EGFR signaling	830	116	a(EGFR)	a(EGFR) & ¬a(RHEB)	0.39273	0.047832	0.40505	0.030308	0.012324	2.8202e-06	5.6287e-06	0.253	0.475	1010	http://www.cancerrxgene.org/gdsc1000//Data/LOBICO/model_jpgs/PANCAN/LM_176.jpeg	0.0022787	0	0	0.001957	0	0	0	0.0025019	0.00084893	0.0011335	0	0	0	0.0025019	0.00093263	0	0	0	0	0.0037738	0	0	0	0	0.0052074	0.0016529	0.00084893	0.0016529
http://www.ebi.ac.uk/~iorio/GDSC1000/DATA/LOBICO/MODELS/PANCAN/LOBICO_SD1%20177.jpeg	177	WebPage	PANCAN	ABT-263	BCL2, BCL2L1, BCL2L2	apoptosis regulation	836	221	TNFa-DOWN	d(CHD3,GPS2,TP53) | JAK-STAT-UP | TLR-UP | TNFa-DOWN	0.34652	0.0062255	0.48155	0.0085955	0.13503	2.2575e-10	1.7549e-09	0.455	0.556	1011	http://www.cancerrxgene.org/gdsc1000//Data/LOBICO/model_jpgs/PANCAN/LM_177.jpeg	0	0	0	0	0	0	0	0	0	0	0	0	0	0	0.0028979	0	0	0	0	0	0	0	0	0	0.011689	0	0	0
http://www.ebi.ac.uk/~iorio/GDSC1000/DATA/LOBICO/MODELS/PANCAN/LOBICO_SD1%20178.jpeg	178	WebPage	PANCAN	Vorinostat	HDAC inhibitor Class I, IIa, IIb, IV	chromain histone acetylation	835	60	JAK-STAT-UP	¬TP53 & dXp22.32	0.40147	0.032468	0.49554	0.0061349	0.094063	0.001889	0.0016795	0.136	0.421	1012	http://www.cancerrxgene.org/gdsc1000//Data/LOBICO/model_jpgs/PANCAN/LM_178.jpeg	0.00094119	0.00074759	0.00064367	0.0012531	0.0035371	0.0012209	0.002105	0.0016081	0.00156	0.0012627	0.0011105	0.00087039	0	0.0027138	0.0011194	0.0052316	0.00036693	0	0.0018489	0.0021038	0.00066829	0	0.00044797	0	0.0082109	0.0017314	0.0019871	0.001705
http://www.ebi.ac.uk/~iorio/GDSC1000/DATA/LOBICO/MODELS/PANCAN/LOBICO_SD1%20179.jpeg	179	WebPage	PANCAN	Nilotinib	ABL	ABL signaling	790	115	BCR-ABL	¬a(CCT5,TERT,TRIO) & ¬d3p14.2 & dXp11.3 & ¬d21q11.2	0.35027	0.042642	0.36547	0.013795	0.015197	0.000106	0.00015054	0.235	0.618	1013	http://www.cancerrxgene.org/gdsc1000//Data/LOBICO/model_jpgs/PANCAN/LM_179.jpeg	0.00064557	0.0015335	0	0	0.00094738	0	0.012018	0	0.0017151	0	0	0.0029306	0.0069633	0.0015598	0.0011385	0	0.0010877	0.00055014	0.0063052	0	0	0	0	0	0.0063704	0	0	0
http://www.ebi.ac.uk/~iorio/GDSC1000/DATA/LOBICO/MODELS/PANCAN/LOBICO_SD1%20180.jpeg	180	WebPage	PANCAN	RDEA119	MAP2K1 (MEK1), MAP2K2 (MEK2)	ERK MAPK signaling	827	84	BRAF	BRAF | NRAS | JAK-STAT-UP	0.23706	0.0086119	0.33481	0	0.097754	1e-06	2.3444e-06	0.385	0.744	1014	http://www.cancerrxgene.org/gdsc1000//Data/LOBICO/model_jpgs/PANCAN/LM_180.jpeg	0	0	0	0	0	0	0	0	0	0	0.0094244	0	0	0	0	0	0	0	0	0	0	0	0	0	0	0	0	0
http://www.ebi.ac.uk/~iorio/GDSC1000/DATA/LOBICO/MODELS/PANCAN/LOBICO_SD1%20181.jpeg	181	WebPage	PANCAN	CI-1040	MAP2K1 (MEK1), MAP2K2 (MEK2)	ERK MAPK signaling	824	111	BRAF	BRAF | NRAS | JAK-STAT-UP	0.24719	0.010739	0.33142	0	0.084226	1.5825e-10	1.2985e-09	0.418	0.705	1015	http://www.cancerrxgene.org/gdsc1000//Data/LOBICO/model_jpgs/PANCAN/LM_181.jpeg	0	0.00046535	0.0010146	0	0	0.0002105	0.00042944	0	0	0.0013715	0	0	0.0098686	0	0	0	0	0	0	0	0	0	0.00057853	0	0	0	0	0
http://www.ebi.ac.uk/~iorio/GDSC1000/DATA/LOBICO/MODELS/PANCAN/LOBICO_SD1%20182.jpeg	182	WebPage	PANCAN	Temsirolimus	MTOR	TOR signaling	822	114	PTEN	MYH11 | a(ACTB,CARD11,PMS2,RAC1) | d6q23.3 | MAPK_only-DOWN	0.43913	0.010029	0.51973	0.0044608	0.080599	0.012154	0.0067996	0.227	0.418	1016	http://www.cancerrxgene.org/gdsc1000//Data/LOBICO/model_jpgs/PANCAN/LM_182.jpeg	0	0	0	0	0	0	0	0	0	0	0	0	0	0	0	0.0098338	0	0	0	0	0	0	0.00035466	0	0.0017058	0	0	0
http://www.ebi.ac.uk/~iorio/GDSC1000/DATA/LOBICO/MODELS/PANCAN/LOBICO_SD1%20183.jpeg	183	WebPage	PANCAN	Olaparib	PARP1, PARP2	Genome integrity	834	109	MLL2	EWSR1-FLI1 | MLL2 | VEGF-UP	0.38356	0.0072556	0.43396	0.018834	0.050406	3.4e-05	5.3997e-05	0.269	0.494	1017	http://www.cancerrxgene.org/gdsc1000//Data/LOBICO/model_jpgs/PANCAN/LM_183.jpeg	0	0	0	0	0	0	0	0	0	0.0091596	0	0	0	0	0	0	0	0	0	0	0	0	0	0	0.0027361	0	0	0
http://www.ebi.ac.uk/~iorio/GDSC1000/DATA/LOBICO/MODELS/PANCAN/LOBICO_SD1%20184.jpeg	184	WebPage	PANCAN	ABT-888	PARP1, PARP2	Genome integrity	834	96	EP300	¬d(SYNCRIP,ZNF292) & dXq21.33 & ¬a(ASXL1) & ¬d21q11.2	0.4738	0.019684	0.48516	0.012113	0.011363	0.17562	0.040775	0.194	0.283	1018	http://www.cancerrxgene.org/gdsc1000//Data/LOBICO/model_jpgs/PANCAN/LM_184.jpeg	0	0.00047541	0.00042014	0.0014504	0.004193	0.0011182	0.0014712	0	0	0.047828	0	0	0	0.002464	0	0.012303	0	0	0	0	0	0	0	0	0.010298	0	0.0082807	0
http://www.ebi.ac.uk/~iorio/GDSC1000/DATA/LOBICO/MODELS/PANCAN/LOBICO_SD1%20185.jpeg	185	WebPage	PANCAN	Bosutinib	SRC, ABL, TEC	ABL signaling	835	77	BCR-ABL	BCR-ABL | MLL2 & ¬d8p23.3	0.44099	0.029212	0.47925	0.017121	0.038264	0.000811	0.00088075	0.0684	0.155	1019	http://www.cancerrxgene.org/gdsc1000//Data/LOBICO/model_jpgs/PANCAN/LM_185.jpeg	0	0	0.0059834	0	0	0	0	0	0.026337	0	0	0	0	0	0	0	0	0	0	0.0057879	0	0	0	0	0.010403	0	0	0
http://www.ebi.ac.uk/~iorio/GDSC1000/DATA/LOBICO/MODELS/PANCAN/LOBICO_SD1%20186.jpeg	186	WebPage	PANCAN	Lenalidomide	TNFA	other	835	105	d(ATP1A1,CSDE1,NRAS)	d16q23.1 & ¬a(KRAS) & ¬d4q22.1 & ¬d21q11.2	0.37498	0.028568	0.52676	0.0091076	0.15178	8.7e-05	0.00012722	0.293	0.567	1020	http://www.cancerrxgene.org/gdsc1000//Data/LOBICO/model_jpgs/PANCAN/LM_186.jpeg	0	0	0.0025207	0.0017559	0.0046356	0.0011422	0	0.0013098	0.0017768	0.0026075	0	0	0	0	0	0.0080598	0	0	0	0	0.0020131	0	0	0	0.010285	0.0040711	0.0043053	0
http://www.ebi.ac.uk/~iorio/GDSC1000/DATA/LOBICO/MODELS/PANCAN/LOBICO_SD1%20187.jpeg	187	WebPage	PANCAN	Axitinib	PDGFR, KIT, VEGFR	RTK signaling	831	71	BCR-ABL	ASXL1 | BCR-ABL | SMARCA4 | IL-1-DOWN	0.41269	0.030825	0.46415	0.01326	0.051454	0.012761	0.0070873	0.174	0.53	1021	http://www.cancerrxgene.org/gdsc1000//Data/LOBICO/model_jpgs/PANCAN/LM_187.jpeg	0.0016768	0.00099237	0.0012249	0	0.0022036	0	0.0012287	0.00048774	0.0009409	0.0010247	0.00012627	0.0048978	0.001034	0.0029099	0	0.0021096	0	0	0	0	0	0	0	0.0013693	0.004638	0	0.0027352	0.00025577
http://www.ebi.ac.uk/~iorio/GDSC1000/DATA/LOBICO/MODELS/PANCAN/LOBICO_SD1%20188.jpeg	188	WebPage	PANCAN	AZD7762	CHEK1, CHEK2	Genome integrity	833	64	d17p11.2	¬d3p14.2 & dXq22.3	0.30522	0.031932	0.47829	0.015387	0.17307	7.8411e-06	1.4848e-05	0.189	0.662	1022	http://www.cancerrxgene.org/gdsc1000//Data/LOBICO/model_jpgs/PANCAN/LM_188.jpeg	0.0011925	0.0012495	0.00043397	0.0013357	0.0024883	2.3114e-06	0.00083374	0.0010903	0.002115	0.0013303	0.00058104	0.00043394	0.0009798	0.0035654	0	0.0043688	0.00052669	0	0.0005675	0.0022144	0.00047022	0.0017152	0	0	0.0048376	0.00088584	0.00318	0
http://www.ebi.ac.uk/~iorio/GDSC1000/DATA/LOBICO/MODELS/PANCAN/LOBICO_SD1%20189.jpeg	189	WebPage	PANCAN	GW 441756	NTRK1	RTK signaling	831	117	d20p12.1	¬TP53 & ¬d8p23.3 & ¬d(FAT1,IRF2)	0.42114	0.010498	0.50592	0.017752	0.084772	0.005463	0.0036964	0.241	0.444	1023	http://www.cancerrxgene.org/gdsc1000//Data/LOBICO/model_jpgs/PANCAN/LM_189.jpeg	0.00032593	0.00063584	0.00061618	0	0.0018033	0	0	0	0	0.002366	0	0	0	0.0093572	0	0	0	0	0	0	0	0	0	0	0.0054914	0	0	0
http://www.ebi.ac.uk/~iorio/GDSC1000/DATA/LOBICO/MODELS/PANCAN/LOBICO_SD1%20190.jpeg	190	WebPage	PANCAN	CEP-701	FLT3, JAK2, NTRK1, RET	RTK signaling	833	80	JAK-STAT-UP	¬d3p14.2 & dXq28	0.46074	0.014455	0.4838	0.019063	0.023052	0.086886	0.027045	0.162	0.355	1024	http://www.cancerrxgene.org/gdsc1000//Data/LOBICO/model_jpgs/PANCAN/LM_190.jpeg	0.0014346	0.0011424	0	0	0.0011394	0	0.0013892	0.00020312	0.00058838	0.0012415	0.00096252	0.0014804	0.0012372	0.00319	0.0016385	0.0032546	0.0020039	0	0	0.0046206	0	0	0	0	0.0039955	0	0	0.0045882
http://www.ebi.ac.uk/~iorio/GDSC1000/DATA/LOBICO/MODELS/PANCAN/LOBICO_SD1%20191.jpeg	191	WebPage	PANCAN	SB 216763	GSK3A, GSK3B	WNT signaling	733	91	a(MYCN)	¬d(SYNCRIP,ZNF292) & dXq22.3	0.3906	0.0054564	0.50813	0.010893	0.11754	0.000168	0.00021958	0.252	0.506	1025	http://www.cancerrxgene.org/gdsc1000//Data/LOBICO/model_jpgs/PANCAN/LM_191.jpeg	0.0018969	0.00082905	0	0	0.0027528	0.00058549	0.00024894	0.0015692	0.0017475	0.022397	0.00046161	0.00057637	0	0.0050825	0	0.0033737	0.00025077	0.0011249	0.0013738	0.0015092	0.0039526	0	0.0012276	0	0.0083018	0.0012215	0	0
http://www.ebi.ac.uk/~iorio/GDSC1000/DATA/LOBICO/MODELS/PANCAN/LOBICO_SD1%20192.jpeg	192	WebPage	PANCAN	17-AAG	HSP90	other	837	48	BRAF	BRAF | STK11 | d(SMARCA4)	0.48992	0.032934	0.49969	0.027396	0.0097675	0.35374	0.060681	0.138	0.189	1026	http://www.cancerrxgene.org/gdsc1000//Data/LOBICO/model_jpgs/PANCAN/LM_192.jpeg	0.0021267	0.00064574	0.0007703	0.00062129	0.00097801	0.0001425	0.00099314	0.0007374	0.0010767	0.0014063	0.00015057	0.00087951	0	0.0015834	0.00043304	0.0051278	0.00056932	0.00028454	0.00028872	0.0019251	0.00052506	0	0.001058	0	0	0	0.0021092	0.00049435
http://www.ebi.ac.uk/~iorio/GDSC1000/DATA/LOBICO/MODELS/PANCAN/LOBICO_SD1%20193.jpeg	193	WebPage	PANCAN	VX-702	p38	JNK and p38 signaling	831	105	JAK-STAT-UP	HLA-A | JAK-STAT-UP | TLR-UP | TNFa-DOWN	0.45213	0.0085598	0.52769	0.010388	0.075565	0.042431	0.016847	0.278	0.311	1028	http://www.cancerrxgene.org/gdsc1000//Data/LOBICO/model_jpgs/PANCAN/LM_193.jpeg	0.0012991	0.00080941	0.00034209	0.00087468	0.0043652	0.0011945	0.0019564	0.0017381	0.0017782	0.019066	0	0	0	0	0	0.011601	0	0.000427	0	0.0027093	0	0	0.00096469	0	0.012603	0	0.0096347	0
http://www.ebi.ac.uk/~iorio/GDSC1000/DATA/LOBICO/MODELS/PANCAN/LOBICO_SD1%20194.jpeg	194	WebPage	PANCAN	AMG-706	VEGFR, RET, c-KIT, PDGFR	RTK signaling	836	102	TGFB-UP	¬a(EGFR) & d(BNC2,CDKN2A,JAK2,PSIP1) & ¬d(SRGAP3) & dXp11.3	0.39799	0.0073779	0.48864	0.02016	0.090649	0.003941	0.0029547	0.199	0.501	1029	http://www.cancerrxgene.org/gdsc1000//Data/LOBICO/model_jpgs/PANCAN/LM_194.jpeg	0.0024837	0.0013278	0	0	0	0	0	0	0.0010678	0	0	0	0	0	0	0.0040265	0	0	0	0	0	0	0	0	0.012162	0	0	0
http://www.ebi.ac.uk/~iorio/GDSC1000/DATA/LOBICO/MODELS/PANCAN/LOBICO_SD1%20195.jpeg	195	WebPage	PANCAN	KU-55933	ATM	Genome integrity	835	84	TET2	MLL2 | TET2 | a2q13 | H2O2-DOWN	0.4605	0.013964	0.50272	0.011029	0.042225	0.089896	0.027432	0.204	0.371	1030	http://www.cancerrxgene.org/gdsc1000//Data/LOBICO/model_jpgs/PANCAN/LM_195.jpeg	0.00097364	0	0.00067824	0.0011531	0.0014024	0.001161	0.001019	0.001099	0.001182	0.0056761	0.00024736	0.0012107	0.00041446	0.0020787	0.0015252	0.0038469	0.0053317	0	0.001244	0.0027029	0.0012081	0	0.00017932	0.0010652	0.0086804	0.0033982	0.0020543	0
http://www.ebi.ac.uk/~iorio/GDSC1000/DATA/LOBICO/MODELS/PANCAN/LOBICO_SD1%20196.jpeg	196	WebPage	PANCAN	Elesclomol	HSP70	other	833	56	SMARCA4	¬TP53 & d3p14.2 | d(FAT1,IRF2) & dXq22.3	0.48022	0.03888	0.52226	0.0029983	0.04204	0.27172	0.051669	0.114	0.363	1031	http://www.cancerrxgene.org/gdsc1000//Data/LOBICO/model_jpgs/PANCAN/LM_196.jpeg	0.0013171	0.00044916	0.00020041	0	0.0025229	0	0.00087951	0.0010454	0.00069515	0.0015801	0	0.032522	0	0.0021806	0.00080085	0.0063824	0.0015423	0	0.0018364	0.0017421	0.0069556	0	0	0	0.0062046	0.0023978	0.0015988	0.0018383
http://www.ebi.ac.uk/~iorio/GDSC1000/DATA/LOBICO/MODELS/PANCAN/LOBICO_SD1%20197.jpeg	197	WebPage	PANCAN	Afatinib	ERBB2, EGFR	EGFR signaling	833	151	a(CDK12,ERBB2,MED24)	a(EGFR) | a(CDK12,ERBB2,MED24)	0.35056	0.013054	0.4351	0.01102	0.084539	1e-06	2.3444e-06	0.375	0.556	1032	http://www.cancerrxgene.org/gdsc1000//Data/LOBICO/model_jpgs/PANCAN/LM_197.jpeg	0	0	0	0	0	0	0	0	0	0	0	0	0	0	0	0.0066478	0.00098379	0	0	0	0	0	0	0	0	0	0	0
http://www.ebi.ac.uk/~iorio/GDSC1000/DATA/LOBICO/MODELS/PANCAN/LOBICO_SD1%20198.jpeg	198	WebPage	PANCAN	Vismodegib	SMO	other	834	100	MLL2	¬d8p23.3 & ¬d(SRGAP3) & dXq21.33 & ¬d21q11.2	0.45997	0.032994	0.50881	0.0083724	0.048841	0.08613	0.026895	0.201	0.414	1033	http://www.cancerrxgene.org/gdsc1000//Data/LOBICO/model_jpgs/PANCAN/LM_198.jpeg	0.0012344	0.00073225	0	0.0012085	0.0050113	0.0012053	0.00057546	0	0	0.0036501	0	0	0	0.0063807	0	0.006827	0	0	0	0.0021126	0	0	0.0026732	0	0.010319	0.0052456	0.0050478	0
http://www.ebi.ac.uk/~iorio/GDSC1000/DATA/LOBICO/MODELS/PANCAN/LOBICO_SD1%20199.jpeg	199	WebPage	PANCAN	PLX4720	BRAF	ERK MAPK signaling	835	88	BRAF	BRAF	0.15294	1.3878e-17	0.15294	1.3878e-17	0	1e-06	2.3444e-06	0.513	0.825	1036	http://www.cancerrxgene.org/gdsc1000//Data/LOBICO/model_jpgs/PANCAN/LM_199.jpeg	0	0	0	0	0	0	0	0	0	0	0	0	0	0	0	0	0	0	0	0	0	0	0	0	0	0	0	0
http://www.ebi.ac.uk/~iorio/GDSC1000/DATA/LOBICO/MODELS/PANCAN/LOBICO_SD1%20200.jpeg	200	WebPage	PANCAN	BX-795	TBK1, PDPK1, IKK, AURKB, AURKC	other	836	76	JAK-STAT-UP	¬KRAS & ¬d18q22.1 & ¬d(CACNA1D,WNT5A),d3p21.1 & dXq21.33	0.40867	0.048088	0.49443	0.014543	0.085761	0.01296	0.0070873	0.161	0.494	1037	http://www.cancerrxgene.org/gdsc1000//Data/LOBICO/model_jpgs/PANCAN/LM_200.jpeg	0.0028293	0.0011595	0.0010853	0.00050893	0.0038807	0	0.0012293	0.0017184	0.0017675	0.0016676	0	0	0.0007751	0.0020062	0.002299	0.0023088	0.00050255	0.00051765	0.0020723	0.0028098	0.0011344	0	0.0018817	0	0.012296	0	0	0.001849
http://www.ebi.ac.uk/~iorio/GDSC1000/DATA/LOBICO/MODELS/PANCAN/LOBICO_SD1%20201.jpeg	201	WebPage	PANCAN	NU-7441	PRKDC (DNAPK)	Genome integrity	833	75	MLL2	MLL2 | a(CUL2,EPC1)	0.43439	0.025816	0.43892	0.03097	0.004534	0.009385	0.0056577	0.147	0.392	1038	http://www.cancerrxgene.org/gdsc1000//Data/LOBICO/model_jpgs/PANCAN/LM_201.jpeg	0.0011691	0.00014925	0.00050853	0.001502	0.0035647	0.00059455	0.0032232	0.0029788	0.0016849	0.0096835	0	0.0018816	0.00039985	0.0044407	0.00082874	0.0029496	0.0011078	0.0029521	0.0010937	0.0031881	0.0011814	0	0.00034883	0.0013219	0.0064216	0.0059034	0.0033285	0.029409
http://www.ebi.ac.uk/~iorio/GDSC1000/DATA/LOBICO/MODELS/PANCAN/LOBICO_SD1%20202.jpeg	202	WebPage	PANCAN	SL 0101-1	RSK, AURKB, PIM3	ERK MAPK signaling	822	85	a(MYC)	¬ARAP3 & a(MYC) | d19q13.33 & IL-1-DOWN	0.44569	0.038736	0.47698	0.0255	0.031293	0.031362	0.013734	0.221	0.485	1039	http://www.cancerrxgene.org/gdsc1000//Data/LOBICO/model_jpgs/PANCAN/LM_202.jpeg	0.0013102	0	0.0018649	0.0027198	0.001396	0	0.00091524	0.00155	0.0010384	0.0020923	0.00040906	0.00060182	0	0.0023368	0.0011705	0.0040224	0	0.0013716	0	0.00017953	0	0	0	0	0.0064344	0.0051013	0	0
http://www.ebi.ac.uk/~iorio/GDSC1000/DATA/LOBICO/MODELS/PANCAN/LOBICO_SD1%20203.jpeg	203	WebPage	PANCAN	BIRB 0796	p38, JNK2	JNK and p38 signaling	826	107	d(FGFR3),d4p16.3	MACF1 | d(FGFR3),d4p16.3 | d20p12.1 | d15q25.2	0.45313	0.024425	0.49188	0.023837	0.038742	0.043836	0.017313	0.213	0.368	1042	http://www.cancerrxgene.org/gdsc1000//Data/LOBICO/model_jpgs/PANCAN/LM_203.jpeg	0	0	0.00025597	0	0	0	0	0	0	0	0	0	0	0	0	0	0	0	0	0	0	0	0	0	0	0	0.035832	0
http://www.ebi.ac.uk/~iorio/GDSC1000/DATA/LOBICO/MODELS/PANCAN/LOBICO_SD1%20204.jpeg	204	WebPage	PANCAN	JNK Inhibitor VIII	JNK	JNK and p38 signaling	834	95	a(IL7R)	a(IL7R)	0.51475	0.013912	0.51475	0.013912	0	0.74023	0.10199	0.0805	0.0551	1043	http://www.cancerrxgene.org/gdsc1000//Data/LOBICO/model_jpgs/PANCAN/LM_204.jpeg	0	0	0	0	0	0	0	0	0	0	0	0	0	0	0	0.0053171	0	0	0	0	0	0	0	0	0	0	0	0
http://www.ebi.ac.uk/~iorio/GDSC1000/DATA/LOBICO/MODELS/PANCAN/LOBICO_SD1%20205.jpeg	205	WebPage	PANCAN	681640	WEE1, CHEK1	cell cycle	747	69	d(FGFR3),d4p16.3	d(FGFR3),d4p16.3	0.49473	0.016976	0.49473	0.016976	0	0.31722	0.056791	0.0577	0.108	1046	http://www.cancerrxgene.org/gdsc1000//Data/LOBICO/model_jpgs/PANCAN/LM_205.jpeg	0.00079542	0	0.00060672	0	0	0	0.00079355	0	0.00067425	0.001698	0	0	0	0.001293	0.00073167	0.0014833	0	0	0	0	0	0	0	0	0.0015162	0	0.001293	0.00083946
http://www.ebi.ac.uk/~iorio/GDSC1000/DATA/LOBICO/MODELS/PANCAN/LOBICO_SD1%20206.jpeg	206	WebPage	PANCAN	Nutlin-3a	MDM2	p53 pathway	836	232	¬TP53	CTNNB1 | ¬TP53	0.14732	0.0022358	0.15079	0	0.0034701	1e-06	2.3444e-06	0.693	0.857	1047	http://www.cancerrxgene.org/gdsc1000//Data/LOBICO/model_jpgs/PANCAN/LM_206.jpeg	0.00065223	0.0012321	0.00019325	0	0.0019517	0	0.0046578	0	0	0	0.0012277	0	0	0	0	0	0	0.0031181	0	0	0	0	0	0	0	0	0	0
http://www.ebi.ac.uk/~iorio/GDSC1000/DATA/LOBICO/MODELS/PANCAN/LOBICO_SD1%20207.jpeg	207	WebPage	PANCAN	PD-173074	FGFR1, FGFR3	RTK signaling	836	114	a(BLM,CRTC3,FANCI,IDH2,NR2F2,PCSK6)	¬BRAF & ¬TP53 & ¬d18q22.1 & ¬a(CCT5,TERT,TRIO)	0.39247	0.046606	0.52312	0.0035313	0.13065	0.00061	0.00068254	0.25	0.4	1049	http://www.cancerrxgene.org/gdsc1000//Data/LOBICO/model_jpgs/PANCAN/LM_207.jpeg	0.002479	0	0.0024771	0	0.0028165	0	0.0026777	0	0	0.0013307	0	0	0	0.00077177	0	0	0.016485	0	0	0.0025957	0	0	0	0	0.010259	0	0	0.0026182
http://www.ebi.ac.uk/~iorio/GDSC1000/DATA/LOBICO/MODELS/PANCAN/LOBICO_SD1%20208.jpeg	208	WebPage	PANCAN	ZM-447439	AURKB	mitosis	788	78	XRN1	XRN1 | JAK-STAT-UP | MAPK_only-DOWN	0.35962	0.025853	0.44574	0.014294	0.086114	3.4391e-08	1.6932e-07	0.25	0.484	1050	http://www.cancerrxgene.org/gdsc1000//Data/LOBICO/model_jpgs/PANCAN/LM_208.jpeg	0.0015086	0	0	0	0.00043399	0.00043399	0	0	0.00035771	0	0	0	0	0.0074195	0	0.0048025	0	0	0	0	0	0	0	0	0.0052773	0	0	0
http://www.ebi.ac.uk/~iorio/GDSC1000/DATA/LOBICO/MODELS/PANCAN/LOBICO_SD1%20209.jpeg	209	WebPage	PANCAN	RO-3306	CDK1	cell cycle	836	106	d(ERCC3)	TP53 & ¬d(APC) & ¬d17p11.2 & dXp11.3	0.47748	0.018692	0.51361	0.010245	0.036127	0.1806	0.041252	0.187	0.36	1052	http://www.cancerrxgene.org/gdsc1000//Data/LOBICO/model_jpgs/PANCAN/LM_209.jpeg	0.0015675	0.00068804	0.00025345	0	0.00014413	0	0.00014413	0	0.0019521	0.0011837	0.0082425	0.00091186	0	0	0.0014454	0.0093008	0	0	0	0	0	0	0	0	0.0072911	0	0	0
http://www.ebi.ac.uk/~iorio/GDSC1000/DATA/LOBICO/MODELS/PANCAN/LOBICO_SD1%20210.jpeg	210	WebPage	PANCAN	MK-2206	AKT1, AKT2	PI3K signaling	812	95	H2O2-DOWN	H2O2-DOWN | MAPK_only-DOWN	0.47243	0.021675	0.51083	0.012372	0.0384	0.076323	0.025332	0.0921	0.15	1053	http://www.cancerrxgene.org/gdsc1000//Data/LOBICO/model_jpgs/PANCAN/LM_210.jpeg	0.0005876	0.00056752	0	0	0.0018911	0	0.00041262	0.00045273	0.0015344	0.00041262	0	0	0	0.0047279	0.0014784	0.0062764	0.00020269	0.00074241	0	0.0032043	0	0	0	0	0.003205	0	0.0051696	0.030559
http://www.ebi.ac.uk/~iorio/GDSC1000/DATA/LOBICO/MODELS/PANCAN/LOBICO_SD1%20211.jpeg	211	WebPage	PANCAN	PD-0332991	CDK4, CDK6	cell cycle	812	69	JAK-STAT-UP	NRAS | JAK-STAT-UP | TLR-DOWN	0.41042	0.061038	0.46282	0.019785	0.052402	0.002296	0.0019489	0.114	0.28	1054	http://www.cancerrxgene.org/gdsc1000//Data/LOBICO/model_jpgs/PANCAN/LM_211.jpeg	0.00092433	0	0.0010975	0	0.0014021	0	0.00065886	0	0.00047527	0	0.00047517	0.024833	0	0.0012972	0.0016619	0.002813	0.00064396	0.00038551	0.0017843	0.0011567	0	0	0.00059985	0	0.0033059	0	0	0.0022972
http://www.ebi.ac.uk/~iorio/GDSC1000/DATA/LOBICO/MODELS/PANCAN/LOBICO_SD1%20212.jpeg	212	WebPage	PANCAN	NVP-BEZ235	PI3K (Class 1) and MTORC1/2	PI3K signaling	829	66	MYH11	d16q23.1 & dXp22.32	0.48075	0.0082653	0.51365	0.0090586	0.032893	0.24035	0.048336	0.15	0.225	1057	http://www.cancerrxgene.org/gdsc1000//Data/LOBICO/model_jpgs/PANCAN/LM_212.jpeg	0.0006445	0.00085228	0.040354	0.0009756	0.0016219	0.0011596	0.00072064	0.00028988	0.0021723	0.0024744	0	0.0009756	0.00077762	0.0051582	0.0017896	0	0.00089667	0.00028988	0.0017639	0.0066934	0.0017507	0	0.00048341	0	0.010388	0	0.0010475	0.0029459
http://www.ebi.ac.uk/~iorio/GDSC1000/DATA/LOBICO/MODELS/PANCAN/LOBICO_SD1%20213.jpeg	213	WebPage	PANCAN	GDC0941	PI3K (class 1)	PI3K signaling	828	79	MLL2	¬d(BNC2,CDKN2A,JAK2,PSIP1) & ¬a(IL7R) & ¬d3p14.2 & ¬dXq28	0.4703	0.020113	0.4866	0.020892	0.016305	0.15596	0.03877	0.165	0.331	1058	http://www.cancerrxgene.org/gdsc1000//Data/LOBICO/model_jpgs/PANCAN/LM_213.jpeg	0.0021987	0.00054168	0.0012477	0.00070617	0.0011999	0	0.0023796	0.0023887	0.00067942	0.0053128	8.0073e-05	0.00093503	0.00029484	0.0060097	0.0014542	0.0069808	0	0.00041296	0.0021216	0.0058194	0.00028255	0	0	0	0.012822	0.006544	0.0041405	0.043451
http://www.ebi.ac.uk/~iorio/GDSC1000/DATA/LOBICO/MODELS/PANCAN/LOBICO_SD1%20214.jpeg	214	WebPage	PANCAN	AZD8055	MTORC1/2	TOR signaling	828	93	MLL2	¬d(SYNCRIP,ZNF292) & ¬d(FOXP1) & dXp21.1 & ¬d(ERCC3)	0.4551	0.030083	0.46428	0.011353	0.0091799	0.056857	0.020412	0.204	0.381	1059	http://www.cancerrxgene.org/gdsc1000//Data/LOBICO/model_jpgs/PANCAN/LM_214.jpeg	0	0.013755	0.0018372	0.0016405	0	0.0010754	0.00091666	0.0015869	0.0015375	0.0021855	0	0.0015206	0	0.0049827	0.0020982	0.010221	0	0	0.0020328	0.0059122	0	0	0	0	0.0084686	0	0	0.029823
http://www.ebi.ac.uk/~iorio/GDSC1000/DATA/LOBICO/MODELS/PANCAN/LOBICO_SD1%20215.jpeg	215	WebPage	PANCAN	PD-0325901	MAP2K1 (MEK1), MAP2K2 (MEK2)	ERK MAPK signaling	828	145	BRAF	BRAF | KRAS | NRAS	0.20236	0	0.3635	2.7756e-17	0.16113	5.217e-16	1.2842e-14	0.537	0.78	1060	http://www.cancerrxgene.org/gdsc1000//Data/LOBICO/model_jpgs/PANCAN/LM_215.jpeg	0	0	0	0	0	0	0	0	0	0	0	0.00078904	0	0	0	0	0	0	0	0	0	0	0	0	0.0023126	0	0	0
http://www.ebi.ac.uk/~iorio/GDSC1000/DATA/LOBICO/MODELS/PANCAN/LOBICO_SD1%20216.jpeg	216	WebPage	PANCAN	SB590885	BRAF	ERK MAPK signaling	816	124	BRAF	BRAF	0.20692	1.3878e-17	0.20692	1.3878e-17	0	1e-06	2.3444e-06	0.426	0.748	1061	http://www.cancerrxgene.org/gdsc1000//Data/LOBICO/model_jpgs/PANCAN/LM_216.jpeg	0	0	0	0	0	0	0	0	0	0	0	0	0	0	0	0	0	0	0	0	0	0	0	0	0	0	0	0
http://www.ebi.ac.uk/~iorio/GDSC1000/DATA/LOBICO/MODELS/PANCAN/LOBICO_SD1%20217.jpeg	217	WebPage	PANCAN	AZD6244	MAP2K1 (MEK1), MAP2K2 (MEK2)	ERK MAPK signaling	810	125	BRAF	BRAF | CTNNB1 | NRAS | Wnt-DOWN	0.31145	0.023468	0.37215	2.7756e-17	0.060696	2.6655e-13	4.9211e-12	0.392	0.667	1062	http://www.cancerrxgene.org/gdsc1000//Data/LOBICO/model_jpgs/PANCAN/LM_217.jpeg	0	0.011677	0	0	0.015569	0	0.015282	0	0	0	0.0025559	0	0	0.0012811	0	0.013118	0.0049131	0	0	0	0	0	0	0	0	0	0	0.0030535
http://www.ebi.ac.uk/~iorio/GDSC1000/DATA/LOBICO/MODELS/PANCAN/LOBICO_SD1%20218.jpeg	218	WebPage	PANCAN	AZD6482	PI3Kbeta	PI3K signaling	886	103	VHL	¬d(BNC2,CDKN2A,JAK2,PSIP1) & ¬d3p14.2 & ¬dXp21.1	0.48953	0.015888	0.5091	0.0066401	0.019572	0.31101	0.056088	0.17	0.247	1066	http://www.cancerrxgene.org/gdsc1000//Data/LOBICO/model_jpgs/PANCAN/LM_218.jpeg	0	0	0	0	0.0018468	0	0	0	0	0.031874	0	0	0	0	0	0.0025221	0	0	0	0	0	0	0	0	0	0	0	0.024867
http://www.ebi.ac.uk/~iorio/GDSC1000/DATA/LOBICO/MODELS/PANCAN/LOBICO_SD1%20219.jpeg	219	WebPage	PANCAN	CCT007093	PPM1D	other	907	107	a20q13.13	d1p36.12 | a20q13.13	0.43443	0.032517	0.43736	0.035318	0.0029297	0.00791	0.0049035	0.207	0.472	1067	http://www.cancerrxgene.org/gdsc1000//Data/LOBICO/model_jpgs/PANCAN/LM_219.jpeg	0	0	0	0	0	0	0	0	0	0	0	0	0	0	0	0	0	0	0	0	0	0	0	0	0	0	0	0
http://www.ebi.ac.uk/~iorio/GDSC1000/DATA/LOBICO/MODELS/PANCAN/LOBICO_SD1%20220.jpeg	220	WebPage	PANCAN	EHT 1864	Rac GTPases	cytoskeleton	909	83	SMARCA4	SMARCA4	0.46948	0.01673	0.46948	0.01673	0	0.052001	0.019297	0.111	0.179	1069	http://www.cancerrxgene.org/gdsc1000//Data/LOBICO/model_jpgs/PANCAN/LM_220.jpeg	0.0010585	0	0	0	0.0005297	0	0.0005297	0	0.00027186	0	0.00024362	0.0009475	0	0	0	0	0.0005297	0	0	0	0	0	0	0	0	0	0	0
http://www.ebi.ac.uk/~iorio/GDSC1000/DATA/LOBICO/MODELS/PANCAN/LOBICO_SD1%20221.jpeg	221	WebPage	PANCAN	BMS-708163	g-secretase	other	911	106	d1p35.3	TP53 & ¬d8p23.3 & d(BNC2,CDKN2A,JAK2,PSIP1) & ¬a(ARFGAP1,GNAS)	0.49007	0.015228	0.52926	0.014445	0.039192	0.34953	0.060379	0.129	0.273	1072	http://www.cancerrxgene.org/gdsc1000//Data/LOBICO/model_jpgs/PANCAN/LM_221.jpeg	0	0	0	0	0	0	0	0	0	0.026558	0	0	0	0	0	0	0	0	0	0	0	0	0	0	0	0	0	0.0014301
http://www.ebi.ac.uk/~iorio/GDSC1000/DATA/LOBICO/MODELS/PANCAN/LOBICO_SD1%20222.jpeg	222	WebPage	PANCAN	BMS-536924	IGF1R	IGFR signaling	912	98	EWSR1-FLI1	EWSR1-FLI1	0.45466	0.017065	0.45466	0.017065	0	0.000273	0.0003305	0.134	0.125	1091	http://www.cancerrxgene.org/gdsc1000//Data/LOBICO/model_jpgs/PANCAN/LM_222.jpeg	0	0	0	0	0	0	0	0	0	0	0	0	0	0	0	0	0	0	0	0	0	0	0	0	0	0	0	0
http://www.ebi.ac.uk/~iorio/GDSC1000/DATA/LOBICO/MODELS/PANCAN/LOBICO_SD1%20223.jpeg	223	WebPage	PANCAN	Cetuximab	EGFR	EGFR signaling	862	123	a(EGFR)	¬d(ARID1B,MAP3K4,MLLT4) & dXp11.3 & ¬dXq28	0.44239	0.025786	0.48728	0.024589	0.044898	0.014973	0.00787	0.149	0.312	1114	http://www.cancerrxgene.org/gdsc1000//Data/LOBICO/model_jpgs/PANCAN/LM_223.jpeg	0.0022357	0.00096412	0	0.00049099	0.00052958	0	0	0	0.00099495	0	0.00031011	0.00037916	0	0.0019539	0	0.0037972	0	0	0.00067526	0.0014567	0	0	0	0.015233	0.0082309	0	0	0.0018681
http://www.ebi.ac.uk/~iorio/GDSC1000/DATA/LOBICO/MODELS/PANCAN/LOBICO_SD1%20224.jpeg	224	WebPage	PANCAN	PF-4708671	RPS6KB1 (p70S6KA)	TOR signaling	893	85	a8q24.13	a(CCNE1) | a8q24.13	0.5072	0.015739	0.51784	0.013994	0.010647	0.57388	0.083508	0.139	0.205	1129	http://www.cancerrxgene.org/gdsc1000//Data/LOBICO/model_jpgs/PANCAN/LM_224.jpeg	0	0.00024681	0.00093252	0.00076728	0.001373	0	0.00040703	0.00098574	0.027906	0.0011232	0	0.00091733	0	0.00094233	0.0013428	0.0031979	0	0.00077268	0.0006344	0.0033202	0.0010972	0	0	0	0.0047476	0	0	0
http://www.ebi.ac.uk/~iorio/GDSC1000/DATA/LOBICO/MODELS/PANCAN/LOBICO_SD1%20225.jpeg	225	WebPage	PANCAN	JNJ-26854165	MDM2	p53 pathway	903	76	JAK-STAT-UP	¬TP53 & ¬d18q22.1 & ¬d3p14.2	0.355	0.011983	0.51661	0.011568	0.16161	8.9e-05	0.00012762	0.216	0.571	1133	http://www.cancerrxgene.org/gdsc1000//Data/LOBICO/model_jpgs/PANCAN/LM_225.jpeg	0	0	0.00034012	0	0	0	0.001421	0.00031607	0.00039687	0.0014791	0.027101	0.00042374	0	0.00087697	0.0017976	0.0017571	0	0	0.00024317	0.0012492	0	0	0.0008299	0	0.0060767	0	0.0026988	0
http://www.ebi.ac.uk/~iorio/GDSC1000/DATA/LOBICO/MODELS/PANCAN/LOBICO_SD1%20226.jpeg	226	WebPage	PANCAN	HG-5-113-01	LOK, LTK, TRCB, ABL(T315I)	ABL signaling	487	42	a(MYCN)	CNOT3 | EWSR1-FLI1 | XRN1 | a(MYCN)	0.4353	0.029747	0.4774	0.045255	0.0421	0.059758	0.021026	0.204	0.33	1142	http://www.cancerrxgene.org/gdsc1000//Data/LOBICO/model_jpgs/PANCAN/LM_226.jpeg	0.0015004	0.0014573	0.0040835	0.0024589	0.005015	0.0011293	0.00013269	0.004213	0.0010876	0.0017164	3.6749e-05	0.0076129	0	0.0074975	0.001446	0.007953	0.0012719	0	0.00081909	0.00013269	0.0043429	0	0.0026083	0.0015277	0.010485	0.0027045	0.01133	0.0040811
http://www.ebi.ac.uk/~iorio/GDSC1000/DATA/LOBICO/MODELS/PANCAN/LOBICO_SD1%20227.jpeg	227	WebPage	PANCAN	HG-5-88-01	EGFR, ADCK4	EGFR signaling	486	57	a2p24.1	EWSR1-FLI1 | d8q24.23 | a(MDM4,PIK3C2B,ZC3H11A) | d(ARFGAP3)	0.40446	0.02916	0.48213	0.010357	0.077672	0.005344	0.0036711	0.245	0.357	1143	http://www.cancerrxgene.org/gdsc1000//Data/LOBICO/model_jpgs/PANCAN/LM_227.jpeg	0.0010081	0	0.0013397	0.0026085	0.0077521	0.0027125	0.0023928	0.0026486	0.00207	0.0040324	0.0016325	0.019659	0.00092661	0.004686	0.0016496	0.010655	0.0021622	0	0	0.0035548	0	0	0	0	0.014262	0	0.0093975	0
http://www.ebi.ac.uk/~iorio/GDSC1000/DATA/LOBICO/MODELS/PANCAN/LOBICO_SD1%20228.jpeg	228	WebPage	PANCAN	TW 37	BCL2, BCL2L1	apoptosis regulation	905	70	PTEN	NCOR1 | PTEN | SMARCA4 | TLR-DOWN	0.35907	0.046746	0.42203	0.037111	0.062959	0.001293	0.0012321	0.207	0.643	1149	http://www.cancerrxgene.org/gdsc1000//Data/LOBICO/model_jpgs/PANCAN/LM_228.jpeg	0	0.027582	0.037309	0.0018267	0.0038755	0.0011335	0.0006438	0.0043447	0.0024064	0	0.015075	0.0014594	0.001176	0.0067146	0.00034254	0.0085417	0.00152	0.0027926	0.0019393	0.0046597	0.0014605	0	0.00090846	0.0016597	0.13503	0	0.0032336	0
http://www.ebi.ac.uk/~iorio/GDSC1000/DATA/LOBICO/MODELS/PANCAN/LOBICO_SD1%20229.jpeg	229	WebPage	PANCAN	XMD11-85h	BRSK2, FLT4, MARK4, PRKCD, RET, SPRK1	other	487	46	JAK-STAT-UP	d(ARID1B,MAP3K4,MLLT4) | JAK-STAT-UP	0.39191	0.034709	0.4305	0.037531	0.03859	0.003428	0.0026789	0.212	0.542	1158	http://www.cancerrxgene.org/gdsc1000//Data/LOBICO/model_jpgs/PANCAN/LM_229.jpeg	0	0.0084371	0	0	0	0	0	0	0	0.065123	0	0	0	0	0	0	0	0	0	0	0	0	0	0	0	0	0	0
http://www.ebi.ac.uk/~iorio/GDSC1000/DATA/LOBICO/MODELS/PANCAN/LOBICO_SD1%20230.jpeg	230	WebPage	PANCAN	ZG-10	IRAK1	other	487	38	d(CHD9,CNOT1,CYLD,MMP2,NUP93)	¬KRAS & ¬a(MYC) & ¬d8p21.1 & d(SYNCRIP,ZNF292)	0.38788	0.032341	0.55484	0.017051	0.16695	0.023754	0.010896	0.156	0.457	1161	http://www.cancerrxgene.org/gdsc1000//Data/LOBICO/model_jpgs/PANCAN/LM_230.jpeg	0	0	0	0.0041451	0.0048786	0	0	0.0038538	0.001308	0.0042746	0	0.0009847	0	0.0040542	0.0039103	0.015883	0.0043651	0.0036953	0.0039294	0.0057174	0.007948	0	0.0026209	0	0.0053237	0.0078283	0.0077582	0.0062008
http://www.ebi.ac.uk/~iorio/GDSC1000/DATA/LOBICO/MODELS/PANCAN/LOBICO_SD1%20231.jpeg	231	WebPage	PANCAN	XMD8-92	MAP2K5 (ERK5)	other	488	38	EP300	EP300 | JAK-STAT-UP	0.44262	0.011315	0.48775	0.019768	0.045132	0.047911	0.018328	0.171	0.258	1164	http://www.cancerrxgene.org/gdsc1000//Data/LOBICO/model_jpgs/PANCAN/LM_231.jpeg	0	0	0.00084706	0.0032132	0.0047294	0	0.0020863	0.0027545	0	0.047368	0	0.00076291	0.002255	0.0053852	7.8686e-05	0.012924	0.0010545	0.0017799	0.0026071	0.0048885	0.0022066	0.0017788	0.0012433	0	0.019446	0	0	0.0057237
http://www.ebi.ac.uk/~iorio/GDSC1000/DATA/LOBICO/MODELS/PANCAN/LOBICO_SD1%20232.jpeg	232	WebPage	PANCAN	QL-VIII-58	MTOR, ATR	TOR signaling	489	31	d12p13.31	¬TP53 & ¬a(MYC) & ¬d3p14.2 & ¬a(MYCN)	0.47798	0.033656	0.54004	0.015315	0.062059	0.29806	0.054597	0.114	0.385	1166	http://www.cancerrxgene.org/gdsc1000//Data/LOBICO/model_jpgs/PANCAN/LM_232.jpeg	0.0038058	0.00067434	0.0031069	0.0016956	0.0033768	0	0.0027454	0	0	0.002883	0	0.0047429	0	0.00023605	0.00083243	0.0021868	0	0.00097527	0.0010407	0.0018613	0.0051384	0	0.0031961	0	0.070353	0.0031341	0.0057198	0.0042282
http://www.ebi.ac.uk/~iorio/GDSC1000/DATA/LOBICO/MODELS/PANCAN/LOBICO_SD1%20233.jpeg	233	WebPage	PANCAN	CCT018159	HSP90	other	883	59	PTEN	PTEN | a(CCND1,CTTN)	0.45461	0.010672	0.49614	0.0172	0.041534	0.1419	0.036301	0.181	0.346	1170	http://www.cancerrxgene.org/gdsc1000//Data/LOBICO/model_jpgs/PANCAN/LM_233.jpeg	0.0019447	0.00014956	0.00039345	0.003016	0.001722	0	0.0010856	0.0014175	0.0017256	0.008543	0	0.00066009	0.00099956	0.0043609	0.094072	0.0030719	0.00092715	0.0010039	0.0014423	0.0024311	0.00058478	0	0.0018221	0	0.0088253	0.0084732	0.0041619	0.0039714
http://www.ebi.ac.uk/~iorio/GDSC1000/DATA/LOBICO/MODELS/PANCAN/LOBICO_SD1%20234.jpeg	234	WebPage	PANCAN	AG-014699	PARP1, PARP2	Genome integrity	906	76	EWSR1-FLI1	EWSR1-FLI1 | TLR-DOWN	0.44087	0.013308	0.45062	0.016288	0.0097506	0.00766	0.0048143	0.217	0.287	1175	http://www.cancerrxgene.org/gdsc1000//Data/LOBICO/model_jpgs/PANCAN/LM_234.jpeg	0	0	0	0	0	0	0	0	0.045212	0	0	0	0	0	0	0	0	0	0	0	0	0	0	0	0	0	0	0
http://www.ebi.ac.uk/~iorio/GDSC1000/DATA/LOBICO/MODELS/PANCAN/LOBICO_SD1%20235.jpeg	235	WebPage	PANCAN	GSK269962A	ROCK1, ROCK2	cytoskeleton	914	110	PTEN	¬d8p21.1 & ¬d(SRGAP3) & dXq28	0.4416	0.021147	0.48738	0.018173	0.045775	0.019029	0.0093205	0.237	0.459	1192	http://www.cancerrxgene.org/gdsc1000//Data/LOBICO/model_jpgs/PANCAN/LM_235.jpeg	0.0041079	0.00041511	0.00084465	0.0010573	0.0050215	0	0	0	0	0	0	0	0	0	0	0.0067906	0	0.0031931	0	0	0	0	0	0	0.0014847	0	0	0
http://www.ebi.ac.uk/~iorio/GDSC1000/DATA/LOBICO/MODELS/PANCAN/LOBICO_SD1%20236.jpeg	236	WebPage	PANCAN	SB-505124	TGFR1 (ALK5)	other	914	104	d10q25.3	¬KRAS & ¬TP53 & ¬d18q22.1 & ¬d(SDHD)	0.47276	0.011404	0.51788	0.0098496	0.045119	0.16112	0.039204	0.18	0.287	1194	http://www.cancerrxgene.org/gdsc1000//Data/LOBICO/model_jpgs/PANCAN/LM_236.jpeg	0	0	0	0	0.0058484	0	0	0	0	0	0	0	0	0	0	0.013683	0	0	0	0	0	0	0	0	0.0041288	0	0	0
http://www.ebi.ac.uk/~iorio/GDSC1000/DATA/LOBICO/MODELS/PANCAN/LOBICO_SD1%20237.jpeg	237	WebPage	PANCAN	Tamoxifen	ER	other	914	108	CREBBP	CREBBP | MLL | PIK3CA | MAPK_only-DOWN	0.44405	0.030906	0.49623	0.012448	0.052179	0.040848	0.016262	0.209	0.437	1199	http://www.cancerrxgene.org/gdsc1000//Data/LOBICO/model_jpgs/PANCAN/LM_237.jpeg	0.0014154	0	0	0	0	0	0.0021119	0.002097	0.0024313	0.0045559	0	0	0	0	0	0	0	0	0	0	0	0	0	0	0.011571	0	0.0053299	0
http://www.ebi.ac.uk/~iorio/GDSC1000/DATA/LOBICO/MODELS/PANCAN/LOBICO_SD1%20238.jpeg	238	WebPage	PANCAN	QL-XII-61	BTK	other	465	140	JAK-STAT-UP	MACF1 | JAK-STAT-UP | TLR-UP | MAPK_PI3K-DOWN	0.44581	0.017138	0.4853	0.007881	0.039488	0.008455	0.0051602	0.295	0.366	1203	http://www.cancerrxgene.org/gdsc1000//Data/LOBICO/model_jpgs/PANCAN/LM_238.jpeg	0	0.0017657	0	0	0	0	0.009652	0	0	0.030563	0	0	0	0	0	0.020367	0	0	0	0	0	0	0	0	0.029124	0	0	0
http://www.ebi.ac.uk/~iorio/GDSC1000/DATA/LOBICO/MODELS/PANCAN/LOBICO_SD1%20239.jpeg	239	WebPage	PANCAN	JQ1	BRD2, BRD3, BRD4	chromatin other	901	173	JAK-STAT-UP	JAK-STAT-UP | TLR-UP | Wnt-UP | MAPK_PI3K-DOWN	0.35315	0.013569	0.44731	0.015215	0.094164	1e-06	2.3444e-06	0.317	0.51	1218	http://www.cancerrxgene.org/gdsc1000//Data/LOBICO/model_jpgs/PANCAN/LM_239.jpeg	0	0	0	0	0.00040629	0	0	0	0	0	0	0	0	0	0	0	0	0	0	0	0	0	0	0	0.0066553	0	0	0
http://www.ebi.ac.uk/~iorio/GDSC1000/DATA/LOBICO/MODELS/PANCAN/LOBICO_SD1%20240.jpeg	240	WebPage	PANCAN	PFI-1	BRD2, BRD3, BRD4	chromatin other	917	88	NRAS	¬TP53 & dXq28 | ¬TP53 & d(SRGAP3)	0.4677	0.013031	0.49774	0.0083813	0.030039	0.11274	0.031182	0.101	0.284	1219	http://www.cancerrxgene.org/gdsc1000//Data/LOBICO/model_jpgs/PANCAN/LM_240.jpeg	0.0036586	0.017283	0	0	0.0030126	0	0.00097647	0.00066258	0.0013748	0.00055258	0.0030454	0	0	0	0	0	0	0	0	0	0	0	0	0	0.0099542	0	0	0
http://www.ebi.ac.uk/~iorio/GDSC1000/DATA/LOBICO/MODELS/PANCAN/LOBICO_SD1%20241.jpeg	241	WebPage	PANCAN	IOX2	EGLN1	other	915	119	PTEN	EZH2 | NF2 | PTEN	0.47287	0.023571	0.49338	0.012882	0.020512	0.13775	0.035552	0.18	0.284	1230	http://www.cancerrxgene.org/gdsc1000//Data/LOBICO/model_jpgs/PANCAN/LM_241.jpeg	0.005294	0	0	0.0022162	0.00059445	0	0	0.0036579	0.00042085	0.0061337	0	0.0010827	0.0015308	0	0	0.0059537	0	0	0	0	0	0	0	0	0.0023498	0	0	0
http://www.ebi.ac.uk/~iorio/GDSC1000/DATA/LOBICO/MODELS/PANCAN/LOBICO_SD1%20242.jpeg	242	WebPage	PANCAN	UNC0638	G9a(EHMT2), GLP(EHMT1)	chromatin histone methylation	917	74	MAPK_PI3K-DOWN	JAK-STAT-UP | Wnt-UP | MAPK_PI3K-DOWN | TLR-DOWN	0.49945	0.011907	0.51787	0.0098034	0.018417	0.40186	0.066047	0.133	0.205	1236	http://www.cancerrxgene.org/gdsc1000//Data/LOBICO/model_jpgs/PANCAN/LM_242.jpeg	0.0022501	0.00047949	0.001376	0.0016255	0.00056502	0	0.0013969	0.0017608	0.0015111	0.0038504	0.00028916	0.0011605	0.0020054	0.0042583	0.00027748	0.0071024	0.0016114	0.0015675	0.0018003	0.0032118	0.0029219	0	0.0014497	0.00034316	0.0057887	0.0034064	0.0051411	0.0036749
http://www.ebi.ac.uk/~iorio/GDSC1000/DATA/LOBICO/MODELS/PANCAN/LOBICO_SD1%20243.jpeg	243	WebPage	PANCAN	YK 4-279	RNA helicase A	other	783	57	PTEN	¬d18q22.1 & d3p14.2	0.45827	0.019454	0.49288	0.014147	0.034616	0.093696	0.028358	0.11	0.347	1239	http://www.cancerrxgene.org/gdsc1000//Data/LOBICO/model_jpgs/PANCAN/LM_243.jpeg	0	0	0.00051626	0.001579	0.0042862	0	0.00068346	0.044321	0.0019367	0	0	0.0010435	0.0013996	0	0.00058294	0	0	0.0010638	0.0021842	0.0027927	0.00075672	0	0.0023822	0	0	0.0050057	0	0.0018333
http://www.ebi.ac.uk/~iorio/GDSC1000/DATA/LOBICO/MODELS/PANCAN/LOBICO_SD1%20244.jpeg	244	WebPage	PANCAN	CHIR-99021	GSK3B	WNT signaling	901	96	NF2	¬TP53 & ¬d18q22.1 & ¬d(CASP1),d11q22.3 & ¬a(IL7R)	0.41452	0.028729	0.49518	0.0010649	0.080658	0.003022	0.0024511	0.237	0.486	1241	http://www.cancerrxgene.org/gdsc1000//Data/LOBICO/model_jpgs/PANCAN/LM_244.jpeg	0	0	0.00092006	0.0012653	0.0031118	0	0.0017817	0.0021675	0	0	0.00077924	0.0012043	0	0.0022182	0	0.0038481	0	0	0	0	0	0	0	0	0.0046161	0	0	0.00091403
http://www.ebi.ac.uk/~iorio/GDSC1000/DATA/LOBICO/MODELS/PANCAN/LOBICO_SD1%20245.jpeg	245	WebPage	PANCAN	(5Z)-7-Oxozeaenol	MAP3K7 (TAK1)	other	902	117	BRAF	BRAF | CDKN1B | NRAS | JAK-STAT-UP	0.2155	0.0070523	0.22671	0	0.011216	1e-06	2.3444e-06	0.39	0.755	1242	http://www.cancerrxgene.org/gdsc1000//Data/LOBICO/model_jpgs/PANCAN/LM_245.jpeg	0	0.010408	0	0.00037461	0.0015913	0.0014531	0	0	0.00057636	0	0.0074175	0.00070898	0	0	0	0	0	0	0	0	0	0	0	0	0	0	0.0012905	0
http://www.ebi.ac.uk/~iorio/GDSC1000/DATA/LOBICO/MODELS/PANCAN/LOBICO_SD1%20246.jpeg	246	WebPage	PANCAN	piperlongumine	Increases ROS levels	other	914	88	a(EGFR)	¬a(CCND1,CTTN) & a(EGFR) | BRCA2 & d(ARFGAP3)	0.45289	0.032655	0.5046	0.02073	0.051716	0.04004	0.016158	0.16	0.412	1243	http://www.cancerrxgene.org/gdsc1000//Data/LOBICO/model_jpgs/PANCAN/LM_246.jpeg	0.0013117	0.027758	0.0014233	0.0027207	0.0025736	0	0.0010169	0.0026985	0.0014381	0.0023047	0	0.0011876	0	0.0024607	0.00062931	0.0036345	0	0.0031829	0.0021154	0.0031523	0.001889	0	0.00096424	0.00065854	0.0059462	0.0031862	0	0.0046372
http://www.ebi.ac.uk/~iorio/GDSC1000/DATA/LOBICO/MODELS/PANCAN/LOBICO_SD1%20247.jpeg	247	WebPage	PANCAN	FK866	NAMPT	metabolism	887	10	a(FGFR1,WHSC1L1)	EWSR1-FLI1 | d(CHD9,CNOT1,CYLD,MMP2,NUP93) | MAPK_PI3K-DOWN	0.44036	0.019384	0.52508	0.015051	0.084724	0.19662	0.043344	0.0571	0.364	1248	http://www.cancerrxgene.org/gdsc1000//Data/LOBICO/model_jpgs/PANCAN/LM_247.jpeg	0.0014118	0.00050985	0.0014533	0.00073452	0.0034963	0.00092493	0.0022394	0.0015	0.001359	0.0018802	0.00010906	0.0010519	0	0.0010778	0.0010583	0.0042661	0.00063288	0.00046367	0	0.0027902	0.0016875	0	0.0015715	0	0.0031965	0	0	0
http://www.ebi.ac.uk/~iorio/GDSC1000/DATA/LOBICO/MODELS/PANCAN/LOBICO_SD1%20248.jpeg	248	WebPage	PANCAN	BMN-673	PARP1	Genome integrity	901	103	EWSR1-FLI1	EWSR1-FLI1 | TLR-DOWN	0.40138	0.014479	0.4025	0	0.0011114	1.3975e-06	3.0353e-06	0.24	0.391	1259	http://www.cancerrxgene.org/gdsc1000//Data/LOBICO/model_jpgs/PANCAN/LM_248.jpeg	0	0	0	0	0	0	0	0	0	0	0	0	0	0	0	0	0	0	0	0	0	0	0	0	0	0	0	0
http://www.ebi.ac.uk/~iorio/GDSC1000/DATA/LOBICO/MODELS/PANCAN/LOBICO_SD1%20249.jpeg	249	WebPage	PANCAN	rTRAIL	TR10A (DR4), TR10B (DR5)	apoptosis regulation	906	248	BRAF	¬d8p23.1 & ¬d(FAT1,IRF2) & dXq21.33	0.48498	0.01487	0.50692	0.025249	0.021947	0.19403	0.043002	0.252	0.33	1261	http://www.cancerrxgene.org/gdsc1000//Data/LOBICO/model_jpgs/PANCAN/LM_249.jpeg	0	0	0	0	0	0	0.0099675	0	0	0	0	0	0	0	0	0.013568	0	0	0	0	0	0	0	0	0.0082128	0	0	0
http://www.ebi.ac.uk/~iorio/GDSC1000/DATA/LOBICO/MODELS/PANCAN/LOBICO_SD1%20250.jpeg	250	WebPage	PANCAN	UNC1215	LMBL3	other	897	95	MLL2	CREBBP | d(MAP2K4) | JAK-STAT-UP	0.42675	0.015458	0.47783	0.0091756	0.051077	0.003708	0.0028673	0.246	0.357	1262	http://www.cancerrxgene.org/gdsc1000//Data/LOBICO/model_jpgs/PANCAN/LM_250.jpeg	0.00050316	0	0	0	0.0054301	0	0	0.0039853	0	0	0	0	0	0	0	0.007527	0	0	0	0.0046143	0	0	0	0	0.0089393	0	0	0
http://www.ebi.ac.uk/~iorio/GDSC1000/DATA/LOBICO/MODELS/PANCAN/LOBICO_SD1%20251.jpeg	251	WebPage	PANCAN	SGC0946	Q8TEK3 (DOT1L)	chromatin histone methylation	896	88	PTEN	¬d8p23.1 & ¬d(FAT1,IRF2) & dXp21.1 & ¬d(ERCC3)	0.44127	0.021671	0.51661	0.0069114	0.075332	0.039156	0.01602	0.152	0.369	1264	http://www.cancerrxgene.org/gdsc1000//Data/LOBICO/model_jpgs/PANCAN/LM_251.jpeg	0.0037404	0.00097367	0.0010339	0.0014062	0.0024763	0	2.3501e-05	0.0027629	0.0015911	0.0045507	0	0.0010797	0.0014653	0.0055037	0.00080038	0	0.00066481	0.0016464	0.0014215	0.0043396	0.0017723	0	0.00091336	0	0.0016951	0	0.0053182	0.0028612
http://www.ebi.ac.uk/~iorio/GDSC1000/DATA/LOBICO/MODELS/PANCAN/LOBICO_SD1%20252.jpeg	252	WebPage	PANCAN	XAV 939	TNKS1 (tankyrase-1)	WNT signaling	905	98	a(MECOM)	d18q22.1 & d(BNC2,CDKN2A,JAK2,PSIP1) & ¬d3p14.2 & ¬d(ATRX)	0.50128	0.016267	0.52049	0.0094578	0.019209	0.49617	0.076495	0.123	0.16	1268	http://www.cancerrxgene.org/gdsc1000//Data/LOBICO/model_jpgs/PANCAN/LM_252.jpeg	0	0	0	0	0	0	0	0	0	0	0	0	0	0	0	0.013673	0	0	0	0	0	0	0	0	0.0062196	0	0	0
http://www.ebi.ac.uk/~iorio/GDSC1000/DATA/LOBICO/MODELS/PANCAN/LOBICO_SD1%20253.jpeg	253	WebPage	PANCAN	PLX4720 (rescreen)	BRAF	ERK MAPK signaling	904	116	BRAF	BRAF	0.16033	1.3878e-17	0.16033	1.3878e-17	0	1e-06	2.3444e-06	0.554	0.815	1371	http://www.cancerrxgene.org/gdsc1000//Data/LOBICO/model_jpgs/PANCAN/LM_253.jpeg	0	0	0	0	0	0	0	0	0	0	0	0	0	0	0	0	0	0	0	0	0	0	0	0	0	0	0	0
http://www.ebi.ac.uk/~iorio/GDSC1000/DATA/LOBICO/MODELS/PANCAN/LOBICO_SD1%20254.jpeg	254	WebPage	PANCAN	Trametinib	MAP2K1 (MEK1), MAP2K2 (MEK2)	ERK MAPK signaling	883	280	BRAF	BRAF | KRAS | NRAS	0.24008	3.1032e-17	0.3824	0.023979	0.14232	4.5216e-18	1.3356e-16	0.568	0.726	1372	http://www.cancerrxgene.org/gdsc1000//Data/LOBICO/model_jpgs/PANCAN/LM_254.jpeg	0	0.0022284	0.00038883	0.0014206	0	0.00089391	0	0	0	0	0	0	0	0	0	0	0	0	0.0026231	0	0.0034757	0	0.0013125	0	0.0043475	0	0	0
http://www.ebi.ac.uk/~iorio/GDSC1000/DATA/LOBICO/MODELS/PANCAN/LOBICO_SD1%20255.jpeg	255	WebPage	PANCAN	Dabrafenib	BRAF	ERK MAPK signaling	860	144	BRAF	BRAF	0.16409	0	0.16409	0	0	1.2657e-26	1.8694e-24	0.512	0.808	1373	http://www.cancerrxgene.org/gdsc1000//Data/LOBICO/model_jpgs/PANCAN/LM_255.jpeg	0	0	0	0	0	0	0	0	0	0	0.0033444	0	0	0	0	0	0	0	0	0	0	0	0	0	0	0	0	0
http://www.ebi.ac.uk/~iorio/GDSC1000/DATA/LOBICO/MODELS/PANCAN/LOBICO_SD1%20256.jpeg	256	WebPage	PANCAN	Temozolomide	DNA akylating agent	DNA replication	896	101	TLR-UP	¬TP53 & ¬d(BNC2,CDKN2A,JAK2,PSIP1)	0.38716	0.0083402	0.41113	0	0.023966	2.4e-05	4.0744e-05	0.229	0.455	1375	http://www.cancerrxgene.org/gdsc1000//Data/LOBICO/model_jpgs/PANCAN/LM_256.jpeg	0	0	0	0	0.0042127	0	0.002592	0.0022319	0.0014327	0.0013513	0	0.00072689	0	0.0013102	0.00059748	0.017887	0	0	0	0	0	0	0	0	0.0072672	0.0055408	0	0.0035419
http://www.ebi.ac.uk/~iorio/GDSC1000/DATA/LOBICO/MODELS/PANCAN/LOBICO_SD1%20257.jpeg	257	WebPage	PANCAN	Afatinib (rescreen)	ERBB2, EGFR	EGFR signaling	901	143	a(CDK12,ERBB2,MED24)	FAT1 | d8p23.1 | a(CDK12,ERBB2,MED24) | Wnt-DOWN	0.38093	0.016014	0.41472	0.019966	0.033793	2.1421e-06	4.3943e-06	0.312	0.502	1377	http://www.cancerrxgene.org/gdsc1000//Data/LOBICO/model_jpgs/PANCAN/LM_257.jpeg	0	0	0	0	0	0	0	0	0	0	0	0	0	0	0	0.0034517	0	0	0	0	0	0	0	0.011196	0.00088899	0	0	0
http://www.ebi.ac.uk/~iorio/GDSC1000/DATA/LOBICO/MODELS/PANCAN/LOBICO_SD1%20258.jpeg	258	WebPage	PANCAN	Bleomycin (50 uM)	DNA damage	DNA replication	922	156	SMARCA4	CASP8 | NF2 | SMARCA4 | IL-1-UP	0.44275	0.0084916	0.49185	0.017741	0.049098	0.002629	0.0021938	0.237	0.361	1378	http://www.cancerrxgene.org/gdsc1000//Data/LOBICO/model_jpgs/PANCAN/LM_258.jpeg	0	0	0.015604	0	0.0083203	0	0	0	0	0	0	0	0	0	0	0.012052	0	0	0	0	0	0	0	0	0	0	0	0
http://www.ebi.ac.uk/~iorio/GDSC1000/DATA/LOBICO/MODELS/PANCAN/LOBICO_SD1%20259.jpeg	259	WebPage	PANCAN	SN-38	TOP1	DNA replication	917	67	MLL2	EWSR1-FLI1 | MLL2 | TLR-DOWN	0.41729	0.035999	0.4924	0.01773	0.075102	0.003856	0.0029387	0.222	0.416	1494	http://www.cancerrxgene.org/gdsc1000//Data/LOBICO/model_jpgs/PANCAN/LM_259.jpeg	0.0025612	0.00037359	0.00029285	0.0022752	0.0041694	0.001408	0.0016109	0.0041841	0.00021337	0.003232	5.0924e-05	0.00022915	0	0.004717	0.0012399	0.0089808	0.0018522	0.00071969	0.0014466	0.0031959	0.0011345	0	0	0.00092426	0.007651	0.0077045	0.0040984	0.0042773
http://www.ebi.ac.uk/~iorio/GDSC1000/DATA/LOBICO/MODELS/PANCAN/LOBICO_SD1%20260.jpeg	260	WebPage	PANCAN	Olaparib	PARP1, PARP2	Genome integrity	892	98	EWSR1-FLI1	EWSR1-FLI1 | EWSR1-X | TLR-DOWN	0.41081	0.019731	0.4297	0.029753	0.018896	0.000164	0.00021627	0.226	0.396	1495	http://www.cancerrxgene.org/gdsc1000//Data/LOBICO/model_jpgs/PANCAN/LM_260.jpeg	0	0	0	0	0	0	0	0	0	0	0	0	0	0	0	0	0	0	0	0	0	0	0	0	0	0	0	0
http://www.ebi.ac.uk/~iorio/GDSC1000/DATA/LOBICO/MODELS/PANCAN/LOBICO_SD1%20261.jpeg	261	WebPage	PANCAN	AZD6244	MAP2K1 (MEK1), MAP2K2 (MEK2)	ERK MAPK signaling	908	130	BRAF	BRAF | KRAS | NRAS	0.21591	0.0061262	0.31205	0	0.096137	9.9759e-20	3.6835e-18	0.493	0.754	1498	http://www.cancerrxgene.org/gdsc1000//Data/LOBICO/model_jpgs/PANCAN/LM_261.jpeg	0	0	0	0	0	0	0	0	0	0	0.0031962	0	0	0	0	0.0085892	0	0	0	0	0	0	0	0	0	0	0	0
http://www.ebi.ac.uk/~iorio/GDSC1000/DATA/LOBICO/MODELS/BLCA/LOBICO_SD1%20262.jpeg	262	WebPage	PANCAN	Bicalutamide	ANDR (androgen receptor)	other	865	80	a(CCNE1)	¬d8p21.1 & ¬d16q23.1 & dXp22.32	0.51573	0.0049185	0.53381	0.010789	0.018083	0.63108	0.088939	0.118	0.209	1502	http://www.cancerrxgene.org/gdsc1000//Data/LOBICO/model_jpgs/PANCAN/LM_262.jpeg	0.0033434	0	0	0	0.0050951	0	0.0036985	0	0.0021497	0.0024646	0	0	0	0.0035939	0	0.0077019	0	0	0	0	0	0	0	0	0.0098691	0	0.0021457	0
http://www.ebi.ac.uk/~iorio/GDSC1000/DATA/LOBICO/MODELS/BLCA/LOBICO_SD1%20263.jpeg	263	WebPage	PANCAN	RDEA119 (rescreen)	MAP2K1 (MEK1), MAP2K2 (MEK2)	ERK MAPK signaling	867	108	BRAF	BRAF | NRAS | JAK-STAT-UP	0.2256	0.015014	0.28523	0	0.059639	1e-06	2.3444e-06	0.408	0.741	1526	http://www.cancerrxgene.org/gdsc1000//Data/LOBICO/model_jpgs/PANCAN/LM_263.jpeg	0	0	0	0	0	0	0	0	0	0	0.0021917	0	0	0	0	0.0069113	0.0035826	0	0	0	0	0	0	0	0	0	0	0
http://www.ebi.ac.uk/~iorio/GDSC1000/DATA/LOBICO/MODELS/BLCA/LOBICO_SD1%20264.jpeg	264	WebPage	PANCAN	GDC0941 (rescreen)	PI3K	PI3K signaling	875	75	MAPK_only-DOWN	MLL2 | MAPK_only-DOWN	0.45417	0.04623	0.46813	0.038811	0.01396	0.039	0.016	0.153	0.425	1527	http://www.cancerrxgene.org/gdsc1000//Data/LOBICO/model_jpgs/PANCAN/LM_264.jpeg	0.002479	0	0	0	0	0	0	0	0	0	0	0	0	0	0	0	0	0	0	0	0	0	0	0	0.0087085	0	0	0
http://www.ebi.ac.uk/~iorio/GDSC1000/DATA/LOBICO/MODELS/BLCA/LOBICO_SD1%20265.jpeg	265	WebPage	PANCAN	MLN4924	NEDD8-activating enzyme	other	693	47	d(ERCC3)	NF2 | d18q21.31	0.50984	0.012715	0.51285	0.019197	0.0030095	0.58184	0.084251	0.0838	0.223	1529	http://www.cancerrxgene.org/gdsc1000//Data/LOBICO/model_jpgs/PANCAN/LM_265.jpeg	0.0016059	0.0016324	0.0034452	0.00095369	0.0026613	0	0.03639	0.00075858	0.00056876	0.002276	0	0.00084222	0	0.0018192	0.0003871	0.0035836	0.00036539	0.00088312	0.0010265	0.0011138	0.0011091	0	0.0012478	0	0	0.0022772	0.0018274	0
http://www.ebi.ac.uk/~iorio/GDSC1000/DATA/LOBICO/MODELS/BLCA/LOBICO_SD1%20266.jpeg	266	WebPage	BLCA	FTI-277	Farnesyl transferase (FNTA)	other	19	8	d13q14.2	d13q14.2	0.52535	0.04215	0.52535	0.04215	0	0.52667	0.078574	NaN	NaN	166	http://www.cancerrxgene.org/gdsc1000//Data/LOBICO/model_jpgs/BLCA/LM_266.jpeg	0	0	0	0	0	0	0	0	0.051304	0	0	0	0	0.21295	0	0	0	0	0	0	0	0	0	0	0.13478	0	0	0
http://www.ebi.ac.uk/~iorio/GDSC1000/DATA/LOBICO/MODELS/BLCA/LOBICO_SD1%20267.jpeg	267	WebPage	BLCA	OSU-03012	PDPK1 (PDK1)	PI3K signaling	19	5	MLL3	TP53 & ¬d(FAT1,IRF2) & ¬a(SDHC) & ¬MAPK_PI3K-UP	0.39863	0.13734	0.52696	0.040486	0.12833	0.32511	0.057411	0.556	0.773	167	http://www.cancerrxgene.org/gdsc1000//Data/LOBICO/model_jpgs/BLCA/LM_267.jpeg	0	0	0	0	0	0	0	0	0.098929	0	0	0	0	0.12151	0	0	0	0	0	0	0	0	0	0	0.041351	0	0	0
http://www.ebi.ac.uk/~iorio/GDSC1000/DATA/LOBICO/MODELS/BLCA/LOBICO_SD1%20268.jpeg	268	WebPage	BLCA	Tubastatin A	HDAC6	chromain histone acetylation	19	5	AHNAK	¬ARID1A & ¬RB1 & ¬a(ASXL1)	0.41487	0.10661	0.5	0	0.085127	0.29467	0.054402	0.5	0.704	265	http://www.cancerrxgene.org/gdsc1000//Data/LOBICO/model_jpgs/BLCA/LM_268.jpeg	0	0	0	0	0	0	0	0	0.21396	0	0	0	0	0.031928	0	0	0	0	0	0	0	0	0	0	0.11114	0	0	0
http://www.ebi.ac.uk/~iorio/GDSC1000/DATA/LOBICO/MODELS/BLCA/LOBICO_SD1%20269.jpeg	269	WebPage	BLCA	CX-5461	RNA Pol I	other	19	6	SMARCA4	¬ARID1A & ¬NF2 & ¬a(ASXL1)	0.30822	0.10771	0.57011	0.046672	0.26189	0.11062	0.030811	0.625	0.75	300	http://www.cancerrxgene.org/gdsc1000//Data/LOBICO/model_jpgs/BLCA/LM_269.jpeg	0	0	0	0	0	0	0	0	0.1245	0	0	0	0	0.022027	0	0	0	0	0	0	0	0	0	0	0.12106	0	0	0
http://www.ebi.ac.uk/~iorio/GDSC1000/DATA/LOBICO/MODELS/BLCA/LOBICO_SD1%20270.jpeg	270	WebPage	BLCA	Y-39983	ROCK	cytoskeleton	19	6	ANK3	¬AHNAK & ¬EP300 & TP53 & ¬a6p22.3	0.55126	0.14693	0.55858	0.044448	0.0073242	0.58944	0.084852	0.133	0.465	309	http://www.cancerrxgene.org/gdsc1000//Data/LOBICO/model_jpgs/BLCA/LM_270.jpeg	0	0	0	0	0	0	0	0	0.035534	0	0	0	0	0.2721	0	0	0	0	0	0	0	0	0	0	0.078387	0	0	0
http://www.ebi.ac.uk/~iorio/GDSC1000/DATA/LOBICO/MODELS/BLCA/LOBICO_SD1%20271.jpeg	271	WebPage	BLCA	GSK690693	AKT	PI3K signaling	19	5	a3p25.2	a3p25.2	0.50943	0.020664	0.50943	0.020664	0	1	0.13282	NaN	NaN	326	http://www.cancerrxgene.org/gdsc1000//Data/LOBICO/model_jpgs/BLCA/LM_271.jpeg	0	0	0	0	0	0	0	0	0.0035774	0	0	0	0	0	0	0	0	0	0	0	0	0	0	0	0.098942	0	0	0
http://www.ebi.ac.uk/~iorio/GDSC1000/DATA/LOBICO/MODELS/BRCA/LOBICO_SD1%20272.jpeg	272	WebPage	BLCA	SB 216763	GSK3A, GSK3B	WNT signaling	12	5	d(CHD9,CNOT1,CYLD,MMP2,NUP93)	d(CHD9,CNOT1,CYLD,MMP2,NUP93)	0.1784	0.1559	0.1784	0.1559	0	0.022297	0.010297	0.75	0.911	1025	http://www.cancerrxgene.org/gdsc1000//Data/LOBICO/model_jpgs/BLCA/LM_272.jpeg	0	0	0	0	0	0	0	0	0.089084	0	0	0	0	0.02744	0	0	0	0	0	0	0	0	0	0	0.16945	0	0	0
http://www.ebi.ac.uk/~iorio/GDSC1000/DATA/LOBICO/MODELS/BRCA/LOBICO_SD1%20273.jpeg	273	WebPage	BLCA	RO-3306	CDK1	cell cycle	15	5	ANK3	TP53 & ¬d(FAT1,IRF2) & ¬a(SDHC)	0.47915	0.19752	0.54105	0.029984	0.061898	0.4655	0.073498	0.308	0.251	1052	http://www.cancerrxgene.org/gdsc1000//Data/LOBICO/model_jpgs/BLCA/LM_273.jpeg	0	0	0	0	0	0	0	0	0.030043	0	0	0	0	0.28453	0	0	0	0	0	0	0	0	0	0	0.12048	0	0	0
http://www.ebi.ac.uk/~iorio/GDSC1000/DATA/LOBICO/MODELS/BRCA/LOBICO_SD1%20274.jpeg	274	WebPage	BLCA	AZD6244	MAP2K1 (MEK1), MAP2K2 (MEK2)	ERK MAPK signaling	14	6	a(ASXL1)	¬AHNAK & ¬RB1 & ¬a(GATA3,KLF6,LARP4B,VIM) & ¬a6p22.3	0.33014	0.075113	0.49547	0.055514	0.16532	0.14206	0.036301	0.667	0.723	1062	http://www.cancerrxgene.org/gdsc1000//Data/LOBICO/model_jpgs/BLCA/LM_274.jpeg	0	0	0	0	0	0	0	0	0.085573	0	0	0	0	0.020415	0	0	0	0	0	0	0	0	0	0	0.079741	0	0	0
http://www.ebi.ac.uk/~iorio/GDSC1000/DATA/LOBICO/MODELS/BRCA/LOBICO_SD1%20275.jpeg	275	WebPage	BLCA	rTRAIL	TR10A (DR4), TR10B (DR5)	apoptosis regulation	18	7	SMARCA4	¬ARID1A & ¬CDKN1A & ¬FAT1 & ¬TNPO1	0.39384	0.15632	0.55182	0.039684	0.15798	0.22932	0.047341	0.375	0.243	1261	http://www.cancerrxgene.org/gdsc1000//Data/LOBICO/model_jpgs/BLCA/LM_275.jpeg	0	0	0	0	0	0	0	0	0.12782	0	0	0	0	0.049996	0	0	0	0	0	0	0	0	0	0	0.13428	0	0	0
http://www.ebi.ac.uk/~iorio/GDSC1000/DATA/LOBICO/MODELS/BRCA/LOBICO_SD1%20276.jpeg	276	WebPage	BLCA	Bleomycin (50 uM)	DNA damage	DNA replication	18	6	MAPK_PI3K-UP	MLL2 | a3p25.2 | MAPK_PI3K-UP	0.27284	0.063743	0.40961	0.014542	0.13677	0.035867	0.015026	0.6	0.734	1378	http://www.cancerrxgene.org/gdsc1000//Data/LOBICO/model_jpgs/BLCA/LM_276.jpeg	0	0	0	0	0	0	0	0	0.065391	0	0	0	0	0.03257	0	0	0	0	0	0	0	0	0	0	0.084268	0	0	0
http://www.ebi.ac.uk/~iorio/GDSC1000/DATA/LOBICO/MODELS/BRCA/LOBICO_SD1%20277.jpeg	277	WebPage	BRCA	Lapatinib	ERBB2, EGFR	EGFR signaling	13	5	a(CDK12,ERBB2,MED24)	EIF4A2 | a(CDK12,ERBB2,MED24)	0.0078853	0.0052031	0.031477	0.062706	0.023591	0.001446	0.0013385	0.889	0.996	119	http://www.cancerrxgene.org/gdsc1000//Data/LOBICO/model_jpgs/BRCA/LM_277.jpeg	0	0	0	0	0	0	0	0	0	0	0	0	0	0	0	0.0049677	0	0	0	0	0	0	0	0	0.015372	0	0	0
http://www.ebi.ac.uk/~iorio/GDSC1000/DATA/LOBICO/MODELS/BRCA/LOBICO_SD1%20278.jpeg	278	WebPage	BRCA	NSC-87877	PTPN6 (SHP-1), PTPN11 (SHP-2)	other	46	6	ASH1L	ASH1L | d19p12 | IL-1-UP	0.24272	0.05129	0.3567	0.14673	0.11398	0.016116	0.0082079	0.2	0.669	147	http://www.cancerrxgene.org/gdsc1000//Data/LOBICO/model_jpgs/BRCA/LM_278.jpeg	0	0	0	0	0	0	0	0	0.228	0.0126	0	0	0	0	0	0.0031338	0	0	0	0	0	0	0	0	0.30343	0	0	0
http://www.ebi.ac.uk/~iorio/GDSC1000/DATA/LOBICO/MODELS/BRCA/LOBICO_SD1%20279.jpeg	279	WebPage	BRCA	CHIR-99021	GSK3B	WNT signaling	46	5	BRCA2	BRCA2	0.13549	2.9257e-17	0.13549	2.9257e-17	0	0.001053	0.0010726	0.545	0.855	154	http://www.cancerrxgene.org/gdsc1000//Data/LOBICO/model_jpgs/BRCA/LM_279.jpeg	0	0	0	0	0	0	0	0	0	0	0	0	0	0	0	0	0	0	0	0	0	0	0	0	0	0	0	0
http://www.ebi.ac.uk/~iorio/GDSC1000/DATA/LOBICO/MODELS/BRCA/LOBICO_SD1%20280.jpeg	280	WebPage	BRCA	AZD6482	PI3Kbeta	PI3K signaling	46	8	PTEN	MLLT4 | PTEN | TLR-DOWN	0.28584	0.099938	0.47177	0.066387	0.18594	0.02712	0.012138	0.526	0.598	156	http://www.cancerrxgene.org/gdsc1000//Data/LOBICO/model_jpgs/BRCA/LM_280.jpeg	0	0	0	0	0	0	0	0	0.017631	0.0054716	0	0	0	0	0	0.0022082	0	0	0	0	0	0	0	0	0.10091	0	0	0
http://www.ebi.ac.uk/~iorio/GDSC1000/DATA/LOBICO/MODELS/BRCA/LOBICO_SD1%20281.jpeg	281	WebPage	BRCA	Shikonin	unknown	other	46	5	ASH1L	ASH1L	0.017621	3.6571e-18	0.017621	3.6571e-18	0	5.6e-05	8.6156e-05	0.75	0.982	170	http://www.cancerrxgene.org/gdsc1000//Data/LOBICO/model_jpgs/BRCA/LM_281.jpeg	0	0	0	0	0	0	0	0	0	0	0	0	0	0	0	0	0	0	0	0	0	0	0	0	0.45298	0	0	0
http://www.ebi.ac.uk/~iorio/GDSC1000/DATA/LOBICO/MODELS/BRCA/LOBICO_SD1%20282.jpeg	282	WebPage	BRCA	AKT inhibitor VIII	AKT1, AKT2, AKT3	PI3K signaling	46	9	a(GATA3,KLF6,LARP4B,VIM)	ARID1A | a(GATA3,KLF6,LARP4B,VIM)	0.47023	0.035446	0.54192	0.022025	0.071696	0.31058	0.056078	0.235	0.364	171	http://www.cancerrxgene.org/gdsc1000//Data/LOBICO/model_jpgs/BRCA/LM_282.jpeg	0	0	0	0	0	0	0	0	0.00030416	0.00066048	0	0	0	0	0	0.01777	0	0	0	0	0	0	0	0	0.15123	0	0	0
http://www.ebi.ac.uk/~iorio/GDSC1000/DATA/LOBICO/MODELS/BRCA/LOBICO_SD1%20283.jpeg	283	WebPage	BRCA	FH535	unknown	other	47	10	a(CLTC,PPM1D)	¬ARID1A & ¬d8p23.2 & ¬d(FAT1,IRF2) & ¬a1q21.3	0.35187	0.10641	0.55764	0.019079	0.20576	0.087344	0.027045	0.417	0.473	173	http://www.cancerrxgene.org/gdsc1000//Data/LOBICO/model_jpgs/BRCA/LM_283.jpeg	0	0	0	0	0	0	0	0	0.0069034	0.0078439	0	0	0	0	0	0.024175	0	0	0	0	0.016226	0	0	0	0.028403	0.043155	0	0
http://www.ebi.ac.uk/~iorio/GDSC1000/DATA/LOBICO/MODELS/BRCA/LOBICO_SD1%20284.jpeg	284	WebPage	BRCA	Bleomycin	DNA damage	DNA replication	47	6	ASH1L	ASH1L | a6p24.2	0.33738	0.058246	0.51097	0.066139	0.17359	0.059791	0.021026	0.308	0.597	190	http://www.cancerrxgene.org/gdsc1000//Data/LOBICO/model_jpgs/BRCA/LM_284.jpeg	0	0	0	0	0	0	0	0	0.13118	0.0021391	0	0	0	0	0	0.022497	0	0	0	0	0.10887	0	0	0	0.078687	0.016931	0	0
http://www.ebi.ac.uk/~iorio/GDSC1000/DATA/LOBICO/MODELS/BRCA/LOBICO_SD1%20285.jpeg	285	WebPage	BRCA	LFM-A13	BTK	other	47	6	d8p23.3	d8p23.3 & ¬d(MAP2K4)	0.39213	0.047524	0.48776	0.093772	0.095637	0.15697	0.03877	0.286	0.523	192	http://www.cancerrxgene.org/gdsc1000//Data/LOBICO/model_jpgs/BRCA/LM_285.jpeg	0	0	0	0	0	0	0	0	0.012931	0.0028526	0	0	0	0	0	0.095947	0	0	0	0	0.018106	0	0	0	0.015729	0	0	0
http://www.ebi.ac.uk/~iorio/GDSC1000/DATA/LOBICO/MODELS/BRCA/LOBICO_SD1%20286.jpeg	286	WebPage	BRCA	GW-2580	CSF1R (cFMS)	RTK signaling	46	6	CHD4	¬a(FGFR1,WHSC1L1) & a(RAD21) & ¬a(EGFR) & ¬VEGF-DOWN	0.35948	0.16806	0.56651	0.021729	0.20704	0.22196	0.046729	0.333	0.344	193	http://www.cancerrxgene.org/gdsc1000//Data/LOBICO/model_jpgs/BRCA/LM_286.jpeg	0	0	0	0	0	0	0	0	0	0.016488	0	0	0	0	0	0.089556	0	0	0	0	0.019013	0	0	0	0.01202	0.0084677	0	0
http://www.ebi.ac.uk/~iorio/GDSC1000/DATA/LOBICO/MODELS/BRCA/LOBICO_SD1%20287.jpeg	287	WebPage	BRCA	Phenformin	AAPK1 (AMPK) agonist	metabolism	46	8	a(CLTC,PPM1D)	a(CLTC,PPM1D)	0.49021	0.07258	0.49021	0.07258	0	0.39807	0.065691	0.133	0.115	196	http://www.cancerrxgene.org/gdsc1000//Data/LOBICO/model_jpgs/BRCA/LM_287.jpeg	0	0	0	0	0	0	0	0	0.015133	0.02756	0	0	0	0	0	0.058418	0	0	0	0	0	0	0	0	0.014831	0	0	0
http://www.ebi.ac.uk/~iorio/GDSC1000/DATA/LOBICO/MODELS/BRCA/LOBICO_SD1%20288.jpeg	288	WebPage	BRCA	Bryostatin 1	PRKC	other	47	8	a(KRAS)	¬d8p23.2 & ¬d(SYNCRIP,ZNF292) & ¬d(FAT1,IRF2) & ¬a(FOXA1,NKX2-1,PSMA6)	0.51027	0.066086	0.57269	0.020271	0.062422	0.5032	0.077121	0.1	0.191	197	http://www.cancerrxgene.org/gdsc1000//Data/LOBICO/model_jpgs/BRCA/LM_288.jpeg	0	0	0	0	0	0	0	0	0	0.0071714	0	0	0	0	0	0.033726	0	0	0	0	0.016607	0	0	0	0.016775	0.018211	0	0
http://www.ebi.ac.uk/~iorio/GDSC1000/DATA/LOBICO/MODELS/BRCA/LOBICO_SD1%20289.jpeg	289	WebPage	BRCA	GSK-1904529A	IGF1R	IGFR signaling	47	8	ARID1B	a(RAD21) & ¬a8q24.21	0.37386	0.094761	0.53194	0.021139	0.15808	0.078107	0.025569	0.333	0.576	202	http://www.cancerrxgene.org/gdsc1000//Data/LOBICO/model_jpgs/BRCA/LM_289.jpeg	0	0	0	0	0	0	0	0	0.010262	0.009281	0	0	0	0	0	0.0092714	0	0	0	0	0.019675	0	0	0	0.010723	0.14501	0	0
http://www.ebi.ac.uk/~iorio/GDSC1000/DATA/LOBICO/MODELS/BRCA/LOBICO_SD1%20290.jpeg	290	WebPage	BRCA	Tipifarnib	Farnesyl-transferase (FNTA)	other	47	5	a(CLTC,PPM1D)	PIK3CA & ¬d8p23.2 & ¬a(FOXA1,NKX2-1,PSMA6)	0.45939	0.028299	0.53444	0.019179	0.075049	0.25968	0.050465	0.308	0.329	204	http://www.cancerrxgene.org/gdsc1000//Data/LOBICO/model_jpgs/BRCA/LM_290.jpeg	0	0	0	0	0	0	0	0	0.006671	0	0	0	0	0	0	0.021574	0	0	0	0	0.016657	0	0	0	0.020605	0.015283	0	0
http://www.ebi.ac.uk/~iorio/GDSC1000/DATA/LOBICO/MODELS/BRCA/LOBICO_SD1%20291.jpeg	291	WebPage	BRCA	BMS-708163	g-secretase	other	46	6	a1q21.3	CHD4 | a1q21.3	0.3106	0.079451	0.37158	0.035994	0.060984	0.052898	0.019463	0.353	0.741	205	http://www.cancerrxgene.org/gdsc1000//Data/LOBICO/model_jpgs/BRCA/LM_291.jpeg	0	0	0	0	0	0	0	0	0	0	0	0	0	0	0	0	0	0	0	0	0.012198	0	0	0	0.012956	0	0	0
http://www.ebi.ac.uk/~iorio/GDSC1000/DATA/LOBICO/MODELS/BRCA/LOBICO_SD1%20292.jpeg	292	WebPage	BRCA	AS601245	JNK	JNK and p38 signaling	47	7	a(CLTC,PPM1D)	a(CLTC,PPM1D)	0.39234	0.092816	0.39234	0.092816	0	0.14668	0.03697	0.154	0.26	207	http://www.cancerrxgene.org/gdsc1000//Data/LOBICO/model_jpgs/BRCA/LM_292.jpeg	0	0	0	0	0	0	0	0	0	0.032592	0	0	0	0	0	0.016413	0	0	0	0	0.0070746	0	0	0	0.0055207	0	0	0
http://www.ebi.ac.uk/~iorio/GDSC1000/DATA/LOBICO/MODELS/BRCA/LOBICO_SD1%20293.jpeg	293	WebPage	BRCA	TL-2-105	CRAF	ERK MAPK signaling	47	5	MLL3	TRIO | ZFP36L1 | a6p24.2 | a(BLM,CRTC3,FANCI,IDH2,NR2F2,PCSK6)	0.46287	0.14985	0.51697	0.024224	0.054105	0.21492	0.045805	0	0	211	http://www.cancerrxgene.org/gdsc1000//Data/LOBICO/model_jpgs/BRCA/LM_293.jpeg	0	0	0	0	0	0	0	0	0	0.32796	0	0	0	0	0	0.0075815	0	0	0	0	0.00060705	0	0	0	0.017426	0	0	0
http://www.ebi.ac.uk/~iorio/GDSC1000/DATA/LOBICO/MODELS/BRCA/LOBICO_SD1%20294.jpeg	294	WebPage	BRCA	KIN001-102	AKT1	PI3K signaling	47	10	a(CLTC,PPM1D)	a(CLTC,PPM1D)	0.39498	0.08697	0.39498	0.08697	0	0.10527	0.030239	0.211	0.175	228	http://www.cancerrxgene.org/gdsc1000//Data/LOBICO/model_jpgs/BRCA/LM_294.jpeg	0	0	0	0	0	0	0	0	0.019929	0.034466	0	0	0	0	0	0.029921	0	0	0	0	0.0125	0	0	0	0.046307	0	0	0
http://www.ebi.ac.uk/~iorio/GDSC1000/DATA/LOBICO/MODELS/BRCA/LOBICO_SD1%20295.jpeg	295	WebPage	BRCA	LY317615	PRKCB (PKCbeta)	other	47	5	CUX1	a(CDK12,ERBB2,MED24) & a1q21.3 | a(GATA3,KLF6,LARP4B,VIM) & ¬a(RAD21)	0.49364	0.10814	0.53351	0.029991	0.039878	0.24054	0.048336	0	0	229	http://www.cancerrxgene.org/gdsc1000//Data/LOBICO/model_jpgs/BRCA/LM_295.jpeg	0	0	0	0	0	0	0	0	0.021058	0.0029385	0	0	0	0	0	0.010705	0	0	0	0	0.0035252	0	0	0	0.025129	0.020702	0	0
http://www.ebi.ac.uk/~iorio/GDSC1000/DATA/LOBICO/MODELS/BRCA/LOBICO_SD1%20296.jpeg	296	WebPage	BRCA	WZ3105	CLK2, CNSK1E, FLT3, ULK1	other	46	5	d8p23.3	a(RAD21) & d8p23.3	0.40073	0.012153	0.53072	0.014816	0.12999	0.069851	0.023717	0.571	0.351	252	http://www.cancerrxgene.org/gdsc1000//Data/LOBICO/model_jpgs/BRCA/LM_296.jpeg	0	0	0	0	0	0	0	0	0.024876	0	0	0	0	0	0	0.010304	0	0	0	0	0.0057122	0	0	0	0	0.029772	0	0
http://www.ebi.ac.uk/~iorio/GDSC1000/DATA/LOBICO/MODELS/BRCA/LOBICO_SD1%20297.jpeg	297	WebPage	BRCA	CP724714	ERBB2	EGFR signaling	46	9	a(CDK12,ERBB2,MED24)	a(CDK12,ERBB2,MED24)	0.066987	0.021342	0.066987	0.021342	0	9.8099e-07	2.3444e-06	0.696	0.945	255	http://www.cancerrxgene.org/gdsc1000//Data/LOBICO/model_jpgs/BRCA/LM_297.jpeg	0	0	0	0	0	0	0	0	0	0.011364	0	0	0	0	0	0	0	0	0	0	0	0	0	0	0.00089929	0	0	0
http://www.ebi.ac.uk/~iorio/GDSC1000/DATA/LOBICO/MODELS/BRCA/LOBICO_SD1%20298.jpeg	298	WebPage	BRCA	STF-62247	stimulates autophagy	other	47	6	PI3K_only-UP	¬a(TERT) & a(RAD21) & ¬a20q13.2 & ¬a(CCND1)	0.37587	0.075103	0.55379	0.015456	0.17793	0.16447	0.03973	0.273	0.665	258	http://www.cancerrxgene.org/gdsc1000//Data/LOBICO/model_jpgs/BRCA/LM_298.jpeg	0	0	0	0	0	0	0	0	0.0098701	0.010953	0	0	0	0	0	0.023945	0	0	0	0	0.015802	0	0	0	0.17434	0.016303	0	0
http://www.ebi.ac.uk/~iorio/GDSC1000/DATA/LOBICO/MODELS/BRCA/LOBICO_SD1%20299.jpeg	299	WebPage	BRCA	Tubastatin A	HDAC6	chromain histone acetylation	47	12	a1q21.3	¬d(SYNCRIP,ZNF292) & a1q21.3	0.44099	0.044366	0.51209	0.047761	0.071098	0.19017	0.042566	0.105	0.271	265	http://www.cancerrxgene.org/gdsc1000//Data/LOBICO/model_jpgs/BRCA/LM_299.jpeg	0	0	0	0	0	0	0	0	0.013264	0	0	0	0	0	0	0.11069	0	0	0	0	0.024744	0	0	0	0.030533	0.023465	0	0
http://www.ebi.ac.uk/~iorio/GDSC1000/DATA/LOBICO/MODELS/BRCA/LOBICO_SD1%20300.jpeg	300	WebPage	BRCA	CH5424802	ALK	RTK signaling	46	11	d(ARID1B,MAP3K4,MLLT4)	CDH1 | CHD4 | KRAS | a(EGFR)	0.46619	0.02829	0.53136	0.028922	0.065169	0.34066	0.059422	0.4	0.39	281	http://www.cancerrxgene.org/gdsc1000//Data/LOBICO/model_jpgs/BRCA/LM_300.jpeg	0	0	0	0	0	0	0	0	0	0	0	0	0	0	0	0.080243	0	0	0	0	0.01334	0	0	0	0.021258	0.0054101	0	0
http://www.ebi.ac.uk/~iorio/GDSC1000/DATA/LOBICO/MODELS/BRCA/LOBICO_SD1%20301.jpeg	301	WebPage	BRCA	EKB-569	EGFR	EGFR signaling	45	7	a(CLTC,PPM1D)	a(CDK12,ERBB2,MED24) & ¬a(CCND1)	0.33663	0.074969	0.40091	0.071601	0.064274	0.059706	0.021026	0.556	0.832	282	http://www.cancerrxgene.org/gdsc1000//Data/LOBICO/model_jpgs/BRCA/LM_301.jpeg	0	0	0	0	0	0	0	0	0.018325	0.0083101	0	0	0	0	0	0	0	0	0	0	0	0	0	0	0.0040125	0	0	0
http://www.ebi.ac.uk/~iorio/GDSC1000/DATA/LOBICO/MODELS/BRCA/LOBICO_SD1%20302.jpeg	302	WebPage	BRCA	MP470	PDGFR	RTK signaling	46	8	a(CLTC,PPM1D)	a(CLTC,PPM1D)	0.31792	0.081211	0.31792	0.081211	0	0.021752	0.010183	0.167	0.34	293	http://www.cancerrxgene.org/gdsc1000//Data/LOBICO/model_jpgs/BRCA/LM_302.jpeg	0	0	0	0	0	0	0	0	0	0.017269	0	0	0	0	0	0.012803	0	0	0	0	0	0	0	0	0.0088224	0	0	0
http://www.ebi.ac.uk/~iorio/GDSC1000/DATA/LOBICO/MODELS/BRCA/LOBICO_SD1%20303.jpeg	303	WebPage	BRCA	CX-5461	RNA Pol I	other	47	16	a1q21.3	¬a6p24.2 & ¬d(SYNCRIP,ZNF292) & ¬a(CDK12,ERBB2,MED24) & ¬d(PABPC3,SACS,ZMYM2)	0.37662	0.043947	0.55823	0.029675	0.18161	0.085993	0.026895	0.345	0.494	300	http://www.cancerrxgene.org/gdsc1000//Data/LOBICO/model_jpgs/BRCA/LM_303.jpeg	0	0	0	0	0	0	0	0	0.0052258	0.025163	0	0	0	0	0	0.047999	0	0	0	0	0.0060442	0	0	0	0.0094108	0.012313	0	0
http://www.ebi.ac.uk/~iorio/GDSC1000/DATA/LOBICO/MODELS/BRCA/LOBICO_SD1%20304.jpeg	304	WebPage	BRCA	PIK-93	PI4K, PI3K	PI3K signaling	47	5	d15q12	d15q12	0.4792	0.030507	0.4792	0.030507	0	0.19656	0.043344	0.222	0.194	303	http://www.cancerrxgene.org/gdsc1000//Data/LOBICO/model_jpgs/BRCA/LM_304.jpeg	0	0	0	0	0	0	0	0	0.027928	0	0	0	0	0	0	0	0	0	0	0	0	0	0	0	0.26544	0	0	0
http://www.ebi.ac.uk/~iorio/GDSC1000/DATA/LOBICO/MODELS/BRCA/LOBICO_SD1%20305.jpeg	305	WebPage	BRCA	SB52334	ALK5	RTK signaling	47	8	PI3K_only-UP	ATR | MLL3 | H2O2-DOWN	0.36034	0.055555	0.53416	0.018586	0.17382	0.084405	0.026801	0.667	0.579	304	http://www.cancerrxgene.org/gdsc1000//Data/LOBICO/model_jpgs/BRCA/LM_305.jpeg	0	0	0	0	0	0	0	0	0.015488	0.014663	0	0	0	0	0	0.06297	0	0	0	0	0	0	0	0	0.010162	0	0	0
http://www.ebi.ac.uk/~iorio/GDSC1000/DATA/LOBICO/MODELS/BRCA/LOBICO_SD1%20306.jpeg	306	WebPage	BRCA	Y-39983	ROCK	cytoskeleton	47	10	a1q21.3	a8q24.21 & d(SYNCRIP,ZNF292) | ¬a(FOXA1,NKX2-1,PSMA6) & a1q21.3	0.45215	0.040155	0.47188	0.074067	0.019732	0.27543	0.052087	0.3	0.389	309	http://www.cancerrxgene.org/gdsc1000//Data/LOBICO/model_jpgs/BRCA/LM_306.jpeg	0	0	0	0	0	0	0	0	0	0.013492	0	0	0	0	0	0.12796	0	0	0	0	0.021228	0	0	0	0	0.0065722	0	0
http://www.ebi.ac.uk/~iorio/GDSC1000/DATA/LOBICO/MODELS/BRCA/LOBICO_SD1%20307.jpeg	307	WebPage	BRCA	GSK690693	AKT	PI3K signaling	46	24	PIK3CA	PIK3CA & ¬STAG2	0.4213	0.064802	0.44955	0.084152	0.028246	0.1578	0.038851	0.444	0.559	326	http://www.cancerrxgene.org/gdsc1000//Data/LOBICO/model_jpgs/BRCA/LM_307.jpeg	0	0	0	0	0	0	0	0	0.0045769	0.029104	0	0	0	0	0	0.012315	0	0	0	0	0.010616	0	0	0	0.039023	0.046956	0	0
http://www.ebi.ac.uk/~iorio/GDSC1000/DATA/LOBICO/MODELS/BRCA/LOBICO_SD1%20308.jpeg	308	WebPage	BRCA	QL-XI-92	DDR1	RTK signaling	46	6	CHD4	CHD4 | d13q14.2	0.34512	0.07844	0.4839	0.066619	0.13877	0.1089	0.03052	0.667	0.627	329	http://www.cancerrxgene.org/gdsc1000//Data/LOBICO/model_jpgs/BRCA/LM_308.jpeg	0	0	0	0	0	0	0	0	0.012219	0.0019532	0	0	0	0	0	0.15266	0	0	0	0	0.0064511	0	0	0	0.012728	0	0	0
http://www.ebi.ac.uk/~iorio/GDSC1000/DATA/LOBICO/MODELS/BRCA/LOBICO_SD1%20309.jpeg	309	WebPage	BRCA	AICAR	AAPK1 (AMPK) agonist	metabolism	44	5	d13q14.2	d8p23.3 & d13q14.2 | a8q24.21 & ¬a8q24.21	0.48647	0.099847	0.57521	0.027673	0.08874	0.41245	0.067238	0	0	1001	http://www.cancerrxgene.org/gdsc1000//Data/LOBICO/model_jpgs/BRCA/LM_309.jpeg	0	0	0	0	0	0	0	0	0	0.0087942	0	0	0	0	0	0.0058649	0	0	0	0	0	0	0	0	0.01138	0.019661	0	0
http://www.ebi.ac.uk/~iorio/GDSC1000/DATA/LOBICO/MODELS/BRCA/LOBICO_SD1%20310.jpeg	310	WebPage	BRCA	ATRA	Retinoic acid and retinoid X receptor agonist	other	44	6	a(CLTC,PPM1D)	¬a(TERT) & a(RAD21) & ¬a(CRNKL1,FOXA2)	0.15859	0.023109	0.33143	0.11889	0.17284	0.008257	0.0050603	0.5	0.817	1009	http://www.cancerrxgene.org/gdsc1000//Data/LOBICO/model_jpgs/BRCA/LM_310.jpeg	0	0	0	0	0	0	0	0	0.0013183	0.0012515	0	0	0	0	0	0.0017879	0	0	0	0	0.014918	0	0	0	0.016155	0.018386	0	0
http://www.ebi.ac.uk/~iorio/GDSC1000/DATA/LOBICO/MODELS/BRCA/LOBICO_SD1%20311.jpeg	311	WebPage	BRCA	ABT-263	BCL2, BCL2L1, BCL2L2	apoptosis regulation	43	8	d4p15.2	SVEP1 | d13q14.2 | a(BLM,CRTC3,FANCI,IDH2,NR2F2,PCSK6)	0.3003	0.039435	0.34865	0.063607	0.048348	0.034226	0.014526	0.429	0.554	1011	http://www.cancerrxgene.org/gdsc1000//Data/LOBICO/model_jpgs/BRCA/LM_311.jpeg	0	0	0	0	0	0	0	0	0	0.094525	0	0	0	0	0	0.031179	0	0	0	0	0	0	0	0	0.021134	0.01728	0	0
http://www.ebi.ac.uk/~iorio/GDSC1000/DATA/LOBICO/MODELS/BRCA/LOBICO_SD1%20312.jpeg	312	WebPage	BRCA	GW 441756	NTRK1	RTK signaling	44	5	BAP1	BAP1	0.50381	0.0080227	0.50381	0.0080227	0	1	0.13282	NaN	NaN	1023	http://www.cancerrxgene.org/gdsc1000//Data/LOBICO/model_jpgs/BRCA/LM_312.jpeg	0	0	0	0	0	0	0	0	0	0	0	0	0	0	0	0	0	0	0	0	0	0	0	0	0	0	0	0
http://www.ebi.ac.uk/~iorio/GDSC1000/DATA/LOBICO/MODELS/BRCA/LOBICO_SD1%20313.jpeg	313	WebPage	BRCA	Afatinib	ERBB2, EGFR	EGFR signaling	44	15	a(CDK12,ERBB2,MED24)	a(CDK12,ERBB2,MED24) & ¬PI3K_only-UP	0.17544	0.010165	0.27639	0.094888	0.10095	8.8e-05	0.00012742	0.615	0.809	1032	http://www.cancerrxgene.org/gdsc1000//Data/LOBICO/model_jpgs/BRCA/LM_313.jpeg	0	0	0	0	0	0	0	0	0	0.0042359	0	0	0	0	0	0.014162	0	0	0	0	0	0	0	0	0.0080249	0	0	0
http://www.ebi.ac.uk/~iorio/GDSC1000/DATA/LOBICO/MODELS/BRCA/LOBICO_SD1%20314.jpeg	314	WebPage	BRCA	SL 0101-1	RSK, AURKB, PIM3	ERK MAPK signaling	43	5	PI3K_only-UP	APC | MAPK_only-UP | PI3K_only-UP | VEGF-UP	0.52288	0.016701	0.53329	0.022931	0.010414	0.50431	0.077121	0	0	1039	http://www.cancerrxgene.org/gdsc1000//Data/LOBICO/model_jpgs/BRCA/LM_314.jpeg	0	0	0	0	0	0	0	0	0.10165	0	0	0	0	0	0	0.07006	0	0	0	0	0.021318	0	0	0	0.054416	0	0	0
http://www.ebi.ac.uk/~iorio/GDSC1000/DATA/LOBICO/MODELS/BRCA/LOBICO_SD1%20315.jpeg	315	WebPage	BRCA	BIRB 0796	p38, JNK2	JNK and p38 signaling	43	5	a(EGFR)	FLT3 | PTEN | d19p12 | VEGF-UP	0.53246	0.015466	0.55993	0.023479	0.027462	0.48465	0.075178	0	0	1042	http://www.cancerrxgene.org/gdsc1000//Data/LOBICO/model_jpgs/BRCA/LM_315.jpeg	0	0	0	0	0	0	0	0	0.015124	0.016298	0	0	0	0	0	0.099889	0	0	0	0	0.0018687	0	0	0	0.016818	0.0035348	0	0
http://www.ebi.ac.uk/~iorio/GDSC1000/DATA/LOBICO/MODELS/BRCA/LOBICO_SD1%20316.jpeg	316	WebPage	BRCA	RO-3306	CDK1	cell cycle	43	6	a(EGFR)	¬PIK3CA & ¬a8q24.21 & ¬d(SYNCRIP,ZNF292) & ¬d(FAT1,IRF2)	0.41513	0.08156	0.57115	0.018914	0.15602	0.23263	0.047522	0.19	0.3	1052	http://www.cancerrxgene.org/gdsc1000//Data/LOBICO/model_jpgs/BRCA/LM_316.jpeg	0	0	0	0	0	0	0	0	0.013354	0.020329	0	0	0	0	0	0.098195	0	0	0	0	0.013997	0	0	0	0.02399	0.016519	0	0
http://www.ebi.ac.uk/~iorio/GDSC1000/DATA/LOBICO/MODELS/BRCA/LOBICO_SD1%20317.jpeg	317	WebPage	BRCA	MK-2206	AKT1, AKT2	PI3K signaling	42	11	APC	¬BRCA1 & TP53 & ¬d(SYNCRIP,ZNF292) & ¬d(FAT1,IRF2)	0.46219	0.11115	0.57927	0.047521	0.11708	0.37046	0.062603	0.333	0.419	1053	http://www.cancerrxgene.org/gdsc1000//Data/LOBICO/model_jpgs/BRCA/LM_317.jpeg	0	0	0	0	0	0	0	0	0.016112	0.022848	0	0	0	0	0	0.15724	0	0	0	0	0.011099	0	0	0	0.073383	0.014878	0	0
http://www.ebi.ac.uk/~iorio/GDSC1000/DATA/LOBICO/MODELS/BRCA/LOBICO_SD1%20318.jpeg	318	WebPage	BRCA	AZD6482	PI3Kbeta	PI3K signaling	42	9	a(FOXA1,NKX2-1,PSMA6)	ARID1A | CHD4 | EIF4A2 | a(FOXA1,NKX2-1,PSMA6)	0.37333	0.054407	0.48679	0.038512	0.11346	0.10676	0.030382	0.143	0.459	1066	http://www.cancerrxgene.org/gdsc1000//Data/LOBICO/model_jpgs/BRCA/LM_318.jpeg	0	0	0	0	0	0	0	0	0.043665	0	0	0	0	0	0	0.1803	0	0	0	0	0	0	0	0	0.067187	0	0	0
http://www.ebi.ac.uk/~iorio/GDSC1000/DATA/LOBICO/MODELS/BRCA/LOBICO_SD1%20319.jpeg	319	WebPage	BRCA	CCT007093	PPM1D	other	45	6	d19p12	BAP1 | CHD4 | GATA3 | d19p12	0.51176	0.0061985	0.53909	0.026694	0.02733	0.46628	0.073498	0	0	1067	http://www.cancerrxgene.org/gdsc1000//Data/LOBICO/model_jpgs/BRCA/LM_319.jpeg	0	0	0	0	0	0	0	0	0	0.0028172	0	0	0	0	0	0.009517	0	0	0	0	0.015811	0	0	0	0.0095273	0.01487	0	0
http://www.ebi.ac.uk/~iorio/GDSC1000/DATA/LOBICO/MODELS/BRCA/LOBICO_SD1%20320.jpeg	320	WebPage	BRCA	BMS-708163	g-secretase	other	45	6	d19p12	d19p12 | VEGF-UP	0.2748	0.11436	0.41228	0.059399	0.13747	0.003037	0.0024511	0.5	0.747	1072	http://www.cancerrxgene.org/gdsc1000//Data/LOBICO/model_jpgs/BRCA/LM_320.jpeg	0	0	0	0	0	0	0	0	0	0.0024072	0	0	0	0	0	0	0	0	0	0	0	0	0	0	0	0	0	0
http://www.ebi.ac.uk/~iorio/GDSC1000/DATA/LOBICO/MODELS/BRCA/LOBICO_SD1%20321.jpeg	321	WebPage	BRCA	PF-4708671	RPS6KB1 (p70S6KA)	TOR signaling	42	6	AHNAK	PIK3CA & ¬a(FGFR1,WHSC1L1) & ¬d8p23.2	0.47648	0.049546	0.56033	0.014193	0.083855	0.39552	0.065417	0.154	0.339	1129	http://www.cancerrxgene.org/gdsc1000//Data/LOBICO/model_jpgs/BRCA/LM_321.jpeg	0	0	0	0	0	0	0	0	0.19648	0.045158	0	0	0	0	0	0.026283	0	0	0	0	0.022604	0	0	0	0.12306	0.025486	0	0
http://www.ebi.ac.uk/~iorio/GDSC1000/DATA/LOBICO/MODELS/BRCA/LOBICO_SD1%20322.jpeg	322	WebPage	BRCA	GSK269962A	ROCK1, ROCK2	cytoskeleton	45	5	MACF1	¬a20q13.2 & d(FAT1,IRF2)	0.56427	0.018309	0.58186	0.020926	0.017591	0.76678	0.10525	0	0	1192	http://www.cancerrxgene.org/gdsc1000//Data/LOBICO/model_jpgs/BRCA/LM_322.jpeg	0	0	0	0	0	0	0	0	0.0041277	0.015134	0	0	0	0	0	0.0090164	0	0	0	0	0	0	0	0	0.030279	0.016345	0	0
http://www.ebi.ac.uk/~iorio/GDSC1000/DATA/LOBICO/MODELS/BRCA/LOBICO_SD1%20323.jpeg	323	WebPage	BRCA	QL-XII-61	BTK	other	22	5	a(CLTC,PPM1D)	PTEN & a(FOXA1,NKX2-1,PSMA6) | PIK3CA & a(CLTC,PPM1D)	0.42079	0.090219	0.58179	0.085383	0.161	0.26458	0.050894	0.444	0.606	1203	http://www.cancerrxgene.org/gdsc1000//Data/LOBICO/model_jpgs/BRCA/LM_323.jpeg	0	0	0	0	0	0	0	0	0	0.01884	0	0	0	0	0	0.090813	0	0	0	0	0.003569	0	0	0	0	0	0	0
http://www.ebi.ac.uk/~iorio/GDSC1000/DATA/LOBICO/MODELS/COREAD/LOBICO_SD1%20324.jpeg	324	WebPage	BRCA	rTRAIL	TR10A (DR4), TR10B (DR5)	apoptosis regulation	46	7	a7q36.2	EIF4A2 | a7q36.2	0.33804	0.077838	0.36436	0.076002	0.026319	0.024817	0.011278	0.286	0.479	1261	http://www.cancerrxgene.org/gdsc1000//Data/LOBICO/model_jpgs/BRCA/LM_324.jpeg	0	0	0	0	0	0	0	0	0	0	0	0	0	0	0	0.01079	0	0	0	0	0.014273	0	0	0	0.011563	0.12707	0	0
http://www.ebi.ac.uk/~iorio/GDSC1000/DATA/LOBICO/MODELS/COREAD/LOBICO_SD1%20325.jpeg	325	WebPage	BRCA	Afatinib (rescreen)	ERBB2, EGFR	EGFR signaling	46	14	a(CDK12,ERBB2,MED24)	a(CDK12,ERBB2,MED24)	0.022946	0	0.022946	0	0	1.6659e-08	9.8419e-08	0.828	0.977	1377	http://www.cancerrxgene.org/gdsc1000//Data/LOBICO/model_jpgs/BRCA/LM_325.jpeg	0	0	0	0	0	0	0	0	0	0	0	0	0	0	0	0	0	0	0	0	0	0	0	0	0	0	0	0
http://www.ebi.ac.uk/~iorio/GDSC1000/DATA/LOBICO/MODELS/COREAD/LOBICO_SD1%20326.jpeg	326	WebPage	COAD/READ	A-770041	SRC family	other	15	5	SMAD4	ITSN1 | SMAD2 | SMAD4 | Wnt-DOWN	0.27542	0.10794	0.54847	0.095197	0.27305	0.087248	0.027045	0.667	0.74	55	http://www.cancerrxgene.org/gdsc1000//Data/LOBICO/model_jpgs/COREAD/LM_326.jpeg	0	0	0	0.03258	0	0	0	0	0	0.088139	0	0	0	0	0	0.10666	0	0	0	0	0	0	0	0	0.10731	0.064368	0.033483	0
http://www.ebi.ac.uk/~iorio/GDSC1000/DATA/LOBICO/MODELS/COREAD/LOBICO_SD1%20327.jpeg	327	WebPage	COAD/READ	JNK-9L	JNK	JNK and p38 signaling	39	5	RNF43	RNF43 | a(HSP90AB1,TRERF1)	0.29596	0.087081	0.30476	0.065219	0.0088056	0.10125	0.029438	0.533	0.822	157	http://www.cancerrxgene.org/gdsc1000//Data/LOBICO/model_jpgs/COREAD/LM_327.jpeg	0	0	0	0.050364	0	0	0	0	0	0.028574	0	0	0	0	0	0.05714	0	0	0	0	0	0	0	0	0.3119	0.014545	0.047025	0
http://www.ebi.ac.uk/~iorio/GDSC1000/DATA/LOBICO/MODELS/COREAD/LOBICO_SD1%20328.jpeg	328	WebPage	COAD/READ	PF-562271	FAK	cytoskeleton	39	5	EGFR	¬KRAS & d(SMAD4)	0.54223	0.029078	0.57938	0.044669	0.037148	0.62882	0.088939	NaN	NaN	158	http://www.cancerrxgene.org/gdsc1000//Data/LOBICO/model_jpgs/COREAD/LM_328.jpeg	0	0	0	0.019937	0	0	0	0	0	0.024037	0	0	0	0	0	0.022388	0	0	0	0	0	0	0	0	0.072729	0.034008	0.029652	0
http://www.ebi.ac.uk/~iorio/GDSC1000/DATA/LOBICO/MODELS/COREAD/LOBICO_SD1%20329.jpeg	329	WebPage	COAD/READ	OSU-03012	PDPK1 (PDK1)	PI3K signaling	37	6	ITSN1	ITSN1 | a(HSP90AB1,TRERF1)	0.20938	0.09464	0.29187	0.090995	0.08249	0.001664	0.0015078	0.667	0.841	167	http://www.cancerrxgene.org/gdsc1000//Data/LOBICO/model_jpgs/COREAD/LM_329.jpeg	0	0	0	0.14205	0	0	0	0	0	0.13941	0	0	0	0	0	0.027838	0	0	0	0	0	0	0	0	0	0.11913	0.10719	0
http://www.ebi.ac.uk/~iorio/GDSC1000/DATA/LOBICO/MODELS/COREAD/LOBICO_SD1%20330.jpeg	330	WebPage	COAD/READ	BMS-754807	IGF1R	IGFR signaling	38	13	d(SMAD4)	TCF7L2 | a(HSP90AB1,TRERF1) | a(MYC) | IL-1-DOWN	0.53816	0.050978	0.59823	0.048086	0.060067	0.63701	0.08969	0.333	0.312	184	http://www.cancerrxgene.org/gdsc1000//Data/LOBICO/model_jpgs/COREAD/LM_330.jpeg	0	0	0	0.029635	0	0	0	0	0	0.038248	0	0	0	0	0	0.059072	0	0	0	0	0	0	0	0	0.091958	0.062816	0.04146	0
http://www.ebi.ac.uk/~iorio/GDSC1000/DATA/LOBICO/MODELS/COREAD/LOBICO_SD1%20331.jpeg	331	WebPage	COAD/READ	OSI-906	IGF1R	IGFR signaling	38	11	a(FLT3,WASF3)	¬BMPR2 & d3p14.2 & ¬VEGF-DOWN	0.21415	0.077798	0.55863	0.046052	0.34448	0.004099	0.0030219	0.696	0.853	185	http://www.cancerrxgene.org/gdsc1000//Data/LOBICO/model_jpgs/COREAD/LM_331.jpeg	0	0	0	0.021983	0	0	0	0	0	0.046685	0	0	0	0	0	0.033283	0	0	0	0	0	0	0	0	0.038856	0.031901	0.029059	0
http://www.ebi.ac.uk/~iorio/GDSC1000/DATA/LOBICO/MODELS/COREAD/LOBICO_SD1%20332.jpeg	332	WebPage	COAD/READ	Bleomycin	DNA damage	DNA replication	38	5	ASXL2	KRAS & ¬SMAD4 & ¬d(CDKN2A) & ¬dXp21.3	0.49842	0.11844	0.55943	0.027406	0.061016	0.55963	0.081756	0.286	0.463	190	http://www.cancerrxgene.org/gdsc1000//Data/LOBICO/model_jpgs/COREAD/LM_332.jpeg	0	0	0	0.001921	0	0	0	0	0	0.076616	0	0	0	0	0	0.052725	0	0	0	0	0	0	0	0	0.027959	0.0013901	0.18556	0
http://www.ebi.ac.uk/~iorio/GDSC1000/DATA/LOBICO/MODELS/COREAD/LOBICO_SD1%20333.jpeg	333	WebPage	COAD/READ	Phenformin	AAPK1 (AMPK) agonist	metabolism	46	6	TRIO	TRIO	0.28204	0.098016	0.28204	0.098016	0	0.021786	0.010183	0.615	0.817	196	http://www.cancerrxgene.org/gdsc1000//Data/LOBICO/model_jpgs/COREAD/LM_333.jpeg	0	0	0	0.069986	0	0	0	0	0	0.29379	0	0	0	0	0	0.063765	0	0	0	0	0	0	0	0	0.068069	0.012599	0.046756	0
http://www.ebi.ac.uk/~iorio/GDSC1000/DATA/LOBICO/MODELS/COREAD/LOBICO_SD1%20334.jpeg	334	WebPage	COAD/READ	Tipifarnib	Farnesyl-transferase (FNTA)	other	38	7	ARID1A	ARID1A	0.43663	0.078574	0.43663	0.078574	0	0.25844	0.05039	0	0	204	http://www.cancerrxgene.org/gdsc1000//Data/LOBICO/model_jpgs/COREAD/LM_334.jpeg	0	0	0	0.063164	0	0	0	0	0	0.060732	0	0	0	0	0	0.035856	0	0	0	0	0	0	0	0	0.29828	0.091118	0.1469	0
http://www.ebi.ac.uk/~iorio/GDSC1000/DATA/LOBICO/MODELS/COREAD/LOBICO_SD1%20335.jpeg	335	WebPage	COAD/READ	BMS-708163	g-secretase	other	46	12	RNF43	NCOR1 | d4q31.21 | PI3K_only-UP | IL-1-DOWN	0.44605	0.046529	0.4954	0.035302	0.049352	0.26552	0.050894	0.231	0.333	205	http://www.cancerrxgene.org/gdsc1000//Data/LOBICO/model_jpgs/COREAD/LM_335.jpeg	0	0	0	0.011333	0	0	0	0	0	0.17805	0	0	0.033861	0	0	0.17002	0	0	0	0	0	0	0	0	0.036704	0.015188	0.050819	0
http://www.ebi.ac.uk/~iorio/GDSC1000/DATA/LOBICO/MODELS/COREAD/LOBICO_SD1%20336.jpeg	336	WebPage	COAD/READ	AS605240	PI3Kgamma	PI3K signaling	46	9	d(SMAD4)	¬BMPR2 & d(SMAD4) | ¬PIK3CA & SMAD4	0.43506	0.079351	0.56759	0.037148	0.13253	0.25053	0.0496	0.348	0.638	224	http://www.cancerrxgene.org/gdsc1000//Data/LOBICO/model_jpgs/COREAD/LM_336.jpeg	0	0	0	0.0075379	0	0	0	0	0	0.031815	0	0	0.010642	0	0	0.047967	0	0	0	0	0	0	0	0	0.038662	0.0045477	0.019905	0
http://www.ebi.ac.uk/~iorio/GDSC1000/DATA/LOBICO/MODELS/COREAD/LOBICO_SD1%20337.jpeg	337	WebPage	COAD/READ	GSK1070916	AURKB	mitosis	44	6	SMARCA4	CDC73 | MAP2K4 | TCF7L2 | IL-1-DOWN	0.44251	0.15029	0.53786	0.086261	0.095351	0.24829	0.04936	0	0	226	http://www.cancerrxgene.org/gdsc1000//Data/LOBICO/model_jpgs/COREAD/LM_337.jpeg	0	0	0	0.036466	0	0	0	0	0	0.039267	0	0	0	0	0	0.083986	0	0	0	0	0	0	0	0	0.026269	0.025275	0.050394	0
http://www.ebi.ac.uk/~iorio/GDSC1000/DATA/LOBICO/MODELS/COREAD/LOBICO_SD1%20338.jpeg	338	WebPage	COAD/READ	LY317615	PRKCB (PKCbeta)	other	46	5	TRIO	TRIO	0.54467	0.019385	0.54467	0.019385	0	0.62755	0.088866	0	0	229	http://www.cancerrxgene.org/gdsc1000//Data/LOBICO/model_jpgs/COREAD/LM_338.jpeg	0	0	0	0.012632	0	0	0	0	0	0.066545	0	0	0.018133	0	0	0.026833	0	0	0	0	0	0	0	0	0.023732	0.12492	0.038236	0
http://www.ebi.ac.uk/~iorio/GDSC1000/DATA/LOBICO/MODELS/COREAD/LOBICO_SD1%20339.jpeg	339	WebPage	COAD/READ	XMD14-99	EPHB3, CAMK1	RTK signaling	46	5	SMAD4	¬MGA & SMAD4 & ¬a13q22.1	0.41913	0.052899	0.5631	0.023395	0.14396	0.20648	0.044609	0.308	0.491	253	http://www.cancerrxgene.org/gdsc1000//Data/LOBICO/model_jpgs/COREAD/LM_339.jpeg	0	0	0	0.014303	0	0	0	0	0	0.026263	0	0	0	0	0	0.046029	0	0	0	0	0	0	0	0	0.024726	0.01802	0.020085	0
[truncated: 773 more rows]
[truncated: 716 more columns]

## Sheet: Table-S5F Selected Models
	TableS5F - Interesting AND and OR combinations uncovered by LOBICO, refers to figure 5
[truncated: 121 more rows]

## Sheet: TableS5G-LOBICO_CTRPvalidation
	TableS5G - LOBICO models for CTRP validation, relates to figure 5
[truncated: 86 more rows]
