# Supplementary material for: A Landscape of Pharmacogenomic Interactions in Cancer
Source: Cell. 2016 Jul 28;166(3):740–54. doi: 10.1016/j.cell.2016.06.017 (PMC4967469; doi:10.1016/j.cell.2016.06.017)
Supplement: Table S6. Machine Learning Performances, Related to Figure 6 — Performances of the machine learning models across individual data types and their combinations [file mmc7.xlsx]

## Sheet: Table-S6A ML performances
	Table S6A - Performances of the machine learning models across individual data-omics and their combinations. Refers to figure 6
	Method = Either elastic net (EN) or random forest (RF)
	Cancer Type = Cancer Type in which the dataset was tested (either pan-cancer or tissue specific)
	Drug name = Name of the drug
	Feature layers used in model = Binary encoding of which feature was used
	Pred. power = Predictive power measured in Pearson correlation of prediction versus observed IC50 value
	SD = Sampled standard deviation of prediction scaled by the square root of the number of predictions is defined as: sd(pred) / sqrt(length(pred))
	p.SD = Pooled standard deviation of each cell line across all sampled predictions scaled by root squared numbers of samples.
	Robustness = Robustness value estimated from variances in prediction (higher values are favourable). Robust is calculated with arcTan(STE / p.STE) - arcTan(1)
	Method	Cancer Type	Drug name	Feature layers used in model					Pred. power	SD	p.SD	Robustness
				RACS	gene exp.	iCpG	mutation	tissue label
	EN	BLCA	AICAR	1	0	0	0	0	-0.166563	0.00484022	0.00466754	0.0181604
	EN	BLCA	AICAR	0	1	0	0	0	-0.204582	0.00538109	0.00520454	0.0166766
	EN	BLCA	AICAR	1	1	0	0	0	-0.256912	0.00450595	0.00422992	0.0315863
	EN	BLCA	AICAR	0	0	1	0	0	-0.370876	0.00928472	0.008353	0.0527764
	EN	BLCA	AICAR	1	0	1	0	0	-0.388635	0.00860065	0.0077025	0.0550351
	EN	BLCA	AICAR	0	1	1	0	0	-0.189494	0.0051066	0.00492075	0.0185314
	EN	BLCA	AICAR	1	1	1	0	0	-0.28994	0.00397842	0.00370514	0.0355526
	EN	BLCA	AICAR	0	0	0	1	0	-0.329241	0.00391282	0.00355695	0.0476049
	EN	BLCA	AICAR	1	0	0	1	0	-0.331663	0.00329866	0.00301103	0.0455553
	EN	BLCA	AICAR	0	1	0	1	0	-0.296969	0.00407648	0.00378849	0.0366005
	EN	BLCA	AICAR	1	1	0	1	0	-0.27145	0.00417948	0.00394494	0.0288597
	EN	BLCA	AICAR	0	0	1	1	0	-0.355478	0.003904	0.00354762	0.0477889
	EN	BLCA	AICAR	1	0	1	1	0	-0.393814	0.00341539	0.0030879	0.0503141
	EN	BLCA	AICAR	0	1	1	1	0	-0.227163	0.00450373	0.00426504	0.0272138
	EN	BLCA	AICAR	1	1	1	1	0	-0.271845	0.00432065	0.0040715	0.0296794
	EN	BLCA	Camptothecin	1	0	0	0	0	0.235011	0.0157871	0.0134997	0.0779447
	EN	BLCA	Camptothecin	0	1	0	0	0	-0.078464	0.0114538	0.0113226	0.00576288
	EN	BLCA	Camptothecin	1	1	0	0	0	-0.0726958	0.0111682	0.0110789	0.00401448
	EN	BLCA	Camptothecin	0	0	1	0	0	-0.106131	0.0202937	0.0184483	0.0475952
	EN	BLCA	Camptothecin	1	0	1	0	0	0.257266	0.0168383	0.0135966	0.106113
	EN	BLCA	Camptothecin	0	1	1	0	0	-0.0952098	0.0111924	0.0110672	0.00562244
	EN	BLCA	Camptothecin	1	1	1	0	0	-0.0548652	0.0116059	0.0114931	0.00488398
	EN	BLCA	Camptothecin	0	0	0	1	0	0.369012	0.0215775	0.0178546	0.0941318
	EN	BLCA	Camptothecin	1	0	0	1	0	0.243614	0.0174329	0.0146665	0.0859704
	EN	BLCA	Camptothecin	0	1	0	1	0	-0.0731921	0.0111735	0.0110903	0.00373801
	EN	BLCA	Camptothecin	1	1	0	1	0	-0.038826	0.0116588	0.0116231	0.00153234
	EN	BLCA	Camptothecin	0	0	1	1	0	0.253829	0.0179468	0.015317	0.0788923
	EN	BLCA	Camptothecin	1	0	1	1	0	0.194246	0.0164168	0.0139045	0.0826659
	EN	BLCA	Camptothecin	0	1	1	1	0	-0.114038	0.0114329	0.0113044	0.00565512
	EN	BLCA	Camptothecin	1	1	1	1	0	-0.0427839	0.0113905	0.011275	0.00509864
	EN	BLCA	Vinblastine	1	0	0	0	0	-0.105213	0.00974384	0.00884139	0.0485193
	EN	BLCA	Vinblastine	0	1	0	0	0	-0.111711	0.0120938	0.0115494	0.0230218
	EN	BLCA	Vinblastine	1	1	0	0	0	-0.157736	0.0110325	0.0106475	0.0177577
	EN	BLCA	Vinblastine	0	0	1	0	0	-0.0145551	0.0155744	0.0145336	0.034556
	EN	BLCA	Vinblastine	1	0	1	0	0	0.0402621	0.012202	0.0111214	0.0463009
	EN	BLCA	Vinblastine	0	1	1	0	0	-0.0793117	0.0119182	0.0114353	0.0206752
	EN	BLCA	Vinblastine	1	1	1	0	0	-0.225364	0.0104635	0.00993878	0.0257113
	EN	BLCA	Vinblastine	0	0	0	1	0	0.0746043	0.0127046	0.0115652	0.046913
	EN	BLCA	Vinblastine	1	0	0	1	0	-0.022176	0.0119556	0.0107901	0.0511956
	EN	BLCA	Vinblastine	0	1	0	1	0	-0.0927995	0.0131484	0.0126766	0.0182637
	EN	BLCA	Vinblastine	1	1	0	1	0	-0.140106	0.0108315	0.010497	0.0156822
	EN	BLCA	Vinblastine	0	0	1	1	0	0.00620173	0.0119546	0.0108116	0.0501657
	EN	BLCA	Vinblastine	1	0	1	1	0	-0.0689069	0.0116362	0.0107133	0.0412683
	EN	BLCA	Vinblastine	0	1	1	1	0	-0.177045	0.010549	0.0100778	0.0228376
	EN	BLCA	Vinblastine	1	1	1	1	0	-0.178792	0.0109627	0.010458	0.0235549
	EN	BLCA	Cisplatin	1	0	0	0	0	-0.33978	0.00734203	0.00655287	0.0567339
	EN	BLCA	Cisplatin	0	1	0	0	0	-0.227675	0.00558766	0.00531027	0.0254478
	EN	BLCA	Cisplatin	1	1	0	0	0	-0.1302	0.00604323	0.0058348	0.0175457
	EN	BLCA	Cisplatin	0	0	1	0	0	-0.251176	0.0104263	0.0091567	0.0647421
	EN	BLCA	Cisplatin	1	0	1	0	0	-0.34502	0.0103075	0.00869104	0.0848792
	EN	BLCA	Cisplatin	0	1	1	0	0	-0.162176	0.00603845	0.00578717	0.0212458
	EN	BLCA	Cisplatin	1	1	1	0	0	-0.161212	0.00606606	0.00580056	0.0223697
	EN	BLCA	Cisplatin	0	0	0	1	0	-0.238358	0.00828462	0.00742555	0.0546278
	EN	BLCA	Cisplatin	1	0	0	1	0	-0.321105	0.00821557	0.00727945	0.0603406
	EN	BLCA	Cisplatin	0	1	0	1	0	-0.189429	0.00584498	0.00559079	0.0222235
	EN	BLCA	Cisplatin	1	1	0	1	0	-0.191103	0.0061521	0.00588414	0.0222592
	EN	BLCA	Cisplatin	0	0	1	1	0	-0.325502	0.0083831	0.00709678	0.0829056
	EN	BLCA	Cisplatin	1	0	1	1	0	-0.380454	0.00879243	0.00735413	0.0888436
	EN	BLCA	Cisplatin	0	1	1	1	0	-0.202275	0.00586611	0.0056035	0.0228926
	EN	BLCA	Cisplatin	1	1	1	1	0	-0.148488	0.00607909	0.00584356	0.0197521
	EN	BLCA	Cytarabine	1	0	0	0	0	-0.0343513	0.0075102	0.00708901	0.0288421
	EN	BLCA	Cytarabine	0	1	0	0	0	-0.257518	0.00634037	0.00605012	0.0234213
	EN	BLCA	Cytarabine	1	1	0	0	0	-0.220618	0.00714055	0.00690272	0.0169337
	EN	BLCA	Cytarabine	0	0	1	0	0	-0.00206434	0.0120498	0.00989597	0.0978313
	EN	BLCA	Cytarabine	1	0	1	0	0	-0.00817825	0.00879139	0.00812043	0.0396533
	EN	BLCA	Cytarabine	0	1	1	0	0	-0.194884	0.00734521	0.00714834	0.0135824
	EN	BLCA	Cytarabine	1	1	1	0	0	-0.283363	0.00642595	0.00611946	0.024426
	EN	BLCA	Cytarabine	0	0	0	1	0	-0.103986	0.0073377	0.00683395	0.0355318
	EN	BLCA	Cytarabine	1	0	0	1	0	-0.187029	0.00648685	0.00602704	0.0367279
	EN	BLCA	Cytarabine	0	1	0	1	0	-0.286818	0.0062389	0.00591175	0.0269178
	EN	BLCA	Cytarabine	1	1	0	1	0	-0.272573	0.0058407	0.00552584	0.0276936
	EN	BLCA	Cytarabine	0	0	1	1	0	-0.151014	0.00712434	0.00650824	0.0451626
	EN	BLCA	Cytarabine	1	0	1	1	0	-0.140071	0.00752783	0.00689736	0.0436781
	EN	BLCA	Cytarabine	0	1	1	1	0	-0.217368	0.00718101	0.00694328	0.0168295
	EN	BLCA	Cytarabine	1	1	1	1	0	-0.232702	0.0071504	0.00690221	0.0176598
	EN	BLCA	Docetaxel	1	0	0	0	0	-0.233048	0.0093632	0.00866177	0.0388949
	EN	BLCA	Docetaxel	0	1	0	0	0	-0.204573	0.0103912	0.00989867	0.0242685
	EN	BLCA	Docetaxel	1	1	0	0	0	-0.225076	0.00971201	0.00920263	0.026924
	EN	BLCA	Docetaxel	0	0	1	0	0	0.0899388	0.0183752	0.0162909	0.0600526
	EN	BLCA	Docetaxel	1	0	1	0	0	-0.0102271	0.0117192	0.0109923	0.0319943
	EN	BLCA	Docetaxel	0	1	1	0	0	-0.175644	0.0119886	0.0115583	0.0182726
	EN	BLCA	Docetaxel	1	1	1	0	0	-0.206519	0.00999144	0.00947802	0.0263642
	EN	BLCA	Docetaxel	0	0	0	1	0	0.214111	0.0152553	0.0128422	0.085671
	EN	BLCA	Docetaxel	1	0	0	1	0	0.0430703	0.0116018	0.010599	0.0451373
	EN	BLCA	Docetaxel	0	1	0	1	0	-0.209893	0.00958727	0.00914595	0.0235536
	EN	BLCA	Docetaxel	1	1	0	1	0	-0.15394	0.0116259	0.0112809	0.0150574
	EN	BLCA	Docetaxel	0	0	1	1	0	0.0162974	0.0110504	0.0102943	0.0354065
	EN	BLCA	Docetaxel	1	0	1	1	0	0.000329436	0.0111679	0.0104058	0.0353112
	EN	BLCA	Docetaxel	0	1	1	1	0	-0.196847	0.0109714	0.0104126	0.0261247
	EN	BLCA	Docetaxel	1	1	1	1	0	-0.195401	0.0120741	0.0115921	0.0203632
	EN	BLCA	Methotrexate	1	0	0	0	0	-0.0299112	0.00818524	0.00752878	0.0417512
	EN	BLCA	Methotrexate	0	1	0	0	0	-0.136761	0.00621491	0.0060897	0.0101755
	EN	BLCA	Methotrexate	1	1	0	0	0	-0.141568	0.00631558	0.00613508	0.0144967
	EN	BLCA	Methotrexate	0	0	1	0	0	-0.156747	0.0131533	0.0122441	0.0357813
	EN	BLCA	Methotrexate	1	0	1	0	0	-0.171908	0.00995673	0.00912895	0.0433447
	EN	BLCA	Methotrexate	0	1	1	0	0	-0.169864	0.00656276	0.00641256	0.0115753
	EN	BLCA	Methotrexate	1	1	1	0	0	-0.188615	0.00607108	0.00588171	0.015842
	EN	BLCA	Methotrexate	0	0	0	1	0	-0.108049	0.00999637	0.00917966	0.0425643
	EN	BLCA	Methotrexate	1	0	0	1	0	-0.153476	0.00883185	0.00816233	0.0393769
	EN	BLCA	Methotrexate	0	1	0	1	0	-0.185142	0.00619022	0.00597601	0.0176054
	EN	BLCA	Methotrexate	1	1	0	1	0	-0.141987	0.00664888	0.00655004	0.007489
	EN	BLCA	Methotrexate	0	0	1	1	0	-0.218574	0.00831067	0.00761751	0.0434904
	EN	BLCA	Methotrexate	1	0	1	1	0	-0.243764	0.0088126	0.0080541	0.0449396
	EN	BLCA	Methotrexate	0	1	1	1	0	-0.162089	0.00645725	0.00628614	0.0134269
	EN	BLCA	Methotrexate	1	1	1	1	0	-0.172629	0.00643773	0.00626683	0.0134508
	EN	BLCA	ATRA	1	0	0	0	0	-0.37238	0.00308545	0.0027311	0.0608459
	EN	BLCA	ATRA	0	1	0	0	0	-0.319644	0.0026206	0.00238525	0.0469798
	EN	BLCA	ATRA	1	1	0	0	0	-0.331238	0.00247669	0.00228683	0.0398364
	EN	BLCA	ATRA	0	0	1	0	0	-0.19315	0.00414602	0.00391976	0.0280444
	EN	BLCA	ATRA	1	0	1	0	0	-0.160408	0.00425524	0.00388027	0.0460588
	EN	BLCA	ATRA	0	1	1	0	0	-0.269185	0.00277598	0.00258834	0.0349642
	EN	BLCA	ATRA	1	1	1	0	0	-0.27095	0.00273173	0.00251761	0.0407665
	EN	BLCA	ATRA	0	0	0	1	0	-0.225536	0.00479874	0.00431921	0.0525427
	EN	BLCA	ATRA	1	0	0	1	0	-0.257677	0.0035543	0.00329199	0.0382949
	EN	BLCA	ATRA	0	1	0	1	0	-0.320835	0.00251476	0.00229422	0.0458266
	EN	BLCA	ATRA	1	1	0	1	0	-0.314681	0.00265486	0.00240939	0.0484346
	EN	BLCA	ATRA	0	0	1	1	0	-0.218029	0.00377626	0.00346551	0.0428853
	EN	BLCA	ATRA	1	0	1	1	0	-0.22415	0.00352551	0.00322081	0.045135
	EN	BLCA	ATRA	0	1	1	1	0	-0.336117	0.00280684	0.00253457	0.0509287
	EN	BLCA	ATRA	1	1	1	1	0	-0.255492	0.00287196	0.00269254	0.0322321
	EN	BLCA	Gefitinib	1	0	0	0	0	-0.327087	0.00760317	0.00695471	0.044514
	EN	BLCA	Gefitinib	0	1	0	0	0	-0.274767	0.00634963	0.00599206	0.0289639
	EN	BLCA	Gefitinib	1	1	0	0	0	-0.248992	0.00639028	0.00607657	0.0251582
	EN	BLCA	Gefitinib	0	0	1	0	0	-0.213723	0.0101533	0.00933386	0.0420235
	EN	BLCA	Gefitinib	1	0	1	0	0	-0.284414	0.0123652	0.0112929	0.0452933
	EN	BLCA	Gefitinib	0	1	1	0	0	-0.240263	0.00626949	0.0059892	0.0228603
	EN	BLCA	Gefitinib	1	1	1	0	0	-0.248796	0.00666727	0.00630129	0.028213
	EN	BLCA	Gefitinib	0	0	0	1	0	-0.153591	0.00914402	0.00806295	0.0627449
	EN	BLCA	Gefitinib	1	0	0	1	0	-0.157441	0.00886227	0.00788534	0.0582666
	EN	BLCA	Gefitinib	0	1	0	1	0	-0.239771	0.00632632	0.00597926	0.0281953
	EN	BLCA	Gefitinib	1	1	0	1	0	-0.250881	0.00671953	0.00631065	0.0313697
	EN	BLCA	Gefitinib	0	0	1	1	0	-0.222807	0.00811562	0.00738753	0.0469295
	EN	BLCA	Gefitinib	1	0	1	1	0	-0.26037	0.00778436	0.00708156	0.0472402
	EN	BLCA	Gefitinib	0	1	1	1	0	-0.272873	0.00641475	0.00603003	0.0309041
	EN	BLCA	Gefitinib	1	1	1	1	0	-0.252052	0.00696503	0.00654095	0.0313886
	EN	BLCA	ABT-263	1	0	0	0	0	-0.369563	0.00475436	0.0043032	0.0497694
	EN	BLCA	ABT-263	0	1	0	0	0	-0.317114	0.00439988	0.00405651	0.0405822
	EN	BLCA	ABT-263	1	1	0	0	0	-0.337246	0.00461988	0.0042686	0.0395006
	EN	BLCA	ABT-263	0	0	1	0	0	-0.0693399	0.00840531	0.00768167	0.0449528
	EN	BLCA	ABT-263	1	0	1	0	0	-0.0939385	0.00825486	0.0074139	0.0536194
	EN	BLCA	ABT-263	0	1	1	0	0	-0.27972	0.0046871	0.00442446	0.0288175
	EN	BLCA	ABT-263	1	1	1	0	0	-0.295382	0.00494757	0.00462225	0.0339811
	EN	BLCA	ABT-263	0	0	0	1	0	-0.105051	0.00946751	0.00850283	0.0536307
	EN	BLCA	ABT-263	1	0	0	1	0	-0.317023	0.00714719	0.00634343	0.0595087
	EN	BLCA	ABT-263	0	1	0	1	0	-0.336492	0.00436844	0.00405426	0.0372846
	EN	BLCA	ABT-263	1	1	0	1	0	-0.305756	0.00466161	0.00436824	0.0324772
	EN	BLCA	ABT-263	0	0	1	1	0	-0.195096	0.00733983	0.00646961	0.0629327
	EN	BLCA	ABT-263	1	0	1	1	0	-0.28228	0.00619733	0.00561712	0.0490705
	EN	BLCA	ABT-263	0	1	1	1	0	-0.293016	0.00450519	0.00421714	0.0330126
	EN	BLCA	ABT-263	1	1	1	1	0	-0.323668	0.00456459	0.00422379	0.0387593
	EN	BLCA	Vorinostat	1	0	0	0	0	-0.0744718	0.00549322	0.00488773	0.0582618
	EN	BLCA	Vorinostat	0	1	0	0	0	-0.18515	0.00349472	0.00335547	0.0203245
	EN	BLCA	Vorinostat	1	1	0	0	0	-0.18515	0.0032869	0.00315347	0.0207151
	EN	BLCA	Vorinostat	0	0	1	0	0	-0.129596	0.00704587	0.00639131	0.0486745
	EN	BLCA	Vorinostat	1	0	1	0	0	-0.217822	0.00546593	0.00500198	0.0442922
	EN	BLCA	Vorinostat	0	1	1	0	0	-0.178996	0.00312059	0.00301392	0.0173876
	EN	BLCA	Vorinostat	1	1	1	0	0	-0.216135	0.00343586	0.00331616	0.0177259
	EN	BLCA	Vorinostat	0	0	0	1	0	-0.100938	0.00491959	0.00448556	0.0461152
	EN	BLCA	Vorinostat	1	0	0	1	0	-0.16638	0.00501677	0.00447831	0.0566491
	EN	BLCA	Vorinostat	0	1	0	1	0	-0.155422	0.00330651	0.00318838	0.0181862
	EN	BLCA	Vorinostat	1	1	0	1	0	-0.175233	0.00371293	0.00358892	0.0169811
	EN	BLCA	Vorinostat	0	0	1	1	0	-0.282713	0.00483359	0.00433989	0.0537673
	EN	BLCA	Vorinostat	1	0	1	1	0	-0.328549	0.00444436	0.00398831	0.0540289
	EN	BLCA	Vorinostat	0	1	1	1	0	-0.205898	0.00337928	0.00321357	0.0251292
	EN	BLCA	Vorinostat	1	1	1	1	0	-0.197337	0.00321245	0.00306064	0.0241951
	EN	BLCA	Nilotinib	1	0	0	0	0	-0.211319	0.00579104	0.00526052	0.0479667
	EN	BLCA	Nilotinib	0	1	0	0	0	-0.380821	0.00341523	0.00311512	0.045924
	EN	BLCA	Nilotinib	1	1	0	0	0	-0.375809	0.0036831	0.00337734	0.0432785
	EN	BLCA	Nilotinib	0	0	1	0	0	0.238164	0.00462749	0.0040179	0.0703934
	EN	BLCA	Nilotinib	1	0	1	0	0	0.106704	0.00412447	0.00378784	0.0425194
	EN	BLCA	Nilotinib	0	1	1	0	0	-0.38624	0.00346783	0.00314518	0.0487504
	EN	BLCA	Nilotinib	1	1	1	0	0	-0.324623	0.00376977	0.00353587	0.0320058
	EN	BLCA	Nilotinib	0	0	0	1	0	0.020244	0.00535387	0.00460905	0.0746199
	EN	BLCA	Nilotinib	1	0	0	1	0	0.0141359	0.00586079	0.00488977	0.0900791
	EN	BLCA	Nilotinib	0	1	0	1	0	-0.369411	0.00370253	0.00341103	0.040955
	EN	BLCA	Nilotinib	1	1	0	1	0	-0.31243	0.00384732	0.0036361	0.0282165
	EN	BLCA	Nilotinib	0	0	1	1	0	0.144349	0.00425249	0.00373509	0.0646852
	EN	BLCA	Nilotinib	1	0	1	1	0	0.146626	0.00428215	0.00374324	0.0670496
	EN	BLCA	Nilotinib	0	1	1	1	0	-0.307341	0.00397099	0.00373491	0.0306273
	EN	BLCA	Nilotinib	1	1	1	1	0	-0.36663	0.00348336	0.0032024	0.0419983
	EN	BLCA	RDEA119	1	0	0	0	0	0.00249698	0.0130259	0.0117883	0.049833
	EN	BLCA	RDEA119	0	1	0	0	0	-0.292518	0.00799669	0.00749136	0.0326157
	EN	BLCA	RDEA119	1	1	0	0	0	-0.301555	0.00762919	0.00711565	0.0348143
	EN	BLCA	RDEA119	0	0	1	0	0	-0.348132	0.0121719	0.0109915	0.0509144
	EN	BLCA	RDEA119	1	0	1	0	0	-0.0672468	0.0155507	0.0137674	0.0607505
	EN	BLCA	RDEA119	0	1	1	0	0	-0.316745	0.00878625	0.0081863	0.0353337
	EN	BLCA	RDEA119	1	1	1	0	0	-0.312983	0.00819229	0.0076163	0.0364188
	EN	BLCA	RDEA119	0	0	0	1	0	-0.348708	0.0114358	0.00972269	0.0807888
	EN	BLCA	RDEA119	1	0	0	1	0	-0.243038	0.00822851	0.00742303	0.0514176
	EN	BLCA	RDEA119	0	1	0	1	0	-0.357433	0.00698352	0.00632026	0.0498137
	EN	BLCA	RDEA119	1	1	0	1	0	-0.344948	0.00855629	0.00780747	0.0457288
	EN	BLCA	RDEA119	0	0	1	1	0	-0.41237	0.00999991	0.0084525	0.0836634
	EN	BLCA	RDEA119	1	0	1	1	0	-0.255628	0.0081576	0.00708686	0.070123
	EN	BLCA	RDEA119	0	1	1	1	0	-0.337804	0.007718	0.00713228	0.039421
	EN	BLCA	RDEA119	1	1	1	1	0	-0.335025	0.00785315	0.00728984	0.0371825
	EN	BLCA	CI-1040	1	0	0	0	0	-0.276149	0.00749806	0.00698561	0.0353666
	EN	BLCA	CI-1040	0	1	0	0	0	-0.329004	0.00762799	0.00704744	0.0395386
	EN	BLCA	CI-1040	1	1	0	0	0	-0.288112	0.00787805	0.00733653	0.0355775
	EN	BLCA	CI-1040	0	0	1	0	0	-0.174532	0.0116385	0.0105729	0.0479356
	EN	BLCA	CI-1040	1	0	1	0	0	-0.211855	0.0130056	0.0113521	0.0677811
	EN	BLCA	CI-1040	0	1	1	0	0	-0.353252	0.00758317	0.00698813	0.0408133
	EN	BLCA	CI-1040	1	1	1	0	0	-0.315599	0.00734072	0.00681054	0.0374471
	EN	BLCA	CI-1040	0	0	0	1	0	-0.251766	0.00748094	0.00680816	0.0470488
	EN	BLCA	CI-1040	1	0	0	1	0	-0.33486	0.00714864	0.00649816	0.0476293
	EN	BLCA	CI-1040	0	1	0	1	0	-0.325682	0.0071839	0.00669496	0.0352146
	EN	BLCA	CI-1040	1	1	0	1	0	-0.313427	0.00716032	0.00667591	0.0349961
	EN	BLCA	CI-1040	0	0	1	1	0	-0.268017	0.00810104	0.00727828	0.0534473
	EN	BLCA	CI-1040	1	0	1	1	0	-0.312498	0.00847814	0.0075296	0.0591857
	EN	BLCA	CI-1040	0	1	1	1	0	-0.323606	0.00723317	0.00669059	0.0389478
	EN	BLCA	CI-1040	1	1	1	1	0	-0.323862	0.00740786	0.00690421	0.0351763
	EN	BLCA	Temsirolimus	1	0	0	0	0	-0.263187	0.00939326	0.00870753	0.0378658
	EN	BLCA	Temsirolimus	0	1	0	0	0	-0.375581	0.0100266	0.00914942	0.045712
	EN	BLCA	Temsirolimus	1	1	0	0	0	-0.352802	0.0102181	0.00941441	0.0409129
	EN	BLCA	Temsirolimus	0	0	1	0	0	-0.110788	0.012297	0.0112307	0.0452906
	EN	BLCA	Temsirolimus	1	0	1	0	0	-0.0624068	0.0145264	0.0133491	0.0422094
	EN	BLCA	Temsirolimus	0	1	1	0	0	-0.345906	0.00997354	0.00924715	0.0377739
	EN	BLCA	Temsirolimus	1	1	1	0	0	-0.362248	0.0102769	0.00936743	0.0462648
	EN	BLCA	Temsirolimus	0	0	0	1	0	-0.328099	0.0121333	0.01098	0.0498545
	EN	BLCA	Temsirolimus	1	0	0	1	0	-0.301933	0.0136169	0.0124769	0.0436607
	EN	BLCA	Temsirolimus	0	1	0	1	0	-0.356457	0.0101956	0.00942453	0.0392772
	EN	BLCA	Temsirolimus	1	1	0	1	0	-0.355451	0.0093417	0.00859757	0.0414566
	EN	BLCA	Temsirolimus	0	0	1	1	0	-0.166444	0.011717	0.0107361	0.0436602
	EN	BLCA	Temsirolimus	1	0	1	1	0	-0.208425	0.0115802	0.0104523	0.0511476
	EN	BLCA	Temsirolimus	0	1	1	1	0	-0.360188	0.010583	0.00965245	0.045952
	EN	BLCA	Temsirolimus	1	1	1	1	0	-0.383452	0.00937676	0.00852779	0.0473811
	EN	BLCA	Olaparib	1	0	0	0	0	-0.170267	0.00613349	0.00551252	0.0532705
	EN	BLCA	Olaparib	0	1	0	0	0	-0.0987175	0.0109956	0.0108605	0.00618078
	EN	BLCA	Olaparib	1	1	0	0	0	-0.253218	0.00464213	0.00437153	0.0300125
	EN	BLCA	Olaparib	0	0	1	0	0	0.0330612	0.00887292	0.00834338	0.0307485
	EN	BLCA	Olaparib	1	0	1	0	0	-0.22443	0.00627538	0.00581513	0.0380489
	EN	BLCA	Olaparib	0	1	1	0	0	-0.24695	0.00500133	0.00472533	0.0283679
	EN	BLCA	Olaparib	1	1	1	0	0	-0.290083	0.0046182	0.00434156	0.0308662
	EN	BLCA	Olaparib	0	0	0	1	0	-0.00153935	0.00717569	0.00671033	0.0335004
	EN	BLCA	Olaparib	1	0	0	1	0	-0.212888	0.00544762	0.00493951	0.0488784
	EN	BLCA	Olaparib	0	1	0	1	0	-0.274544	0.004997	0.00470661	0.029917
	EN	BLCA	Olaparib	1	1	0	1	0	-0.227695	0.00515702	0.00494864	0.0206169
	EN	BLCA	Olaparib	0	0	1	1	0	-0.205667	0.0061047	0.00577443	0.0277952
	EN	BLCA	Olaparib	1	0	1	1	0	-0.281373	0.0057674	0.00529805	0.0423905
	EN	BLCA	Olaparib	0	1	1	1	0	-0.24565	0.00493979	0.0047143	0.0233517
	EN	BLCA	Olaparib	1	1	1	1	0	-0.224161	0.00531221	0.00505435	0.0248695
	EN	BLCA	ABT-888	1	0	0	0	0	-0.091934	0.00391734	0.00353042	0.0519045
	EN	BLCA	ABT-888	0	1	0	0	0	-0.213307	0.00324107	0.00306633	0.0276971
	EN	BLCA	ABT-888	1	1	0	0	0	-0.192284	0.00323456	0.00304731	0.0297991
	EN	BLCA	ABT-888	0	0	1	0	0	-0.136364	0.00467311	0.00425329	0.0469973
	EN	BLCA	ABT-888	1	0	1	0	0	-0.0260128	0.00369948	0.00349193	0.0288536
	EN	BLCA	ABT-888	0	1	1	0	0	-0.22675	0.00317687	0.00298938	0.0303958
	EN	BLCA	ABT-888	1	1	1	0	0	-0.20561	0.00316963	0.00298126	0.030615
	EN	BLCA	ABT-888	0	0	0	1	0	0.0625673	0.0038991	0.00330479	0.0823118
	EN	BLCA	ABT-888	1	0	0	1	0	-0.0128037	0.00297087	0.00260817	0.0649204
	EN	BLCA	ABT-888	0	1	0	1	0	-0.239184	0.00321632	0.00300169	0.0345032
	EN	BLCA	ABT-888	1	1	0	1	0	-0.229542	0.00315837	0.00295989	0.032429
	EN	BLCA	ABT-888	0	0	1	1	0	0.0404068	0.00350097	0.00304981	0.0687635
	EN	BLCA	ABT-888	1	0	1	1	0	-0.0696883	0.00300444	0.00265466	0.0617293
	EN	BLCA	ABT-888	0	1	1	1	0	-0.204596	0.00326146	0.00308391	0.0279739
	EN	BLCA	ABT-888	1	1	1	1	0	-0.249334	0.00326263	0.00303543	0.03606
	EN	BLCA	Bosutinib	1	0	0	0	0	-0.28402	0.00851069	0.00723452	0.0808745
	EN	BLCA	Bosutinib	0	1	0	0	0	-0.383723	0.00575974	0.00523695	0.0475048
	EN	BLCA	Bosutinib	1	1	0	0	0	-0.425654	0.00589351	0.00527255	0.0555543
	EN	BLCA	Bosutinib	0	0	1	0	0	0.153502	0.00818026	0.00741735	0.0488728
	EN	BLCA	Bosutinib	1	0	1	0	0	-0.0358652	0.00872739	0.00823748	0.0288699
	EN	BLCA	Bosutinib	0	1	1	0	0	-0.40101	0.00593382	0.00537456	0.0494151
	EN	BLCA	Bosutinib	1	1	1	0	0	-0.392943	0.00564122	0.00513082	0.0473465
	EN	BLCA	Bosutinib	0	0	0	1	0	-0.233794	0.00818472	0.00736515	0.0526572
	EN	BLCA	Bosutinib	1	0	0	1	0	-0.290742	0.00886668	0.00760672	0.0763357
	EN	BLCA	Bosutinib	0	1	0	1	0	-0.395098	0.00559061	0.00508414	0.0474101
	EN	BLCA	Bosutinib	1	1	0	1	0	-0.402717	0.00581724	0.00521984	0.0540747
	EN	BLCA	Bosutinib	0	0	1	1	0	-0.162103	0.00649946	0.00593732	0.0451686
	EN	BLCA	Bosutinib	1	0	1	1	0	-0.220669	0.00672649	0.00617196	0.0429653
	EN	BLCA	Bosutinib	0	1	1	1	0	-0.435031	0.00561024	0.00500126	0.0573259
	EN	BLCA	Bosutinib	1	1	1	1	0	-0.400603	0.00564922	0.00508465	0.0525479
	EN	BLCA	Lenalidomide	1	0	0	0	0	-0.209411	0.00993359	0.00833739	0.0871413
	EN	BLCA	Lenalidomide	0	1	0	0	0	-0.235644	0.00443133	0.00422959	0.0232898
	EN	BLCA	Lenalidomide	1	1	0	0	0	-0.255646	0.00466322	0.00441014	0.0278858
	EN	BLCA	Lenalidomide	0	0	1	0	0	-0.103636	0.00903288	0.0082853	0.0431408
	EN	BLCA	Lenalidomide	1	0	1	0	0	-0.1746	0.0107072	0.00888907	0.092515
	EN	BLCA	Lenalidomide	0	1	1	0	0	-0.229152	0.00489459	0.00461888	0.0289733
	EN	BLCA	Lenalidomide	1	1	1	0	0	-0.225109	0.00506376	0.00470851	0.0363373
	EN	BLCA	Lenalidomide	0	0	0	1	0	-0.168982	0.00952756	0.00713175	0.142833
	EN	BLCA	Lenalidomide	1	0	0	1	0	-0.187325	0.00900501	0.006677	0.147375
	EN	BLCA	Lenalidomide	0	1	0	1	0	-0.266786	0.00448997	0.00425392	0.0269899
	EN	BLCA	Lenalidomide	1	1	0	1	0	-0.246105	0.00481051	0.00451205	0.0320041
	EN	BLCA	Lenalidomide	0	0	1	1	0	-0.218347	0.0076546	0.00607126	0.114847
	EN	BLCA	Lenalidomide	1	0	1	1	0	-0.220094	0.00830363	0.00637881	0.130353
	EN	BLCA	Lenalidomide	0	1	1	1	0	-0.24039	0.00502609	0.00466943	0.0367698
	EN	BLCA	Lenalidomide	1	1	1	1	0	-0.253424	0.00471756	0.00441993	0.0325605
	EN	BLCA	Axitinib	1	0	0	0	0	-0.198093	0.0118375	0.0107262	0.0492133
	EN	BLCA	Axitinib	0	1	0	0	0	-0.0401198	0.00757165	0.00727722	0.0198259
	EN	BLCA	Axitinib	1	1	0	0	0	-0.0796043	0.00726976	0.00700535	0.0185204
	EN	BLCA	Axitinib	0	0	1	0	0	-0.0424801	0.0136319	0.0126872	0.0358775
	EN	BLCA	Axitinib	1	0	1	0	0	-0.0935125	0.0134726	0.0123104	0.0450429
	EN	BLCA	Axitinib	0	1	1	0	0	-0.0781492	0.00722315	0.00700907	0.0150405
	EN	BLCA	Axitinib	1	1	1	0	0	-0.0726229	0.00692147	0.00668846	0.0171192
	EN	BLCA	Axitinib	0	0	0	1	0	0.00649736	0.0085775	0.00811511	0.0276932
	EN	BLCA	Axitinib	1	0	0	1	0	-0.132459	0.00784657	0.00751575	0.0215309
	EN	BLCA	Axitinib	0	1	0	1	0	-0.0880338	0.00728297	0.00705692	0.015762
	EN	BLCA	Axitinib	1	1	0	1	0	-0.0592926	0.00797001	0.00777003	0.0127044
	EN	BLCA	Axitinib	0	0	1	1	0	-0.104747	0.00971098	0.00889787	0.0436668
	EN	BLCA	Axitinib	1	0	1	1	0	-0.197905	0.00901446	0.00841999	0.0340843
	EN	BLCA	Axitinib	0	1	1	1	0	-0.104295	0.00697046	0.00674808	0.0162085
	EN	BLCA	Axitinib	1	1	1	1	0	-0.105802	0.00685986	0.00661489	0.018178
	EN	BLCA	AZD7762	1	0	0	0	0	-0.0236641	0.00670005	0.00621814	0.0372874
	EN	BLCA	AZD7762	0	1	0	0	0	-0.14443	0.00566098	0.00544156	0.0197602
	EN	BLCA	AZD7762	1	1	0	0	0	-0.132236	0.00530591	0.00510376	0.0194167
	EN	BLCA	AZD7762	0	0	1	0	0	0.134913	0.00842295	0.00757527	0.0529367
	EN	BLCA	AZD7762	1	0	1	0	0	0.175115	0.00673224	0.0060954	0.0496047
	EN	BLCA	AZD7762	0	1	1	0	0	-0.134441	0.00510948	0.00488067	0.0229001
	EN	BLCA	AZD7762	1	1	1	0	0	-0.136188	0.00573859	0.00556029	0.0157785
	EN	BLCA	AZD7762	0	0	0	1	0	-0.105198	0.00907419	0.00818465	0.0514955
	EN	BLCA	AZD7762	1	0	0	1	0	-0.0442281	0.0068062	0.00626481	0.0413953
	EN	BLCA	AZD7762	0	1	0	1	0	-0.103162	0.0056654	0.00549166	0.0155715
	EN	BLCA	AZD7762	1	1	0	1	0	-0.160371	0.00531384	0.0050146	0.0289643
	EN	BLCA	AZD7762	0	0	1	1	0	0.0739384	0.00715188	0.00655351	0.0436319
	EN	BLCA	AZD7762	1	0	1	1	0	0.0428191	0.00603233	0.00542561	0.052902
	EN	BLCA	AZD7762	0	1	1	1	0	-0.16776	0.00481711	0.00461315	0.0216245
	EN	BLCA	AZD7762	1	1	1	1	0	-0.144541	0.00549736	0.00531829	0.0165552
	EN	BLCA	GW 441756	1	0	0	0	0	-0.224648	0.00721582	0.00661685	0.043274
	EN	BLCA	GW 441756	0	1	0	0	0	-0.232996	0.00535316	0.00509965	0.024248
	EN	BLCA	GW 441756	1	1	0	0	0	-0.174978	0.00647467	0.00628015	0.0152496
	EN	BLCA	GW 441756	0	0	1	0	0	0.0597015	0.00868134	0.00794583	0.0442068
	EN	BLCA	GW 441756	1	0	1	0	0	0.168071	0.00757752	0.00696731	0.0419289
	EN	BLCA	GW 441756	0	1	1	0	0	-0.167488	0.00623929	0.00611092	0.0103941
	EN	BLCA	GW 441756	1	1	1	0	0	-0.171187	0.00632701	0.00611464	0.0170676
	EN	BLCA	GW 441756	0	0	0	1	0	-0.16693	0.00630338	0.00580351	0.0412644
	EN	BLCA	GW 441756	1	0	0	1	0	-0.21571	0.006638	0.00606872	0.0447714
	EN	BLCA	GW 441756	0	1	0	1	0	-0.184211	0.00532862	0.0051164	0.0203152
	EN	BLCA	GW 441756	1	1	0	1	0	-0.178042	0.00591245	0.00567364	0.0206088
	EN	BLCA	GW 441756	0	0	1	1	0	0.0353079	0.00623855	0.00585184	0.0319737
	EN	BLCA	GW 441756	1	0	1	1	0	0.0693187	0.00581518	0.00535944	0.0407613
	EN	BLCA	GW 441756	0	1	1	1	0	-0.238803	0.00584847	0.0056198	0.0199372
	EN	BLCA	GW 441756	1	1	1	1	0	-0.207869	0.00528518	0.00506806	0.0209687
	EN	BLCA	CEP-701	1	0	0	0	0	-0.123589	0.00840383	0.00793401	0.0287486
	EN	BLCA	CEP-701	0	1	0	0	0	-0.329366	0.00785838	0.00733272	0.0345892
	EN	BLCA	CEP-701	1	1	0	0	0	-0.305724	0.00795385	0.00738747	0.036902
	EN	BLCA	CEP-701	0	0	1	0	0	-0.0520285	0.0169794	0.0159026	0.0327331
	EN	BLCA	CEP-701	1	0	1	0	0	-0.0726929	0.00897626	0.00836044	0.0355064
	EN	BLCA	CEP-701	0	1	1	0	0	-0.353424	0.00890556	0.00821378	0.0403869
	EN	BLCA	CEP-701	1	1	1	0	0	-0.290494	0.0085323	0.00803403	0.0300679
	EN	BLCA	CEP-701	0	0	0	1	0	-0.105574	0.0119908	0.0109384	0.0458638
	EN	BLCA	CEP-701	1	0	0	1	0	-0.194392	0.00795947	0.00723806	0.0474336
	EN	BLCA	CEP-701	0	1	0	1	0	-0.32274	0.00863246	0.00802678	0.0363415
	EN	BLCA	CEP-701	1	1	0	1	0	-0.317981	0.00839544	0.00788377	0.0314206
	EN	BLCA	CEP-701	0	0	1	1	0	-0.165919	0.00974966	0.00886203	0.0476559
	EN	BLCA	CEP-701	1	0	1	1	0	-0.156033	0.00854925	0.00780069	0.0457514
	EN	BLCA	CEP-701	0	1	1	1	0	-0.312262	0.00844327	0.00790943	0.0326339
	EN	BLCA	CEP-701	1	1	1	1	0	-0.35012	0.00853664	0.00786914	0.0406642
	EN	BLCA	SB 216763	1	0	0	0	0	-0.242945	0.00710328	0.00652922	0.0420843
	EN	BLCA	SB 216763	0	1	0	0	0	-0.297781	0.00655605	0.00617611	0.0298322
	EN	BLCA	SB 216763	1	1	0	0	0	-0.291905	0.00710289	0.00659876	0.0367763
	EN	BLCA	SB 216763	0	0	1	0	0	0.0119291	0.0093027	0.00845053	0.0479639
	EN	BLCA	SB 216763	1	0	1	0	0	-0.0607845	0.00867005	0.00799327	0.0405926
	EN	BLCA	SB 216763	0	1	1	0	0	-0.252782	0.0063081	0.00594365	0.0297375
	EN	BLCA	SB 216763	1	1	1	0	0	-0.275221	0.00675669	0.00634327	0.0315477
	EN	BLCA	SB 216763	0	0	0	1	0	-0.0937549	0.0128605	0.0111204	0.0724353
	EN	BLCA	SB 216763	1	0	0	1	0	-0.192673	0.00839363	0.00753979	0.0535362
	EN	BLCA	SB 216763	0	1	0	1	0	-0.275197	0.00690316	0.0065228	0.028322
	EN	BLCA	SB 216763	1	1	0	1	0	-0.252997	0.00661593	0.00623728	0.0294513
	EN	BLCA	SB 216763	0	0	1	1	0	-0.0864326	0.00833762	0.00770731	0.0392637
	EN	BLCA	SB 216763	1	0	1	1	0	-0.146198	0.00799171	0.00725272	0.0484382
	EN	BLCA	SB 216763	0	1	1	1	0	-0.262554	0.0071257	0.00677036	0.0255664
	EN	BLCA	SB 216763	1	1	1	1	0	-0.287016	0.00696707	0.00654615	0.0311392
	EN	BLCA	17-AAG	1	0	0	0	0	-0.320649	0.0130366	0.0119705	0.0426068
	EN	BLCA	17-AAG	0	1	0	0	0	-0.342189	0.00969704	0.00898626	0.0380252
	EN	BLCA	17-AAG	1	1	0	0	0	-0.344468	0.0100225	0.00930491	0.0371097
	EN	BLCA	17-AAG	0	0	1	0	0	0.1795	0.01162	0.0103757	0.0565139
	EN	BLCA	17-AAG	1	0	1	0	0	0.16928	0.0141937	0.0128089	0.0512403
	EN	BLCA	17-AAG	0	1	1	0	0	-0.346722	0.0102297	0.00944794	0.0397086
	EN	BLCA	17-AAG	1	1	1	0	0	-0.299047	0.0113119	0.0107364	0.0260952
	EN	BLCA	17-AAG	0	0	0	1	0	-0.127929	0.0143958	0.0131713	0.0443879
	EN	BLCA	17-AAG	1	0	0	1	0	-0.136439	0.0144349	0.0131187	0.0477308
	EN	BLCA	17-AAG	0	1	0	1	0	-0.291624	0.0108067	0.0102737	0.0252798
	EN	BLCA	17-AAG	1	1	0	1	0	-0.307608	0.0112976	0.0106576	0.0291444
	EN	BLCA	17-AAG	0	0	1	1	0	0.0104504	0.0122791	0.0111407	0.0485691
	EN	BLCA	17-AAG	1	0	1	1	0	0.00921959	0.012119	0.0110537	0.045939
	EN	BLCA	17-AAG	0	1	1	1	0	-0.341945	0.0101896	0.0094878	0.03565
	EN	BLCA	17-AAG	1	1	1	1	0	-0.347079	0.00962228	0.00895204	0.0360685
	EN	BLCA	VX-702	1	0	0	0	0	-0.261617	0.00491265	0.00459071	0.0338639
	EN	BLCA	VX-702	0	1	0	0	0	-0.233714	0.00422531	0.0039899	0.0286472
	EN	BLCA	VX-702	1	1	0	0	0	-0.238846	0.0040104	0.00380728	0.0259763
	EN	BLCA	VX-702	0	0	1	0	0	-0.113333	0.00805271	0.00755901	0.0316128
	EN	BLCA	VX-702	1	0	1	0	0	-0.218243	0.00681332	0.00627859	0.040822
	EN	BLCA	VX-702	0	1	1	0	0	-0.263377	0.00372507	0.00350458	0.030489
	EN	BLCA	VX-702	1	1	1	0	0	-0.210732	0.0040837	0.00389898	0.0231361
	EN	BLCA	VX-702	0	0	0	1	0	-0.285868	0.00572624	0.0050136	0.0662584
	EN	BLCA	VX-702	1	0	0	1	0	-0.309129	0.00676508	0.0057994	0.0767075
	EN	BLCA	VX-702	0	1	0	1	0	-0.229257	0.00417434	0.00390883	0.0328345
	EN	BLCA	VX-702	1	1	0	1	0	-0.237671	0.00413123	0.00387146	0.0324477
	EN	BLCA	VX-702	0	0	1	1	0	-0.266389	0.00541355	0.00464132	0.0766513
	EN	BLCA	VX-702	1	0	1	1	0	-0.395803	0.00543096	0.00447819	0.095856
	EN	BLCA	VX-702	0	1	1	1	0	-0.23778	0.00421572	0.00393988	0.0338086
	EN	BLCA	VX-702	1	1	1	1	0	-0.236219	0.00416265	0.00388892	0.0339832
	EN	BLCA	AMG-706	1	0	0	0	0	-0.406704	0.00499169	0.00439145	0.0638835
	EN	BLCA	AMG-706	0	1	0	0	0	-0.0351179	0.0034429	0.0033499	0.0136908
	EN	BLCA	AMG-706	1	1	0	0	0	-0.0758982	0.0034873	0.00339519	0.0133817
	EN	BLCA	AMG-706	0	0	1	0	0	-0.230667	0.00755939	0.00653479	0.0725687
	EN	BLCA	AMG-706	1	0	1	0	0	-0.317696	0.00876841	0.00760295	0.0710688
	EN	BLCA	AMG-706	0	1	1	0	0	-0.0663248	0.00336598	0.00328671	0.0119151
	EN	BLCA	AMG-706	1	1	1	0	0	-0.0577139	0.00342978	0.00333363	0.0142163
	EN	BLCA	AMG-706	0	0	0	1	0	-0.118392	0.00568752	0.00508576	0.0557987
	EN	BLCA	AMG-706	1	0	0	1	0	-0.265016	0.00510921	0.00455898	0.0568505
	EN	BLCA	AMG-706	0	1	0	1	0	-0.0620827	0.00328247	0.00322995	0.00806438
	EN	BLCA	AMG-706	1	1	0	1	0	-0.0822566	0.00337571	0.00332626	0.00737825
	EN	BLCA	AMG-706	0	0	1	1	0	-0.243693	0.00644854	0.00544865	0.0838475
	EN	BLCA	AMG-706	1	0	1	1	0	-0.317725	0.00646836	0.00545097	0.0851495
	EN	BLCA	AMG-706	0	1	1	1	0	-0.0535472	0.00355791	0.00348108	0.0109134
	EN	BLCA	AMG-706	1	1	1	1	0	-0.0365801	0.00338979	0.00334188	0.00711736
	EN	BLCA	KU-55933	1	0	0	0	0	-0.295738	0.00648185	0.00588669	0.048082
	EN	BLCA	KU-55933	0	1	0	0	0	-0.177397	0.00530057	0.00499028	0.030143
	EN	BLCA	KU-55933	1	1	0	0	0	-0.141312	0.0060826	0.00588527	0.0164872
	EN	BLCA	KU-55933	0	0	1	0	0	-0.0875189	0.0082265	0.00734036	0.0568637
	EN	BLCA	KU-55933	1	0	1	0	0	-0.148909	0.0103879	0.00947676	0.045837
	EN	BLCA	KU-55933	0	1	1	0	0	-0.12857	0.0063881	0.00612957	0.0206501
	EN	BLCA	KU-55933	1	1	1	0	0	-0.137063	0.0055357	0.0052356	0.0278547
	EN	BLCA	KU-55933	0	0	0	1	0	-0.0196855	0.00571578	0.0053848	0.0298081
	EN	BLCA	KU-55933	1	0	0	1	0	0.134335	0.00620921	0.00559466	0.052017
	EN	BLCA	KU-55933	0	1	0	1	0	-0.130732	0.00537228	0.00514601	0.0215089
	EN	BLCA	KU-55933	1	1	0	1	0	-0.147528	0.00522933	0.00500518	0.021898
	EN	BLCA	KU-55933	0	0	1	1	0	0.111404	0.00607151	0.00563148	0.0375817
	EN	BLCA	KU-55933	1	0	1	1	0	0.14079	0.00628656	0.00588985	0.0325691
	EN	BLCA	KU-55933	0	1	1	1	0	-0.187974	0.00518083	0.0049683	0.0209377
	EN	BLCA	KU-55933	1	1	1	1	0	-0.129942	0.00549312	0.0052523	0.0224074
	EN	BLCA	Elesclomol	1	0	0	0	0	-0.339858	0.00925509	0.00836497	0.0504748
	EN	BLCA	Elesclomol	0	1	0	0	0	-0.206586	0.00816706	0.00778282	0.0240855
	EN	BLCA	Elesclomol	1	1	0	0	0	-0.203613	0.00885073	0.00849363	0.0205859
	EN	BLCA	Elesclomol	0	0	1	0	0	-0.158391	0.0151351	0.0142084	0.0315714
	EN	BLCA	Elesclomol	1	0	1	0	0	-0.177863	0.0148262	0.0139327	0.031058
	EN	BLCA	Elesclomol	0	1	1	0	0	-0.158572	0.0105227	0.0101609	0.0174949
	EN	BLCA	Elesclomol	1	1	1	0	0	-0.178077	0.0103309	0.0100257	0.0149934
	EN	BLCA	Elesclomol	0	0	0	1	0	-0.0774747	0.0103891	0.00930168	0.055171
	EN	BLCA	Elesclomol	1	0	0	1	0	-0.118288	0.00981237	0.00913236	0.035879
	EN	BLCA	Elesclomol	0	1	0	1	0	-0.219815	0.00790616	0.00757044	0.0216888
	EN	BLCA	Elesclomol	1	1	0	1	0	-0.160652	0.0105253	0.0102317	0.0141412
	EN	BLCA	Elesclomol	0	0	1	1	0	-0.119233	0.0100585	0.00915123	0.0471945
	EN	BLCA	Elesclomol	1	0	1	1	0	-0.131275	0.00883201	0.00818868	0.037779
	EN	BLCA	Elesclomol	0	1	1	1	0	-0.194459	0.00831807	0.00797236	0.0212183
	EN	BLCA	Elesclomol	1	1	1	1	0	-0.165335	0.00953866	0.00921825	0.0170804
	EN	BLCA	Afatinib	1	0	0	0	0	-0.301967	0.0127899	0.0113258	0.0606376
	EN	BLCA	Afatinib	0	1	0	0	0	-0.204096	0.00908877	0.00878819	0.0168124
	EN	BLCA	Afatinib	1	1	0	0	0	-0.160875	0.0101025	0.00985078	0.0126161
	EN	BLCA	Afatinib	0	0	1	0	0	-0.171553	0.0137507	0.0123965	0.0517461
	EN	BLCA	Afatinib	1	0	1	0	0	-0.197408	0.0183839	0.017261	0.0314927
	EN	BLCA	Afatinib	0	1	1	0	0	-0.227561	0.0082037	0.00781573	0.0242138
	EN	BLCA	Afatinib	1	1	1	0	0	-0.204436	0.00888698	0.00856717	0.018321
	EN	BLCA	Afatinib	0	0	0	1	0	-0.284739	0.0162937	0.0129302	0.114591
	EN	BLCA	Afatinib	1	0	0	1	0	-0.286004	0.0155064	0.0128885	0.091938
	EN	BLCA	Afatinib	0	1	0	1	0	-0.201163	0.00866267	0.00833693	0.0191591
	EN	BLCA	Afatinib	1	1	0	1	0	-0.197523	0.00992526	0.00954829	0.0193554
	EN	BLCA	Afatinib	0	0	1	1	0	-0.274395	0.0143846	0.0118266	0.0972838
	EN	BLCA	Afatinib	1	0	1	1	0	-0.328122	0.0139669	0.0113274	0.103977
	EN	BLCA	Afatinib	0	1	1	1	0	-0.169229	0.00893844	0.00864226	0.0168452
	EN	BLCA	Afatinib	1	1	1	1	0	-0.261199	0.00829912	0.00790607	0.02425
	EN	BLCA	Vismodegib	1	0	0	0	0	-0.336624	0.00498272	0.00458261	0.0418044
	EN	BLCA	Vismodegib	0	1	0	0	0	-0.109687	0.00539991	0.0051369	0.0249563
	EN	BLCA	Vismodegib	1	1	0	0	0	-0.204633	0.00449967	0.00430851	0.0216993
	EN	BLCA	Vismodegib	0	0	1	0	0	0.136094	0.00802521	0.00698381	0.0692735
	EN	BLCA	Vismodegib	1	0	1	0	0	-0.100032	0.00682433	0.00598176	0.0656995
	EN	BLCA	Vismodegib	0	1	1	0	0	-0.191712	0.00600644	0.00576499	0.0205086
	EN	BLCA	Vismodegib	1	1	1	0	0	-0.160832	0.0050007	0.00480737	0.0197084
	EN	BLCA	Vismodegib	0	0	0	1	0	-0.144182	0.00595658	0.00513977	0.0734779
	EN	BLCA	Vismodegib	1	0	0	1	0	-0.234854	0.00564062	0.00481958	0.0783312
	EN	BLCA	Vismodegib	0	1	0	1	0	-0.180482	0.0051091	0.00488312	0.0226116
	EN	BLCA	Vismodegib	1	1	0	1	0	-0.187217	0.00535094	0.00513394	0.020693
	EN	BLCA	Vismodegib	0	0	1	1	0	-0.134851	0.00632586	0.00532428	0.0857606
	EN	BLCA	Vismodegib	1	0	1	1	0	-0.249644	0.00598981	0.00500365	0.0894642
	EN	BLCA	Vismodegib	0	1	1	1	0	-0.174234	0.00483756	0.00460165	0.0249873
	EN	BLCA	Vismodegib	1	1	1	1	0	-0.166793	0.00491518	0.00469135	0.0232961
	EN	BLCA	PLX4720	1	0	0	0	0	-0.214521	0.00436195	0.00407643	0.0338232
	EN	BLCA	PLX4720	0	1	0	0	0	-0.349673	0.00418417	0.00375732	0.053698
	EN	BLCA	PLX4720	1	1	0	0	0	-0.276265	0.00453502	0.00422626	0.0352268
	EN	BLCA	PLX4720	0	0	1	0	0	-0.124444	0.0056313	0.00514533	0.0450644
	EN	BLCA	PLX4720	1	0	1	0	0	-0.205209	0.00609822	0.00569927	0.0338039
	EN	BLCA	PLX4720	0	1	1	0	0	-0.337898	0.00435407	0.00395712	0.0477237
	EN	BLCA	PLX4720	1	1	1	0	0	-0.334647	0.0041351	0.00375209	0.0485232
	EN	BLCA	PLX4720	0	0	0	1	0	-0.340701	0.00647132	0.0057336	0.0603714
	EN	BLCA	PLX4720	1	0	0	1	0	-0.328282	0.0053245	0.00485092	0.0465083
	EN	BLCA	PLX4720	0	1	0	1	0	-0.317038	0.00379488	0.00347328	0.0442193
	EN	BLCA	PLX4720	1	1	0	1	0	-0.365541	0.00387698	0.00350454	0.0504129
	EN	BLCA	PLX4720	0	0	1	1	0	-0.324985	0.00529905	0.00477184	0.0523024
	EN	BLCA	PLX4720	1	0	1	1	0	-0.345807	0.00515497	0.00451784	0.0657736
	EN	BLCA	PLX4720	0	1	1	1	0	-0.29471	0.00482225	0.00448258	0.0364886
	EN	BLCA	PLX4720	1	1	1	1	0	-0.350129	0.00407845	0.00369538	0.0492366
	EN	BLCA	BX-795	1	0	0	0	0	-0.153111	0.00875325	0.00808928	0.0394019
	EN	BLCA	BX-795	0	1	0	0	0	-0.258068	0.00696383	0.00650845	0.0337883
	EN	BLCA	BX-795	1	1	0	0	0	-0.157188	0.0117554	0.0114705	0.0122641
	EN	BLCA	BX-795	0	0	1	0	0	-0.00236636	0.00990249	0.00917405	0.0381664
	EN	BLCA	BX-795	1	0	1	0	0	0.0246053	0.0109201	0.0102245	0.0328842
	EN	BLCA	BX-795	0	1	1	0	0	-0.309915	0.0066606	0.00612188	0.0421201
	EN	BLCA	BX-795	1	1	1	0	0	-0.285081	0.00658584	0.00604726	0.0426067
	EN	BLCA	BX-795	0	0	0	1	0	-0.0781529	0.0122236	0.010729	0.0650255
	EN	BLCA	BX-795	1	0	0	1	0	-0.177324	0.0107695	0.00942817	0.0663149
	EN	BLCA	BX-795	0	1	0	1	0	-0.267826	0.0066154	0.00617513	0.0344074
	EN	BLCA	BX-795	1	1	0	1	0	-0.283269	0.00626485	0.00585498	0.0338045
	EN	BLCA	BX-795	0	0	1	1	0	-0.119102	0.0108793	0.00947788	0.0687316
	EN	BLCA	BX-795	1	0	1	1	0	-0.154733	0.00982586	0.00863105	0.0646451
	EN	BLCA	BX-795	0	1	1	1	0	-0.265531	0.00617469	0.00580244	0.0310698
	EN	BLCA	BX-795	1	1	1	1	0	-0.274169	0.00741591	0.00695417	0.032121
	EN	BLCA	NU-7441	1	0	0	0	0	-0.331247	0.00693126	0.00641282	0.0388319
	EN	BLCA	NU-7441	0	1	0	0	0	-0.0469355	0.00602499	0.00592021	0.00877157
	EN	BLCA	NU-7441	1	1	0	0	0	-0.0167508	0.00634027	0.00615226	0.015049
	EN	BLCA	NU-7441	0	0	1	0	0	-0.251884	0.0110074	0.0099224	0.0517927
	EN	BLCA	NU-7441	1	0	1	0	0	-0.266215	0.0130249	0.011857	0.0469032
	EN	BLCA	NU-7441	0	1	1	0	0	-0.0139043	0.0061464	0.00600265	0.0118315
	EN	BLCA	NU-7441	1	1	1	0	0	-0.0174322	0.0063793	0.00621599	0.0129649
	EN	BLCA	NU-7441	0	0	0	1	0	-0.00144115	0.00798433	0.00735441	0.0410443
	EN	BLCA	NU-7441	1	0	0	1	0	0.0731466	0.00932301	0.00805441	0.0728735
	EN	BLCA	NU-7441	0	1	0	1	0	-0.00750842	0.00603122	0.00584532	0.0156511
	EN	BLCA	NU-7441	1	1	0	1	0	-0.0590563	0.00601452	0.00579117	0.0189165
	EN	BLCA	NU-7441	0	0	1	1	0	-0.0385384	0.00869492	0.00782868	0.0523765
	EN	BLCA	NU-7441	1	0	1	1	0	0.0388224	0.00925111	0.00814507	0.063494
	EN	BLCA	NU-7441	0	1	1	1	0	-0.0290449	0.006271	0.00615001	0.00974049
	EN	BLCA	NU-7441	1	1	1	1	0	-0.0146333	0.00612321	0.00598228	0.0116419
	EN	BLCA	SL 0101-1	1	0	0	0	0	-0.154004	0.00514649	0.00453334	0.0632591
	EN	BLCA	SL 0101-1	0	1	0	0	0	-0.100096	0.00422094	0.00410659	0.0137312
	EN	BLCA	SL 0101-1	1	1	0	0	0	-0.0727277	0.00441224	0.00428449	0.0146875
	EN	BLCA	SL 0101-1	0	0	1	0	0	-0.158929	0.00695451	0.00629372	0.0498363
	EN	BLCA	SL 0101-1	1	0	1	0	0	-0.0815629	0.00737553	0.00684566	0.0372421
	EN	BLCA	SL 0101-1	0	1	1	0	0	-0.0943432	0.00416101	0.00406708	0.0114151
	EN	BLCA	SL 0101-1	1	1	1	0	0	-0.129619	0.00425635	0.00413051	0.0150042
	EN	BLCA	SL 0101-1	0	0	0	1	0	0.0551136	0.00536708	0.00489366	0.046106
	EN	BLCA	SL 0101-1	1	0	0	1	0	-0.152748	0.00418867	0.00387212	0.0392506
	EN	BLCA	SL 0101-1	0	1	0	1	0	-0.075243	0.00413075	0.00405708	0.00899759
	EN	BLCA	SL 0101-1	1	1	0	1	0	-0.0718291	0.003961	0.00384434	0.0149451
	EN	BLCA	SL 0101-1	0	0	1	1	0	-0.00530382	0.00504921	0.00460542	0.0459338
	EN	BLCA	SL 0101-1	1	0	1	1	0	-0.0539843	0.00440976	0.00419063	0.0254742
	EN	BLCA	SL 0101-1	0	1	1	1	0	-0.150816	0.00403381	0.00391215	0.0153097
	EN	BLCA	SL 0101-1	1	1	1	1	0	-0.137672	0.00410939	0.00400936	0.01232
	EN	BLCA	BIRB 0796	1	0	0	0	0	-0.123238	0.00704565	0.00674437	0.021844
	EN	BLCA	BIRB 0796	0	1	0	0	0	-0.296249	0.00500331	0.00463594	0.0380935
	EN	BLCA	BIRB 0796	1	1	0	0	0	-0.275062	0.00505332	0.00469057	0.0372117
	EN	BLCA	BIRB 0796	0	0	1	0	0	-0.113021	0.0103231	0.00927771	0.053282
	EN	BLCA	BIRB 0796	1	0	1	0	0	-0.120919	0.00878375	0.00826971	0.0301337
	EN	BLCA	BIRB 0796	0	1	1	0	0	-0.292877	0.00505968	0.00466433	0.0406353
	EN	BLCA	BIRB 0796	1	1	1	0	0	-0.254723	0.00530185	0.00495228	0.0340778
	EN	BLCA	BIRB 0796	0	0	0	1	0	-0.223012	0.0065327	0.00577425	0.0615505
	EN	BLCA	BIRB 0796	1	0	0	1	0	-0.235982	0.00554182	0.00521389	0.0304788
	EN	BLCA	BIRB 0796	0	1	0	1	0	-0.261764	0.00489297	0.0044969	0.0421553
	EN	BLCA	BIRB 0796	1	1	0	1	0	-0.279332	0.00507933	0.00475341	0.0331336
	EN	BLCA	BIRB 0796	0	0	1	1	0	-0.213571	0.0072037	0.00622113	0.0730608
	EN	BLCA	BIRB 0796	1	0	1	1	0	-0.203921	0.00595107	0.00568283	0.0230527
	EN	BLCA	BIRB 0796	0	1	1	1	0	-0.243659	0.00497682	0.00470213	0.028372
	EN	BLCA	BIRB 0796	1	1	1	1	0	-0.264391	0.00525547	0.00484844	0.0402621
	EN	BLCA	JNK Inhibitor VIII	1	0	0	0	0	-0.171744	0.00669143	0.00603035	0.0519176
	EN	BLCA	JNK Inhibitor VIII	0	1	0	0	0	-0.144116	0.00608574	0.00576086	0.0274167
	EN	BLCA	JNK Inhibitor VIII	1	1	0	0	0	-0.189273	0.00502903	0.00474323	0.0292376
	EN	BLCA	JNK Inhibitor VIII	0	0	1	0	0	0.0406271	0.00813703	0.00697598	0.0766738
	EN	BLCA	JNK Inhibitor VIII	1	0	1	0	0	-0.117783	0.00748359	0.00675356	0.0512309
	EN	BLCA	JNK Inhibitor VIII	0	1	1	0	0	-0.133995	0.00519203	0.00491185	0.0277226
	EN	BLCA	JNK Inhibitor VIII	1	1	1	0	0	-0.208989	0.00476767	0.00441727	0.038131
	EN	BLCA	JNK Inhibitor VIII	0	0	0	1	0	-0.229859	0.004756	0.00434906	0.0446635
	EN	BLCA	JNK Inhibitor VIII	1	0	0	1	0	-0.333247	0.00513249	0.00451694	0.0637048
	EN	BLCA	JNK Inhibitor VIII	0	1	0	1	0	-0.136557	0.00566325	0.00542031	0.0219154
	EN	BLCA	JNK Inhibitor VIII	1	1	0	1	0	-0.173614	0.00485895	0.00461611	0.0256246
	EN	BLCA	JNK Inhibitor VIII	0	0	1	1	0	-0.269563	0.00580355	0.00509183	0.0652306
	EN	BLCA	JNK Inhibitor VIII	1	0	1	1	0	-0.321696	0.00590568	0.00499655	0.0831969
	EN	BLCA	JNK Inhibitor VIII	0	1	1	1	0	-0.164578	0.00563816	0.00539659	0.0218882
	EN	BLCA	JNK Inhibitor VIII	1	1	1	1	0	-0.144549	0.00532357	0.00511633	0.0198477
	EN	BLCA	681640	1	0	0	0	0	-0.346082	0.00576635	0.0051968	0.051904
	EN	BLCA	681640	0	1	0	0	0	-0.272491	0.00535353	0.00507558	0.0266451
	EN	BLCA	681640	1	1	0	0	0	-0.305074	0.00543013	0.00508023	0.0332788
	EN	BLCA	681640	0	0	1	0	0	0.0863271	0.00752967	0.00668	0.059724
	EN	BLCA	681640	1	0	1	0	0	-0.040081	0.00851338	0.0077271	0.0483769
	EN	BLCA	681640	0	1	1	0	0	-0.252065	0.00547701	0.00517124	0.028708
	EN	BLCA	681640	1	1	1	0	0	-0.310388	0.00500339	0.00467669	0.0337378
	EN	BLCA	681640	0	0	0	1	0	-0.109803	0.00836515	0.00768254	0.0425105
	EN	BLCA	681640	1	0	0	1	0	-0.202999	0.00838008	0.0076807	0.0435183
	EN	BLCA	681640	0	1	0	1	0	-0.283844	0.00509408	0.00478385	0.0313955
	EN	BLCA	681640	1	1	0	1	0	-0.314677	0.0049715	0.00465541	0.0328226
	EN	BLCA	681640	0	0	1	1	0	-0.0987188	0.00647194	0.00600105	0.0377348
	EN	BLCA	681640	1	0	1	1	0	-0.152726	0.00621232	0.00579844	0.0344455
	EN	BLCA	681640	0	1	1	1	0	-0.275867	0.0054573	0.00517246	0.02679
	EN	BLCA	681640	1	1	1	1	0	-0.287981	0.00526043	0.00497471	0.0279078
	EN	BLCA	Nutlin-3a	1	0	0	0	0	-0.353685	0.00821746	0.0073145	0.0580704
	EN	BLCA	Nutlin-3a	0	1	0	0	0	-0.367113	0.0082335	0.00755437	0.0429892
	EN	BLCA	Nutlin-3a	1	1	0	0	0	-0.375512	0.00765924	0.00699282	0.0454516
	EN	BLCA	Nutlin-3a	0	0	1	0	0	0.108697	0.0116622	0.0107009	0.0429575
	EN	BLCA	Nutlin-3a	1	0	1	0	0	-0.0814495	0.0122671	0.0112471	0.0433529
	EN	BLCA	Nutlin-3a	0	1	1	0	0	-0.363821	0.00797329	0.00735092	0.0405909
	EN	BLCA	Nutlin-3a	1	1	1	0	0	-0.367363	0.00801751	0.00734058	0.044048
	EN	BLCA	Nutlin-3a	0	0	0	1	0	-0.275345	0.0122715	0.0102416	0.0899179
	EN	BLCA	Nutlin-3a	1	0	0	1	0	-0.353564	0.0117426	0.0102261	0.0689183
	EN	BLCA	Nutlin-3a	0	1	0	1	0	-0.38157	0.00765521	0.00696099	0.0474616
	EN	BLCA	Nutlin-3a	1	1	0	1	0	-0.358357	0.00752568	0.00693625	0.0407344
	EN	BLCA	Nutlin-3a	0	0	1	1	0	-0.168114	0.00938272	0.00859679	0.0436848
	EN	BLCA	Nutlin-3a	1	0	1	1	0	-0.15603	0.0106919	0.00970299	0.0484496
	EN	BLCA	Nutlin-3a	0	1	1	1	0	-0.371995	0.00773736	0.0071015	0.0428248
	EN	BLCA	Nutlin-3a	1	1	1	1	0	-0.381762	0.0080342	0.00732662	0.0460312
	EN	BLCA	PD-173074	1	0	0	0	0	-0.0753284	0.00642904	0.00595862	0.0379569
	EN	BLCA	PD-173074	0	1	0	0	0	-0.159361	0.00536938	0.00519294	0.0167026
	EN	BLCA	PD-173074	1	1	0	0	0	-0.197062	0.00536448	0.00518608	0.0169074
	EN	BLCA	PD-173074	0	0	1	0	0	-0.212722	0.010273	0.00931068	0.0491003
	EN	BLCA	PD-173074	1	0	1	0	0	-0.0987663	0.0082466	0.00765303	0.0373155
	EN	BLCA	PD-173074	0	1	1	0	0	-0.214608	0.00489571	0.00468624	0.0218578
	EN	BLCA	PD-173074	1	1	1	0	0	-0.172612	0.00505648	0.00487542	0.0182279
	EN	BLCA	PD-173074	0	0	0	1	0	-0.0779278	0.00777843	0.00741136	0.0241611
	EN	BLCA	PD-173074	1	0	0	1	0	-0.167124	0.00686279	0.0062013	0.0505911
	EN	BLCA	PD-173074	0	1	0	1	0	-0.123491	0.0053956	0.0052219	0.0163576
	EN	BLCA	PD-173074	1	1	0	1	0	-0.192259	0.00467455	0.00448806	0.0203505
	EN	BLCA	PD-173074	0	0	1	1	0	-0.108401	0.00726708	0.00663946	0.0451005
	EN	BLCA	PD-173074	1	0	1	1	0	-0.151804	0.0075793	0.00695419	0.042985
	EN	BLCA	PD-173074	0	1	1	1	0	-0.190721	0.00484878	0.00466181	0.0196563
	EN	BLCA	PD-173074	1	1	1	1	0	-0.172414	0.00526799	0.00510387	0.0158222
	EN	BLCA	ZM-447439	1	0	0	0	0	-0.245902	0.00780832	0.00705779	0.0504429
	EN	BLCA	ZM-447439	0	1	0	0	0	-0.292915	0.00702182	0.00652451	0.0366951
	EN	BLCA	ZM-447439	1	1	0	0	0	-0.295161	0.00722666	0.00679726	0.0306096
	EN	BLCA	ZM-447439	0	0	1	0	0	-0.024135	0.011039	0.00992632	0.0530221
	EN	BLCA	ZM-447439	1	0	1	0	0	0.01657	0.011474	0.0107786	0.0312394
	EN	BLCA	ZM-447439	0	1	1	0	0	-0.314361	0.00720876	0.00669076	0.0372508
	EN	BLCA	ZM-447439	1	1	1	0	0	-0.276798	0.0074229	0.00695864	0.0322706
	EN	BLCA	ZM-447439	0	0	0	1	0	-0.0564868	0.0103523	0.0095673	0.0393859
	EN	BLCA	ZM-447439	1	0	0	1	0	-0.15946	0.0102499	0.00920586	0.0536126
	EN	BLCA	ZM-447439	0	1	0	1	0	-0.268304	0.00804389	0.00763711	0.0259351
	EN	BLCA	ZM-447439	1	1	0	1	0	-0.259725	0.00708355	0.00671505	0.0266991
	EN	BLCA	ZM-447439	0	0	1	1	0	-0.0832159	0.00892874	0.0083262	0.0349061
	EN	BLCA	ZM-447439	1	0	1	1	0	-0.160206	0.00843175	0.00802188	0.0249057
	EN	BLCA	ZM-447439	0	1	1	1	0	-0.310904	0.00700726	0.00648583	0.0386254
	EN	BLCA	ZM-447439	1	1	1	1	0	-0.291767	0.00730847	0.00685116	0.0322853
	EN	BLCA	RO-3306	1	0	0	0	0	-0.247683	0.00961318	0.00881108	0.043507
	EN	BLCA	RO-3306	0	1	0	0	0	-0.24628	0.00749871	0.0070286	0.0323493
	EN	BLCA	RO-3306	1	1	0	0	0	-0.201883	0.0086159	0.00801623	0.0360396
	EN	BLCA	RO-3306	0	0	1	0	0	-0.0194037	0.0110074	0.00989244	0.0532974
	EN	BLCA	RO-3306	1	0	1	0	0	-0.0786992	0.0129234	0.0115756	0.0549607
	EN	BLCA	RO-3306	0	1	1	0	0	-0.214652	0.00850541	0.00795217	0.0336037
	EN	BLCA	RO-3306	1	1	1	0	0	-0.266352	0.00727503	0.00689695	0.0266713
	EN	BLCA	RO-3306	0	0	0	1	0	-0.106127	0.00856811	0.00791914	0.0393413
	EN	BLCA	RO-3306	1	0	0	1	0	-0.169542	0.00778328	0.00718619	0.0398658
	EN	BLCA	RO-3306	0	1	0	1	0	-0.172216	0.0083963	0.00789835	0.0305497
	EN	BLCA	RO-3306	1	1	0	1	0	-0.201223	0.00846114	0.00801762	0.0269081
	EN	BLCA	RO-3306	0	0	1	1	0	-0.142714	0.00822757	0.00766256	0.0355425
	EN	BLCA	RO-3306	1	0	1	1	0	-0.0713	0.00813556	0.00752346	0.0390693
	EN	BLCA	RO-3306	0	1	1	1	0	-0.190809	0.00882037	0.00826097	0.0327376
	EN	BLCA	RO-3306	1	1	1	1	0	-0.183571	0.00886731	0.00845781	0.0236318
	EN	BLCA	MK-2206	1	0	0	0	0	-0.31183	0.00644377	0.00583413	0.0496133
	EN	BLCA	MK-2206	0	1	0	0	0	-0.271983	0.00770309	0.00725428	0.0299966
	EN	BLCA	MK-2206	1	1	0	0	0	-0.27789	0.00638621	0.00597887	0.0329305
	EN	BLCA	MK-2206	0	0	1	0	0	-0.060309	0.00938561	0.00852895	0.0477833
	EN	BLCA	MK-2206	1	0	1	0	0	-0.158918	0.0118337	0.0107958	0.0458321
	EN	BLCA	MK-2206	0	1	1	0	0	-0.312563	0.00629486	0.00581784	0.0393611
	EN	BLCA	MK-2206	1	1	1	0	0	-0.292779	0.0076719	0.00717509	0.0334496
	EN	BLCA	MK-2206	0	0	0	1	0	-0.124789	0.00855031	0.00801467	0.0323244
	EN	BLCA	MK-2206	1	0	0	1	0	-0.160434	0.00877599	0.00825441	0.0306172
	EN	BLCA	MK-2206	0	1	0	1	0	-0.282741	0.0071432	0.00673718	0.0292428
	EN	BLCA	MK-2206	1	1	0	1	0	-0.343922	0.00633713	0.005792	0.0449132
	EN	BLCA	MK-2206	0	0	1	1	0	-0.158294	0.00942669	0.00884482	0.0318353
	EN	BLCA	MK-2206	1	0	1	1	0	-0.215264	0.00887181	0.00821358	0.0385071
	EN	BLCA	MK-2206	0	1	1	1	0	-0.333149	0.00669472	0.00613969	0.0432183
	EN	BLCA	MK-2206	1	1	1	1	0	-0.310327	0.00637602	0.00585685	0.0424154
	EN	BLCA	PD-0332991	1	0	0	0	0	-0.161108	0.0139586	0.0124889	0.0555146
	EN	BLCA	PD-0332991	0	1	0	0	0	-0.218063	0.0106798	0.0101814	0.0238869
	EN	BLCA	PD-0332991	1	1	0	0	0	-0.223941	0.0111847	0.0105479	0.0292951
	EN	BLCA	PD-0332991	0	0	1	0	0	-0.254535	0.0175611	0.015854	0.0510441
	EN	BLCA	PD-0332991	1	0	1	0	0	-0.194213	0.0168062	0.0152695	0.0478739
	EN	BLCA	PD-0332991	0	1	1	0	0	-0.181867	0.0100168	0.00953038	0.0248814
	EN	BLCA	PD-0332991	1	1	1	0	0	-0.180488	0.0117936	0.011336	0.0197786
	EN	BLCA	PD-0332991	0	0	0	1	0	0.136414	0.0190825	0.0168378	0.0624099
	EN	BLCA	PD-0332991	1	0	0	1	0	0.0831116	0.0177154	0.0159542	0.0522593
	EN	BLCA	PD-0332991	0	1	0	1	0	-0.219798	0.0110492	0.0104704	0.0268859
	EN	BLCA	PD-0332991	1	1	0	1	0	-0.231188	0.010872	0.0103247	0.0258117
	EN	BLCA	PD-0332991	0	0	1	1	0	0.0197254	0.0147816	0.0134392	0.0475334
	EN	BLCA	PD-0332991	1	0	1	1	0	-0.054461	0.014445	0.0133526	0.039276
	EN	BLCA	PD-0332991	0	1	1	1	0	-0.280845	0.00986873	0.00923277	0.0332814
	EN	BLCA	PD-0332991	1	1	1	1	0	-0.218925	0.00975718	0.00928072	0.0250219
	EN	BLCA	NVP-BEZ235	1	0	0	0	0	-0.229577	0.00885688	0.00777633	0.0648719
	EN	BLCA	NVP-BEZ235	0	1	0	0	0	-0.300272	0.00827735	0.00781743	0.028568
	EN	BLCA	NVP-BEZ235	1	1	0	0	0	-0.290019	0.00724749	0.00678157	0.0331988
	EN	BLCA	NVP-BEZ235	0	0	1	0	0	-0.0918122	0.0101392	0.00933601	0.0412187
	EN	BLCA	NVP-BEZ235	1	0	1	0	0	-0.103362	0.0136292	0.0126997	0.0352889
	EN	BLCA	NVP-BEZ235	0	1	1	0	0	-0.280809	0.0073966	0.0069967	0.0277764
	EN	BLCA	NVP-BEZ235	1	1	1	0	0	-0.339781	0.00679982	0.00626085	0.0412437
	EN	BLCA	NVP-BEZ235	0	0	0	1	0	0.111695	0.0097725	0.00833673	0.0791187
	EN	BLCA	NVP-BEZ235	1	0	0	1	0	-0.132658	0.00750769	0.00699329	0.0354584
	EN	BLCA	NVP-BEZ235	0	1	0	1	0	-0.286365	0.00736658	0.00688164	0.0340222
	EN	BLCA	NVP-BEZ235	1	1	0	1	0	-0.322043	0.00701146	0.00650405	0.0375253
	EN	BLCA	NVP-BEZ235	0	0	1	1	0	-0.0524127	0.00846031	0.0077028	0.0468323
	EN	BLCA	NVP-BEZ235	1	0	1	1	0	-0.113405	0.00876175	0.00821237	0.0323545
	EN	BLCA	NVP-BEZ235	0	1	1	1	0	-0.294304	0.00815125	0.00769339	0.0288889
	EN	BLCA	NVP-BEZ235	1	1	1	1	0	-0.317374	0.00744308	0.00690227	0.0376818
	EN	BLCA	GDC0941	1	0	0	0	0	-0.289117	0.00868473	0.00795542	0.0438003
	EN	BLCA	GDC0941	0	1	0	0	0	-0.241899	0.0086964	0.00827163	0.0250286
	EN	BLCA	GDC0941	1	1	0	0	0	-0.281486	0.00770334	0.0071797	0.0351697
	EN	BLCA	GDC0941	0	0	1	0	0	-0.0629043	0.00971705	0.00866984	0.0568929
	EN	BLCA	GDC0941	1	0	1	0	0	-0.109207	0.0127154	0.011865	0.0345834
	EN	BLCA	GDC0941	0	1	1	0	0	-0.295775	0.00757916	0.00713416	0.0302355
	EN	BLCA	GDC0941	1	1	1	0	0	-0.242376	0.00809222	0.00772745	0.0230539
	EN	BLCA	GDC0941	0	0	0	1	0	-0.22147	0.0100678	0.00890188	0.0613829
	EN	BLCA	GDC0941	1	0	0	1	0	-0.263425	0.0100447	0.00896327	0.0568307
	EN	BLCA	GDC0941	0	1	0	1	0	-0.25644	0.00880591	0.00831714	0.0285366
	EN	BLCA	GDC0941	1	1	0	1	0	-0.310662	0.00759124	0.00712877	0.0314071
	EN	BLCA	GDC0941	0	0	1	1	0	-0.228691	0.00811816	0.00723862	0.0572115
	EN	BLCA	GDC0941	1	0	1	1	0	-0.265852	0.00859113	0.00747091	0.0696306
	EN	BLCA	GDC0941	0	1	1	1	0	-0.291518	0.00797778	0.00750225	0.0307096
	EN	BLCA	GDC0941	1	1	1	1	0	-0.227393	0.00732767	0.00691653	0.0288551
	EN	BLCA	AZD8055	1	0	0	0	0	0.0535213	0.00613131	0.0053674	0.066337
	EN	BLCA	AZD8055	0	1	0	0	0	-0.339215	0.00389739	0.00360312	0.0392129
	EN	BLCA	AZD8055	1	1	0	0	0	-0.353063	0.00389917	0.00356869	0.0442248
	EN	BLCA	AZD8055	0	0	1	0	0	-0.265367	0.00723722	0.00666576	0.0410803
	EN	BLCA	AZD8055	1	0	1	0	0	-0.0508102	0.00685279	0.00616614	0.0526938
	EN	BLCA	AZD8055	0	1	1	0	0	-0.307388	0.00346271	0.00324847	0.0319121
	EN	BLCA	AZD8055	1	1	1	0	0	-0.351644	0.00381816	0.0035291	0.0393223
	EN	BLCA	AZD8055	0	0	0	1	0	-0.0171231	0.00742546	0.00621916	0.0881791
	EN	BLCA	AZD8055	1	0	0	1	0	-0.0135196	0.00655596	0.00551514	0.0860121
	EN	BLCA	AZD8055	0	1	0	1	0	-0.31991	0.00394869	0.00366394	0.0373883
	EN	BLCA	AZD8055	1	1	0	1	0	-0.364943	0.00362676	0.00332011	0.044114
	EN	BLCA	AZD8055	0	0	1	1	0	-0.0727463	0.0068152	0.00578538	0.0815468
	EN	BLCA	AZD8055	1	0	1	1	0	-0.11127	0.0062853	0.00537976	0.0774726
	EN	BLCA	AZD8055	0	1	1	1	0	-0.357946	0.00388895	0.00355542	0.0447735
	EN	BLCA	AZD8055	1	1	1	1	0	-0.348968	0.00387567	0.0035737	0.040514
	EN	BLCA	PD-0325901	1	0	0	0	0	-0.177115	0.0100857	0.00903503	0.0548944
	EN	BLCA	PD-0325901	0	1	0	0	0	-0.195368	0.00775512	0.00736433	0.0258412
	EN	BLCA	PD-0325901	1	1	0	0	0	-0.151165	0.00901278	0.00862059	0.0222377
	EN	BLCA	PD-0325901	0	0	1	0	0	-0.103063	0.0118444	0.0104872	0.0607028
	EN	BLCA	PD-0325901	1	0	1	0	0	-0.192058	0.0110849	0.00965835	0.0686643
	EN	BLCA	PD-0325901	0	1	1	0	0	-0.119135	0.00897155	0.00858492	0.0220185
	EN	BLCA	PD-0325901	1	1	1	0	0	-0.178943	0.00834703	0.00779817	0.0339818
	EN	BLCA	PD-0325901	0	0	0	1	0	-0.204353	0.0111776	0.0100124	0.0549323
	EN	BLCA	PD-0325901	1	0	0	1	0	-0.238397	0.00951617	0.00857406	0.0520315
	EN	BLCA	PD-0325901	0	1	0	1	0	-0.20834	0.00810361	0.00774724	0.0224789
	EN	BLCA	PD-0325901	1	1	0	1	0	-0.211005	0.00750937	0.00713031	0.0258869
	EN	BLCA	PD-0325901	0	0	1	1	0	-0.185013	0.0122035	0.010963	0.0534945
	EN	BLCA	PD-0325901	1	0	1	1	0	-0.249179	0.0104942	0.00931967	0.0592097
	EN	BLCA	PD-0325901	0	1	1	1	0	-0.216077	0.00799487	0.00750032	0.0319057
	EN	BLCA	PD-0325901	1	1	1	1	0	-0.178198	0.00827263	0.00798355	0.0177812
	EN	BLCA	SB590885	1	0	0	0	0	-0.297989	0.00595623	0.00554503	0.0357372
	EN	BLCA	SB590885	0	1	0	0	0	-0.1402	0.00508538	0.00486726	0.0219124
	EN	BLCA	SB590885	1	1	0	0	0	-0.178817	0.00509572	0.00490473	0.0190959
	EN	BLCA	SB590885	0	0	1	0	0	-0.11244	0.00846891	0.00764999	0.0507618
	EN	BLCA	SB590885	1	0	1	0	0	-0.33702	0.00906016	0.00768171	0.0821503
	EN	BLCA	SB590885	0	1	1	0	0	-0.135204	0.00460052	0.00443655	0.0181424
	EN	BLCA	SB590885	1	1	1	0	0	-0.207173	0.00442587	0.00421289	0.0246491
	EN	BLCA	SB590885	0	0	0	1	0	-0.0700509	0.00557384	0.00519525	0.0351403
	EN	BLCA	SB590885	1	0	0	1	0	-0.311309	0.00478381	0.00439642	0.0421736
	EN	BLCA	SB590885	0	1	0	1	0	-0.160029	0.00504495	0.00488682	0.0159209
	EN	BLCA	SB590885	1	1	0	1	0	-0.179629	0.00469049	0.00449719	0.0210359
	EN	BLCA	SB590885	0	0	1	1	0	-0.218213	0.00533399	0.00498376	0.0339311
	EN	BLCA	SB590885	1	0	1	1	0	-0.333282	0.00519607	0.00469528	0.0505857
	EN	BLCA	SB590885	0	1	1	1	0	-0.171087	0.00484341	0.00466327	0.0189472
	EN	BLCA	SB590885	1	1	1	1	0	-0.136897	0.00441532	0.00423154	0.0212511
	EN	BLCA	AZD6244	1	0	0	0	0	-0.125003	0.0113458	0.0105162	0.037932
	EN	BLCA	AZD6244	0	1	0	0	0	-0.262388	0.0109103	0.0103175	0.0279192
	EN	BLCA	AZD6244	1	1	0	0	0	-0.262932	0.00994426	0.00937736	0.0293319
	EN	BLCA	AZD6244	0	0	1	0	0	-0.155243	0.0184961	0.0170327	0.041164
	EN	BLCA	AZD6244	1	0	1	0	0	-0.177943	0.0160347	0.0149444	0.0351815
	EN	BLCA	AZD6244	0	1	1	0	0	-0.279269	0.0107008	0.0100965	0.0290484
	EN	BLCA	AZD6244	1	1	1	0	0	-0.235042	0.0105444	0.0100206	0.0254622
	EN	BLCA	AZD6244	0	0	0	1	0	-0.139164	0.0155448	0.0141643	0.0464336
	EN	BLCA	AZD6244	1	0	0	1	0	-0.126275	0.0140633	0.0130948	0.0356441
	EN	BLCA	AZD6244	0	1	0	1	0	-0.278304	0.0109794	0.010334	0.0302748
	EN	BLCA	AZD6244	1	1	0	1	0	-0.246453	0.0110815	0.010501	0.0268901
	EN	BLCA	AZD6244	0	0	1	1	0	-0.197531	0.0137803	0.0123998	0.0526825
	EN	BLCA	AZD6244	1	0	1	1	0	-0.215414	0.0132803	0.0122067	0.042095
	EN	BLCA	AZD6244	0	1	1	1	0	-0.30313	0.00978603	0.00911091	0.0357113
	EN	BLCA	AZD6244	1	1	1	1	0	-0.312076	0.0103218	0.0095982	0.0363101
	EN	BLCA	AZD6482	1	0	0	0	0	-0.0996967	0.00661761	0.00578957	0.0666396
	EN	BLCA	AZD6482	0	1	0	0	0	-0.163888	0.0084251	0.00796523	0.0280502
	EN	BLCA	AZD6482	1	1	0	0	0	-0.234168	0.00611723	0.00562887	0.0415522
	EN	BLCA	AZD6482	0	0	1	0	0	-0.0773064	0.00716599	0.00646275	0.0515538
	EN	BLCA	AZD6482	1	0	1	0	0	0.0138799	0.00967489	0.00876783	0.0491434
	EN	BLCA	AZD6482	0	1	1	0	0	-0.100045	0.0143168	0.0139526	0.0128813
	EN	BLCA	AZD6482	1	1	1	0	0	-0.128421	0.0110662	0.0107683	0.0136404
	EN	BLCA	AZD6482	0	0	0	1	0	-0.122946	0.00855838	0.00793373	0.0378574
	EN	BLCA	AZD6482	1	0	0	1	0	-0.0971128	0.0102765	0.00943076	0.042891
	EN	BLCA	AZD6482	0	1	0	1	0	-0.128995	0.0109594	0.0106765	0.0130722
	EN	BLCA	AZD6482	1	1	0	1	0	-0.190065	0.00766145	0.0071512	0.0344329
	EN	BLCA	AZD6482	0	0	1	1	0	-0.132776	0.00787435	0.00717344	0.0465452
	EN	BLCA	AZD6482	1	0	1	1	0	-0.0735959	0.00741336	0.00675345	0.0465475
	EN	BLCA	AZD6482	0	1	1	1	0	-0.156139	0.00924451	0.00893851	0.016827
	EN	BLCA	AZD6482	1	1	1	1	0	-0.142011	0.0103474	0.00996234	0.0189566
	EN	BLCA	CCT007093	1	0	0	0	0	-0.199096	0.00291781	0.00263355	0.0511608
	EN	BLCA	CCT007093	0	1	0	0	0	-0.198037	0.00254088	0.0024491	0.0183916
	EN	BLCA	CCT007093	1	1	0	0	0	-0.171345	0.00265077	0.00257003	0.0154631
	EN	BLCA	CCT007093	0	0	1	0	0	-0.0294657	0.00372518	0.00341369	0.0436062
	EN	BLCA	CCT007093	1	0	1	0	0	-0.0936222	0.0053223	0.00483245	0.0482015
	EN	BLCA	CCT007093	0	1	1	0	0	-0.159011	0.00289068	0.00279477	0.0168689
	EN	BLCA	CCT007093	1	1	1	0	0	-0.171819	0.00289542	0.00278071	0.0202051
	EN	BLCA	CCT007093	0	0	0	1	0	0.029916	0.00384647	0.00320311	0.0910107
	EN	BLCA	CCT007093	1	0	0	1	0	0.0859966	0.00364158	0.00318768	0.0663668
	EN	BLCA	CCT007093	0	1	0	1	0	-0.173859	0.00271379	0.00259558	0.022261
	EN	BLCA	CCT007093	1	1	0	1	0	-0.184556	0.0026602	0.00255936	0.0193174
	EN	BLCA	CCT007093	0	0	1	1	0	-0.0118384	0.00395537	0.00340886	0.0740762
	EN	BLCA	CCT007093	1	0	1	1	0	-0.0311045	0.00329825	0.002924	0.0600754
	EN	BLCA	CCT007093	0	1	1	1	0	-0.150045	0.0026941	0.00258973	0.0197489
	EN	BLCA	CCT007093	1	1	1	1	0	-0.219356	0.002877	0.00276375	0.0200729
	EN	BLCA	EHT 1864	1	0	0	0	0	-0.350299	0.00446444	0.00406155	0.0472184
	EN	BLCA	EHT 1864	0	1	0	0	0	-0.249898	0.0075079	0.00712172	0.0263909
	EN	BLCA	EHT 1864	1	1	0	0	0	-0.297677	0.00576195	0.00537958	0.0343062
	EN	BLCA	EHT 1864	0	0	1	0	0	-0.182843	0.00760462	0.00680805	0.0552127
	EN	BLCA	EHT 1864	1	0	1	0	0	-0.213053	0.0122202	0.0111739	0.0446924
	EN	BLCA	EHT 1864	0	1	1	0	0	-0.248857	0.0077564	0.00731535	0.0292547
	EN	BLCA	EHT 1864	1	1	1	0	0	-0.207904	0.0088921	0.00858812	0.0173884
	EN	BLCA	EHT 1864	0	0	0	1	0	-0.0667098	0.0083423	0.00696934	0.0894287
	EN	BLCA	EHT 1864	1	0	0	1	0	-0.0974751	0.00828689	0.00674839	0.101972
	EN	BLCA	EHT 1864	0	1	0	1	0	-0.315272	0.00661372	0.00615022	0.0362978
	EN	BLCA	EHT 1864	1	1	0	1	0	-0.306056	0.00586374	0.00545893	0.0357375
	EN	BLCA	EHT 1864	0	0	1	1	0	-0.187856	0.00754308	0.00652153	0.0725058
	EN	BLCA	EHT 1864	1	0	1	1	0	-0.191675	0.00783631	0.00675683	0.0738369
	EN	BLCA	EHT 1864	0	1	1	1	0	-0.284156	0.00666622	0.00626429	0.0310732
	EN	BLCA	EHT 1864	1	1	1	1	0	-0.266776	0.00727791	0.00687108	0.0287452
	EN	BLCA	BMS-708163	1	0	0	0	0	-0.21023	0.00386681	0.00347598	0.0531767
	EN	BLCA	BMS-708163	0	1	0	0	0	-0.379798	0.0036256	0.00328535	0.0491939
	EN	BLCA	BMS-708163	1	1	0	0	0	-0.356452	0.00357188	0.00330094	0.0394026
	EN	BLCA	BMS-708163	0	0	1	0	0	0.0261618	0.00581323	0.0051094	0.0643486
	EN	BLCA	BMS-708163	1	0	1	0	0	-0.108041	0.00548961	0.00505593	0.0411009
	EN	BLCA	BMS-708163	0	1	1	0	0	-0.358167	0.00354538	0.00325446	0.0427576
	EN	BLCA	BMS-708163	1	1	1	0	0	-0.3641	0.00357188	0.00327521	0.043302
	EN	BLCA	BMS-708163	0	0	0	1	0	-0.199235	0.00495247	0.00436792	0.062635
	EN	BLCA	BMS-708163	1	0	0	1	0	-0.257101	0.00507248	0.00439334	0.0716247
	EN	BLCA	BMS-708163	0	1	0	1	0	-0.308694	0.004685	0.00439858	0.0315206
	EN	BLCA	BMS-708163	1	1	0	1	0	-0.396852	0.00334347	0.00300481	0.0532957
	EN	BLCA	BMS-708163	0	0	1	1	0	-0.210726	0.00499062	0.00444762	0.0574679
	EN	BLCA	BMS-708163	1	0	1	1	0	-0.267246	0.00510909	0.00452344	0.0607252
	EN	BLCA	BMS-708163	0	1	1	1	0	-0.385646	0.00377468	0.00342065	0.0491631
	EN	BLCA	BMS-708163	1	1	1	1	0	-0.337878	0.00380242	0.00350981	0.0399949
	EN	BLCA	BMS-536924	1	0	0	0	0	0.030428	0.0066839	0.00599924	0.0539297
	EN	BLCA	BMS-536924	0	1	0	0	0	-0.191842	0.00563665	0.00525432	0.035091
	EN	BLCA	BMS-536924	1	1	0	0	0	-0.180844	0.00583381	0.00538571	0.0399177
	EN	BLCA	BMS-536924	0	0	1	0	0	-0.357351	0.00610233	0.00552727	0.0494072
	EN	BLCA	BMS-536924	1	0	1	0	0	-0.0079393	0.00772861	0.00703082	0.0472423
	EN	BLCA	BMS-536924	0	1	1	0	0	-0.169023	0.00609035	0.00567026	0.0357051
	EN	BLCA	BMS-536924	1	1	1	0	0	-0.153344	0.00525718	0.00490525	0.0346165
	EN	BLCA	BMS-536924	0	0	0	1	0	-0.219461	0.00808016	0.00714084	0.0616336
	EN	BLCA	BMS-536924	1	0	0	1	0	-0.131043	0.0073418	0.00638151	0.0698617
	EN	BLCA	BMS-536924	0	1	0	1	0	-0.167095	0.00548224	0.0051439	0.0318297
	EN	BLCA	BMS-536924	1	1	0	1	0	-0.159371	0.00590578	0.00543382	0.0415963
	EN	BLCA	BMS-536924	0	0	1	1	0	-0.177203	0.00809069	0.00719036	0.0588501
	EN	BLCA	BMS-536924	1	0	1	1	0	-0.140798	0.00746542	0.00618402	0.0936046
	EN	BLCA	BMS-536924	0	1	1	1	0	-0.121799	0.00591534	0.00556748	0.0302848
	EN	BLCA	BMS-536924	1	1	1	1	0	-0.179977	0.00522578	0.0048471	0.0375754
	EN	BLCA	Cetuximab	1	0	0	0	0	-0.221395	0.00483174	0.00432362	0.0554432
	EN	BLCA	Cetuximab	0	1	0	0	0	-0.395504	0.00295877	0.00265374	0.054295
	EN	BLCA	Cetuximab	1	1	0	0	0	-0.373756	0.0032397	0.00291108	0.0533763
	EN	BLCA	Cetuximab	0	0	1	0	0	-0.153209	0.00474641	0.0042497	0.0551582
	EN	BLCA	Cetuximab	1	0	1	0	0	-0.108094	0.00565673	0.0050401	0.0575823
	EN	BLCA	Cetuximab	0	1	1	0	0	-0.343946	0.00337043	0.00308387	0.0443687
	EN	BLCA	Cetuximab	1	1	1	0	0	-0.33925	0.00316455	0.00290086	0.0434473
	EN	BLCA	Cetuximab	0	0	0	1	0	-0.042862	0.00521975	0.00475338	0.0467288
	EN	BLCA	Cetuximab	1	0	0	1	0	-0.178521	0.00535482	0.00477216	0.057472
	EN	BLCA	Cetuximab	0	1	0	1	0	-0.381832	0.00304557	0.00271028	0.0581854
	EN	BLCA	Cetuximab	1	1	0	1	0	-0.364544	0.00340279	0.00307589	0.0504155
	EN	BLCA	Cetuximab	0	0	1	1	0	-0.172648	0.00489721	0.00432595	0.0618593
	EN	BLCA	Cetuximab	1	0	1	1	0	-0.197826	0.00481109	0.00428364	0.0579304
	EN	BLCA	Cetuximab	0	1	1	1	0	-0.356378	0.00325284	0.00295422	0.0480715
	EN	BLCA	Cetuximab	1	1	1	1	0	-0.353861	0.00323365	0.00294837	0.0461138
	EN	BLCA	PF-4708671	1	0	0	0	0	-0.270182	0.0066359	0.00578593	0.0683191
	EN	BLCA	PF-4708671	0	1	0	0	0	-0.216908	0.00596563	0.00553642	0.0372986
	EN	BLCA	PF-4708671	1	1	0	0	0	-0.208287	0.00643467	0.0060315	0.0323296
	EN	BLCA	PF-4708671	0	0	1	0	0	-0.0729374	0.00630137	0.00547728	0.0698508
	EN	BLCA	PF-4708671	1	0	1	0	0	-0.189597	0.0101486	0.00943556	0.0363928
	EN	BLCA	PF-4708671	0	1	1	0	0	-0.244294	0.00579694	0.00529994	0.044758
	EN	BLCA	PF-4708671	1	1	1	0	0	-0.223149	0.00631684	0.00587041	0.0366147
	EN	BLCA	PF-4708671	0	0	0	1	0	-0.0277514	0.00732534	0.00611814	0.0895574
	EN	BLCA	PF-4708671	1	0	0	1	0	-0.168276	0.00828819	0.00712421	0.0753795
	EN	BLCA	PF-4708671	0	1	0	1	0	-0.213827	0.0064984	0.00614487	0.027955
	EN	BLCA	PF-4708671	1	1	0	1	0	-0.226173	0.00585286	0.00542582	0.037844
	EN	BLCA	PF-4708671	0	0	1	1	0	-0.0183599	0.00598677	0.00535215	0.0559101
	EN	BLCA	PF-4708671	1	0	1	1	0	-0.13198	0.00593289	0.00544952	0.042441
	EN	BLCA	PF-4708671	0	1	1	1	0	-0.250279	0.00597805	0.00550504	0.0411694
	EN	BLCA	PF-4708671	1	1	1	1	0	-0.222806	0.00680443	0.00629708	0.0387056
	EN	BLCA	JNJ-26854165	1	0	0	0	0	-0.0286156	0.00799448	0.00730663	0.044924
	EN	BLCA	JNJ-26854165	0	1	0	0	0	-0.0818353	0.00730678	0.00675371	0.039315
	EN	BLCA	JNJ-26854165	1	1	0	0	0	-0.102187	0.00701943	0.0064522	0.0420812
	EN	BLCA	JNJ-26854165	0	0	1	0	0	-0.305178	0.00648435	0.00587778	0.0490275
	EN	BLCA	JNJ-26854165	1	0	1	0	0	-0.0947772	0.0156987	0.0144848	0.0401978
	EN	BLCA	JNJ-26854165	0	1	1	0	0	-0.136542	0.00657901	0.00611572	0.0364786
	EN	BLCA	JNJ-26854165	1	1	1	0	0	-0.0885122	0.00742192	0.00694956	0.032856
	EN	BLCA	JNJ-26854165	0	0	0	1	0	0.139792	0.0113069	0.0097148	0.0755922
	EN	BLCA	JNJ-26854165	1	0	0	1	0	0.0262349	0.0103101	0.00891539	0.0724194
	EN	BLCA	JNJ-26854165	0	1	0	1	0	-0.105349	0.00699136	0.00653615	0.0336382
	EN	BLCA	JNJ-26854165	1	1	0	1	0	-0.0824272	0.00731154	0.00676389	0.0388888
	EN	BLCA	JNJ-26854165	0	0	1	1	0	0.0948068	0.0113665	0.00946865	0.0908379
	EN	BLCA	JNJ-26854165	1	0	1	1	0	0.0124045	0.0113132	0.00920967	0.102139
	EN	BLCA	JNJ-26854165	0	1	1	1	0	-0.121322	0.00759194	0.00707806	0.0350145
	EN	BLCA	JNJ-26854165	1	1	1	1	0	-0.136528	0.0072057	0.00664036	0.0408077
	EN	BLCA	TW 37	1	0	0	0	0	0.0921612	0.0121112	0.0105309	0.0696844
	EN	BLCA	TW 37	0	1	0	0	0	-0.067457	0.00802304	0.0075771	0.0285781
	EN	BLCA	TW 37	1	1	0	0	0	-0.108085	0.00845075	0.00793549	0.0314344
	EN	BLCA	TW 37	0	0	1	0	0	-0.128282	0.00884975	0.00809642	0.0444251
	EN	BLCA	TW 37	1	0	1	0	0	-0.00467618	0.0177707	0.0161816	0.0467709
	EN	BLCA	TW 37	0	1	1	0	0	-0.124966	0.00760774	0.00723337	0.02522
	EN	BLCA	TW 37	1	1	1	0	0	-0.10909	0.00841701	0.00799675	0.0255987
	EN	BLCA	TW 37	0	0	0	1	0	0.0437343	0.0108906	0.00934752	0.0760987
	EN	BLCA	TW 37	1	0	0	1	0	0.0295295	0.0120565	0.0102788	0.0794202
	EN	BLCA	TW 37	0	1	0	1	0	-0.0976981	0.00781249	0.00731436	0.0329184
	EN	BLCA	TW 37	1	1	0	1	0	-0.105195	0.0075957	0.00711809	0.0324489
	EN	BLCA	TW 37	0	0	1	1	0	0.0501703	0.0117794	0.00999802	0.081616
	EN	BLCA	TW 37	1	0	1	1	0	0.00553652	0.0111278	0.00977347	0.0647066
	EN	BLCA	TW 37	0	1	1	1	0	-0.0959816	0.00869743	0.00816884	0.0313294
	EN	BLCA	TW 37	1	1	1	1	0	-0.104747	0.00814413	0.00760671	0.0341073
	EN	BLCA	CCT018159	1	0	0	0	0	-0.187629	0.00546244	0.00495676	0.0484954
	EN	BLCA	CCT018159	0	1	0	0	0	-0.267823	0.00457689	0.00428194	0.0332824
	EN	BLCA	CCT018159	1	1	0	0	0	-0.23516	0.00462794	0.00433097	0.033135
	EN	BLCA	CCT018159	0	0	1	0	0	-0.187742	0.00548424	0.00483956	0.0623645
	EN	BLCA	CCT018159	1	0	1	0	0	-0.108998	0.0117868	0.0112011	0.0254737
	EN	BLCA	CCT018159	0	1	1	0	0	-0.253496	0.00435947	0.00399948	0.0430403
	EN	BLCA	CCT018159	1	1	1	0	0	-0.294925	0.0043269	0.00398532	0.0410702
	EN	BLCA	CCT018159	0	0	0	1	0	-0.0277793	0.00546974	0.00497208	0.0476237
	EN	BLCA	CCT018159	1	0	0	1	0	-0.0386667	0.00489125	0.00434374	0.0592169
	EN	BLCA	CCT018159	0	1	0	1	0	-0.249549	0.00460099	0.00430184	0.0335889
	EN	BLCA	CCT018159	1	1	0	1	0	-0.249396	0.005057	0.00474926	0.0313717
	EN	BLCA	CCT018159	0	0	1	1	0	-0.102006	0.00561808	0.00512452	0.0459115
	EN	BLCA	CCT018159	1	0	1	1	0	-0.0877257	0.00499168	0.0045157	0.050022
	EN	BLCA	CCT018159	0	1	1	1	0	-0.233907	0.0044375	0.00410831	0.0385019
	EN	BLCA	CCT018159	1	1	1	1	0	-0.282384	0.00443932	0.00411531	0.0378574
	EN	BLCA	AG-014699	1	0	0	0	0	-0.323827	0.00451674	0.00416969	0.0399326
	EN	BLCA	AG-014699	0	1	0	0	0	-0.344406	0.00475646	0.00434529	0.0451436
	EN	BLCA	AG-014699	1	1	0	0	0	-0.3223	0.00438271	0.00401002	0.0443774
	EN	BLCA	AG-014699	0	0	1	0	0	-0.0544743	0.00731641	0.00637566	0.0686003
	EN	BLCA	AG-014699	1	0	1	0	0	-0.13809	0.00926332	0.00863946	0.0348331
	EN	BLCA	AG-014699	0	1	1	0	0	-0.33677	0.00437912	0.0039957	0.0457507
	EN	BLCA	AG-014699	1	1	1	0	0	-0.361118	0.00434066	0.00389603	0.0539296
	EN	BLCA	AG-014699	0	0	0	1	0	-0.0694885	0.00918158	0.00816049	0.0588114
	EN	BLCA	AG-014699	1	0	0	1	0	-0.178157	0.0069738	0.00622288	0.0568405
	EN	BLCA	AG-014699	0	1	0	1	0	-0.361805	0.00441305	0.00398019	0.0515268
	EN	BLCA	AG-014699	1	1	0	1	0	-0.333119	0.00471337	0.00425506	0.0510577
	EN	BLCA	AG-014699	0	0	1	1	0	-0.074889	0.00712835	0.00647325	0.048126
	EN	BLCA	AG-014699	1	0	1	1	0	-0.0785401	0.0064476	0.00587013	0.0468468
	EN	BLCA	AG-014699	0	1	1	1	0	-0.308331	0.00490412	0.00456085	0.0362514
	EN	BLCA	AG-014699	1	1	1	1	0	-0.265534	0.00590889	0.00561411	0.025576
	EN	BLCA	GSK269962A	1	0	0	0	0	-0.188766	0.00598601	0.00542957	0.0487054
	EN	BLCA	GSK269962A	0	1	0	0	0	-0.118719	0.0040523	0.00389908	0.0192663
	EN	BLCA	GSK269962A	1	1	0	0	0	-0.0508618	0.00408495	0.00397216	0.0139969
	EN	BLCA	GSK269962A	0	0	1	0	0	-0.338916	0.00559876	0.00503762	0.052708
	EN	BLCA	GSK269962A	1	0	1	0	0	-0.153802	0.0111739	0.0101705	0.0469763
	EN	BLCA	GSK269962A	0	1	1	0	0	-0.117708	0.00423741	0.00410332	0.0160746
	EN	BLCA	GSK269962A	1	1	1	0	0	-0.0744028	0.00440712	0.00426059	0.0169031
	EN	BLCA	GSK269962A	0	0	0	1	0	-0.135726	0.0059382	0.00526366	0.0601439
	EN	BLCA	GSK269962A	1	0	0	1	0	-0.132366	0.00481608	0.00428848	0.0578838
	EN	BLCA	GSK269962A	0	1	0	1	0	-0.0816568	0.00396857	0.00383898	0.0165968
	EN	BLCA	GSK269962A	1	1	0	1	0	-0.101906	0.00418586	0.00400095	0.022583
	EN	BLCA	GSK269962A	0	0	1	1	0	-0.215123	0.00567964	0.00498	0.0655407
	EN	BLCA	GSK269962A	1	0	1	1	0	-0.193167	0.00530004	0.00455904	0.075018
	EN	BLCA	GSK269962A	0	1	1	1	0	-0.117455	0.00430496	0.00414175	0.0193205
	EN	BLCA	GSK269962A	1	1	1	1	0	-0.0728575	0.00437452	0.00420157	0.0201636
	EN	BLCA	SB-505124	1	0	0	0	0	-0.194823	0.0063944	0.00582225	0.0467992
	EN	BLCA	SB-505124	0	1	0	0	0	-0.0925751	0.00639501	0.00597463	0.0339716
	EN	BLCA	SB-505124	1	1	0	0	0	-0.08605	0.00620284	0.00578851	0.0345389
	EN	BLCA	SB-505124	0	0	1	0	0	0.115671	0.00890666	0.006935	0.123824
	EN	BLCA	SB-505124	1	0	1	0	0	0.0803481	0.0110391	0.00882489	0.111012
	EN	BLCA	SB-505124	0	1	1	0	0	-0.14424	0.00623899	0.00582025	0.0347101
	EN	BLCA	SB-505124	1	1	1	0	0	-0.138894	0.00593068	0.00546988	0.0403973
	EN	BLCA	SB-505124	0	0	0	1	0	0.373091	0.0100234	0.0079146	0.117022
	EN	BLCA	SB-505124	1	0	0	1	0	0.328783	0.00924655	0.00735036	0.113756
	EN	BLCA	SB-505124	0	1	0	1	0	-0.154079	0.00571653	0.00528605	0.0391051
	EN	BLCA	SB-505124	1	1	0	1	0	-0.132	0.00604453	0.0055961	0.0385037
	EN	BLCA	SB-505124	0	0	1	1	0	0.310538	0.00991086	0.00761771	0.130085
	EN	BLCA	SB-505124	1	0	1	1	0	0.207454	0.00904605	0.00743462	0.0974671
	EN	BLCA	SB-505124	0	1	1	1	0	-0.17673	0.00599799	0.00548416	0.0447203
	EN	BLCA	SB-505124	1	1	1	1	0	-0.164071	0.00590705	0.0055063	0.0350982
	EN	BLCA	Tamoxifen	1	0	0	0	0	0.0115811	0.004991	0.00435762	0.0676476
	EN	BLCA	Tamoxifen	0	1	0	0	0	-0.110653	0.00268763	0.00256965	0.0224377
	EN	BLCA	Tamoxifen	1	1	0	0	0	-0.10273	0.0027202	0.00257926	0.0265891
	EN	BLCA	Tamoxifen	0	0	1	0	0	-0.157372	0.00325689	0.00292428	0.0537585
	EN	BLCA	Tamoxifen	1	0	1	0	0	0.029138	0.00514781	0.00463261	0.0526282
	EN	BLCA	Tamoxifen	0	1	1	0	0	-0.123789	0.00283206	0.00270418	0.0230945
	EN	BLCA	Tamoxifen	1	1	1	0	0	-0.125175	0.00291951	0.00279695	0.0214367
	EN	BLCA	Tamoxifen	0	0	0	1	0	-0.121771	0.00439629	0.00391971	0.0572462
	EN	BLCA	Tamoxifen	1	0	0	1	0	-0.142037	0.00430313	0.00384957	0.0555757
	EN	BLCA	Tamoxifen	0	1	0	1	0	-0.123183	0.00275395	0.00265674	0.0179653
	EN	BLCA	Tamoxifen	1	1	0	1	0	-0.13661	0.00316503	0.00302965	0.02185
	EN	BLCA	Tamoxifen	0	0	1	1	0	-0.114101	0.00405838	0.00371569	0.0440526
	EN	BLCA	Tamoxifen	1	0	1	1	0	-0.122929	0.00417307	0.00376831	0.0509242
	EN	BLCA	Tamoxifen	0	1	1	1	0	-0.107846	0.00287947	0.00276245	0.0207377
	EN	BLCA	Tamoxifen	1	1	1	1	0	-0.147419	0.00301163	0.0028988	0.0190884
	EN	BLCA	JQ1	1	0	0	0	0	-0.115132	0.00420903	0.00391027	0.03678
	EN	BLCA	JQ1	0	1	0	0	0	-0.201135	0.00374318	0.00353324	0.0288431
	EN	BLCA	JQ1	1	1	0	0	0	-0.212167	0.00327603	0.00305979	0.0341155
	EN	BLCA	JQ1	0	0	1	0	0	-0.222703	0.0045254	0.00408292	0.0513563
	EN	BLCA	JQ1	1	0	1	0	0	-0.195233	0.00455588	0.00416829	0.0443988
	EN	BLCA	JQ1	0	1	1	0	0	-0.194551	0.00335157	0.00312529	0.034923
	EN	BLCA	JQ1	1	1	1	0	0	-0.193264	0.00342382	0.00322487	0.0299146
	EN	BLCA	JQ1	0	0	0	1	0	-0.0891417	0.00610414	0.00450557	0.149546
	EN	BLCA	JQ1	1	0	0	1	0	-0.158404	0.00559241	0.00435389	0.123882
	EN	BLCA	JQ1	0	1	0	1	0	-0.166454	0.00365633	0.003437	0.0309111
	EN	BLCA	JQ1	1	1	0	1	0	-0.204093	0.00371888	0.00352836	0.0262828
	EN	BLCA	JQ1	0	0	1	1	0	-0.164397	0.00616245	0.00451496	0.153089
	EN	BLCA	JQ1	1	0	1	1	0	-0.195688	0.0067046	0.00501452	0.143228
	EN	BLCA	JQ1	0	1	1	1	0	-0.238372	0.00303525	0.00282766	0.0353924
	EN	BLCA	JQ1	1	1	1	1	0	-0.154037	0.00358409	0.00340145	0.0261396
	EN	BLCA	PFI-1	1	0	0	0	0	-0.241398	0.00724039	0.00596202	0.096528
	EN	BLCA	PFI-1	0	1	0	0	0	-0.229643	0.00499943	0.0046368	0.0376143
	EN	BLCA	PFI-1	1	1	0	0	0	-0.193523	0.00593738	0.0055217	0.0362592
	EN	BLCA	PFI-1	0	0	1	0	0	-0.15185	0.00564712	0.00511808	0.0491039
	EN	BLCA	PFI-1	1	0	1	0	0	-0.150074	0.0101027	0.0086611	0.0766772
	EN	BLCA	PFI-1	0	1	1	0	0	-0.27522	0.0048562	0.00447041	0.0413413
	EN	BLCA	PFI-1	1	1	1	0	0	-0.208284	0.00598036	0.00561718	0.0313045
	EN	BLCA	PFI-1	0	0	0	1	0	-0.271639	0.00992284	0.00780619	0.118826
	EN	BLCA	PFI-1	1	0	0	1	0	-0.383351	0.0092275	0.00694459	0.140237
	EN	BLCA	PFI-1	0	1	0	1	0	-0.205461	0.00548517	0.00509538	0.0368229
	EN	BLCA	PFI-1	1	1	0	1	0	-0.204211	0.00558298	0.00523155	0.0324854
	EN	BLCA	PFI-1	0	0	1	1	0	-0.348976	0.00908676	0.00718866	0.1161
	EN	BLCA	PFI-1	1	0	1	1	0	-0.347674	0.00852411	0.00658388	0.127725
	EN	BLCA	PFI-1	0	1	1	1	0	-0.174972	0.00568609	0.00523227	0.0415414
	EN	BLCA	PFI-1	1	1	1	1	0	-0.253979	0.00463766	0.00429054	0.0388593
	EN	BLCA	IOX2	1	0	0	0	0	-0.0654123	0.00816638	0.00689794	0.0840036
	EN	BLCA	IOX2	0	1	0	0	0	-0.319677	0.00421433	0.00377924	0.0543764
	EN	BLCA	IOX2	1	1	0	0	0	-0.284529	0.00444797	0.00400219	0.0527047
	EN	BLCA	IOX2	0	0	1	0	0	-0.242064	0.00504365	0.00455667	0.0506825
	EN	BLCA	IOX2	1	0	1	0	0	-0.0434374	0.00994386	0.00748151	0.140379
	EN	BLCA	IOX2	0	1	1	0	0	-0.316271	0.00442839	0.00394553	0.0575983
	EN	BLCA	IOX2	1	1	1	0	0	-0.289504	0.00453265	0.0039428	0.0694827
	EN	BLCA	IOX2	0	0	0	1	0	-0.185409	0.00951192	0.00743142	0.12218
	EN	BLCA	IOX2	1	0	0	1	0	-0.0927248	0.00969319	0.00784056	0.105271
	EN	BLCA	IOX2	0	1	0	1	0	-0.325038	0.00431178	0.00380987	0.0617195
	EN	BLCA	IOX2	1	1	0	1	0	-0.279263	0.00440277	0.00394199	0.0551621
	EN	BLCA	IOX2	0	0	1	1	0	-0.197366	0.00915126	0.00724716	0.115597
	EN	BLCA	IOX2	1	0	1	1	0	-0.132079	0.00946959	0.00765115	0.105816
	EN	BLCA	IOX2	0	1	1	1	0	-0.322741	0.00430606	0.00383664	0.0575853
	EN	BLCA	IOX2	1	1	1	1	0	-0.284786	0.00449706	0.00401359	0.0567467
	EN	BLCA	UNC0638	1	0	0	0	0	-0.307893	0.0128908	0.0110816	0.0753254
	EN	BLCA	UNC0638	0	1	0	0	0	-0.217683	0.0075306	0.00718076	0.0237756
	EN	BLCA	UNC0638	1	1	0	0	0	-0.306485	0.0070396	0.00650538	0.0394199
	EN	BLCA	UNC0638	0	0	1	0	0	-0.0546389	0.00816443	0.00742068	0.0476854
	EN	BLCA	UNC0638	1	0	1	0	0	-0.211381	0.0147181	0.0135476	0.0413845
	EN	BLCA	UNC0638	0	1	1	0	0	-0.349181	0.00627216	0.00571882	0.0461134
	EN	BLCA	UNC0638	1	1	1	0	0	-0.247389	0.00723496	0.00677221	0.0330246
	EN	BLCA	UNC0638	0	0	0	1	0	-0.262886	0.0113963	0.00964709	0.0829314
	EN	BLCA	UNC0638	1	0	0	1	0	-0.317942	0.0108874	0.00937444	0.0745324
	EN	BLCA	UNC0638	0	1	0	1	0	-0.193992	0.00755698	0.00719634	0.0244395
	EN	BLCA	UNC0638	1	1	0	1	0	-0.28516	0.00670828	0.00627914	0.0330309
	EN	BLCA	UNC0638	0	0	1	1	0	-0.177112	0.00907727	0.00793474	0.0670594
	EN	BLCA	UNC0638	1	0	1	1	0	-0.336954	0.00902134	0.00785477	0.0690154
	EN	BLCA	UNC0638	0	1	1	1	0	-0.284486	0.00653117	0.00610808	0.0334619
	EN	BLCA	UNC0638	1	1	1	1	0	-0.270316	0.00755627	0.00708226	0.0323698
	EN	BLCA	YK 4-279	1	0	0	0	0	-0.0930072	0.00789662	0.00666544	0.084346
	EN	BLCA	YK 4-279	0	1	0	0	0	-0.112265	0.00480884	0.00464341	0.0174993
	EN	BLCA	YK 4-279	1	1	0	0	0	-0.0984523	0.00466602	0.0045552	0.012017
	EN	BLCA	YK 4-279	0	0	1	0	0	-0.128581	0.00720592	0.00648114	0.0529038
	EN	BLCA	YK 4-279	1	0	1	0	0	-0.166094	0.00965933	0.00831138	0.074868
	EN	BLCA	YK 4-279	0	1	1	0	0	-0.10964	0.00513211	0.00500315	0.0127229
	EN	BLCA	YK 4-279	1	1	1	0	0	-0.0669418	0.00549944	0.00533016	0.0156298
	EN	BLCA	YK 4-279	0	0	0	1	0	-0.226978	0.0075937	0.00668172	0.0637982
	EN	BLCA	YK 4-279	1	0	0	1	0	-0.284013	0.00712478	0.00606362	0.0802886
	EN	BLCA	YK 4-279	0	1	0	1	0	-0.103817	0.00465649	0.00450407	0.0166372
	EN	BLCA	YK 4-279	1	1	0	1	0	-0.0928846	0.0050003	0.00481942	0.0184176
	EN	BLCA	YK 4-279	0	0	1	1	0	-0.23736	0.00775219	0.00661012	0.0793517
	EN	BLCA	YK 4-279	1	0	1	1	0	-0.236181	0.00708643	0.00611175	0.0737157
	EN	BLCA	YK 4-279	0	1	1	1	0	-0.0846116	0.00481347	0.00464889	0.0173909
	EN	BLCA	YK 4-279	1	1	1	1	0	-0.0926965	0.00468999	0.0045373	0.0165461
	EN	BLCA	CHIR-99021	1	0	0	0	0	-0.215806	0.00750309	0.00643363	0.076587
	EN	BLCA	CHIR-99021	0	1	0	0	0	-0.129614	0.00518067	0.00473399	0.0450225
	EN	BLCA	CHIR-99021	1	1	0	0	0	-0.192155	0.00482138	0.00439723	0.0459773
	EN	BLCA	CHIR-99021	0	0	1	0	0	-0.179487	0.00646722	0.00558176	0.0733565
	EN	BLCA	CHIR-99021	1	0	1	0	0	-0.120994	0.0159018	0.0147926	0.0361208
	EN	BLCA	CHIR-99021	0	1	1	0	0	-0.185025	0.00535669	0.00487654	0.0468863
	EN	BLCA	CHIR-99021	1	1	1	0	0	-0.177631	0.00493785	0.00448953	0.0475196
	EN	BLCA	CHIR-99021	0	0	0	1	0	-0.316009	0.00824337	0.00731763	0.0594215
	EN	BLCA	CHIR-99021	1	0	0	1	0	-0.360356	0.00873766	0.0077756	0.058194
	EN	BLCA	CHIR-99021	0	1	0	1	0	-0.136599	0.00502959	0.00465484	0.0386763
	EN	BLCA	CHIR-99021	1	1	0	1	0	-0.111731	0.00477915	0.00438576	0.0428974
	EN	BLCA	CHIR-99021	0	0	1	1	0	-0.320468	0.00889006	0.00767308	0.073343
	EN	BLCA	CHIR-99021	1	0	1	1	0	-0.346145	0.00906519	0.00796962	0.0642246
	EN	BLCA	CHIR-99021	0	1	1	1	0	-0.121623	0.00504916	0.00467197	0.0387813
	EN	BLCA	CHIR-99021	1	1	1	1	0	-0.151144	0.00504994	0.00465821	0.0403284
	EN	BLCA	(5Z)-7-Oxozeaenol	1	0	0	0	0	-0.264751	0.0065358	0.00586165	0.0543245
	EN	BLCA	(5Z)-7-Oxozeaenol	0	1	0	0	0	-0.337775	0.00509494	0.00464336	0.0463378
	EN	BLCA	(5Z)-7-Oxozeaenol	1	1	0	0	0	-0.352683	0.00505163	0.00455015	0.0521798
	EN	BLCA	(5Z)-7-Oxozeaenol	0	0	1	0	0	-0.449507	0.00619982	0.00530087	0.0780064
	EN	BLCA	(5Z)-7-Oxozeaenol	1	0	1	0	0	-0.188593	0.0171438	0.0157202	0.0432917
	EN	BLCA	(5Z)-7-Oxozeaenol	0	1	1	0	0	-0.311761	0.00544626	0.00500697	0.0419993
	EN	BLCA	(5Z)-7-Oxozeaenol	1	1	1	0	0	-0.341692	0.00496232	0.00454424	0.0439498
	EN	BLCA	(5Z)-7-Oxozeaenol	0	0	0	1	0	-0.0148819	0.0111188	0.00922865	0.092626
	EN	BLCA	(5Z)-7-Oxozeaenol	1	0	0	1	0	-0.0566256	0.0119473	0.00946	0.115671
	EN	BLCA	(5Z)-7-Oxozeaenol	0	1	0	1	0	-0.33013	0.00500474	0.00453876	0.048788
	EN	BLCA	(5Z)-7-Oxozeaenol	1	1	0	1	0	-0.325062	0.00528065	0.00480168	0.0474696
	EN	BLCA	(5Z)-7-Oxozeaenol	0	0	1	1	0	-0.0292355	0.0126958	0.00955928	0.140011
	EN	BLCA	(5Z)-7-Oxozeaenol	1	0	1	1	0	-0.0663051	0.012593	0.00874313	0.178516
	EN	BLCA	(5Z)-7-Oxozeaenol	0	1	1	1	0	-0.321148	0.00524375	0.00476933	0.0473446
	EN	BLCA	(5Z)-7-Oxozeaenol	1	1	1	1	0	-0.329901	0.00483332	0.00434052	0.053666
	EN	BLCA	piperlongumine	1	0	0	0	0	-0.101122	0.00469444	0.00421693	0.0535329
	EN	BLCA	piperlongumine	0	1	0	0	0	-0.252912	0.00554382	0.00501852	0.0496927
	EN	BLCA	piperlongumine	1	1	0	0	0	-0.242092	0.00490075	0.00435804	0.0585481
	EN	BLCA	piperlongumine	0	0	1	0	0	-0.266169	0.0053967	0.00488022	0.0502141
	EN	BLCA	piperlongumine	1	0	1	0	0	-0.151796	0.0115462	0.0107061	0.037739
	EN	BLCA	piperlongumine	0	1	1	0	0	-0.251533	0.0054367	0.00492999	0.0488392
	EN	BLCA	piperlongumine	1	1	1	0	0	-0.264914	0.00557931	0.00496232	0.058462
	EN	BLCA	piperlongumine	0	0	0	1	0	-0.262419	0.01245	0.0098922	0.113985
	EN	BLCA	piperlongumine	1	0	0	1	0	-0.250377	0.0106264	0.007329	0.181621
	EN	BLCA	piperlongumine	0	1	0	1	0	-0.241267	0.005131	0.00460211	0.0542857
	EN	BLCA	piperlongumine	1	1	0	1	0	-0.234549	0.00518185	0.00471091	0.0475694
	EN	BLCA	piperlongumine	0	0	1	1	0	-0.269502	0.0110582	0.0086725	0.120331
	EN	BLCA	piperlongumine	1	0	1	1	0	-0.249936	0.00988655	0.00745811	0.139107
	EN	BLCA	piperlongumine	0	1	1	1	0	-0.268598	0.00539431	0.00491701	0.0462553
	EN	BLCA	piperlongumine	1	1	1	1	0	-0.258279	0.00545464	0.00491416	0.052079
	EN	BLCA	FK866	1	0	0	0	0	0.00979394	0.0170125	0.0151937	0.0564144
	EN	BLCA	FK866	0	1	0	0	0	-0.242552	0.0158635	0.0148971	0.0314063
	EN	BLCA	FK866	1	1	0	0	0	-0.286992	0.0151526	0.0139622	0.0408629
	EN	BLCA	FK866	0	0	1	0	0	-0.17838	0.0167706	0.0148236	0.0615468
	EN	BLCA	FK866	1	0	1	0	0	-0.123036	0.0306788	0.0284243	0.0381279
	EN	BLCA	FK866	0	1	1	0	0	-0.290766	0.0157858	0.0145586	0.0404206
	EN	BLCA	FK866	1	1	1	0	0	-0.268071	0.0161167	0.0149134	0.0387617
	EN	BLCA	FK866	0	0	0	1	0	-0.0657179	0.0193737	0.0178427	0.0411131
	EN	BLCA	FK866	1	0	0	1	0	-0.0787354	0.0224086	0.01972	0.0637322
	EN	BLCA	FK866	0	1	0	1	0	-0.279135	0.0144289	0.0134116	0.0365236
	EN	BLCA	FK866	1	1	0	1	0	-0.297743	0.0150338	0.0137181	0.0457284
	EN	BLCA	FK866	0	0	1	1	0	-0.11647	0.0222307	0.0199804	0.0532611
	EN	BLCA	FK866	1	0	1	1	0	-0.152893	0.0217156	0.0193219	0.0582633
	EN	BLCA	FK866	0	1	1	1	0	-0.297547	0.015841	0.0146156	0.0402118
	EN	BLCA	FK866	1	1	1	1	0	-0.286418	0.0158682	0.0146342	0.0404344
	EN	BLCA	BMN-673	1	0	0	0	0	-0.0753112	0.0122366	0.0113066	0.0394833
	EN	BLCA	BMN-673	0	1	0	0	0	-0.144742	0.00866939	0.00823315	0.0258035
	EN	BLCA	BMN-673	1	1	0	0	0	-0.125778	0.00827829	0.00782488	0.0281495
	EN	BLCA	BMN-673	0	0	1	0	0	-0.244941	0.0116802	0.0107496	0.0414666
	EN	BLCA	BMN-673	1	0	1	0	0	-0.136142	0.0183055	0.0167463	0.0444533
	EN	BLCA	BMN-673	0	1	1	0	0	-0.185971	0.00876549	0.00829542	0.0275459
	EN	BLCA	BMN-673	1	1	1	0	0	-0.142931	0.00862941	0.00828346	0.0204518
	EN	BLCA	BMN-673	0	0	0	1	0	-0.0355776	0.0158878	0.0135074	0.0808015
	EN	BLCA	BMN-673	1	0	0	1	0	-0.0468183	0.0129642	0.0116623	0.0528195
	EN	BLCA	BMN-673	0	1	0	1	0	-0.1454	0.00770657	0.00725449	0.030208
	EN	BLCA	BMN-673	1	1	0	1	0	-0.111918	0.00863427	0.00804718	0.0351795
	EN	BLCA	BMN-673	0	0	1	1	0	-0.0741197	0.0149942	0.0123969	0.0945388
	EN	BLCA	BMN-673	1	0	1	1	0	-0.082192	0.014386	0.0118547	0.0961687
	EN	BLCA	BMN-673	0	1	1	1	0	-0.111912	0.00815142	0.00782381	0.0205044
	EN	BLCA	BMN-673	1	1	1	1	0	-0.165198	0.00794749	0.00757762	0.0238195
	EN	BLCA	rTRAIL	1	0	0	0	0	-0.247135	0.0114585	0.0104115	0.0478386
	EN	BLCA	rTRAIL	0	1	0	0	0	-0.104752	0.00828464	0.00775652	0.0329108
	EN	BLCA	rTRAIL	1	1	0	0	0	-0.0941323	0.00885448	0.00841559	0.025408
	EN	BLCA	rTRAIL	0	0	1	0	0	-0.202708	0.010998	0.00958515	0.068533
	EN	BLCA	rTRAIL	1	0	1	0	0	-0.129604	0.0159756	0.0144041	0.0516812
	EN	BLCA	rTRAIL	0	1	1	0	0	-0.0928029	0.00942628	0.00894675	0.0260937
	EN	BLCA	rTRAIL	1	1	1	0	0	-0.142954	0.00771992	0.00721371	0.0338843
	EN	BLCA	rTRAIL	0	0	0	1	0	-0.0773736	0.0117428	0.0102007	0.0701598
	EN	BLCA	rTRAIL	1	0	0	1	0	-0.202003	0.0107192	0.0094678	0.0619115
	EN	BLCA	rTRAIL	0	1	0	1	0	-0.0990872	0.0090281	0.0086761	0.0198793
	EN	BLCA	rTRAIL	1	1	0	1	0	-0.0736711	0.00974154	0.00918335	0.0294867
	EN	BLCA	rTRAIL	0	0	1	1	0	-0.154157	0.0116816	0.0100859	0.0731753
	EN	BLCA	rTRAIL	1	0	1	1	0	-0.249272	0.0108885	0.00976002	0.0545995
	EN	BLCA	rTRAIL	0	1	1	1	0	-0.089025	0.00953954	0.00907902	0.0247294
	EN	BLCA	rTRAIL	1	1	1	1	0	-0.133446	0.00846194	0.00789418	0.0346986
	EN	BLCA	UNC1215	1	0	0	0	0	-0.120237	0.00247175	0.00224814	0.0473418
	EN	BLCA	UNC1215	0	1	0	0	0	-0.114763	0.00181679	0.00172906	0.0247369
	EN	BLCA	UNC1215	1	1	0	0	0	-0.059121	0.00198009	0.00191716	0.0161459
	EN	BLCA	UNC1215	0	0	1	0	0	-0.0884482	0.00330168	0.00297041	0.0527676
	EN	BLCA	UNC1215	1	0	1	0	0	-0.0754146	0.00371638	0.00335686	0.0507843
	EN	BLCA	UNC1215	0	1	1	0	0	-0.0923473	0.00178432	0.0017113	0.020887
	EN	BLCA	UNC1215	1	1	1	0	0	-0.0837012	0.00216482	0.00209021	0.0175322
	EN	BLCA	UNC1215	0	0	0	1	0	-0.0844506	0.00389748	0.0034412	0.0620946
	EN	BLCA	UNC1215	1	0	0	1	0	-0.155123	0.00309894	0.00287151	0.038074
	EN	BLCA	UNC1215	0	1	0	1	0	-0.129911	0.00186967	0.00181815	0.0139708
	EN	BLCA	UNC1215	1	1	0	1	0	-0.123665	0.00171507	0.00164428	0.0210704
	EN	BLCA	UNC1215	0	0	1	1	0	-0.13679	0.0030987	0.00276708	0.0564742
	EN	BLCA	UNC1215	1	0	1	1	0	-0.162483	0.00320501	0.0029783	0.0366472
	EN	BLCA	UNC1215	0	1	1	1	0	-0.107142	0.00177116	0.00171246	0.0168485
	EN	BLCA	UNC1215	1	1	1	1	0	-0.0788033	0.00182672	0.00176691	0.0166392
	EN	BLCA	SGC0946	1	0	0	0	0	-0.282081	0.00315357	0.00279566	0.0600897
	EN	BLCA	SGC0946	0	1	0	0	0	-0.235254	0.00234365	0.00218786	0.0343645
	EN	BLCA	SGC0946	1	1	0	0	0	-0.231072	0.00220286	0.00206904	0.0313149
	EN	BLCA	SGC0946	0	0	1	0	0	0.0612545	0.00403533	0.00343605	0.0800381
	EN	BLCA	SGC0946	1	0	1	0	0	-0.0940243	0.0040972	0.00345334	0.0850684
	EN	BLCA	SGC0946	0	1	1	0	0	-0.208914	0.00222612	0.00209628	0.0300308
	EN	BLCA	SGC0946	1	1	1	0	0	-0.207104	0.0022043	0.0020752	0.0301575
	EN	BLCA	SGC0946	0	0	0	1	0	0.0412999	0.00342579	0.00283168	0.09466
	EN	BLCA	SGC0946	1	0	0	1	0	-0.0415021	0.00324412	0.00264275	0.101801
	EN	BLCA	SGC0946	0	1	0	1	0	-0.225564	0.00227953	0.00213124	0.0336072
	EN	BLCA	SGC0946	1	1	0	1	0	-0.189247	0.00225083	0.0021389	0.0254924
	EN	BLCA	SGC0946	0	0	1	1	0	-0.0757072	0.00354183	0.00295104	0.0907401
	EN	BLCA	SGC0946	1	0	1	1	0	-0.107152	0.00341414	0.00278759	0.100687
	EN	BLCA	SGC0946	0	1	1	1	0	-0.20523	0.00233561	0.00219626	0.0307405
	EN	BLCA	SGC0946	1	1	1	1	0	-0.228053	0.002153	0.00201486	0.0331312
	EN	BLCA	XAV 939	1	0	0	0	0	-0.20568	0.00458342	0.00423344	0.039674
	EN	BLCA	XAV 939	0	1	0	0	0	-0.174908	0.004047	0.00384196	0.0259851
	EN	BLCA	XAV 939	1	1	0	0	0	-0.203874	0.00388638	0.00368909	0.0260377
	EN	BLCA	XAV 939	0	0	1	0	0	-0.0542749	0.00564777	0.0050954	0.0513709
	EN	BLCA	XAV 939	1	0	1	0	0	-0.113506	0.0065237	0.00588396	0.0515142
	EN	BLCA	XAV 939	0	1	1	0	0	-0.203327	0.00403771	0.003824	0.0271776
	EN	BLCA	XAV 939	1	1	1	0	0	-0.239485	0.00365941	0.00346157	0.0277763
	EN	BLCA	XAV 939	0	0	0	1	0	-0.360729	0.00748743	0.00653276	0.0679873
	EN	BLCA	XAV 939	1	0	0	1	0	-0.319982	0.00665317	0.00605747	0.0468324
	EN	BLCA	XAV 939	0	1	0	1	0	-0.195735	0.0038939	0.00366512	0.0302578
	EN	BLCA	XAV 939	1	1	0	1	0	-0.199827	0.0035508	0.00333791	0.0308932
	EN	BLCA	XAV 939	0	0	1	1	0	-0.270508	0.00626319	0.00566507	0.0501006
	EN	BLCA	XAV 939	1	0	1	1	0	-0.251207	0.00609012	0.00555686	0.0457533
	EN	BLCA	XAV 939	0	1	1	1	0	-0.169534	0.00398463	0.00377206	0.027397
	EN	BLCA	XAV 939	1	1	1	1	0	-0.234758	0.0039359	0.00369461	0.0316114
	EN	BLCA	Doxorubicin	1	0	0	0	0	-0.190072	0.0146035	0.0131475	0.0524179
	EN	BLCA	Doxorubicin	0	1	0	0	0	-0.0113159	0.00869199	0.00827079	0.0248257
	EN	BLCA	Doxorubicin	1	1	0	0	0	0.0223374	0.0097217	0.00920333	0.0273839
	EN	BLCA	Doxorubicin	0	0	1	0	0	-0.213919	0.0115618	0.0101148	0.0666569
	EN	BLCA	Doxorubicin	1	0	1	0	0	-0.164372	0.0193659	0.0162908	0.0860288
	EN	BLCA	Doxorubicin	0	1	1	0	0	0.0405277	0.0108631	0.0103043	0.0263919
	EN	BLCA	Doxorubicin	1	1	1	0	0	0.0036761	0.00851381	0.00816662	0.0208111
	EN	BLCA	Doxorubicin	0	0	0	1	0	0.0573138	0.0165514	0.014719	0.0585325
	EN	BLCA	Doxorubicin	1	0	0	1	0	0.148098	0.0161481	0.0133232	0.0955621
	EN	BLCA	Doxorubicin	0	1	0	1	0	-0.00535011	0.00797439	0.00763557	0.021702
	EN	BLCA	Doxorubicin	1	1	0	1	0	0.00791794	0.00940079	0.00887078	0.0289993
	EN	BLCA	Doxorubicin	0	0	1	1	0	0.0776603	0.0184816	0.0154113	0.0903434
	EN	BLCA	Doxorubicin	1	0	1	1	0	0.107021	0.0141181	0.0121351	0.0753912
	EN	BLCA	Doxorubicin	0	1	1	1	0	-0.00288816	0.0082589	0.00782011	0.0272833
	EN	BLCA	Doxorubicin	1	1	1	1	0	-0.00760774	0.00837061	0.00792799	0.0271503
	EN	BLCA	Etoposide	1	0	0	0	0	-0.120814	0.00985752	0.00874656	0.0596453
	EN	BLCA	Etoposide	0	1	0	0	0	-0.0628128	0.0083827	0.00788065	0.0308602
	EN	BLCA	Etoposide	1	1	0	0	0	-0.0118393	0.00835516	0.00796966	0.0236095
	EN	BLCA	Etoposide	0	0	1	0	0	0.0267991	0.0108013	0.00965865	0.05579
	EN	BLCA	Etoposide	1	0	1	0	0	0.0468178	0.0159073	0.0143466	0.0515428
	EN	BLCA	Etoposide	0	1	1	0	0	-0.0549595	0.00802109	0.00754447	0.0306106
	EN	BLCA	Etoposide	1	1	1	0	0	-0.0808211	0.00807854	0.00769077	0.0245853
	EN	BLCA	Etoposide	0	0	0	1	0	0.0146127	0.0109778	0.00976227	0.0585412
	EN	BLCA	Etoposide	1	0	0	1	0	0.0668551	0.0109896	0.00928489	0.0838851
	EN	BLCA	Etoposide	0	1	0	1	0	-0.0363443	0.0082409	0.00776181	0.0299296
	EN	BLCA	Etoposide	1	1	0	1	0	-0.0784228	0.00780264	0.00728901	0.0340209
	EN	BLCA	Etoposide	0	0	1	1	0	0.182786	0.0122429	0.00981954	0.109401
	EN	BLCA	Etoposide	1	0	1	1	0	0.0829484	0.0116398	0.00987144	0.0820224
	EN	BLCA	Etoposide	0	1	1	1	0	-0.0771527	0.00785499	0.00740445	0.0295168
	EN	BLCA	Etoposide	1	1	1	1	0	-0.0692911	0.0081369	0.00778126	0.0223378
	EN	BLCA	Gemcitabine	1	0	0	0	0	-0.128965	0.0264525	0.0232914	0.0634625
	EN	BLCA	Gemcitabine	0	1	0	0	0	-0.127327	0.0187881	0.0181257	0.0179436
	EN	BLCA	Gemcitabine	1	1	0	0	0	-0.110496	0.0183231	0.0178455	0.0132025
	EN	BLCA	Gemcitabine	0	0	1	0	0	0.0821029	0.0210226	0.0183609	0.0674829
	EN	BLCA	Gemcitabine	1	0	1	0	0	0.0452291	0.024004	0.0222207	0.0385608
	EN	BLCA	Gemcitabine	0	1	1	0	0	-0.112826	0.0200041	0.0194391	0.0143227
	EN	BLCA	Gemcitabine	1	1	1	0	0	-0.133247	0.0184889	0.0177331	0.0208624
	EN	BLCA	Gemcitabine	0	0	0	1	0	0.30319	0.0246816	0.0203695	0.0954235
	EN	BLCA	Gemcitabine	1	0	0	1	0	0.177559	0.0226752	0.019038	0.0869738
	EN	BLCA	Gemcitabine	0	1	0	1	0	-0.138868	0.019131	0.0185715	0.0148404
	EN	BLCA	Gemcitabine	1	1	0	1	0	-0.163536	0.0163793	0.0155748	0.0251703
	EN	BLCA	Gemcitabine	0	0	1	1	0	0.271405	0.022447	0.0186959	0.0909204
	EN	BLCA	Gemcitabine	1	0	1	1	0	0.203475	0.022817	0.0194002	0.0807582
	EN	BLCA	Gemcitabine	0	1	1	1	0	-0.124421	0.0202837	0.0196557	0.0157219
	EN	BLCA	Gemcitabine	1	1	1	1	0	-0.129292	0.0199857	0.0193521	0.0161059
	EN	BLCA	Mitomycin C	1	0	0	0	0	-0.179919	0.0135471	0.0120133	0.0599346
	EN	BLCA	Mitomycin C	0	1	0	0	0	-0.0851244	0.00923445	0.00896501	0.0148037
	EN	BLCA	Mitomycin C	1	1	0	0	0	-0.0331515	0.0106741	0.0104463	0.0107845
	EN	BLCA	Mitomycin C	0	0	1	0	0	-0.212532	0.0117847	0.0104959	0.0577765
	EN	BLCA	Mitomycin C	1	0	1	0	0	-0.157409	0.0176774	0.0152999	0.0719692
	EN	BLCA	Mitomycin C	0	1	1	0	0	-0.0930707	0.00982634	0.00951202	0.0162523
	EN	BLCA	Mitomycin C	1	1	1	0	0	-0.034439	0.0084842	0.00820326	0.0168335
	EN	BLCA	Mitomycin C	0	0	0	1	0	0.26525	0.0159907	0.0133209	0.0908334
	EN	BLCA	Mitomycin C	1	0	0	1	0	0.34065	0.0152145	0.0120037	0.117421
	EN	BLCA	Mitomycin C	0	1	0	1	0	-0.0516051	0.00809193	0.00782505	0.0167654
	EN	BLCA	Mitomycin C	1	1	0	1	0	-0.0536931	0.00839459	0.00813424	0.0157504
	EN	BLCA	Mitomycin C	0	0	1	1	0	0.31688	0.0144438	0.0117812	0.10118
	EN	BLCA	Mitomycin C	1	0	1	1	0	0.333889	0.0146726	0.0114727	0.121783
	EN	BLCA	Mitomycin C	0	1	1	1	0	-0.00719662	0.00894421	0.00861933	0.0184955
	EN	BLCA	Mitomycin C	1	1	1	1	0	-0.0613865	0.00843304	0.00814817	0.0171787
	EN	BLCA	PLX4720 (rescreen)	1	0	0	0	0	-0.271608	0.00671843	0.00594837	0.0607191
	EN	BLCA	PLX4720 (rescreen)	0	1	0	0	0	-0.290541	0.00451754	0.00424754	0.0307953
	EN	BLCA	PLX4720 (rescreen)	1	1	0	0	0	-0.256769	0.00483365	0.00461142	0.0235244
	EN	BLCA	PLX4720 (rescreen)	0	0	1	0	0	-0.181156	0.00665921	0.00576979	0.071438
	EN	BLCA	PLX4720 (rescreen)	1	0	1	0	0	-0.188583	0.00796423	0.00715107	0.0537454
	EN	BLCA	PLX4720 (rescreen)	0	1	1	0	0	-0.269403	0.00482157	0.00458457	0.0251909
	EN	BLCA	PLX4720 (rescreen)	1	1	1	0	0	-0.243716	0.00467128	0.00445501	0.0236927
	EN	BLCA	PLX4720 (rescreen)	0	0	0	1	0	-0.0869867	0.00772931	0.00676173	0.0666718
	EN	BLCA	PLX4720 (rescreen)	1	0	0	1	0	-0.0814199	0.00817535	0.00714141	0.0674011
	EN	BLCA	PLX4720 (rescreen)	0	1	0	1	0	-0.249405	0.00479528	0.00458414	0.0225076
	EN	BLCA	PLX4720 (rescreen)	1	1	0	1	0	-0.205915	0.00538032	0.00520592	0.016473
	EN	BLCA	PLX4720 (rescreen)	0	0	1	1	0	-0.17812	0.00776978	0.00668059	0.0752321
	EN	BLCA	PLX4720 (rescreen)	1	0	1	1	0	-0.18848	0.00758827	0.00657597	0.0713472
	EN	BLCA	PLX4720 (rescreen)	0	1	1	1	0	-0.211277	0.0049646	0.00479326	0.0175578
	EN	BLCA	PLX4720 (rescreen)	1	1	1	1	0	-0.214451	0.00638637	0.00619213	0.0154411
	EN	BLCA	Trametinib	1	0	0	0	0	-0.115177	0.0188617	0.0175895	0.0348876
	EN	BLCA	Trametinib	0	1	0	0	0	-0.202114	0.0116924	0.0112868	0.0176486
	EN	BLCA	Trametinib	1	1	0	0	0	-0.213984	0.0114303	0.0109879	0.0197304
	EN	BLCA	Trametinib	0	0	1	0	0	-0.211849	0.0258692	0.0242193	0.0329277
	EN	BLCA	Trametinib	1	0	1	0	0	-0.111306	0.0237203	0.0216942	0.0445834
	EN	BLCA	Trametinib	0	1	1	0	0	-0.163662	0.0112995	0.0108818	0.0188275
	EN	BLCA	Trametinib	1	1	1	0	0	-0.16918	0.0115272	0.0111083	0.0185045
	EN	BLCA	Trametinib	0	0	0	1	0	-0.134333	0.0199674	0.0166497	0.0903592
	EN	BLCA	Trametinib	1	0	0	1	0	-0.112969	0.0243092	0.020012	0.096654
	EN	BLCA	Trametinib	0	1	0	1	0	-0.186564	0.0110689	0.0105546	0.0237788
	EN	BLCA	Trametinib	1	1	0	1	0	-0.19174	0.0112378	0.0108249	0.0187092
	EN	BLCA	Trametinib	0	0	1	1	0	-0.165558	0.0218321	0.0182054	0.0903354
	EN	BLCA	Trametinib	1	0	1	1	0	-0.197973	0.0209752	0.0178514	0.0802828
	EN	BLCA	Trametinib	0	1	1	1	0	-0.153233	0.0112695	0.0109867	0.0127056
	EN	BLCA	Trametinib	1	1	1	1	0	-0.157801	0.0115784	0.0112239	0.0155471
	EN	BLCA	Dabrafenib	1	0	0	0	0	-0.182458	0.00855674	0.00790317	0.0396858
	EN	BLCA	Dabrafenib	0	1	0	0	0	-0.200735	0.00699789	0.00664747	0.0256751
	EN	BLCA	Dabrafenib	1	1	0	0	0	-0.148601	0.00711319	0.00677634	0.0242477
	EN	BLCA	Dabrafenib	0	0	1	0	0	-0.244357	0.0116895	0.0100933	0.0731489
	EN	BLCA	Dabrafenib	1	0	1	0	0	-0.171986	0.0153455	0.0141769	0.0395632
	EN	BLCA	Dabrafenib	0	1	1	0	0	-0.18239	0.00710041	0.00679069	0.0222927
	EN	BLCA	Dabrafenib	1	1	1	0	0	-0.210554	0.00736347	0.00694969	0.0289006
	EN	BLCA	Dabrafenib	0	0	0	1	0	-0.207857	0.0155154	0.0130145	0.0874374
	EN	BLCA	Dabrafenib	1	0	0	1	0	-0.182515	0.0152157	0.0127542	0.0877806
	EN	BLCA	Dabrafenib	0	1	0	1	0	-0.182255	0.00698663	0.0065913	0.0291075
	EN	BLCA	Dabrafenib	1	1	0	1	0	-0.173709	0.00725075	0.00692678	0.0228472
	EN	BLCA	Dabrafenib	0	0	1	1	0	-0.216578	0.0154125	0.0130309	0.0835352
	EN	BLCA	Dabrafenib	1	0	1	1	0	-0.211328	0.0155531	0.0129427	0.0913518
	EN	BLCA	Dabrafenib	0	1	1	1	0	-0.206231	0.00723469	0.00691322	0.0227182
	EN	BLCA	Dabrafenib	1	1	1	1	0	-0.150801	0.00761822	0.00728004	0.0226953
	EN	BLCA	Temozolomide	1	0	0	0	0	-0.285585	0.00631466	0.00567728	0.0531006
	EN	BLCA	Temozolomide	0	1	0	0	0	-0.218439	0.0033379	0.003161	0.0272133
	EN	BLCA	Temozolomide	1	1	0	0	0	-0.193415	0.00396898	0.00378392	0.023865
	EN	BLCA	Temozolomide	0	0	1	0	0	0.0115184	0.00638708	0.00566833	0.0595498
	EN	BLCA	Temozolomide	1	0	1	0	0	-0.153678	0.00591289	0.00538975	0.0462516
	EN	BLCA	Temozolomide	0	1	1	0	0	-0.154371	0.00401517	0.00381495	0.0255647
	EN	BLCA	Temozolomide	1	1	1	0	0	-0.201292	0.00383898	0.00363901	0.0267347
	EN	BLCA	Temozolomide	0	0	0	1	0	-0.382636	0.00465643	0.00410892	0.0623813
	EN	BLCA	Temozolomide	1	0	0	1	0	-0.396595	0.0050707	0.0044906	0.0605978
	EN	BLCA	Temozolomide	0	1	0	1	0	-0.200224	0.00376659	0.00355346	0.0291077
	EN	BLCA	Temozolomide	1	1	0	1	0	-0.216796	0.0036856	0.00345798	0.0318537
	EN	BLCA	Temozolomide	0	0	1	1	0	-0.170735	0.00437481	0.00403065	0.0409214
	EN	BLCA	Temozolomide	1	0	1	1	0	-0.196952	0.00439991	0.00409477	0.0359052
	EN	BLCA	Temozolomide	0	1	1	1	0	-0.183506	0.00359591	0.00343397	0.0230316
	EN	BLCA	Temozolomide	1	1	1	1	0	-0.203783	0.00376576	0.00359325	0.0234378
	EN	BLCA	Afatinib (rescreen)	1	0	0	0	0	-0.236233	0.00754567	0.00673411	0.0567713
	EN	BLCA	Afatinib (rescreen)	0	1	0	0	0	-0.202307	0.0065948	0.00613164	0.0363776
	EN	BLCA	Afatinib (rescreen)	1	1	0	0	0	-0.209462	0.00671419	0.00626005	0.0349893
	EN	BLCA	Afatinib (rescreen)	0	0	1	0	0	-0.147536	0.0101112	0.00909732	0.0527357
	EN	BLCA	Afatinib (rescreen)	1	0	1	0	0	-0.0950336	0.0114097	0.0105635	0.038491
	EN	BLCA	Afatinib (rescreen)	0	1	1	0	0	-0.198403	0.00682216	0.00652643	0.0221507
	EN	BLCA	Afatinib (rescreen)	1	1	1	0	0	-0.211204	0.00662238	0.00615738	0.0363697
	EN	BLCA	Afatinib (rescreen)	0	0	0	1	0	-0.120701	0.0133679	0.010563	0.116677
	EN	BLCA	Afatinib (rescreen)	1	0	0	1	0	-0.122106	0.0139783	0.011026	0.11753
	EN	BLCA	Afatinib (rescreen)	0	1	0	1	0	-0.201368	0.0067845	0.00637595	0.0310334
	EN	BLCA	Afatinib (rescreen)	1	1	0	1	0	-0.178709	0.00751802	0.00704526	0.0324509
	EN	BLCA	Afatinib (rescreen)	0	0	1	1	0	-0.121068	0.0124291	0.00988999	0.113275
	EN	BLCA	Afatinib (rescreen)	1	0	1	1	0	-0.161954	0.0129864	0.0103644	0.111818
	EN	BLCA	Afatinib (rescreen)	0	1	1	1	0	-0.180986	0.00703508	0.00659582	0.0322141
	EN	BLCA	Afatinib (rescreen)	1	1	1	1	0	-0.171951	0.00694283	0.0065176	0.0315806
	EN	BLCA	Bleomycin (50 uM)	1	0	0	0	0	-0.132012	0.0106019	0.00967548	0.0456559
	EN	BLCA	Bleomycin (50 uM)	0	1	0	0	0	-0.158658	0.00831992	0.00796648	0.0216986
	EN	BLCA	Bleomycin (50 uM)	1	1	0	0	0	-0.165787	0.0085315	0.00824111	0.0173119
	EN	BLCA	Bleomycin (50 uM)	0	0	1	0	0	-0.254967	0.00963663	0.00880394	0.045125
	EN	BLCA	Bleomycin (50 uM)	1	0	1	0	0	-0.134227	0.0160875	0.0147959	0.041797
	EN	BLCA	Bleomycin (50 uM)	0	1	1	0	0	-0.189487	0.00736466	0.00704453	0.022213
	EN	BLCA	Bleomycin (50 uM)	1	1	1	0	0	-0.179879	0.00856444	0.00821669	0.0207198
	EN	BLCA	Bleomycin (50 uM)	0	0	0	1	0	-0.0797479	0.0150786	0.0129905	0.0742547
	EN	BLCA	Bleomycin (50 uM)	1	0	0	1	0	-0.15939	0.0134326	0.0113987	0.0817279
	EN	BLCA	Bleomycin (50 uM)	0	1	0	1	0	-0.219714	0.00752087	0.00713236	0.0265069
	EN	BLCA	Bleomycin (50 uM)	1	1	0	1	0	-0.183891	0.00866671	0.00820543	0.0273331
	EN	BLCA	Bleomycin (50 uM)	0	0	1	1	0	-0.198408	0.0125639	0.0108406	0.0735003
	EN	BLCA	Bleomycin (50 uM)	1	0	1	1	0	-0.235757	0.0131265	0.0110167	0.0871679
	EN	BLCA	Bleomycin (50 uM)	0	1	1	1	0	-0.195526	0.0079674	0.00761393	0.0226819
	EN	BLCA	Bleomycin (50 uM)	1	1	1	1	0	-0.163558	0.0085121	0.00815923	0.0211629
	EN	BLCA	Vinorelbine	1	0	0	0	0	-0.130312	0.00878134	0.00774323	0.0627399
	EN	BLCA	Vinorelbine	0	1	0	0	0	-0.18719	0.00735355	0.00672275	0.044783
	EN	BLCA	Vinorelbine	1	1	0	0	0	-0.1842	0.00845236	0.0077576	0.0428339
	EN	BLCA	Vinorelbine	0	0	1	0	0	-0.0256462	0.00892214	0.00811294	0.0474664
	EN	BLCA	Vinorelbine	1	0	1	0	0	-0.028895	0.0162168	0.0150818	0.0362486
	EN	BLCA	Vinorelbine	0	1	1	0	0	-0.167353	0.00855566	0.0079445	0.0370222
	EN	BLCA	Vinorelbine	1	1	1	0	0	-0.212921	0.00706059	0.00650146	0.0412044
	EN	BLCA	Vinorelbine	0	0	0	1	0	-0.270901	0.0109468	0.00957035	0.0669868
	EN	BLCA	Vinorelbine	1	0	0	1	0	-0.267876	0.0105147	0.00914005	0.0698239
	EN	BLCA	Vinorelbine	0	1	0	1	0	-0.128076	0.00995203	0.00950204	0.0231265
	EN	BLCA	Vinorelbine	1	1	0	1	0	-0.207431	0.00758332	0.00703503	0.0374896
	EN	BLCA	Vinorelbine	0	0	1	1	0	-0.202975	0.0112185	0.00988518	0.0630962
	EN	BLCA	Vinorelbine	1	0	1	1	0	-0.223437	0.00973981	0.00869981	0.0563407
	EN	BLCA	Vinorelbine	0	1	1	1	0	-0.1623	0.00731661	0.00678687	0.0375434
	EN	BLCA	Vinorelbine	1	1	1	1	0	-0.201217	0.00740336	0.00674269	0.0466696
	EN	BLCA	NSC-87877	1	0	0	0	0	-0.202158	0.00356522	0.00332843	0.0343365
	EN	BLCA	NSC-87877	0	1	0	0	0	-0.149871	0.0038622	0.00362914	0.0310999
	EN	BLCA	NSC-87877	1	1	0	0	0	-0.106897	0.00390946	0.00367846	0.0304346
	EN	BLCA	NSC-87877	0	0	1	0	0	-0.0385576	0.00420244	0.00362293	0.0739196
	EN	BLCA	NSC-87877	1	0	1	0	0	-0.167648	0.00423869	0.00382577	0.0511587
	EN	BLCA	NSC-87877	0	1	1	0	0	-0.112493	0.00358895	0.00337755	0.0303369
	EN	BLCA	NSC-87877	1	1	1	0	0	-0.132272	0.00345087	0.00325596	0.0290543
	EN	BLCA	NSC-87877	0	0	0	1	0	-0.072433	0.008279	0.00614413	0.14695
	EN	BLCA	NSC-87877	1	0	0	1	0	-0.137981	0.00692742	0.00563298	0.102695
	EN	BLCA	NSC-87877	0	1	0	1	0	-0.0979021	0.00387639	0.00367329	0.0268961
	EN	BLCA	NSC-87877	1	1	0	1	0	-0.12488	0.0038256	0.00363101	0.0260903
	EN	BLCA	NSC-87877	0	0	1	1	0	-0.0785843	0.00813455	0.00601205	0.148925
	EN	BLCA	NSC-87877	1	0	1	1	0	-0.13759	0.00628352	0.00491528	0.121575
	EN	BLCA	NSC-87877	0	1	1	1	0	-0.141935	0.00356094	0.00332307	0.0345393
	EN	BLCA	NSC-87877	1	1	1	1	0	-0.1165	0.0035248	0.00331319	0.0309363
	EN	BLCA	SN-38	1	0	0	0	0	0.151159	0.016166	0.0130835	0.104997
	EN	BLCA	SN-38	0	1	0	0	0	-0.015074	0.00837749	0.00817991	0.0119326
	EN	BLCA	SN-38	1	1	0	0	0	0.0467389	0.00818873	0.00792287	0.0164995
	EN	BLCA	SN-38	0	0	1	0	0	-0.371022	0.0125453	0.0110861	0.0616693
	EN	BLCA	SN-38	1	0	1	0	0	0.0262294	0.018141	0.0152234	0.0872263
	EN	BLCA	SN-38	0	1	1	0	0	-0.0549462	0.00704285	0.00676311	0.0202596
	EN	BLCA	SN-38	1	1	1	0	0	0.0235542	0.0080937	0.0077756	0.020042
	EN	BLCA	SN-38	0	0	0	1	0	0.424328	0.0161987	0.0133275	0.0969355
	EN	BLCA	SN-38	1	0	0	1	0	0.312387	0.014152	0.0121073	0.0777092
	EN	BLCA	SN-38	0	1	0	1	0	-0.0237335	0.00785751	0.00764647	0.0136115
	EN	BLCA	SN-38	1	1	0	1	0	-0.0652397	0.00752516	0.00735177	0.0116542
	EN	BLCA	SN-38	0	0	1	1	0	0.467015	0.015522	0.011957	0.129017
	EN	BLCA	SN-38	1	0	1	1	0	0.397568	0.014513	0.0119341	0.0972073
	EN	BLCA	SN-38	0	1	1	1	0	0.00690373	0.00829813	0.00805969	0.0145757
	EN	BLCA	SN-38	1	1	1	1	0	0.00116982	0.00775064	0.00755716	0.0126385
	EN	BLCA	AZD-2281	1	0	0	0	0	-0.268022	0.00486012	0.0044542	0.0435528
	EN	BLCA	AZD-2281	0	1	0	0	0	-0.128625	0.00436208	0.00401725	0.0411296
	EN	BLCA	AZD-2281	1	1	0	0	0	-0.121823	0.00374829	0.00354322	0.0281171
	EN	BLCA	AZD-2281	0	0	1	0	0	-0.289949	0.00488435	0.00430434	0.0630393
	EN	BLCA	AZD-2281	1	0	1	0	0	-0.234397	0.00617995	0.00550365	0.0578198
	EN	BLCA	AZD-2281	0	1	1	0	0	-0.126296	0.00381938	0.00355513	0.0358172
	EN	BLCA	AZD-2281	1	1	1	0	0	-0.16052	0.00410524	0.00380382	0.0380929
	EN	BLCA	AZD-2281	0	0	0	1	0	-0.302422	0.006163	0.00494278	0.109434
	EN	BLCA	AZD-2281	1	0	0	1	0	-0.369882	0.00601746	0.00456013	0.136913
	EN	BLCA	AZD-2281	0	1	0	1	0	-0.131764	0.00372707	0.00356134	0.022734
	EN	BLCA	AZD-2281	1	1	0	1	0	-0.0921032	0.00386076	0.00367358	0.0248379
	EN	BLCA	AZD-2281	0	0	1	1	0	-0.378469	0.00613372	0.0046542	0.136296
	EN	BLCA	AZD-2281	1	0	1	1	0	-0.416093	0.0057458	0.0044541	0.125969
	EN	BLCA	AZD-2281	0	1	1	1	0	-0.0942234	0.00389543	0.00367578	0.0290021
	EN	BLCA	AZD-2281	1	1	1	1	0	-0.139372	0.00380842	0.00358021	0.0308769
	EN	BLCA	AZD6244	1	0	0	0	0	0.145461	0.0108262	0.00939845	0.070476
	EN	BLCA	AZD6244	0	1	0	0	0	-0.138071	0.00589094	0.00561814	0.0236987
	EN	BLCA	AZD6244	1	1	0	0	0	-0.175048	0.00594301	0.00572171	0.0189698
	EN	BLCA	AZD6244	0	0	1	0	0	-0.341178	0.0097798	0.00859928	0.0641438
	EN	BLCA	AZD6244	1	0	1	0	0	0.0772049	0.016348	0.0141626	0.0715048
	EN	BLCA	AZD6244	0	1	1	0	0	-0.152034	0.00568928	0.00546208	0.0203711
	EN	BLCA	AZD6244	1	1	1	0	0	-0.153872	0.0055394	0.00521042	0.0305933
	EN	BLCA	AZD6244	0	0	0	1	0	-0.198465	0.0136644	0.0122212	0.055695
	EN	BLCA	AZD6244	1	0	0	1	0	-0.012367	0.00928004	0.00848206	0.0448957
	EN	BLCA	AZD6244	0	1	0	1	0	-0.173477	0.00560182	0.00532176	0.0256326
	EN	BLCA	AZD6244	1	1	0	1	0	-0.181046	0.00575079	0.00539872	0.0315666
	EN	BLCA	AZD6244	0	0	1	1	0	-0.242698	0.0136597	0.0123115	0.0518639
	EN	BLCA	AZD6244	1	0	1	1	0	-0.00569628	0.00895563	0.00808613	0.0509774
	EN	BLCA	AZD6244	0	1	1	1	0	-0.165613	0.00536038	0.00506208	0.0286126
	EN	BLCA	AZD6244	1	1	1	1	0	-0.17558	0.00553585	0.00528037	0.0236155
	EN	BLCA	Bicalutamide	1	0	0	0	0	-0.256257	0.00344601	0.00307888	0.056207
	EN	BLCA	Bicalutamide	0	1	0	0	0	-0.15309	0.00247807	0.00236993	0.0223017
	EN	BLCA	Bicalutamide	1	1	0	0	0	-0.105487	0.00260331	0.00252273	0.0157184
	EN	BLCA	Bicalutamide	0	0	1	0	0	-0.212321	0.00356651	0.00326073	0.0447583
	EN	BLCA	Bicalutamide	1	0	1	0	0	-0.277463	0.00698741	0.00614813	0.0638076
	EN	BLCA	Bicalutamide	0	1	1	0	0	-0.20752	0.00285023	0.0027097	0.0252701
	EN	BLCA	Bicalutamide	1	1	1	0	0	-0.232206	0.00233788	0.0022098	0.0281561
	EN	BLCA	Bicalutamide	0	0	0	1	0	-0.217738	0.00482643	0.00423381	0.0653153
	EN	BLCA	Bicalutamide	1	0	0	1	0	-0.241043	0.0043264	0.00386252	0.0565864
	EN	BLCA	Bicalutamide	0	1	0	1	0	-0.228739	0.00222237	0.00206974	0.0355443
	EN	BLCA	Bicalutamide	1	1	0	1	0	-0.172282	0.00231518	0.00220145	0.0251737
	EN	BLCA	Bicalutamide	0	0	1	1	0	-0.316773	0.00459242	0.00372828	0.103483
	EN	BLCA	Bicalutamide	1	0	1	1	0	-0.338997	0.00441422	0.00378683	0.0763528
	EN	BLCA	Bicalutamide	0	1	1	1	0	-0.218868	0.0024623	0.00234719	0.0239291
	EN	BLCA	Bicalutamide	1	1	1	1	0	-0.161699	0.0025592	0.00244927	0.021946
	EN	BLCA	Bicalutamide	1	0	0	0	0	-0.0307472	0.00535274	0.00491905	0.0421965
	EN	BLCA	Bicalutamide	0	1	0	0	0	-0.222325	0.00348969	0.00327942	0.0310534
	EN	BLCA	Bicalutamide	1	1	0	0	0	-0.165862	0.00355807	0.00341926	0.0198916
	EN	BLCA	Bicalutamide	0	0	1	0	0	-0.101217	0.00454499	0.00412391	0.0485351
	EN	BLCA	Bicalutamide	1	0	1	0	0	-0.00283467	0.00751164	0.00657408	0.0664631
	EN	BLCA	Bicalutamide	0	1	1	0	0	-0.184632	0.00422099	0.00405095	0.0205538
	EN	BLCA	Bicalutamide	1	1	1	0	0	-0.223847	0.00340739	0.00321042	0.0297537
	EN	BLCA	Bicalutamide	0	0	0	1	0	-0.224335	0.00487425	0.00427757	0.0651067
	EN	BLCA	Bicalutamide	1	0	0	1	0	-0.176704	0.00468866	0.00418012	0.0572777
	EN	BLCA	Bicalutamide	0	1	0	1	0	-0.203847	0.0035447	0.0032891	0.0373837
	EN	BLCA	Bicalutamide	1	1	0	1	0	-0.21692	0.00351348	0.00329934	0.0314221
	EN	BLCA	Bicalutamide	0	0	1	1	0	-0.184845	0.00464903	0.00407101	0.0661896
	EN	BLCA	Bicalutamide	1	0	1	1	0	-0.162882	0.00519722	0.00451552	0.0700708
	EN	BLCA	Bicalutamide	0	1	1	1	0	-0.195929	0.00347134	0.00329177	0.0265456
	EN	BLCA	Bicalutamide	1	1	1	1	0	-0.231379	0.00345991	0.00323177	0.0340794
	EN	BLCA	QS11	1	0	0	0	0	-0.15458	0.0103559	0.00956722	0.0395662
	EN	BLCA	QS11	0	1	0	0	0	-0.257738	0.00887725	0.0082213	0.0383439
	EN	BLCA	QS11	1	1	0	0	0	-0.274679	0.00855786	0.0078823	0.0410688
	EN	BLCA	QS11	0	0	1	0	0	-0.318702	0.0126025	0.0101817	0.10585
	EN	BLCA	QS11	1	0	1	0	0	-0.168321	0.0198956	0.0178637	0.0537581
	EN	BLCA	QS11	0	1	1	0	0	-0.306781	0.0082571	0.00761032	0.040739
	EN	BLCA	QS11	1	1	1	0	0	-0.287889	0.00922074	0.00849497	0.0409446
	EN	BLCA	QS11	0	0	0	1	0	-0.0264805	0.0153183	0.013852	0.0502253
	EN	BLCA	QS11	1	0	0	1	0	-0.100992	0.0128147	0.0114832	0.0547461
	EN	BLCA	QS11	0	1	0	1	0	-0.299684	0.00876249	0.0080443	0.0427058
	EN	BLCA	QS11	1	1	0	1	0	-0.283578	0.00845763	0.00785881	0.036684
	EN	BLCA	QS11	0	0	1	1	0	-0.0569909	0.0132496	0.0117462	0.0600752
	EN	BLCA	QS11	1	0	1	1	0	-0.147051	0.0122215	0.0109048	0.056874
	EN	BLCA	QS11	0	1	1	1	0	-0.33412	0.00863137	0.00780132	0.0504692
	EN	BLCA	QS11	1	1	1	1	0	-0.291976	0.0088828	0.00816047	0.0423569
	EN	BLCA	CP466722	1	0	0	0	0	0.047912	0.0104916	0.00954601	0.0471571
	EN	BLCA	CP466722	0	1	0	0	0	-0.274078	0.00692196	0.00631282	0.0459929
	EN	BLCA	CP466722	1	1	0	0	0	-0.275412	0.00645464	0.00587178	0.0472496
	EN	BLCA	CP466722	0	0	1	0	0	-0.147991	0.00854158	0.00745129	0.0680677
	EN	BLCA	CP466722	1	0	1	0	0	0.0545411	0.0158741	0.0146401	0.0404196
	EN	BLCA	CP466722	0	1	1	0	0	-0.287096	0.00623163	0.00574523	0.0405896
	EN	BLCA	CP466722	1	1	1	0	0	-0.290546	0.00680087	0.0061974	0.0463943
	EN	BLCA	CP466722	0	0	0	1	0	-0.145055	0.0095142	0.00847737	0.057565
	EN	BLCA	CP466722	1	0	0	1	0	-0.137153	0.00830649	0.00772846	0.0360327
	EN	BLCA	CP466722	0	1	0	1	0	-0.286138	0.00666417	0.00614006	0.0409098
	EN	BLCA	CP466722	1	1	0	1	0	-0.287797	0.00633445	0.00580418	0.0436566
	EN	BLCA	CP466722	0	0	1	1	0	-0.0555809	0.0111666	0.00968504	0.070932
	EN	BLCA	CP466722	1	0	1	1	0	-0.119507	0.00712764	0.00671948	0.0294675
	EN	BLCA	CP466722	0	1	1	1	0	-0.297629	0.00652555	0.00606121	0.036875
	EN	BLCA	CP466722	1	1	1	1	0	-0.302278	0.00659574	0.00604035	0.0439248
	EN	BLCA	RDEA119 (rescreen)	1	0	0	0	0	0.0947981	0.00748312	0.0066515	0.0587682
	EN	BLCA	RDEA119 (rescreen)	0	1	0	0	0	-0.0778075	0.00450833	0.00435444	0.0173622
	EN	BLCA	RDEA119 (rescreen)	1	1	0	0	0	-0.0227743	0.00492277	0.00470315	0.0228121
	EN	BLCA	RDEA119 (rescreen)	0	0	1	0	0	-0.341657	0.00596411	0.00527032	0.0616775
	EN	BLCA	RDEA119 (rescreen)	1	0	1	0	0	-0.0204862	0.0107047	0.00990664	0.0386986
	EN	BLCA	RDEA119 (rescreen)	0	1	1	0	0	-0.0881027	0.0044121	0.0042425	0.0195947
	EN	BLCA	RDEA119 (rescreen)	1	1	1	0	0	-0.0801378	0.00447697	0.0043059	0.0194749
	EN	BLCA	RDEA119 (rescreen)	0	0	0	1	0	0.0405478	0.00734101	0.00654335	0.0573873
	EN	BLCA	RDEA119 (rescreen)	1	0	0	1	0	0.0543955	0.00748573	0.00631722	0.0844557
	EN	BLCA	RDEA119 (rescreen)	0	1	0	1	0	-0.0954378	0.00449322	0.00430105	0.0218482
	EN	BLCA	RDEA119 (rescreen)	1	1	0	1	0	-0.0894004	0.0043225	0.00416311	0.0187815
	EN	BLCA	RDEA119 (rescreen)	0	0	1	1	0	-0.0247075	0.00795542	0.00691233	0.0700431
	EN	BLCA	RDEA119 (rescreen)	1	0	1	1	0	0.0225354	0.00755392	0.00649125	0.0755167
	EN	BLCA	RDEA119 (rescreen)	0	1	1	1	0	-0.0507701	0.00463288	0.00443296	0.0220481
	EN	BLCA	RDEA119 (rescreen)	1	1	1	1	0	-0.0664524	0.00437486	0.00419249	0.0212826
	EN	BLCA	GDC0941 (rescreen)	1	0	0	0	0	-0.198165	0.0089739	0.0081323	0.0491585
	EN	BLCA	GDC0941 (rescreen)	0	1	0	0	0	-0.232231	0.00623402	0.00593931	0.0242049
	EN	BLCA	GDC0941 (rescreen)	1	1	0	0	0	-0.181939	0.00644217	0.00619296	0.019721
	EN	BLCA	GDC0941 (rescreen)	0	0	1	0	0	0.237714	0.00814706	0.00688776	0.0835643
	EN	BLCA	GDC0941 (rescreen)	1	0	1	0	0	0.164548	0.00905781	0.00810193	0.0556471
	EN	BLCA	GDC0941 (rescreen)	0	1	1	0	0	-0.211117	0.00635974	0.00607945	0.0225291
	EN	BLCA	GDC0941 (rescreen)	1	1	1	0	0	-0.199266	0.00596851	0.00568969	0.0239118
	EN	BLCA	GDC0941 (rescreen)	0	0	0	1	0	-0.123183	0.0105249	0.00918867	0.0676813
	EN	BLCA	GDC0941 (rescreen)	1	0	0	1	0	-0.22952	0.00883921	0.00777092	0.0642266
	EN	BLCA	GDC0941 (rescreen)	0	1	0	1	0	-0.203141	0.00579948	0.0055645	0.0206754
	EN	BLCA	GDC0941 (rescreen)	1	1	0	1	0	-0.218973	0.00554764	0.00527931	0.0247788
	EN	BLCA	GDC0941 (rescreen)	0	0	1	1	0	0.151725	0.006903	0.00619922	0.0536629
	EN	BLCA	GDC0941 (rescreen)	1	0	1	1	0	0.147669	0.00700244	0.00619074	0.0614471
	EN	BLCA	GDC0941 (rescreen)	0	1	1	1	0	-0.204084	0.00542859	0.00518662	0.0227905
	EN	BLCA	GDC0941 (rescreen)	1	1	1	1	0	-0.17707	0.0057103	0.00545385	0.0229672
	EN	BLCA	MLN4924	1	0	0	0	0	0.0832788	0.0124645	0.0111439	0.0558758
	EN	BLCA	MLN4924	0	1	0	0	0	-0.122958	0.00792142	0.00769374	0.0145796
	EN	BLCA	MLN4924	1	1	0	0	0	-0.134848	0.00820724	0.00784952	0.0222748
	EN	BLCA	MLN4924	0	0	1	0	0	-0.213507	0.01766	0.0158094	0.0552383
	EN	BLCA	MLN4924	1	0	1	0	0	-0.0464271	0.0138986	0.0124521	0.0548372
	EN	BLCA	MLN4924	0	1	1	0	0	-0.171864	0.00827042	0.00793059	0.0209726
	EN	BLCA	MLN4924	1	1	1	0	0	-0.101784	0.00862539	0.00824326	0.0226497
	EN	BLCA	MLN4924	0	0	0	1	0	0.143215	0.0146623	0.0131255	0.055249
	EN	BLCA	MLN4924	1	0	0	1	0	0.135294	0.0115538	0.0103438	0.0552025
	EN	BLCA	MLN4924	0	1	0	1	0	-0.161487	0.00841053	0.00818874	0.0133611
	EN	BLCA	MLN4924	1	1	0	1	0	-0.118796	0.00847331	0.00814343	0.0198498
	EN	BLCA	MLN4924	0	0	1	1	0	0.175478	0.0134973	0.0116926	0.0715198
	EN	BLCA	MLN4924	1	0	1	1	0	0.158924	0.0117867	0.0104993	0.0577033
	EN	BLCA	MLN4924	0	1	1	1	0	-0.134017	0.00800459	0.00767619	0.0209399
	EN	BLCA	MLN4924	1	1	1	1	0	-0.186744	0.00864708	0.00826774	0.022423
	EN	BLCA	Midostaurin	1	0	0	0	0	0.0258938	0.00804467	0.00701972	0.0679334
	EN	BLCA	Midostaurin	0	1	0	0	0	-0.249696	0.00638488	0.00588464	0.0407484
	EN	BLCA	Midostaurin	1	1	0	0	0	-0.270603	0.00643026	0.00605965	0.0296641
	EN	BLCA	Midostaurin	0	0	1	0	0	-0.127348	0.00813834	0.00735132	0.0507658
	EN	BLCA	Midostaurin	1	0	1	0	0	0.0271597	0.0100448	0.00916201	0.0459294
	EN	BLCA	Midostaurin	0	1	1	0	0	-0.268969	0.00605481	0.00559783	0.0391966
	EN	BLCA	Midostaurin	1	1	1	0	0	-0.285148	0.00596684	0.00550056	0.0406388
	EN	BLCA	Midostaurin	0	0	0	1	0	-0.155783	0.00890471	0.00806596	0.049383
	EN	BLCA	Midostaurin	1	0	0	1	0	-0.188585	0.0102507	0.00889608	0.0706304
	EN	BLCA	Midostaurin	0	1	0	1	0	-0.254635	0.00726857	0.00683294	0.030883
	EN	BLCA	Midostaurin	1	1	0	1	0	-0.310894	0.00572417	0.00518392	0.0494871
	EN	BLCA	Midostaurin	0	0	1	1	0	-0.197841	0.0102909	0.00913112	0.0596449
	EN	BLCA	Midostaurin	1	0	1	1	0	-0.149425	0.00994608	0.00870378	0.0665138
	EN	BLCA	Midostaurin	0	1	1	1	0	-0.254301	0.00648522	0.00615045	0.026488
	EN	BLCA	Midostaurin	1	1	1	1	0	-0.269413	0.00670696	0.00626816	0.0338055
	EN	BLCA	CHIR-99021	1	0	0	0	0	-0.242293	0.00530996	0.00469215	0.0616895
	EN	BLCA	CHIR-99021	0	1	0	0	0	-0.0364295	0.0037914	0.00359248	0.0269343
	EN	BLCA	CHIR-99021	1	1	0	0	0	-0.0497108	0.0039057	0.00370651	0.0261607
	EN	BLCA	CHIR-99021	0	0	1	0	0	-0.247636	0.00535391	0.00476099	0.0585515
	EN	BLCA	CHIR-99021	1	0	1	0	0	-0.235145	0.00624197	0.00554981	0.0586314
	EN	BLCA	CHIR-99021	0	1	1	0	0	-0.0203165	0.00397938	0.00376724	0.0273781
	EN	BLCA	CHIR-99021	1	1	1	0	0	-0.0401459	0.00393194	0.00375456	0.0230732
	EN	BLCA	CHIR-99021	0	0	0	1	0	-0.0539603	0.00619575	0.00556301	0.0537579
	EN	BLCA	CHIR-99021	1	0	0	1	0	-0.219198	0.00533869	0.00483857	0.0491007
	EN	BLCA	CHIR-99021	0	1	0	1	0	-0.0419737	0.00359798	0.00347012	0.0180873
	EN	BLCA	CHIR-99021	1	1	0	1	0	-0.0121208	0.00388223	0.00369939	0.0241118
	EN	BLCA	CHIR-99021	0	0	1	1	0	-0.166646	0.00504494	0.00444342	0.063311
	EN	BLCA	CHIR-99021	1	0	1	1	0	-0.28799	0.00486188	0.00430112	0.0611221
	EN	BLCA	CHIR-99021	0	1	1	1	0	-0.0384932	0.00388442	0.00370829	0.0231932
	EN	BLCA	CHIR-99021	1	1	1	1	0	0.00139302	0.00382971	0.00366941	0.0213733
	EN	BLCA	AP-24534	1	0	0	0	0	-0.388692	0.00558579	0.00502009	0.0532886
	EN	BLCA	AP-24534	0	1	0	0	0	-0.277814	0.00566855	0.00524675	0.0386233
	EN	BLCA	AP-24534	1	1	0	0	0	-0.286118	0.00514697	0.00474485	0.040629
	EN	BLCA	AP-24534	0	0	1	0	0	-0.279239	0.00610066	0.00544117	0.0570772
	EN	BLCA	AP-24534	1	0	1	0	0	-0.177232	0.0130353	0.0122484	0.0311163
	EN	BLCA	AP-24534	0	1	1	0	0	-0.310763	0.00538895	0.00485306	0.0522749
	EN	BLCA	AP-24534	1	1	1	0	0	-0.278167	0.00541066	0.00502643	0.0367977
	EN	BLCA	AP-24534	0	0	0	1	0	-0.269166	0.0129779	0.0112034	0.0732528
	EN	BLCA	AP-24534	1	0	0	1	0	-0.329944	0.0109628	0.00961408	0.0654511
	EN	BLCA	AP-24534	0	1	0	1	0	-0.294857	0.00538231	0.00490112	0.0467589
	EN	BLCA	AP-24534	1	1	0	1	0	-0.262785	0.00534174	0.00491959	0.0411173
	EN	BLCA	AP-24534	0	0	1	1	0	-0.249539	0.0110339	0.00950561	0.0742724
	EN	BLCA	AP-24534	1	0	1	1	0	-0.302797	0.00999305	0.00870765	0.0686274
	EN	BLCA	AP-24534	0	1	1	1	0	-0.280321	0.00582784	0.00534964	0.0427566
	EN	BLCA	AP-24534	1	1	1	1	0	-0.314525	0.00548154	0.00493505	0.0524158
	EN	BLCA	AZD6482	1	0	0	0	0	-0.228009	0.0128665	0.011531	0.054685
	EN	BLCA	AZD6482	0	1	0	0	0	-0.169236	0.00623344	0.00592589	0.0252879
	EN	BLCA	AZD6482	1	1	0	0	0	-0.106249	0.00648981	0.00618031	0.0244229
	EN	BLCA	AZD6482	0	0	1	0	0	-0.107896	0.00908959	0.00802967	0.0618353
	EN	BLCA	AZD6482	1	0	1	0	0	-0.0745749	0.0131795	0.0116018	0.0635799
	EN	BLCA	AZD6482	0	1	1	0	0	-0.137798	0.00762525	0.00723578	0.0262013
	EN	BLCA	AZD6482	1	1	1	0	0	-0.139774	0.00677736	0.00638071	0.0301353
	EN	BLCA	AZD6482	0	0	0	1	0	-0.046015	0.0100631	0.00914491	0.0477687
	EN	BLCA	AZD6482	1	0	0	1	0	-0.10267	0.00915937	0.00810476	0.0610105
	EN	BLCA	AZD6482	0	1	0	1	0	-0.11884	0.00722413	0.00683574	0.027617
	EN	BLCA	AZD6482	1	1	0	1	0	-0.144552	0.00664359	0.00629616	0.0268436
	EN	BLCA	AZD6482	0	0	1	1	0	-0.00750589	0.00965565	0.00864165	0.0553613
	EN	BLCA	AZD6482	1	0	1	1	0	-0.0817666	0.0092836	0.00813422	0.0658933
	EN	BLCA	AZD6482	0	1	1	1	0	-0.128617	0.00640627	0.00612786	0.0222089
	EN	BLCA	AZD6482	1	1	1	1	0	-0.130257	0.00672415	0.00637883	0.0263479
	EN	BLCA	JNK-9L	1	0	0	0	0	-0.195355	0.00911259	0.00805101	0.0617719
	EN	BLCA	JNK-9L	0	1	0	0	0	-0.116496	0.00447581	0.0042904	0.0211469
	EN	BLCA	JNK-9L	1	1	0	0	0	-0.124492	0.00424831	0.00412645	0.0145501
	EN	BLCA	JNK-9L	0	0	1	0	0	-0.151117	0.00737063	0.00611547	0.0928034
	EN	BLCA	JNK-9L	1	0	1	0	0	-0.170546	0.0127645	0.0108052	0.0829335
	EN	BLCA	JNK-9L	0	1	1	0	0	-0.124941	0.00455617	0.00437841	0.0198923
	EN	BLCA	JNK-9L	1	1	1	0	0	-0.110271	0.0041133	0.00395866	0.019156
	EN	BLCA	JNK-9L	0	0	0	1	0	-0.258441	0.00687301	0.0061444	0.055914
	EN	BLCA	JNK-9L	1	0	0	1	0	-0.274913	0.00589507	0.00520287	0.0622912
	EN	BLCA	JNK-9L	0	1	0	1	0	-0.0940889	0.00452798	0.00436532	0.0182883
	EN	BLCA	JNK-9L	1	1	0	1	0	-0.0977118	0.00474174	0.00459732	0.0154623
	EN	BLCA	JNK-9L	0	0	1	1	0	-0.290944	0.00684422	0.00594537	0.0701641
	EN	BLCA	JNK-9L	1	0	1	1	0	-0.288675	0.00696175	0.00589789	0.0825405
	EN	BLCA	JNK-9L	0	1	1	1	0	-0.124966	0.00432969	0.00419583	0.0157001
	EN	BLCA	JNK-9L	1	1	1	1	0	-0.15337	0.00442056	0.00421292	0.0240465
	EN	BLCA	PF-562271	1	0	0	0	0	-0.224347	0.00668688	0.00590908	0.0616715
	EN	BLCA	PF-562271	0	1	0	0	0	-0.240993	0.00508058	0.00479179	0.0292441
	EN	BLCA	PF-562271	1	1	0	0	0	-0.276552	0.00469407	0.00433463	0.0397892
	EN	BLCA	PF-562271	0	0	1	0	0	-0.281707	0.00674257	0.00587801	0.0683967
	EN	BLCA	PF-562271	1	0	1	0	0	-0.10201	0.00721824	0.00638464	0.061205
	EN	BLCA	PF-562271	0	1	1	0	0	-0.236057	0.00461131	0.00433059	0.0313835
	EN	BLCA	PF-562271	1	1	1	0	0	-0.245211	0.00503966	0.00474586	0.0300153
	EN	BLCA	PF-562271	0	0	0	1	0	-0.0398809	0.00803259	0.00699322	0.0690626
	EN	BLCA	PF-562271	1	0	0	1	0	-0.0928763	0.00769749	0.00644007	0.0887083
	EN	BLCA	PF-562271	0	1	0	1	0	-0.252617	0.00514363	0.00482953	0.0314847
	EN	BLCA	PF-562271	1	1	0	1	0	-0.251754	0.00487751	0.00457448	0.0320484
	EN	BLCA	PF-562271	0	0	1	1	0	-0.00516329	0.00762169	0.00663987	0.068735
	EN	BLCA	PF-562271	1	0	1	1	0	-0.0405271	0.00683725	0.00596759	0.0678122
	EN	BLCA	PF-562271	0	1	1	1	0	-0.223105	0.00503643	0.0047152	0.0329285
	EN	BLCA	PF-562271	1	1	1	1	0	-0.280492	0.00511975	0.00474347	0.0381318
	EN	BLCA	HG-6-64-1	1	0	0	0	0	-0.202702	0.00829948	0.00749095	0.0511593
	EN	BLCA	HG-6-64-1	0	1	0	0	0	-0.263202	0.00556679	0.00512988	0.0408226
	EN	BLCA	HG-6-64-1	1	1	0	0	0	-0.276878	0.00570477	0.00527441	0.039178
	EN	BLCA	HG-6-64-1	0	0	1	0	0	-0.119821	0.00947006	0.00847287	0.0555182
	EN	BLCA	HG-6-64-1	1	0	1	0	0	-0.0987632	0.0125463	0.0115397	0.0417671
	EN	BLCA	HG-6-64-1	0	1	1	0	0	-0.283526	0.00560524	0.00516146	0.0411946
	EN	BLCA	HG-6-64-1	1	1	1	0	0	-0.295158	0.00556733	0.00505931	0.04777
	EN	BLCA	HG-6-64-1	0	0	0	1	0	-0.192129	0.0108611	0.00885892	0.101182
	EN	BLCA	HG-6-64-1	1	0	0	1	0	-0.238332	0.0111769	0.00945316	0.0833622
	EN	BLCA	HG-6-64-1	0	1	0	1	0	-0.269531	0.00590533	0.00542345	0.0425104
	EN	BLCA	HG-6-64-1	1	1	0	1	0	-0.293043	0.00585177	0.00537587	0.0423612
	EN	BLCA	HG-6-64-1	0	0	1	1	0	-0.236971	0.0104185	0.00867163	0.0912521
	EN	BLCA	HG-6-64-1	1	0	1	1	0	-0.2816	0.0103051	0.00883716	0.0765364
	EN	BLCA	HG-6-64-1	0	1	1	1	0	-0.272655	0.00574067	0.00531918	0.0380917
	EN	BLCA	HG-6-64-1	1	1	1	1	0	-0.256214	0.00589435	0.0055341	0.0315117
	EN	BLCA	JQ1	1	0	0	0	0	-0.385573	0.01137	0.00996691	0.0656636
	EN	BLCA	JQ1	0	1	0	0	0	-0.10414	0.00760301	0.00723199	0.0250047
	EN	BLCA	JQ1	1	1	0	0	0	-0.0897017	0.00751813	0.00717683	0.0232218
	EN	BLCA	JQ1	0	0	1	0	0	-0.0575203	0.00958515	0.00839722	0.0659653
	EN	BLCA	JQ1	1	0	1	0	0	-0.118699	0.0139558	0.0126718	0.048184
	EN	BLCA	JQ1	0	1	1	0	0	-0.11758	0.00749008	0.0071646	0.0222063
	EN	BLCA	JQ1	1	1	1	0	0	-0.11435	0.0068577	0.00651209	0.0258448
	EN	BLCA	JQ1	0	0	0	1	0	-0.249928	0.0138614	0.0119893	0.0722932
	EN	BLCA	JQ1	1	0	0	1	0	-0.338861	0.00922048	0.00811533	0.0636635
	EN	BLCA	JQ1	0	1	0	1	0	-0.0926298	0.00731441	0.00701879	0.0206218
	EN	BLCA	JQ1	1	1	0	1	0	-0.143472	0.00699065	0.00669641	0.0214944
	EN	BLCA	JQ1	0	0	1	1	0	-0.142072	0.00988093	0.0090131	0.0458991
	EN	BLCA	JQ1	1	0	1	1	0	-0.278199	0.00779924	0.00702585	0.05212
	EN	BLCA	JQ1	0	1	1	1	0	-0.100077	0.00754218	0.00713237	0.0279193
	EN	BLCA	JQ1	1	1	1	1	0	-0.0997942	0.00762337	0.00719217	0.0290964
	EN	BLCA	JQ12	1	0	0	0	0	-0.281392	0.0109546	0.00992068	0.0494894
	EN	BLCA	JQ12	0	1	0	0	0	-0.340112	0.00731227	0.00665542	0.0469919
	EN	BLCA	JQ12	1	1	0	0	0	-0.331146	0.00717369	0.00656534	0.0442502
	EN	BLCA	JQ12	0	0	1	0	0	-0.360013	0.0102704	0.00912051	0.0592318
	EN	BLCA	JQ12	1	0	1	0	0	-0.272386	0.0229971	0.0205521	0.0560862
	EN	BLCA	JQ12	0	1	1	0	0	-0.345145	0.00736325	0.00671832	0.045768
	EN	BLCA	JQ12	1	1	1	0	0	-0.371297	0.00751019	0.0068109	0.0487911
	EN	BLCA	JQ12	0	0	0	1	0	-0.27176	0.0133644	0.0115421	0.0730332
	EN	BLCA	JQ12	1	0	0	1	0	-0.319368	0.0120554	0.0104822	0.0696884
	EN	BLCA	JQ12	0	1	0	1	0	-0.343994	0.007646	0.0069702	0.0462032
	EN	BLCA	JQ12	1	1	0	1	0	-0.357947	0.00757133	0.00689163	0.0469614
	EN	BLCA	JQ12	0	0	1	1	0	-0.375699	0.0135527	0.011669	0.0745484
	EN	BLCA	JQ12	1	0	1	1	0	-0.402016	0.0123057	0.0104668	0.0805754
	EN	BLCA	JQ12	0	1	1	1	0	-0.353288	0.00691489	0.00626863	0.0489811
	EN	BLCA	JQ12	1	1	1	1	0	-0.353682	0.00718281	0.0065861	0.0433102
	EN	BLCA	DMOG	1	0	0	0	0	-0.190564	0.0067011	0.00614975	0.0428773
	EN	BLCA	DMOG	0	1	0	0	0	-0.0948273	0.00359502	0.00343708	0.0224566
	EN	BLCA	DMOG	1	1	0	0	0	-0.062566	0.00392343	0.00381498	0.0140139
	EN	BLCA	DMOG	0	0	1	0	0	0.197356	0.00630074	0.00545645	0.0716877
	EN	BLCA	DMOG	1	0	1	0	0	0.154296	0.00730358	0.00664638	0.0470764
	EN	BLCA	DMOG	0	1	1	0	0	-0.0455686	0.00366423	0.00357741	0.0119892
	EN	BLCA	DMOG	1	1	1	0	0	-0.0650379	0.0037331	0.00363152	0.0137931
	EN	BLCA	DMOG	0	0	0	1	0	-0.023007	0.0107235	0.0092958	0.0711973
	EN	BLCA	DMOG	1	0	0	1	0	0.0454807	0.00879369	0.00782765	0.0580551
	EN	BLCA	DMOG	0	1	0	1	0	-0.0852161	0.00369354	0.00355845	0.0186255
	EN	BLCA	DMOG	1	1	0	1	0	-0.12104	0.00330562	0.00321488	0.0139144
	EN	BLCA	DMOG	0	0	1	1	0	0.20685	0.00687876	0.00613329	0.0572277
	EN	BLCA	DMOG	1	0	1	1	0	0.21163	0.00682854	0.00604339	0.0609216
	EN	BLCA	DMOG	0	1	1	1	0	-0.112665	0.00329258	0.00318823	0.0160988
	EN	BLCA	DMOG	1	1	1	1	0	-0.0882681	0.00367736	0.00357096	0.0146786
	EN	BLCA	FTI-277	1	0	0	0	0	-0.143503	0.0065779	0.00608241	0.0391173
	EN	BLCA	FTI-277	0	1	0	0	0	-0.144447	0.00411413	0.00384767	0.0334555
	EN	BLCA	FTI-277	1	1	0	0	0	-0.103186	0.00401422	0.00374831	0.0342432
	EN	BLCA	FTI-277	0	0	1	0	0	-0.304503	0.00645055	0.00554573	0.0752822
	EN	BLCA	FTI-277	1	0	1	0	0	-0.132575	0.00892663	0.00835669	0.0329644
	EN	BLCA	FTI-277	0	1	1	0	0	-0.0782187	0.00417643	0.00392652	0.0308318
	EN	BLCA	FTI-277	1	1	1	0	0	-0.122141	0.00381619	0.00357894	0.0320698
	EN	BLCA	FTI-277	0	0	0	1	0	-0.21787	0.00666012	0.00605096	0.0478871
	EN	BLCA	FTI-277	1	0	0	1	0	-0.265577	0.00670664	0.00607776	0.0491523
	EN	BLCA	FTI-277	0	1	0	1	0	-0.0825111	0.00432387	0.00403273	0.0348263
	EN	BLCA	FTI-277	1	1	0	1	0	-0.106744	0.00405974	0.00377999	0.0356686
	EN	BLCA	FTI-277	0	0	1	1	0	-0.282394	0.00632328	0.00566647	0.0547265
	EN	BLCA	FTI-277	1	0	1	1	0	-0.345701	0.00582537	0.00522639	0.0541451
	EN	BLCA	FTI-277	0	1	1	1	0	-0.120631	0.00396924	0.00371842	0.0326141
	EN	BLCA	FTI-277	1	1	1	1	0	-0.0597538	0.00449585	0.00419217	0.0349393
	EN	BLCA	OSU-03012	1	0	0	0	0	-0.20102	0.0123065	0.0111427	0.0495883
	EN	BLCA	OSU-03012	0	1	0	0	0	-0.0817597	0.0115961	0.0107536	0.0376818
	EN	BLCA	OSU-03012	1	1	0	0	0	-0.108764	0.0109528	0.0103197	0.0297487
	EN	BLCA	OSU-03012	0	0	1	0	0	-0.238306	0.0122126	0.0108364	0.0596388
	EN	BLCA	OSU-03012	1	0	1	0	0	-0.0509934	0.0220417	0.0190733	0.0720715
	EN	BLCA	OSU-03012	0	1	1	0	0	-0.131793	0.00967929	0.00894453	0.039432
	EN	BLCA	OSU-03012	1	1	1	0	0	-0.105258	0.0122976	0.0113302	0.0409172
	EN	BLCA	OSU-03012	0	0	0	1	0	-0.0986379	0.0177476	0.0158907	0.0551445
	EN	BLCA	OSU-03012	1	0	0	1	0	-0.0826411	0.0169486	0.0148039	0.0674411
	EN	BLCA	OSU-03012	0	1	0	1	0	-0.112181	0.00955044	0.00868711	0.0473026
	EN	BLCA	OSU-03012	1	1	0	1	0	-0.134805	0.0106981	0.0100399	0.0317293
	EN	BLCA	OSU-03012	0	0	1	1	0	-0.088022	0.0180617	0.0157413	0.0685392
	EN	BLCA	OSU-03012	1	0	1	1	0	-0.0915662	0.0162036	0.0141085	0.069008
	EN	BLCA	OSU-03012	0	1	1	1	0	-0.113607	0.0106484	0.00984398	0.0392353
	EN	BLCA	OSU-03012	1	1	1	1	0	-0.112833	0.0112682	0.0103188	0.0439539
	EN	BLCA	Shikonin	1	0	0	0	0	-0.172969	0.0121283	0.0110293	0.0474197
	EN	BLCA	Shikonin	0	1	0	0	0	-0.165672	0.00664397	0.00632657	0.0244666
	EN	BLCA	Shikonin	1	1	0	0	0	-0.196959	0.00612272	0.00583347	0.0241882
	EN	BLCA	Shikonin	0	0	1	0	0	0.0630596	0.00980287	0.0087371	0.0574218
	EN	BLCA	Shikonin	1	0	1	0	0	0.124496	0.0120893	0.0108351	0.0546565
	EN	BLCA	Shikonin	0	1	1	0	0	-0.180085	0.00611444	0.0057926	0.0270224
	EN	BLCA	Shikonin	1	1	1	0	0	-0.217043	0.00592356	0.00558212	0.0296675
	EN	BLCA	Shikonin	0	0	0	1	0	-0.323916	0.0144824	0.0126637	0.066899
	EN	BLCA	Shikonin	1	0	0	1	0	-0.303443	0.0102993	0.00879943	0.0783722
	EN	BLCA	Shikonin	0	1	0	1	0	-0.162182	0.00640696	0.00613201	0.0219238
	EN	BLCA	Shikonin	1	1	0	1	0	-0.190065	0.00624883	0.00589049	0.0295102
	EN	BLCA	Shikonin	0	0	1	1	0	-0.00449749	0.00937995	0.00855597	0.0459079
	EN	BLCA	Shikonin	1	0	1	1	0	-0.0572293	0.00949829	0.008687	0.0445827
	EN	BLCA	Shikonin	0	1	1	1	0	-0.186596	0.00633083	0.00601058	0.0259438
	EN	BLCA	Shikonin	1	1	1	1	0	-0.180921	0.0062253	0.00592696	0.024545
	EN	BLCA	AKT inhibitor VIII	1	0	0	0	0	-0.279637	0.00658049	0.0060043	0.0457526
	EN	BLCA	AKT inhibitor VIII	0	1	0	0	0	-0.34467	0.00579491	0.00522489	0.0516814
	EN	BLCA	AKT inhibitor VIII	1	1	0	0	0	-0.329475	0.00574644	0.00528369	0.0419281
	EN	BLCA	AKT inhibitor VIII	0	0	1	0	0	-0.230844	0.00764481	0.00671154	0.0649158
	EN	BLCA	AKT inhibitor VIII	1	0	1	0	0	-0.156105	0.0120114	0.0112109	0.0344596
	EN	BLCA	AKT inhibitor VIII	0	1	1	0	0	-0.315219	0.00599834	0.00550325	0.043019
	EN	BLCA	AKT inhibitor VIII	1	1	1	0	0	-0.39914	0.00563993	0.00504247	0.0558707
	EN	BLCA	AKT inhibitor VIII	0	0	0	1	0	-0.157263	0.0106701	0.00929317	0.0688623
	EN	BLCA	AKT inhibitor VIII	1	0	0	1	0	-0.22319	0.00928261	0.00788663	0.0811287
	EN	BLCA	AKT inhibitor VIII	0	1	0	1	0	-0.326259	0.00595503	0.00542366	0.0466649
	EN	BLCA	AKT inhibitor VIII	1	1	0	1	0	-0.325398	0.00596509	0.00544328	0.0457074
	EN	BLCA	AKT inhibitor VIII	0	0	1	1	0	-0.196589	0.00900331	0.00793765	0.0628217
	EN	BLCA	AKT inhibitor VIII	1	0	1	1	0	-0.237393	0.00808367	0.00726377	0.0533718
	EN	BLCA	AKT inhibitor VIII	0	1	1	1	0	-0.339729	0.00555496	0.00504494	0.0480784
	EN	BLCA	AKT inhibitor VIII	1	1	1	1	0	-0.388555	0.00502623	0.00446996	0.0585117
	EN	BLCA	Embelin	1	0	0	0	0	0.0362449	0.00548393	0.00480152	0.0662505
	EN	BLCA	Embelin	0	1	0	0	0	-0.245334	0.00413006	0.00381423	0.0397357
	EN	BLCA	Embelin	1	1	0	0	0	-0.230308	0.00445624	0.00412523	0.0385543
	EN	BLCA	Embelin	0	0	1	0	0	-0.151351	0.00562386	0.0050319	0.0554962
	EN	BLCA	Embelin	1	0	1	0	0	0.0488691	0.00886203	0.00766104	0.0725577
	EN	BLCA	Embelin	0	1	1	0	0	-0.191138	0.0049087	0.00455381	0.0374876
	EN	BLCA	Embelin	1	1	1	0	0	-0.157646	0.0049697	0.00477741	0.0197252
	EN	BLCA	Embelin	0	0	0	1	0	-0.225213	0.00508757	0.00441794	0.0703304
	EN	BLCA	Embelin	1	0	0	1	0	-0.223622	0.00451554	0.00374561	0.09293
	EN	BLCA	Embelin	0	1	0	1	0	-0.187303	0.004628	0.00432404	0.0339405
	EN	BLCA	Embelin	1	1	0	1	0	-0.200117	0.00464476	0.00430636	0.0377866
	EN	BLCA	Embelin	0	0	1	1	0	-0.13859	0.00496634	0.00418505	0.0851675
	EN	BLCA	Embelin	1	0	1	1	0	-0.115318	0.00542724	0.00458527	0.0838945
	EN	BLCA	Embelin	0	1	1	1	0	-0.214501	0.00461858	0.0042701	0.0391847
	EN	BLCA	Embelin	1	1	1	1	0	-0.185851	0.00448392	0.00418925	0.0339618
	EN	BLCA	FH535	1	0	0	0	0	-0.160093	0.00735108	0.00677516	0.040747
	EN	BLCA	FH535	0	1	0	0	0	-0.226713	0.0060628	0.00571585	0.0294467
	EN	BLCA	FH535	1	1	0	0	0	-0.194799	0.00604463	0.00575324	0.0246941
	EN	BLCA	FH535	0	0	1	0	0	-0.228776	0.00791963	0.00724071	0.044753
	EN	BLCA	FH535	1	0	1	0	0	-0.107777	0.020953	0.0191545	0.0448119
	EN	BLCA	FH535	0	1	1	0	0	-0.213228	0.00611815	0.00573029	0.0327237
	EN	BLCA	FH535	1	1	1	0	0	-0.209299	0.0061333	0.00570546	0.0361233
	EN	BLCA	FH535	0	0	0	1	0	-0.134741	0.00871035	0.00759521	0.0682838
	EN	BLCA	FH535	1	0	0	1	0	-0.160474	0.0084544	0.00740135	0.0663172
	EN	BLCA	FH535	0	1	0	1	0	-0.234751	0.00574275	0.00533035	0.0372257
	EN	BLCA	FH535	1	1	0	1	0	-0.239223	0.00616661	0.0057427	0.0355792
	EN	BLCA	FH535	0	0	1	1	0	-0.156051	0.00902753	0.00797017	0.0621261
	EN	BLCA	FH535	1	0	1	1	0	-0.180753	0.00918941	0.00815512	0.0595615
	EN	BLCA	FH535	0	1	1	1	0	-0.169824	0.00609416	0.00574332	0.0296297
	EN	BLCA	FH535	1	1	1	1	0	-0.214838	0.00647459	0.00602668	0.035814
	EN	BLCA	PAC-1	1	0	0	0	0	-0.153437	0.00956808	0.00839861	0.0649993
	EN	BLCA	PAC-1	0	1	0	0	0	-0.205546	0.00465831	0.00433886	0.0354909
	EN	BLCA	PAC-1	1	1	0	0	0	-0.217512	0.00456331	0.00422085	0.0389662
	EN	BLCA	PAC-1	0	0	1	0	0	-0.24447	0.0057549	0.00508376	0.0618419
	EN	BLCA	PAC-1	1	0	1	0	0	-0.067016	0.0088611	0.00775633	0.0663851
	EN	BLCA	PAC-1	0	1	1	0	0	-0.255776	0.00433204	0.00403903	0.0349879
	EN	BLCA	PAC-1	1	1	1	0	0	-0.246481	0.00447563	0.00415695	0.0368983
	EN	BLCA	PAC-1	0	0	0	1	0	-0.162061	0.0074763	0.00650579	0.0692994
	EN	BLCA	PAC-1	1	0	0	1	0	-0.289074	0.00674127	0.00574651	0.0794907
	EN	BLCA	PAC-1	0	1	0	1	0	-0.245205	0.00462049	0.00430888	0.0348824
	EN	BLCA	PAC-1	1	1	0	1	0	-0.230064	0.00463639	0.00430796	0.0367023
	EN	BLCA	PAC-1	0	0	1	1	0	-0.224097	0.00682452	0.00603451	0.0613594
	EN	BLCA	PAC-1	1	0	1	1	0	-0.251487	0.00616203	0.00557254	0.0501936
	EN	BLCA	PAC-1	0	1	1	1	0	-0.246881	0.00461618	0.00425914	0.0402067
	EN	BLCA	PAC-1	1	1	1	1	0	-0.230975	0.00481382	0.00452921	0.0304527
	EN	BLCA	IPA-3	1	0	0	0	0	-0.338669	0.0184353	0.0159601	0.0718379
	EN	BLCA	IPA-3	0	1	0	0	0	-0.236673	0.00846113	0.00787098	0.0361184
	EN	BLCA	IPA-3	1	1	0	0	0	-0.2096	0.00822341	0.00769916	0.0329133
	EN	BLCA	IPA-3	0	0	1	0	0	-0.256669	0.0121415	0.0104384	0.0752804
	EN	BLCA	IPA-3	1	0	1	0	0	-0.326557	0.0212358	0.0183151	0.0737144
	EN	BLCA	IPA-3	0	1	1	0	0	-0.18675	0.00883944	0.0084433	0.022917
	EN	BLCA	IPA-3	1	1	1	0	0	-0.22514	0.00886139	0.00829552	0.0329701
	EN	BLCA	IPA-3	0	0	0	1	0	-0.274658	0.0178954	0.0156464	0.066952
	EN	BLCA	IPA-3	1	0	0	1	0	-0.373415	0.0162841	0.0133891	0.0972556
	EN	BLCA	IPA-3	0	1	0	1	0	-0.190944	0.00899209	0.00849987	0.0281323
	EN	BLCA	IPA-3	1	1	0	1	0	-0.228735	0.00891469	0.00831166	0.0349922
	EN	BLCA	IPA-3	0	0	1	1	0	-0.24721	0.0164262	0.0145855	0.0592853
	EN	BLCA	IPA-3	1	0	1	1	0	-0.378896	0.0162659	0.0139025	0.0781806
	EN	BLCA	IPA-3	0	1	1	1	0	-0.260033	0.00853464	0.00786352	0.0409035
	EN	BLCA	IPA-3	1	1	1	1	0	-0.203172	0.00883863	0.00823646	0.0352517
	EN	BLCA	GSK-650394	1	0	0	0	0	0.00565158	0.0145887	0.0133382	0.0447467
	EN	BLCA	GSK-650394	0	1	0	0	0	-0.341137	0.0111075	0.00984018	0.0604242
	EN	BLCA	GSK-650394	1	1	0	0	0	-0.271305	0.0114294	0.0103902	0.0475929
	EN	BLCA	GSK-650394	0	0	1	0	0	-0.267006	0.0130044	0.0116465	0.0550325
	EN	BLCA	GSK-650394	1	0	1	0	0	-0.117645	0.0209565	0.0183672	0.0657506
	EN	BLCA	GSK-650394	0	1	1	0	0	-0.285681	0.0117583	0.0106759	0.0482142
	EN	BLCA	GSK-650394	1	1	1	0	0	-0.284479	0.0117712	0.0107093	0.0472001
	EN	BLCA	GSK-650394	0	0	0	1	0	-0.146539	0.0193261	0.0176309	0.0458383
	EN	BLCA	GSK-650394	1	0	0	1	0	-0.182669	0.0156759	0.0140189	0.0557426
	EN	BLCA	GSK-650394	0	1	0	1	0	-0.277044	0.0115268	0.010426	0.0501052
	EN	BLCA	GSK-650394	1	1	0	1	0	-0.32397	0.0106699	0.00952881	0.0564328
	EN	BLCA	GSK-650394	0	0	1	1	0	-0.226134	0.0176946	0.0158175	0.0559536
	EN	BLCA	GSK-650394	1	0	1	1	0	-0.257338	0.0155849	0.0140414	0.0520501
	EN	BLCA	GSK-650394	0	1	1	1	0	-0.292839	0.0113124	0.0102224	0.0505736
	EN	BLCA	GSK-650394	1	1	1	1	0	-0.260863	0.0111314	0.0101818	0.0445257
	EN	BLCA	BAY 61-3606	1	0	0	0	0	-0.0842973	0.0134747	0.0119887	0.0582921
	EN	BLCA	BAY 61-3606	0	1	0	0	0	-0.0710357	0.0119776	0.0115174	0.0195871
	EN	BLCA	BAY 61-3606	1	1	0	0	0	-0.118882	0.00866303	0.00808694	0.03438
	EN	BLCA	BAY 61-3606	0	0	1	0	0	-0.230279	0.0100828	0.00883518	0.0658514
	EN	BLCA	BAY 61-3606	1	0	1	0	0	0.0061744	0.020336	0.0174017	0.0776
	EN	BLCA	BAY 61-3606	0	1	1	0	0	-0.104886	0.0111994	0.0106826	0.0236139
	EN	BLCA	BAY 61-3606	1	1	1	0	0	-0.128768	0.00905123	0.00849154	0.0318937
	EN	BLCA	BAY 61-3606	0	0	0	1	0	0.0251253	0.0109914	0.00960321	0.0673034
	EN	BLCA	BAY 61-3606	1	0	0	1	0	0.0274964	0.0117444	0.0104575	0.0578998
	EN	BLCA	BAY 61-3606	0	1	0	1	0	-0.162466	0.00870446	0.00807063	0.0377658
	EN	BLCA	BAY 61-3606	1	1	0	1	0	-0.120162	0.00904183	0.00847348	0.0324375
	EN	BLCA	BAY 61-3606	0	0	1	1	0	0.0659846	0.0103588	0.00920998	0.0586404
	EN	BLCA	BAY 61-3606	1	0	1	1	0	0.0317063	0.0103416	0.00940111	0.047601
	EN	BLCA	BAY 61-3606	0	1	1	1	0	-0.122963	0.010251	0.00979466	0.0227608
	EN	BLCA	BAY 61-3606	1	1	1	1	0	-0.154576	0.00824473	0.00759513	0.0409875
	EN	BLCA	5-Fluorouracil	1	0	0	0	0	-0.0610995	0.00706402	0.00647891	0.0431778
	EN	BLCA	5-Fluorouracil	0	1	0	0	0	-0.320915	0.00625641	0.00574297	0.0427629
	EN	BLCA	5-Fluorouracil	1	1	0	0	0	-0.341296	0.00650645	0.00585792	0.0524034
	EN	BLCA	5-Fluorouracil	0	0	1	0	0	-0.350183	0.00692695	0.00621861	0.0538321
	EN	BLCA	5-Fluorouracil	1	0	1	0	0	-0.100861	0.0121978	0.0113776	0.0347742
	EN	BLCA	5-Fluorouracil	0	1	1	0	0	-0.332791	0.00666064	0.00601935	0.0505319
	EN	BLCA	5-Fluorouracil	1	1	1	0	0	-0.334396	0.0070549	0.00636877	0.051069
	EN	BLCA	5-Fluorouracil	0	0	0	1	0	-0.0581599	0.00980204	0.00892401	0.0468541
	EN	BLCA	5-Fluorouracil	1	0	0	1	0	0.029731	0.00721564	0.00661126	0.0436822
	EN	BLCA	5-Fluorouracil	0	1	0	1	0	-0.361498	0.00657138	0.00587145	0.0561923
	EN	BLCA	5-Fluorouracil	1	1	0	1	0	-0.36421	0.00647172	0.00584216	0.0510817
	EN	BLCA	5-Fluorouracil	0	0	1	1	0	-0.0791697	0.0103951	0.00947047	0.0465092
	EN	BLCA	5-Fluorouracil	1	0	1	1	0	0.0193581	0.00670937	0.00609411	0.0480178
	EN	BLCA	5-Fluorouracil	0	1	1	1	0	-0.325879	0.00678187	0.00610604	0.0523904
	EN	BLCA	5-Fluorouracil	1	1	1	1	0	-0.341568	0.00628853	0.0056479	0.0536189
	EN	BLCA	Thapsigargin	1	0	0	0	0	-0.0240448	0.012557	0.0108081	0.0747141
	EN	BLCA	Thapsigargin	0	1	0	0	0	-0.113983	0.00843987	0.00797706	0.0281836
	EN	BLCA	Thapsigargin	1	1	0	0	0	-0.122239	0.00817387	0.00771967	0.0285693
	EN	BLCA	Thapsigargin	0	0	1	0	0	-0.0767318	0.0118724	0.010181	0.0765432
	EN	BLCA	Thapsigargin	1	0	1	0	0	-0.0250331	0.0203195	0.0180709	0.058505
	EN	BLCA	Thapsigargin	0	1	1	0	0	-0.161652	0.0079651	0.00745259	0.0332294
	EN	BLCA	Thapsigargin	1	1	1	0	0	-0.116858	0.00803282	0.00767044	0.023073
	EN	BLCA	Thapsigargin	0	0	0	1	0	0.0240278	0.0144017	0.0125169	0.0699028
	EN	BLCA	Thapsigargin	1	0	0	1	0	0.00356159	0.0148287	0.0129017	0.0693788
	EN	BLCA	Thapsigargin	0	1	0	1	0	-0.117293	0.00788436	0.00749568	0.0252666
	EN	BLCA	Thapsigargin	1	1	0	1	0	-0.126615	0.00816251	0.00773667	0.0267772
	EN	BLCA	Thapsigargin	0	0	1	1	0	-0.0193914	0.0147135	0.0128659	0.0668916
	EN	BLCA	Thapsigargin	1	0	1	1	0	-0.0251047	0.0140488	0.0125233	0.057349
	EN	BLCA	Thapsigargin	0	1	1	1	0	-0.132201	0.00822695	0.00780859	0.0260842
	EN	BLCA	Thapsigargin	1	1	1	1	0	-0.168818	0.00805786	0.00767915	0.0240604
	EN	BLCA	Obatoclax Mesylate	1	0	0	0	0	-0.0169712	0.0126776	0.0110137	0.0701183
	EN	BLCA	Obatoclax Mesylate	0	1	0	0	0	-0.157912	0.00697743	0.00651901	0.0339528
	EN	BLCA	Obatoclax Mesylate	1	1	0	0	0	-0.217663	0.00701049	0.00649058	0.0384897
	EN	BLCA	Obatoclax Mesylate	0	0	1	0	0	-0.332868	0.00983696	0.00854846	0.0699684
	EN	BLCA	Obatoclax Mesylate	1	0	1	0	0	-0.0510758	0.018138	0.0153433	0.0832779
	EN	BLCA	Obatoclax Mesylate	0	1	1	0	0	-0.162158	0.00655191	0.00619711	0.0278224
	EN	BLCA	Obatoclax Mesylate	1	1	1	0	0	-0.165085	0.00669937	0.00634631	0.0270569
	EN	BLCA	Obatoclax Mesylate	0	0	0	1	0	-0.0960849	0.0115676	0.0106672	0.040471
	EN	BLCA	Obatoclax Mesylate	1	0	0	1	0	-0.0577129	0.0104101	0.00931662	0.0553748
	EN	BLCA	Obatoclax Mesylate	0	1	0	1	0	-0.144081	0.00686857	0.00635909	0.0384974
	EN	BLCA	Obatoclax Mesylate	1	1	0	1	0	-0.13641	0.00801688	0.00762551	0.0250152
	EN	BLCA	Obatoclax Mesylate	0	0	1	1	0	-0.112643	0.0101046	0.00922795	0.0453166
	EN	BLCA	Obatoclax Mesylate	1	0	1	1	0	-0.0815327	0.0105782	0.00938803	0.0595376
	EN	BLCA	Obatoclax Mesylate	0	1	1	1	0	-0.159388	0.00727664	0.0068677	0.0289035
	EN	BLCA	Obatoclax Mesylate	1	1	1	1	0	-0.163665	0.00683106	0.00635266	0.0362709
	EN	BLCA	BMS-754807	1	0	0	0	0	-0.0952058	0.0153605	0.013236	0.0741565
	EN	BLCA	BMS-754807	0	1	0	0	0	0.0397886	0.00892904	0.00849185	0.0250904
	EN	BLCA	BMS-754807	1	1	0	0	0	0.00509036	0.00844835	0.00810836	0.0205318
	EN	BLCA	BMS-754807	0	0	1	0	0	0.0202845	0.01088	0.00980775	0.0517844
	EN	BLCA	BMS-754807	1	0	1	0	0	0.118098	0.0142151	0.0125906	0.0605314
	EN	BLCA	BMS-754807	0	1	1	0	0	0.0692492	0.00931393	0.00878834	0.0290263
	EN	BLCA	BMS-754807	1	1	1	0	0	0.039773	0.00855744	0.00815562	0.0240379
	EN	BLCA	BMS-754807	0	0	0	1	0	0.0529054	0.0128938	0.0117437	0.0466487
	EN	BLCA	BMS-754807	1	0	0	1	0	0.0739389	0.0122723	0.0105611	0.0748021
	EN	BLCA	BMS-754807	0	1	0	1	0	0.0108278	0.00913395	0.00878126	0.0196843
	EN	BLCA	BMS-754807	1	1	0	1	0	0.0479047	0.0085294	0.00817924	0.0209537
	EN	BLCA	BMS-754807	0	0	1	1	0	0.0238886	0.0118317	0.0107267	0.0489481
	EN	BLCA	BMS-754807	1	0	1	1	0	-0.00767383	0.0106963	0.00960443	0.0537337
	EN	BLCA	BMS-754807	0	1	1	1	0	0.026667	0.0088017	0.00838014	0.0245302
	EN	BLCA	BMS-754807	1	1	1	1	0	0.0398307	0.00992383	0.00956057	0.018641
	EN	BLCA	OSI-906	1	0	0	0	0	-0.219238	0.0136954	0.0113533	0.0932279
	EN	BLCA	OSI-906	0	1	0	0	0	-0.161501	0.00648404	0.00617926	0.0240634
	EN	BLCA	OSI-906	1	1	0	0	0	-0.150533	0.00600787	0.00564218	0.0313796
	EN	BLCA	OSI-906	0	0	1	0	0	-0.0595601	0.00853156	0.00774957	0.0479937
	EN	BLCA	OSI-906	1	0	1	0	0	-0.157494	0.0131099	0.0103999	0.114762
	EN	BLCA	OSI-906	0	1	1	0	0	-0.143404	0.00610933	0.00575887	0.0295207
	EN	BLCA	OSI-906	1	1	1	0	0	-0.196414	0.0063586	0.00601663	0.0276267
	EN	BLCA	OSI-906	0	0	0	1	0	-0.139612	0.0134384	0.0117785	0.0657287
	EN	BLCA	OSI-906	1	0	0	1	0	-0.211988	0.0101021	0.00876512	0.0707455
	EN	BLCA	OSI-906	0	1	0	1	0	-0.173235	0.00571469	0.00542774	0.0257475
	EN	BLCA	OSI-906	1	1	0	1	0	-0.176694	0.00627158	0.00599063	0.0229078
	EN	BLCA	OSI-906	0	0	1	1	0	-0.188174	0.00899013	0.00807766	0.0534108
	EN	BLCA	OSI-906	1	0	1	1	0	-0.141485	0.00988007	0.00877922	0.058929
	EN	BLCA	OSI-906	0	1	1	1	0	-0.117015	0.00670715	0.0064309	0.0210233
	EN	BLCA	OSI-906	1	1	1	1	0	-0.15051	0.00599011	0.00570605	0.0242821
	EN	BLCA	Bexarotene	1	0	0	0	0	-0.238283	0.00991235	0.0085138	0.0757552
	EN	BLCA	Bexarotene	0	1	0	0	0	-0.155258	0.0048724	0.00469224	0.0188342
	EN	BLCA	Bexarotene	1	1	0	0	0	-0.130265	0.00582326	0.00561856	0.0178888
	EN	BLCA	Bexarotene	0	0	1	0	0	-0.233566	0.00738273	0.00657576	0.0577481
	EN	BLCA	Bexarotene	1	0	1	0	0	-0.195647	0.0153364	0.0135177	0.0629471
	EN	BLCA	Bexarotene	0	1	1	0	0	-0.160223	0.00385539	0.00367092	0.0245048
	EN	BLCA	Bexarotene	1	1	1	0	0	-0.122737	0.00584978	0.00569828	0.0131176
	EN	BLCA	Bexarotene	0	0	0	1	0	0.328552	0.00871148	0.00716026	0.0974251
	EN	BLCA	Bexarotene	1	0	0	1	0	0.230752	0.00817173	0.00684434	0.0881693
	EN	BLCA	Bexarotene	0	1	0	1	0	-0.173896	0.0039016	0.00368276	0.0288461
	EN	BLCA	Bexarotene	1	1	0	1	0	-0.124225	0.00596033	0.00580868	0.0128849
	EN	BLCA	Bexarotene	0	0	1	1	0	0.184373	0.00737751	0.00639088	0.0715367
	EN	BLCA	Bexarotene	1	0	1	1	0	0.176394	0.00728726	0.00629816	0.0726779
	EN	BLCA	Bexarotene	0	1	1	1	0	-0.108	0.00531642	0.00520749	0.010351
	EN	BLCA	Bexarotene	1	1	1	1	0	-0.175237	0.00416621	0.00400609	0.0195905
	EN	BLCA	Bleomycin	1	0	0	0	0	-0.235124	0.0172693	0.0154995	0.0539543
	EN	BLCA	Bleomycin	0	1	0	0	0	-0.245377	0.0127826	0.0117949	0.0401639
	EN	BLCA	Bleomycin	1	1	0	0	0	-0.282116	0.0122795	0.0111277	0.0491697
	EN	BLCA	Bleomycin	0	0	1	0	0	-0.367825	0.01378	0.0123888	0.0531147
	EN	BLCA	Bleomycin	1	0	1	0	0	-0.11799	0.0383785	0.0348434	0.0482415
	EN	BLCA	Bleomycin	0	1	1	0	0	-0.292459	0.0123898	0.0113206	0.0450636
	EN	BLCA	Bleomycin	1	1	1	0	0	-0.298697	0.0125432	0.0113728	0.0488987
	EN	BLCA	Bleomycin	0	0	0	1	0	-0.246889	0.0215139	0.0191511	0.0580394
	EN	BLCA	Bleomycin	1	0	0	1	0	-0.241389	0.0206105	0.0185269	0.0531882
	EN	BLCA	Bleomycin	0	1	0	1	0	-0.252127	0.0125824	0.0115889	0.041081
	EN	BLCA	Bleomycin	1	1	0	1	0	-0.234291	0.0125521	0.0117522	0.0328978
	EN	BLCA	Bleomycin	0	0	1	1	0	-0.296243	0.0195183	0.0172043	0.0629298
	EN	BLCA	Bleomycin	1	0	1	1	0	-0.322158	0.0194306	0.017153	0.0621745
	EN	BLCA	Bleomycin	0	1	1	1	0	-0.236732	0.0120037	0.0111143	0.0384554
	EN	BLCA	Bleomycin	1	1	1	1	0	-0.270839	0.0127155	0.0115654	0.0473307
	EN	BLCA	LFM-A13	1	0	0	0	0	-0.172795	0.0046184	0.00422115	0.0449108
	EN	BLCA	LFM-A13	0	1	0	0	0	-0.387131	0.00394551	0.00355029	0.0526758
	EN	BLCA	LFM-A13	1	1	0	0	0	-0.352364	0.00378229	0.00346214	0.044164
	EN	BLCA	LFM-A13	0	0	1	0	0	-0.226703	0.00466038	0.00415822	0.0568821
	EN	BLCA	LFM-A13	1	0	1	0	0	-0.184218	0.0113312	0.0105302	0.0366231
	EN	BLCA	LFM-A13	0	1	1	0	0	-0.365001	0.00399841	0.00360955	0.0510678
	EN	BLCA	LFM-A13	1	1	1	0	0	-0.320589	0.00431517	0.00403694	0.0332997
	EN	BLCA	LFM-A13	0	0	0	1	0	-0.105234	0.00563962	0.00513036	0.0472495
	EN	BLCA	LFM-A13	1	0	0	1	0	-0.148293	0.00490105	0.00444443	0.0488215
	EN	BLCA	LFM-A13	0	1	0	1	0	-0.373029	0.00361121	0.00325316	0.0521129
	EN	BLCA	LFM-A13	1	1	0	1	0	-0.35949	0.00368402	0.00336131	0.0457736
	EN	BLCA	LFM-A13	0	0	1	1	0	-0.111086	0.00657905	0.00569424	0.0719682
	EN	BLCA	LFM-A13	1	0	1	1	0	-0.188739	0.005217	0.0045564	0.0674889
	EN	BLCA	LFM-A13	0	1	1	1	0	-0.347417	0.00416202	0.00381168	0.0439089
	EN	BLCA	LFM-A13	1	1	1	1	0	-0.420208	0.00372257	0.00332406	0.0564932
	EN	BLCA	GW-2580	1	0	0	0	0	-0.0376937	0.00303054	0.00266274	0.064513
	EN	BLCA	GW-2580	0	1	0	0	0	-0.0822701	0.00213774	0.00203112	0.0255696
	EN	BLCA	GW-2580	1	1	0	0	0	-0.087413	0.00219191	0.0020893	0.023962
	EN	BLCA	GW-2580	0	0	1	0	0	-0.212467	0.00353964	0.00314677	0.058689
	EN	BLCA	GW-2580	1	0	1	0	0	-0.093216	0.00387236	0.00355187	0.0431416
	EN	BLCA	GW-2580	0	1	1	0	0	-0.0504677	0.00233384	0.00221983	0.0250313
	EN	BLCA	GW-2580	1	1	1	0	0	-0.0365713	0.00227363	0.00217617	0.0218975
	EN	BLCA	GW-2580	0	0	0	1	0	-0.053802	0.00489878	0.00431564	0.0632008
	EN	BLCA	GW-2580	1	0	0	1	0	-0.0942986	0.0032776	0.0029175	0.0580611
	EN	BLCA	GW-2580	0	1	0	1	0	-0.12048	0.00227976	0.0021649	0.0258357
	EN	BLCA	GW-2580	1	1	0	1	0	-0.0532232	0.00228421	0.00218293	0.0226672
	EN	BLCA	GW-2580	0	0	1	1	0	-0.147632	0.00480215	0.00421168	0.0654133
	EN	BLCA	GW-2580	1	0	1	1	0	-0.0630952	0.00346127	0.00303722	0.0651618
	EN	BLCA	GW-2580	0	1	1	1	0	-0.081165	0.00247513	0.00238277	0.0190094
	EN	BLCA	GW-2580	1	1	1	1	0	-0.0691264	0.00228521	0.00218216	0.0230639
	EN	BLCA	AUY922	1	0	0	0	0	-0.17696	0.0178875	0.0160974	0.0526268
	EN	BLCA	AUY922	0	1	0	0	0	-0.131082	0.0133716	0.0125111	0.0332363
	EN	BLCA	AUY922	1	1	0	0	0	-0.104803	0.0128801	0.0119678	0.0366983
	EN	BLCA	AUY922	0	0	1	0	0	-0.187572	0.0168369	0.014854	0.0624891
	EN	BLCA	AUY922	1	0	1	0	0	-0.161932	0.0287951	0.0259872	0.0512112
	EN	BLCA	AUY922	0	1	1	0	0	-0.128648	0.0126562	0.0117446	0.0373423
	EN	BLCA	AUY922	1	1	1	0	0	-0.150698	0.0128887	0.0120806	0.0323526
	EN	BLCA	AUY922	0	0	0	1	0	-0.0259811	0.0238725	0.0215872	0.0502286
	EN	BLCA	AUY922	1	0	0	1	0	-0.0671532	0.0207924	0.0187955	0.0504006
	EN	BLCA	AUY922	0	1	0	1	0	-0.132777	0.011959	0.0111002	0.0372227
	EN	BLCA	AUY922	1	1	0	1	0	-0.128119	0.0128638	0.0120742	0.0316504
	EN	BLCA	AUY922	0	0	1	1	0	-0.133706	0.0188037	0.0169665	0.0513166
	EN	BLCA	AUY922	1	0	1	1	0	-0.125419	0.0191645	0.0172348	0.052965
	EN	BLCA	AUY922	0	1	1	1	0	-0.154505	0.0120974	0.0111044	0.042774
	EN	BLCA	AUY922	1	1	1	1	0	-0.115838	0.0137988	0.0130047	0.0296172
	EN	BLCA	Phenformin	1	0	0	0	0	-0.16202	0.00933741	0.00821285	0.0639889
	EN	BLCA	Phenformin	0	1	0	0	0	-0.242897	0.00642694	0.00585102	0.0468723
	EN	BLCA	Phenformin	1	1	0	0	0	-0.241486	0.00652989	0.00597002	0.0447594
	EN	BLCA	Phenformin	0	0	1	0	0	0.00735132	0.0107503	0.00961624	0.0556264
	EN	BLCA	Phenformin	1	0	1	0	0	-0.0663056	0.0111516	0.00994188	0.0572862
	EN	BLCA	Phenformin	0	1	1	0	0	-0.236634	0.0073207	0.00669277	0.044779
	EN	BLCA	Phenformin	1	1	1	0	0	-0.177076	0.0083289	0.00784152	0.0301314
	EN	BLCA	Phenformin	0	0	0	1	0	-0.314961	0.0171538	0.0151268	0.0627127
	EN	BLCA	Phenformin	1	0	0	1	0	-0.269468	0.0118554	0.010246	0.0726917
	EN	BLCA	Phenformin	0	1	0	1	0	-0.265481	0.00632674	0.00573485	0.0490334
	EN	BLCA	Phenformin	1	1	0	1	0	-0.233472	0.00679901	0.0061569	0.0495205
	EN	BLCA	Phenformin	0	0	1	1	0	-0.211141	0.013212	0.0120056	0.047802
	EN	BLCA	Phenformin	1	0	1	1	0	-0.256809	0.0106013	0.00942671	0.0585783
	EN	BLCA	Phenformin	0	1	1	1	0	-0.230148	0.00746182	0.00678213	0.0476812
	EN	BLCA	Phenformin	1	1	1	1	0	-0.271189	0.0064744	0.00576187	0.058165
	EN	BLCA	Bryostatin 1	1	0	0	0	0	-0.242194	0.00462421	0.0041868	0.049603
	EN	BLCA	Bryostatin 1	0	1	0	0	0	-0.385933	0.00438752	0.00394185	0.0534548
	EN	BLCA	Bryostatin 1	1	1	0	0	0	-0.396544	0.00431704	0.00380556	0.0628874
	EN	BLCA	Bryostatin 1	0	0	1	0	0	-0.199648	0.00646007	0.00572196	0.0605165
	EN	BLCA	Bryostatin 1	1	0	1	0	0	-0.168128	0.00897316	0.00820514	0.044679
	EN	BLCA	Bryostatin 1	0	1	1	0	0	-0.387882	0.00438226	0.00392934	0.0544392
	EN	BLCA	Bryostatin 1	1	1	1	0	0	-0.395578	0.00407	0.00364271	0.0553434
	EN	BLCA	Bryostatin 1	0	0	0	1	0	-0.311019	0.00999545	0.00842032	0.0853239
	EN	BLCA	Bryostatin 1	1	0	0	1	0	-0.285162	0.00813016	0.00700398	0.0742769
	EN	BLCA	Bryostatin 1	0	1	0	1	0	-0.37227	0.00450334	0.00407358	0.0500648
	EN	BLCA	Bryostatin 1	1	1	0	1	0	-0.361188	0.00419524	0.00380036	0.0493466
	EN	BLCA	Bryostatin 1	0	0	1	1	0	-0.298943	0.00953492	0.00827222	0.0707917
	EN	BLCA	Bryostatin 1	1	0	1	1	0	-0.217272	0.00812389	0.00697741	0.0757741
	EN	BLCA	Bryostatin 1	0	1	1	1	0	-0.389402	0.00421097	0.00378348	0.0534218
	EN	BLCA	Bryostatin 1	1	1	1	1	0	-0.394374	0.00411736	0.00366922	0.0574889
	EN	BLCA	Pazopanib	1	0	0	0	0	-0.236663	0.0167527	0.0149015	0.0584156
	EN	BLCA	Pazopanib	0	1	0	0	0	-0.223989	0.00752016	0.00696817	0.0380806
	EN	BLCA	Pazopanib	1	1	0	0	0	-0.315616	0.00694876	0.00626423	0.0517609
	EN	BLCA	Pazopanib	0	0	1	0	0	-0.244241	0.0107521	0.00956321	0.0584563
	EN	BLCA	Pazopanib	1	0	1	0	0	-0.286318	0.017589	0.0147057	0.0890438
	EN	BLCA	Pazopanib	0	1	1	0	0	-0.280907	0.00827579	0.00754889	0.0459026
	EN	BLCA	Pazopanib	1	1	1	0	0	-0.261659	0.00809636	0.00736244	0.0474399
	EN	BLCA	Pazopanib	0	0	0	1	0	0.14006	0.0134241	0.0110556	0.0964556
	EN	BLCA	Pazopanib	1	0	0	1	0	-0.096166	0.0138651	0.0111531	0.10798
[truncated: 137,737 more rows]
