# Supplementary material for: A Landscape of Pharmacogenomic Interactions in Cancer
Source: Cell. 2016 Jul 28;166(3):740–54. doi: 10.1016/j.cell.2016.06.017 (PMC4967469; doi:10.1016/j.cell.2016.06.017)
Supplement: Table S7. Projecting the Identified Pharmacogenomic Markers Back onto Patient Tumors, Related to Figure 7 — (A) Incidence of drug sensitivity markers identified through ANOVA in the primary tumor samples. (B) Incidence of drug resistance markers identified through ANOVA in the primary tumor samples. (C) Percentages of primary tumors samples satisfying selected formulas of drug sensitivity. [file mmc8.xlsx]

## Sheet: TableS7A-PrecMedLand_sensitivit
		TableS7A - Precision medicine landscape (sensitivity markers), related to figure 7
	cancer lineage	Drugs	Target	sensitivity marker	% covered patients	Clinical compounds	Clinical indication	clinical biomarker
	BLCA	Mitomycin C; Doxorubicin; Gemcitabine	DNA crosslinker; DNA intercalating; DNA replication	TP53_mut	48.9796	Mitomycin C, Doxorubicin, Gemcitabine	BLCA - -
	BLCA	IOX2	EGLN1	loss of 16q12.1 (CHD9,CNOT1,CYLD,MMP2,NUP93)	5.49451
	BLCA	Patients covered by at least one of the identified markers*			51.57
	BRCA	AS605240	PI3Kgamma	gain of 1q23.3 (SDHC)	32.47
	BRCA	PHA-793887	CDK-pan	gain of 1q21.3	32.1713
	BRCA	I-BET 151; TG101348	BRD2, BRD3, BRD4; JAK2	loss of 8p23.2	28.29
	BRCA	Lapatinib, CP724714	ERBB2, EGFR; ERBB2	gain of 17q22 (CLTC,PPM1D), gain of 17q12 (CDK12,ERBB2,MED24)	27.988	lapatinib	BRCA	HER2+
	BRCA	ABT-263	BCL2, BCL2L1, BCL2L2	loss of 4p15.2	24.6
	BRCA	Ruxolitinib; AV-951	JAK1, JAK2, TYK2; VEGFR	loss of 13q14.2	16.93
	BRCA	MP470	PDGFR	gain of 17q22 (CLTC,PPM1D)	15.1394
	BRCA	Afatinib	ERBB2, EGFR	gain of 17q12 (CDK12,ERBB2,MED24)	12.8486	afatinib	NSCLC	EGFR
	BRCA	Bicalutamide	ANDR (androgen receptor)	CDH1_mut	5.21201
	BRCA	Cetuximab; Gefitinib	EGFR; EGFR	gain of 7p12.1 (EGFR)	3.38645	cetuximab	COREAD, Head and Neck	HER2+;
	BRCA	KU-55933	ATM	PTEN_mut	2.82686
	BRCA	NSC-87877; Shikonin; OSU-03012	PTPN6 (SHP-1), PTPN11 (SHP-2); unknown; PDPK1 (PDK1)	ASH1L_mut	0.0883392
	BRCA	JQ1	BRD2, BRD3, BRD4	POLR2B_mut	0.0883392
	BRCA	Patients covered by at least one of the identified markers*			72.67
	COAD/READ	ABT-263	BCL2, BCL2L1, BCL2L2	gain of 7q31.1 (MET), gain of 20p11.21	57.6138
	COAD/READ	GSK690693	AKT	PTEN_mut, MAP2K4_mut, CNOT1_mut, ARID2_mut	37.8323
	COAD/READ	AV-951; Temozolomide; NPK76-II-72-1; XMD15-27	VEGFR; DNA akylating agent; PLK3; CAMK2B, CLK2, DYRK1A, MAST1, STK39	gain of 8q24.21 (MYC)	33.281	Temozolomide,	GBM	MGMT low
	COAD/READ	PLX4720; Dabrafenib	BRAF; BRAF	BRAF_mut	16.7689	PLX4720 (analog), Dabrafenib	SKCM; SKCM	BRAF; BRAF
	COAD/READ	Bryostatin 1	PRKC	loss of 16q23.1	3.92465
	COAD/READ	rTRAIL	TR10A (DR4), TR10B (DR5)	BRWD1_mut	2.24949
	COAD/READ	ABT-869	VEGFR and PDGFR family	ATRX_mut	1.43149
	COAD/READ	Patients covered by at least one of the identified markers*			83.61
	ESCA	BX-795	TBK1, PDPK1, IKK, AURKB, AURKC	gain of 11q13.3 (CCND1,CTTN)	44.4444
	ESCA	I-BET 151	BRD2, BRD3, BRD4	loss of 20p12.1	6.34921
	ESCA	Patients covered by at least one of the identified markers*			49.21
	HNSC	EHT 1864	Rac GTPases	TP53_mut	62.6667
	HNSC	JQ1	BRD2, BRD3, BRD4	FAT1_mut	17.3333
	HNSC	Patients covered by at least one of the identified markers*			67.2
	KIRC	Dabrafenib	BRAF	NF2_mut	0.719424	Dabrafenib	SKCM	BRAF
	KIRC	Patients covered by at least one of the identified markers*			0.72
	LGG	FK866; piperlongumine; Temozolomide; Olaparib; Zibotentan, ZD4054; YK 4-279	NAMPT; Increases ROS levels; DNA akylating agent; PARP1, PARP2; Endothelin A Receptor; RNA helicase A	gain of 7p11.2 (EGFR)	20.2952	Temozolomide, Olaparib	GBM; Ovarian	MGMT low; BRCA1, BRCA2
	LGG	Parthenolide	NFKB1	RB1_mut	1.77515
	LGG	Patients covered by at least one of the identified markers*			19.64
	LUAD	RDEA119; AZD6244; Trametinib	MAP2K1 (MEK1), MAP2K2 (MEK2); MAP2K1 (MEK1), MAP2K2 (MEK2); MAP2K1 (MEK1), MAP2K2 (MEK2)	KRAS_mut	30.9278	Trametinib	SKCM	BRAF
	LUAD	Afatinib; Gefitinib; Bosutinib; EKB-569; FR-180204	ERBB2, EGFR; EGFR; SRC, ABL, TEC; EGFR; ERK	EGFR_mut	9.02062	Afatinib Gefitinib Bosutinib	NSCLC; NSCLC; CML	EGFR; EGFR; Ph+ (BCR-ABL)
	LUAD	Patients covered by at least one of the identified markers*			39.95
	LUSC	KIN001-236	TIE2	gain of 5p15.33 (CCT5,TERT,TRIO)	34.6535
	LUSC	Bicalutamide	ANDR (androgen receptor)	MLL2_mut	10.9195
	LUSC	Patients covered by at least one of the identified markers*			33.9
	OV	GSK690693	AKT	PIK3CA_mut	0.632911
	OV	Patients covered by at least one of the identified markers*			0.63
	SKCM	Dabrafenib; SB590885; PLX4720	BRAF; BRAF; BRAF	BRAF_mut	54.7425	Dabrafenib; PLX4720	SKCM;SKCM	BRAF;BRAF
	SKCM	Nutlin-3a	MDM2	loss of 9p24.3 (BNC2,CDKN2A,JAK2,PSIP1)	38.1657
	SKCM	BIRB 0796; OSI-906;	p38, JNK2; IGF1R	ARID2_mut	8.40108
	SKCM	Patients covered by at least one of the identified markers*			70.68
	STAD	LY317615	PRKCB (PKCbeta)	BCOR_mut	3.72671
	STAD	Patients covered by at least one of the identified markers*			3.73
	THCA	Dabrafenib; PLX4720; FR-180204	BRAF; BRAF; ERK	BRAF_mut	56.5217	Dabrafenib; PLX4720	SKCM;SKCM	BRAF;BRAF
	THCA	Patients covered by at least one of the identified markers*			56.52
	** For the cancer types with sensitivity markers of different types (i.e. cancer genes or copy number altered chromosomal segments) this percentage refers to the primary tumour samples for which, both sequencing and copy number alteration data is available.

## Sheet: TableS7B-PrecMedLand_resistance
		TableS7B - Precision medicine landscape (resistance markers), related to figure 7
	cancer lineage	Drugs	Target	resistance marker	% covered patients	Clinical compounds	Clinical indication	clinical biomarker
	BLCA	MLN4924; TPCA-1; KIN001-102	NEDD8-activating enzyme; IKK; AKT1	ARID1A_mut	23.4694
	BLCA	NSC-207895	MDM4	gain of 20q11.21 (ASXL1)	12.0879
	BRCA	NVP-BEZ235	PI3K (Class 1) and MTORC1/2	gain of 1q21.3	32.1713
	BRCA	XAV 939	TNKS1 (tankyrase-1)	gain of 20p12.1 (CRNKL1,FOXA2), gain of 20q13.2	20.3187
	BRCA	RDEA119	MAP2K1 (MEK1), MAP2K2 (MEK2)	gain of 20q13.2	15.8367
	BRCA	Camptothecin	TOP1	gain of 17q12 (CDK12,ERBB2,MED24)	12.8486	Topotecan and irinotecan (both Camptothecin analogs)
	BRCA	CGP-60474; S-Trityl-L-cysteine; MS-275	CDK1,CDK2,CDK5,CDK7,CDK9; KIF11; HDAC	loss of 13q11 (PABPC3,SACS,ZMYM2)	9.86056
	BRCA	Tipifarnib	Farnesyl-transferase (FNTA)	gain of 20p12.1 (CRNKL1,FOXA2), gain of 14q12 (FOXA1,NKX2-1,PSMA6)	7.37052
	BRCA	Thapsigargin; Vinorelbine; Temozolomide; Epothilone B; OSU-03012; Lenalidomide	sarco-endoplasmic reticulum Ca2+-ATPases; Microtubules; DNA akylating agent; Microtubules; PDPK1 (PDK1); TNFA	gain of 20p12.1 (CRNKL1,FOXA2)	4.48207
	BRCA	QL-XII-47	BTK, BMX	gain of 7q36.2	3.08765
	BRCA	HG-6-64-1; BMS-754807	BRAFV600E, TAK, MAP4K5; IGF1R	gain of 14q12 (FOXA1,NKX2-1,PSMA6)	2.88845
	COAD/READ	AR-42; PXD101, Belinostat	HDAC; HDAC	ASXL2_mut, CDK12_mut, CLSPN_mut, CNOT1_mut	10.4294	Belinostat	Peripheral T-cell lymphoma
	COAD/READ	RDEA119	MAP2K1 (MEK1), MAP2K2 (MEK2)	loss of 9p21.3 (CDKN2A)	4.70958
	COAD/READ	Bexarotene	Retinioic acid X family agonist	LPHN2_mut	0.817996	Bexarotene	cutaneous T-cell lymphoma
	DLBC	Nutlin-3a	MDM2	TP53_mut	26.087
	ESCA	FK866	NAMPT	NOTCH1_mut	0.684932
	GBM	FK866	NAMPT	loss of 10q22.1, loss of 10q24.1, loss of 10q25.2, loss of 10q25.2, loss of 10q26.3, loss of 10q26.3, loss of 10q11.22, loss of 10q11.23, loss of 10q21.2 (ANK3)	80.71
	GBM	LAQ824; Mitomycin C	HDAC; DNA crosslinker	loss of 10q23.31	73.7374	Mitomycin C
	GBM	Camptothecin	TOP1	gain of 7q11.23	63.1313	Topotecan and irinotecan (both Camptothecin analogs)
	GBM	Nutlin-3a	MDM2	TP53_mut	21.6438
	GBM	Tipifarnib; MK-2206; Embelin	Farnesyl-transferase (FNTA); AKT1, AKT2; XIAP	loss of 6q16.3	12.963
	GBM	AS601245	JNK	loss of 18p11.32	5.38721
	KIRC	AICAR	AAPK1 (AMPK) agonist	BAP1_mut	6.95444
	KIRC	ZM-447439	AURKB	loss of 4q21.22	5.06329
	LAML	Etoposide; Doxorubicin	TOP2; DNA intercalating	NRAS_mut, TP53_mut	14.8718	Etoposide; Doxorubicin
	LAML	TPCA-1; TG101348; KIN001-260; Bleomycin; JNK-9L; BAY 61-3606; GSK-650394; PI-103; Pyrimethamine; CAL-101; OSI-027; NVP-TAE684; AUY922; Y-39983; CP466722; YM201636; XMD14-99	IKK; JAK2; IKK; DNA damage; JNK; SYK; SGK3; PI3Ka, PRKDC (DNAPK); Dihydrofolate reductase (DHFR); PI3Kdelta; MTORC1/2; ALK; HSP90; ROCK; ATM; FYV1; EPHB3, CAMK1	NRAS_mut	7.69231	Bleomycin;
	LAML	Nutlin-3a; Paclitaxel; CGP-60474; 5-Fluorouracil	MDM2; Microtubules; CDK1,CDK2,CDK5,CDK7,CDK9; DNA antimetabolite	TP53_mut	7.17949	Paclitaxel; 5-Fluorouracil
	LGG	AUY922; BMS-345541; LAQ824; CAL-101	HSP90; IKBKB; HDAC; PI3Kdelta	loss of 1p36.32 (RPL22)	28.4133
	LGG	PD-0332991	CDK4, CDK6	RB1_mut	1.77515
	LUAD	Vorinostat	HDAC inhibitor Class I, IIa, IIb, IV	gain of Xq28	5.54455	Vorinostat	cutaneous T-cell lymphoma
	LUSC	PF-562271	FAK	gain of 3q26.33 (SOX2)	60.9901
	LUSC	GSK1070916; 5-Fluorouracil; PIK-93; Tubastatin A; JW-7-24-1; WZ3105; BIX02189; SB-715992	AURKB; DNA antimetabolite; PI4K, PI3K; HDAC6; LCK; CLK2, CNSK1E, FLT3, ULK1; MAP2K5 (MEK5); KIF11	loss of 9p21.3 (CDKN2A)	28.3168	5-Fluorouracil
	OV	Nutlin-3a	MDM2	TP53_mut	90.8228
	OV	Vorinostat	HDAC inhibitor Class I, IIa, IIb, IV	loss of 2q37.3, loss of 17q11.2 (NF1)	12.7695	Vorinostat	cutaneous T-cell lymphoma
	OV	TW 37	BCL2, BCL2L1	loss of 2q37.3	4.14594
	SKCM	Dabrafenib; PLX4720; SB590885	BRAF; BRAF; BRAF; BRAF	NRAS_mut	25.2033	Dabrafenib; PLX4720(analog)	SKCM;SKCM	BRAF;BRAF
	SKCM	Nutlin-3a	MDM2	TP53_mut	12.4661

## Sheet: TableS7C-PrecMedLand_LOBICO
		TableS7C - Precision medicine landscape (LOBICO models of drug sensitivity), related to figure 7
	Cancer Type	Drugs	Target	LOBICO model of sensitivity Gene symbol only = Mutation a = amplification d = deletion & = logic AND | = logic OR ¬ = logic NEGATION segments indicated by contained genes (among brackets) or genomic loci	% patients satisfying the model	% cell lines satisfying the model	Difference	% patients covered by individual terms				%cell lines covered by individual terms				Differences
	BRCA	ATRA	Retinoic acid and retinoid X receptor agonist	¬a(TERT) & a(RAD21) & ¬a(CRNKL1,FOXA2)	32	19.6	12.4	94	38	95		80.39	43.13	88.23		13.61	5.13	6.77
	COAD/READ	OSU-03012	PDPK1 (PDK1)	ITSN1 | a(HSP90AB1,TRERF1)	5.80913	7.84	2.03087	1.2	4.6			5.88	1.96			4.68	2.64
	COAD/READ	CH5424802	ALK	MLL2 & ¬dXp21.3	3.73444	17.64	13.9056	3.7	96.7			29.41	70.58			25.71	26.12
	COAD/READ	Nutlin-3a	MDM2	CTNNB1 | ¬TP53	48.3402	33.3	15.0402	11	41			11.76	27.11			0.76	13.89
	HNSC	Vinorelbine	Microtubules	TP53 & d8p23.2 & ¬a(CCND1,CTTN)	9.42761	21.42	11.9924	65	25	66		88.09	42.85	59.52		23.09	17.85	6.48
	HNSC	GSK-650394	SGK3	¬NSD1 & ¬PIK3CA & d8p23.2 & ¬a(CCND1,CTTN)	9.42761	14.28	4.85239	93	83	25	66	90.47	80.95	42.85	59.52	2.53	2.05	17.85	6.48
	KIRC	CHIR-99021	GSK3B	d6q27 | d1p31.1	21.2048	34.37	13.1652	17.1	6.3			12.5	25			4.6	18.7
	LAML	GSK1070916	AURKB	ASXL1 | ¬TP53	92.4731	64.28	28.1931	2.7	92.5			21.42	46.42			18.72	46.08
	LAML	XMD14-99	EPHB3, CAMK1	d6p21.33 & NRAS | ¬KRAS & ¬NRAS	11.2903	64.28	52.9897	3.2	8.1	96.2	91.9	3.57	28.57	89.28	71.42	0.37	20.47	6.92	20.48
	LAML	BX-795	TBK1, PDPK1, IKK, AURKB, AURKC	FLT3 | U2AF1	15.0538	10.71	4.34376	11.8	3.2			3.57	7.14			8.23	3.94
	LUAD	Epothilone B	Microtubules	d(CDKN2A) & a(MYC)	5.84795	14.06	8.21205	27	22			60.93	26.56			33.93	4.56
	LUAD	Afatinib	ERBB2, EGFR	EGFR | d22q13.31	17.5439	18.75	1.20614	8.2	9.9			9.37	10.93			1.17	1.03
	LUSC	Trametinib	MAP2K1 (MEK1), MAP2K2 (MEK2)	d18q23 & ¬a(SOX2)	0.574713	40	39.4253	2.9	31.6			46.66	80			43.76	48.4
	OV	ABT-263	BCL2, BCL2L1, BCL2L2	ARID1A & ¬TP53 | ¬dXp22.32 & d8p21.3	8.68167	26.47	17.7883	0.64	8.68	97.43	19.61	26.47	29.41	76.47	23.52	25.83	20.73	20.96	3.91
	OV	Nutlin-3a	MDM2	¬TP53 & ¬d4q35.1 | ARID1A & d(ARID1B,MAP3K4,MLLT4)	4.50161	26.47	21.9684	8.68	90.68	0.64	5.47	29.41	82.35	26.47	23.52	20.73	8.33	25.83	18.05
	SKCM	PD-0325901	MAP2K1 (MEK1), MAP2K2 (MEK2)	¬PCDH18 & ¬PTEN & d(BNC2,CDKN2A,JAK2,PSIP1)	30.5221	61.81	31.2879	99	92	35		98.12	90.9	70.9		0.88	1.1	35.9
	SKCM	UNC0638	G9a(EHMT2), GLP(EHMT1)	TP53 & ¬d11q24.2 & ¬a(MYC)	9.63855	3.63	6.00855	12	75	81		30.9	87.27	70.9		18.9	12.27	10.1
